# Supplementary material for: Host-pathogen protein interaction studies: quality control of cDNA libraries using nanopore sequencing
Source: PLoS One. 2025 May 30;20(5):e0324917. doi: 10.1371/journal.pone.0324917 (PMC12124543; doi:10.1371/journal.pone.0324917)
Supplement: Table S1 — (XLSX) [file pone.0324917.s002.xlsx]

## Sheet: counts_genes_comptages_Genome_S
Gene.name	sum_Counts	ensembl_gene_id	Gene.stable.ID	Transcript.stable.ID	Gene.description	Gene.type
5_8S_rRNA	103	NA	ENSG00000278294	ENST00000611690	5.8S ribosomal RNA [Source:RFAM;Acc:RF00002]	rRNA
A1BG	1	ENSG00000121410	ENSG00000121410	ENST00000596924	alpha-1-B glycoprotein [Source:HGNC Symbol;Acc:HGNC:5]	protein_coding
A1BG-AS1	1	ENSG00000268895	ENSG00000268895	ENST00000670460	A1BG antisense RNA 1 [Source:HGNC Symbol;Acc:HGNC:37133]	lncRNA
A1CF	1	NA	ENSG00000148584	ENST00000373997	APOBEC1 complementation factor [Source:HGNC Symbol;Acc:HGNC:24086]	protein_coding
A2M-AS1	1	ENSG00000245105	ENSG00000245105	ENST00000667950	A2M antisense RNA 1 [Source:HGNC Symbol;Acc:HGNC:27057]	lncRNA
A4GALT	12	ENSG00000128274	ENSG00000128274	ENST00000401850	alpha 1,4-galactosyltransferase (P blood group) [Source:HGNC Symbol;Acc:HGNC:18149]	protein_coding
AAAS	40	ENSG00000291836	ENSG00000291836	ENST00000708959	aladin WD repeat nucleoporin [Source:HGNC Symbol;Acc:HGNC:13666]	protein_coding
AACS	23	ENSG00000081760	ENSG00000081760	ENST00000418937	acetoacetyl-CoA synthetase [Source:HGNC Symbol;Acc:HGNC:21298]	protein_coding
AADAC	15	ENSG00000114771	ENSG00000114771	ENST00000232892	arylacetamide deacetylase [Source:HGNC Symbol;Acc:HGNC:17]	protein_coding
AADACL2	1	NA	ENSG00000197953	ENST00000445270	arylacetamide deacetylase like 2 [Source:HGNC Symbol;Acc:HGNC:24427]	protein_coding
AADAT	5	ENSG00000109576	ENSG00000109576	ENST00000337664	aminoadipate aminotransferase [Source:HGNC Symbol;Acc:HGNC:17929]	protein_coding
AAGAB	71	ENSG00000103591	ENSG00000103591	ENST00000261880	alpha and gamma adaptin binding protein [Source:HGNC Symbol;Acc:HGNC:25662]	protein_coding
AAK1	39	ENSG00000115977	ENSG00000115977	ENST00000409085	AP2 associated kinase 1 [Source:HGNC Symbol;Acc:HGNC:19679]	protein_coding
AAMDC	5	ENSG00000087884	ENSG00000087884	ENST00000532481	adipogenesis associated Mth938 domain containing [Source:HGNC Symbol;Acc:HGNC:30205]	protein_coding
AAMP	119	ENSG00000127837	ENSG00000127837	ENST00000248450	angio associated migratory cell protein [Source:HGNC Symbol;Acc:HGNC:18]	protein_coding
AAR2	48	ENSG00000131043	ENSG00000131043	ENST00000680639	AAR2 splicing factor [Source:HGNC Symbol;Acc:HGNC:15886]	protein_coding
AARS1	123	ENSG00000090861	ENSG00000090861	ENST00000675643	alanyl-tRNA synthetase 1 [Source:HGNC Symbol;Acc:HGNC:20]	protein_coding
AARS2	11	ENSG00000124608	ENSG00000124608	ENST00000244571	alanyl-tRNA synthetase 2, mitochondrial [Source:HGNC Symbol;Acc:HGNC:21022]	protein_coding
AARSD1	1	ENSG00000266967	ENSG00000266967	ENST00000587023	alanyl-tRNA synthetase domain containing 1 [Source:HGNC Symbol;Acc:HGNC:28417]	protein_coding
AASDH	6	ENSG00000157426	ENSG00000157426	ENST00000451613	aminoadipate-semialdehyde dehydrogenase [Source:HGNC Symbol;Acc:HGNC:23993]	protein_coding
AASDHPPT	33	ENSG00000149313	ENSG00000149313	ENST00000533423	aminoadipate-semialdehyde dehydrogenase-phosphopantetheinyl transferase [Source:HGNC Symbol;Acc:HGNC:14235]	protein_coding
AATF	115	ENSG00000276072	ENSG00000276072	ENST00000620004	apoptosis antagonizing transcription factor [Source:HGNC Symbol;Acc:HGNC:19235]	protein_coding
AATK	3	ENSG00000181409	ENSG00000181409	ENST00000417379	apoptosis associated tyrosine kinase [Source:HGNC Symbol;Acc:HGNC:21]	protein_coding
ABAT	1	ENSG00000183044	ENSG00000183044	ENST00000564714	4-aminobutyrate aminotransferase [Source:HGNC Symbol;Acc:HGNC:23]	protein_coding
ABCA1	6	ENSG00000165029	ENSG00000165029	ENST00000374736	ATP binding cassette subfamily A member 1 [Source:HGNC Symbol;Acc:HGNC:29]	protein_coding
ABCA12	3	ENSG00000144452	ENSG00000144452	ENST00000272895	ATP binding cassette subfamily A member 12 [Source:HGNC Symbol;Acc:HGNC:14637]	protein_coding
ABCA15P	4	NA	ENSG00000189149	ENST00000637983	ATP binding cassette subfamily A member 15, pseudogene [Source:HGNC Symbol;Acc:HGNC:34405]	transcribed_unitary_pseudogene
ABCA17P	1	ENSG00000238098	ENSG00000238098	ENST00000494925	ATP binding cassette subfamily A member 17, pseudogene [Source:HGNC Symbol;Acc:HGNC:32972]	transcribed_unitary_pseudogene
ABCA2	5	ENSG00000107331	ENSG00000107331	ENST00000341511	ATP binding cassette subfamily A member 2 [Source:HGNC Symbol;Acc:HGNC:32]	protein_coding
ABCA3	9	ENSG00000167972	ENSG00000167972	ENST00000301732	ATP binding cassette subfamily A member 3 [Source:HGNC Symbol;Acc:HGNC:33]	protein_coding
ABCA5	6	ENSG00000154265	ENSG00000154265	ENST00000392676	ATP binding cassette subfamily A member 5 [Source:HGNC Symbol;Acc:HGNC:35]	protein_coding
ABCA7	3	ENSG00000064687	ENSG00000064687	ENST00000433129	ATP binding cassette subfamily A member 7 [Source:HGNC Symbol;Acc:HGNC:37]	protein_coding
ABCB10	16	ENSG00000135776	ENSG00000135776	ENST00000344517	ATP binding cassette subfamily B member 10 [Source:HGNC Symbol;Acc:HGNC:41]	protein_coding
ABCB10P1	1	NA	ENSG00000274099	ENST00000614297	ABCB10 pseudogene 1 [Source:HGNC Symbol;Acc:HGNC:14114]	processed_pseudogene
ABCB10P3	1	NA	ENSG00000282479	ENST00000632217	ABCB10 pseudogene 3 [Source:HGNC Symbol;Acc:HGNC:31129]	processed_pseudogene
ABCB4	2	NA	ENSG00000005471	ENST00000649586	ATP binding cassette subfamily B member 4 [Source:HGNC Symbol;Acc:HGNC:45]	protein_coding
ABCB7	29	ENSG00000131269	ENSG00000131269	ENST00000373394	ATP binding cassette subfamily B member 7 [Source:HGNC Symbol;Acc:HGNC:48]	protein_coding
ABCB8	9	ENSG00000197150	ENSG00000197150	ENST00000542328	ATP binding cassette subfamily B member 8 [Source:HGNC Symbol;Acc:HGNC:49]	protein_coding
ABCB9	7	ENSG00000150967	ENSG00000150967	ENST00000344275	ATP binding cassette subfamily B member 9 [Source:HGNC Symbol;Acc:HGNC:50]	protein_coding
ABCC1	129	ENSG00000278183	ENSG00000278183	ENST00000621144	ATP binding cassette subfamily C member 1 [Source:HGNC Symbol;Acc:HGNC:51]	protein_coding
ABCC10	1	NA	ENSG00000124574	ENST00000372515	ATP binding cassette subfamily C member 10 [Source:HGNC Symbol;Acc:HGNC:52]	protein_coding
ABCC11	1	NA	ENSG00000121270	ENST00000356608	ATP binding cassette subfamily C member 11 [Source:HGNC Symbol;Acc:HGNC:14639]	protein_coding
ABCC12	1	NA	ENSG00000140798	ENST00000311303	ATP binding cassette subfamily C member 12 [Source:HGNC Symbol;Acc:HGNC:14640]	protein_coding
ABCC2	343	ENSG00000023839	ENSG00000023839	ENST00000648689	ATP binding cassette subfamily C member 2 [Source:HGNC Symbol;Acc:HGNC:53]	protein_coding
ABCC3	299	ENSG00000108846	ENSG00000108846	ENST00000515707	ATP binding cassette subfamily C member 3 [Source:HGNC Symbol;Acc:HGNC:54]	protein_coding
ABCC4	33	ENSG00000125257	ENSG00000125257	ENST00000645237	ATP binding cassette subfamily C member 4 [Source:HGNC Symbol;Acc:HGNC:55]	protein_coding
ABCC5	23	ENSG00000114770	ENSG00000114770	ENST00000334444	ATP binding cassette subfamily C member 5 [Source:HGNC Symbol;Acc:HGNC:56]	protein_coding
ABCC6	2	ENSG00000275331	ENSG00000275331	ENST00000620078	ATP binding cassette subfamily C member 6 [Source:HGNC Symbol;Acc:HGNC:57]	protein_coding
ABCC9	1	ENSG00000069431	ENSG00000069431	ENST00000261200	ATP binding cassette subfamily C member 9 [Source:HGNC Symbol;Acc:HGNC:60]	protein_coding
ABCD1	1	ENSG00000101986	ENSG00000101986	ENST00000218104	ATP binding cassette subfamily D member 1 [Source:HGNC Symbol;Acc:HGNC:61]	protein_coding
ABCD3	19	ENSG00000117528	ENSG00000117528	ENST00000370214	ATP binding cassette subfamily D member 3 [Source:HGNC Symbol;Acc:HGNC:67]	protein_coding
ABCD4	20	ENSG00000119688	ENSG00000119688	ENST00000356924	ATP binding cassette subfamily D member 4 [Source:HGNC Symbol;Acc:HGNC:68]	protein_coding
ABCE1	26	ENSG00000164163	ENSG00000164163	ENST00000502586	ATP binding cassette subfamily E member 1 [Source:HGNC Symbol;Acc:HGNC:69]	protein_coding
ABCF1	76	ENSG00000204574	ENSG00000204574	ENST00000376545	ATP binding cassette subfamily F member 1 [Source:HGNC Symbol;Acc:HGNC:70]	protein_coding
ABCF2	35	ENSG00000033050	ENSG00000033050	ENST00000287844	ATP binding cassette subfamily F member 2 [Source:HGNC Symbol;Acc:HGNC:71]	protein_coding
ABCF3	22	ENSG00000161204	ENSG00000161204	ENST00000421340	ATP binding cassette subfamily F member 3 [Source:HGNC Symbol;Acc:HGNC:72]	protein_coding
ABCG1	6	ENSG00000160179	ENSG00000160179	ENST00000398457	ATP binding cassette subfamily G member 1 [Source:HGNC Symbol;Acc:HGNC:73]	protein_coding
ABCG2	49	ENSG00000118777	ENSG00000118777	ENST00000650821	ATP binding cassette subfamily G member 2 (Junior blood group) [Source:HGNC Symbol;Acc:HGNC:74]	protein_coding
ABHD1	2	ENSG00000143994	ENSG00000143994	ENST00000621324	abhydrolase domain containing 1 [Source:HGNC Symbol;Acc:HGNC:17553]	protein_coding
ABHD10	21	ENSG00000144827	ENSG00000144827	ENST00000491580	abhydrolase domain containing 10, depalmitoylase [Source:HGNC Symbol;Acc:HGNC:25656]	protein_coding
ABHD11	6	ENSG00000106077	ENSG00000106077	ENST00000497897	abhydrolase domain containing 11 [Source:HGNC Symbol;Acc:HGNC:16407]	protein_coding
ABHD12	71	ENSG00000100997	ENSG00000100997	ENST00000465694	abhydrolase domain containing 12, lysophospholipase [Source:HGNC Symbol;Acc:HGNC:15868]	protein_coding
ABHD12B	3	ENSG00000131969	ENSG00000131969	ENST00000337334	abhydrolase domain containing 12B [Source:HGNC Symbol;Acc:HGNC:19837]	protein_coding
ABHD13	4	ENSG00000139826	ENSG00000139826	ENST00000375898	abhydrolase domain containing 13 [Source:HGNC Symbol;Acc:HGNC:20293]	protein_coding
ABHD14B	20	ENSG00000114779	ENSG00000114779	ENST00000483233	abhydrolase domain containing 14B [Source:HGNC Symbol;Acc:HGNC:28235]	protein_coding
ABHD15	11	ENSG00000168792	ENSG00000168792	ENST00000307201	abhydrolase domain containing 15 [Source:HGNC Symbol;Acc:HGNC:26971]	protein_coding
ABHD16A	1	ENSG00000204427	ENSG00000204427	ENST00000468205	abhydrolase domain containing 16A, phospholipase [Source:HGNC Symbol;Acc:HGNC:13921]	protein_coding
ABHD17A	42	ENSG00000129968	ENSG00000129968	ENST00000676686	abhydrolase domain containing 17A, depalmitoylase [Source:HGNC Symbol;Acc:HGNC:28756]	protein_coding
ABHD17AP1	31	NA	ENSG00000198658	ENST00000358206	ABHD17A pseudogene 1 [Source:HGNC Symbol;Acc:HGNC:28394]	unprocessed_pseudogene
ABHD17AP3	22	NA	ENSG00000250536	ENST00000503096	ABHD17A pseudogene 3 [Source:HGNC Symbol;Acc:HGNC:34041]	unprocessed_pseudogene
ABHD17AP4	8	NA	ENSG00000229107	ENST00000411545	ABHD17A pseudogene 4 [Source:HGNC Symbol;Acc:HGNC:34042]	processed_pseudogene
ABHD17AP5	30	NA	ENSG00000263366	ENST00000580133	ABHD17A pseudogene 5 [Source:HGNC Symbol;Acc:HGNC:34043]	processed_pseudogene
ABHD17AP6	32	NA	ENSG00000226981	ENST00000458502	ABHD17A pseudogene 6 [Source:HGNC Symbol;Acc:HGNC:34044]	unprocessed_pseudogene
ABHD17B	7	ENSG00000107362	ENSG00000107362	ENST00000377041	abhydrolase domain containing 17B, depalmitoylase [Source:HGNC Symbol;Acc:HGNC:24278]	protein_coding
ABHD17C	33	ENSG00000136379	ENSG00000136379	ENST00000560609	abhydrolase domain containing 17C, depalmitoylase [Source:HGNC Symbol;Acc:HGNC:26925]	protein_coding
ABHD18	9	ENSG00000164074	ENSG00000164074	ENST00000473040	abhydrolase domain containing 18 [Source:HGNC Symbol;Acc:HGNC:26111]	protein_coding
ABHD2	77	ENSG00000140526	ENSG00000140526	ENST00000569411	abhydrolase domain containing 2, acylglycerol lipase [Source:HGNC Symbol;Acc:HGNC:18717]	protein_coding
ABHD3	13	ENSG00000158201	ENSG00000158201	ENST00000289119	abhydrolase domain containing 3, phospholipase [Source:HGNC Symbol;Acc:HGNC:18718]	protein_coding
ABHD4	46	ENSG00000100439	ENSG00000100439	ENST00000428304	abhydrolase domain containing 4, N-acyl phospholipase B [Source:HGNC Symbol;Acc:HGNC:20154]	protein_coding
ABHD5	13	ENSG00000011198	ENSG00000011198	ENST00000643520	abhydrolase domain containing 5, lysophosphatidic acid acyltransferase [Source:HGNC Symbol;Acc:HGNC:21396]	protein_coding
ABHD6	8	ENSG00000163686	ENSG00000163686	ENST00000295962	abhydrolase domain containing 6, acylglycerol lipase [Source:HGNC Symbol;Acc:HGNC:21398]	protein_coding
ABI1	29	ENSG00000136754	ENSG00000136754	ENST00000376170	abl interactor 1 [Source:HGNC Symbol;Acc:HGNC:11320]	protein_coding
ABI2	27	ENSG00000138443	ENSG00000138443	ENST00000261017	abl interactor 2 [Source:HGNC Symbol;Acc:HGNC:24011]	protein_coding
ABI3BP	2	NA	ENSG00000154175	ENST00000710654	ABI family member 3 binding protein [Source:HGNC Symbol;Acc:HGNC:17265]	protein_coding
ABITRAM	24	ENSG00000119328	ENSG00000119328	ENST00000322940	actin binding transcription modulator [Source:HGNC Symbol;Acc:HGNC:1364]	protein_coding
ABITRAMP1	1	NA	ENSG00000251106	ENST00000510179	ABITRAM pseudogene 1 [Source:HGNC Symbol;Acc:HGNC:39851]	processed_pseudogene
ABL1	34	ENSG00000097007	ENSG00000097007	ENST00000372348	ABL proto-oncogene 1, non-receptor tyrosine kinase [Source:HGNC Symbol;Acc:HGNC:76]	protein_coding
ABL2	40	ENSG00000143322	ENSG00000143322	ENST00000344730	ABL proto-oncogene 2, non-receptor tyrosine kinase [Source:HGNC Symbol;Acc:HGNC:77]	protein_coding
ABLIM1	88	ENSG00000099204	ENSG00000099204	ENST00000533213	actin binding LIM protein 1 [Source:HGNC Symbol;Acc:HGNC:78]	protein_coding
ABLIM3	5	NA	ENSG00000173210	ENST00000326685	actin binding LIM protein family member 3 [Source:HGNC Symbol;Acc:HGNC:29132]	protein_coding
ABR	12	ENSG00000278741	ENSG00000278741	ENST00000612118	ABR activator of RhoGEF and GTPase [Source:HGNC Symbol;Acc:HGNC:81]	protein_coding
ABRACL	41	ENSG00000146386	ENSG00000146386	ENST00000367660	ABRA C-terminal like [Source:HGNC Symbol;Acc:HGNC:21230]	protein_coding
ABRAXAS1	2	ENSG00000163322	ENSG00000163322	ENST00000321945	abraxas 1, BRCA1 A complex subunit [Source:HGNC Symbol;Acc:HGNC:25829]	protein_coding
ABRAXAS2	7	ENSG00000165660	ENSG00000165660	ENST00000298492	abraxas 2, BRISC complex subunit [Source:HGNC Symbol;Acc:HGNC:28975]	protein_coding
ABT1	78	ENSG00000292169	ENSG00000292169	ENST00000709933	activator of basal transcription 1 [Source:HGNC Symbol;Acc:HGNC:17369]	protein_coding
ABTB1	8	ENSG00000114626	ENSG00000114626	ENST00000483857	ankyrin repeat and BTB domain containing 1 [Source:HGNC Symbol;Acc:HGNC:18275]	protein_coding
ABTB2	6	ENSG00000166016	ENSG00000166016	ENST00000435224	ankyrin repeat and BTB domain containing 2 [Source:HGNC Symbol;Acc:HGNC:23842]	protein_coding
ABTB3	43	ENSG00000151136	ENSG00000151136	ENST00000280758	ankyrin repeat and BTB domain containing 3 [Source:HGNC Symbol;Acc:HGNC:23844]	protein_coding
ACAA2	67	ENSG00000167315	ENSG00000167315	ENST00000285093	acetyl-CoA acyltransferase 2 [Source:HGNC Symbol;Acc:HGNC:83]	protein_coding
ACAA2P1	13	NA	ENSG00000233585	ENST00000419045	ACAA2 pseudogene 1 [Source:HGNC Symbol;Acc:HGNC:55880]	transcribed_processed_pseudogene
ACACA	56	ENSG00000278540	ENSG00000278540	ENST00000616317	acetyl-CoA carboxylase alpha [Source:HGNC Symbol;Acc:HGNC:84]	protein_coding
ACACB	9	ENSG00000076555	ENSG00000076555	ENST00000338432	acetyl-CoA carboxylase beta [Source:HGNC Symbol;Acc:HGNC:85]	protein_coding
ACAD10	9	ENSG00000111271	ENSG00000111271	ENST00000313698	acyl-CoA dehydrogenase family member 10 [Source:HGNC Symbol;Acc:HGNC:21597]	protein_coding
ACAD8	11	ENSG00000151498	ENSG00000151498	ENST00000526026	acyl-CoA dehydrogenase family member 8 [Source:HGNC Symbol;Acc:HGNC:87]	protein_coding
ACAD9	32	ENSG00000177646	ENSG00000177646	ENST00000505602	acyl-CoA dehydrogenase family member 9 [Source:HGNC Symbol;Acc:HGNC:21497]	protein_coding
ACADM	30	ENSG00000117054	ENSG00000117054	ENST00000525881	acyl-CoA dehydrogenase medium chain [Source:HGNC Symbol;Acc:HGNC:89]	protein_coding
ACADS	6	ENSG00000122971	ENSG00000122971	ENST00000539690	acyl-CoA dehydrogenase short chain [Source:HGNC Symbol;Acc:HGNC:90]	protein_coding
ACADSB	12	ENSG00000196177	ENSG00000196177	ENST00000368869	acyl-CoA dehydrogenase short/branched chain [Source:HGNC Symbol;Acc:HGNC:91]	protein_coding
ACADVL	77	ENSG00000072778	ENSG00000072778	ENST00000543245	acyl-CoA dehydrogenase very long chain [Source:HGNC Symbol;Acc:HGNC:92]	protein_coding
ACAP1	6	ENSG00000288169	ENSG00000288169	ENST00000672212	ArfGAP with coiled-coil, ankyrin repeat and PH domains 1 [Source:HGNC Symbol;Acc:HGNC:16467]	protein_coding
ACAP2	16	ENSG00000114331	ENSG00000114331	ENST00000326793	ArfGAP with coiled-coil, ankyrin repeat and PH domains 2 [Source:HGNC Symbol;Acc:HGNC:16469]	protein_coding
ACAP3	7	ENSG00000131584	ENSG00000131584	ENST00000492936	ArfGAP with coiled-coil, ankyrin repeat and PH domains 3 [Source:HGNC Symbol;Acc:HGNC:16754]	protein_coding
ACAT1	30	ENSG00000075239	ENSG00000075239	ENST00000672284	acetyl-CoA acetyltransferase 1 [Source:HGNC Symbol;Acc:HGNC:93]	protein_coding
ACAT2	4	ENSG00000120437	ENSG00000120437	ENST00000367048	acetyl-CoA acetyltransferase 2 [Source:HGNC Symbol;Acc:HGNC:94]	protein_coding
ACBD3	27	ENSG00000182827	ENSG00000182827	ENST00000366812	acyl-CoA binding domain containing 3 [Source:HGNC Symbol;Acc:HGNC:15453]	protein_coding
ACBD4	9	ENSG00000181513	ENSG00000181513	ENST00000587976	acyl-CoA binding domain containing 4 [Source:HGNC Symbol;Acc:HGNC:23337]	protein_coding
ACBD5	40	ENSG00000107897	ENSG00000107897	ENST00000677440	acyl-CoA binding domain containing 5 [Source:HGNC Symbol;Acc:HGNC:23338]	protein_coding
ACBD6	43	ENSG00000230124	ENSG00000230124	ENST00000415414	acyl-CoA binding domain containing 6 [Source:HGNC Symbol;Acc:HGNC:23339]	protein_coding
ACBD7	5	ENSG00000176244	ENSG00000176244	ENST00000356189	acyl-CoA binding domain containing 7 [Source:HGNC Symbol;Acc:HGNC:17715]	protein_coding
ACCS	7	ENSG00000110455	ENSG00000110455	ENST00000533208	1-aminocyclopropane-1-carboxylate synthase homolog (inactive) [Source:HGNC Symbol;Acc:HGNC:23989]	protein_coding
ACER3	60	ENSG00000078124	ENSG00000078124	ENST00000679754	alkaline ceramidase 3 [Source:HGNC Symbol;Acc:HGNC:16066]	protein_coding
ACIN1	3	ENSG00000100813	ENSG00000100813	ENST00000557515	apoptotic chromatin condensation inducer 1 [Source:HGNC Symbol;Acc:HGNC:17066]	protein_coding
ACKR3	28	ENSG00000144476	ENSG00000144476	ENST00000447924	atypical chemokine receptor 3 [Source:HGNC Symbol;Acc:HGNC:23692]	protein_coding
ACLY	263	ENSG00000131473	ENSG00000131473	ENST00000590151	ATP citrate lyase [Source:HGNC Symbol;Acc:HGNC:115]	protein_coding
ACO1	53	ENSG00000122729	ENSG00000122729	ENST00000541043	aconitase 1 [Source:HGNC Symbol;Acc:HGNC:117]	protein_coding
ACO2	29	ENSG00000100412	ENSG00000100412	ENST00000676748	aconitase 2 [Source:HGNC Symbol;Acc:HGNC:118]	protein_coding
ACOT1	72	ENSG00000184227	ENSG00000184227	ENST00000311148	acyl-CoA thioesterase 1 [Source:HGNC Symbol;Acc:HGNC:33128]	protein_coding
ACOT13	13	ENSG00000112304	ENSG00000112304	ENST00000537591	acyl-CoA thioesterase 13 [Source:HGNC Symbol;Acc:HGNC:20999]	protein_coding
ACOT2	69	ENSG00000119673	ENSG00000119673	ENST00000538782	acyl-CoA thioesterase 2 [Source:HGNC Symbol;Acc:HGNC:18431]	protein_coding
ACOT7	20	ENSG00000097021	ENSG00000097021	ENST00000608083	acyl-CoA thioesterase 7 [Source:HGNC Symbol;Acc:HGNC:24157]	protein_coding
ACOT9	106	ENSG00000123130	ENSG00000123130	ENST00000379303	acyl-CoA thioesterase 9 [Source:HGNC Symbol;Acc:HGNC:17152]	protein_coding
ACOX1	46	ENSG00000161533	ENSG00000161533	ENST00000293217	acyl-CoA oxidase 1 [Source:HGNC Symbol;Acc:HGNC:119]	protein_coding
ACOX2	2	ENSG00000168306	ENSG00000168306	ENST00000481527	acyl-CoA oxidase 2 [Source:HGNC Symbol;Acc:HGNC:120]	protein_coding
ACOX3	7	ENSG00000087008	ENSG00000087008	ENST00000356406	acyl-CoA oxidase 3, pristanoyl [Source:HGNC Symbol;Acc:HGNC:121]	protein_coding
ACOXL	1	NA	ENSG00000153093	ENST00000676595	acyl-CoA oxidase like [Source:HGNC Symbol;Acc:HGNC:25621]	protein_coding
ACP1	346	ENSG00000143727	ENSG00000143727	ENST00000484125	acid phosphatase 1 [Source:HGNC Symbol;Acc:HGNC:122]	protein_coding
ACP2	12	ENSG00000134575	ENSG00000134575	ENST00000672073	acid phosphatase 2, lysosomal [Source:HGNC Symbol;Acc:HGNC:123]	protein_coding
ACP6	19	ENSG00000162836	ENSG00000162836	ENST00000609196	acid phosphatase 6, lysophosphatidic [Source:HGNC Symbol;Acc:HGNC:29609]	protein_coding
ACSF2	11	ENSG00000167107	ENSG00000167107	ENST00000510410	acyl-CoA synthetase family member 2 [Source:HGNC Symbol;Acc:HGNC:26101]	protein_coding
ACSF3	11	ENSG00000176715	ENSG00000176715	ENST00000537895	acyl-CoA synthetase family member 3 [Source:HGNC Symbol;Acc:HGNC:27288]	protein_coding
ACSL1	16	ENSG00000151726	ENSG00000151726	ENST00000706366	acyl-CoA synthetase long chain family member 1 [Source:HGNC Symbol;Acc:HGNC:3569]	protein_coding
ACSL3	137	ENSG00000123983	ENSG00000123983	ENST00000392066	acyl-CoA synthetase long chain family member 3 [Source:HGNC Symbol;Acc:HGNC:3570]	protein_coding
ACSL4	24	ENSG00000068366	ENSG00000068366	ENST00000439581	acyl-CoA synthetase long chain family member 4 [Source:HGNC Symbol;Acc:HGNC:3571]	protein_coding
ACSM2A	3	ENSG00000183747	ENSG00000183747	ENST00000574251	acyl-CoA synthetase medium chain family member 2A [Source:HGNC Symbol;Acc:HGNC:32017]	protein_coding
ACSM3	10	ENSG00000005187	ENSG00000005187	ENST00000568235	acyl-CoA synthetase medium chain family member 3 [Source:HGNC Symbol;Acc:HGNC:10522]	protein_coding
ACSS1	4	ENSG00000154930	ENSG00000154930	ENST00000484396	acyl-CoA synthetase short chain family member 1 [Source:HGNC Symbol;Acc:HGNC:16091]	protein_coding
ACSS2	13	ENSG00000131069	ENSG00000131069	ENST00000490046	acyl-CoA synthetase short chain family member 2 [Source:HGNC Symbol;Acc:HGNC:15814]	protein_coding
ACTB	4019	ENSG00000075624	ENSG00000075624	ENST00000674681	actin beta [Source:HGNC Symbol;Acc:HGNC:132]	protein_coding
ACTBL2	2	NA	ENSG00000169067	ENST00000423391	actin beta like 2 [Source:HGNC Symbol;Acc:HGNC:17780]	protein_coding
ACTBP1	2	NA	ENSG00000229145	ENST00000417985	ACTB pseudogene 1 [Source:HGNC Symbol;Acc:HGNC:134]	processed_pseudogene
ACTBP11	6	NA	ENSG00000188460	ENST00000436287	ACTB pseudogene 11 [Source:HGNC Symbol;Acc:HGNC:33971]	processed_pseudogene
ACTBP12	1	NA	ENSG00000233125	ENST00000435871	ACTB pseudogene 12 [Source:HGNC Symbol;Acc:HGNC:150]	processed_pseudogene
ACTBP14	3	NA	ENSG00000229001	ENST00000411655	ACTB pseudogene 14 [Source:HGNC Symbol;Acc:HGNC:45086]	processed_pseudogene
ACTBP15	9	NA	ENSG00000213857	ENST00000423293	ACTB pseudogene 15 [Source:HGNC Symbol;Acc:HGNC:55065]	processed_pseudogene
ACTBP16	2	NA	ENSG00000241473	ENST00000420887	ACTB pseudogene 16 [Source:HGNC Symbol;Acc:HGNC:56590]	processed_pseudogene
ACTBP2	18	NA	ENSG00000213763	ENST00000515712	ACTB pseudogene 2 [Source:HGNC Symbol;Acc:HGNC:135]	processed_pseudogene
ACTBP4	1	NA	ENSG00000286676	ENST00000660293	ACTB pseudogene 4 [Source:HGNC Symbol;Acc:HGNC:137]	processed_pseudogene
ACTBP6	17	NA	ENSG00000203413	ENST00000520036	ACTB pseudogene 6 [Source:HGNC Symbol;Acc:HGNC:139]	processed_pseudogene
ACTBP7	1	NA	ENSG00000185607	ENST00000418351	ACTB pseudogene 7 [Source:HGNC Symbol;Acc:HGNC:140]	processed_pseudogene
ACTBP8	9	NA	ENSG00000220267	ENST00000403258	ACTB pseudogene 8 [Source:HGNC Symbol;Acc:HGNC:141]	processed_pseudogene
ACTBP9	8	NA	ENSG00000266920	ENST00000587663	ACTB pseudogene 9 [Source:HGNC Symbol;Acc:HGNC:142]	processed_pseudogene
ACTG1	8070	ENSG00000291420	ENSG00000291420	ENST00000707466	actin gamma 1 [Source:HGNC Symbol;Acc:HGNC:144]	protein_coding
ACTG1P1	28	NA	ENSG00000178631	ENST00000415794	actin gamma 1 pseudogene 1 [Source:HGNC Symbol;Acc:HGNC:146]	processed_pseudogene
ACTG1P10	3	NA	ENSG00000231340	ENST00000428275	actin gamma 1 pseudogene 10 [Source:HGNC Symbol;Acc:HGNC:155]	processed_pseudogene
ACTG1P11	3	NA	ENSG00000229465	ENST00000425411	actin gamma 1 pseudogene 11 [Source:HGNC Symbol;Acc:HGNC:37651]	processed_pseudogene
ACTG1P12	2	NA	ENSG00000226642	ENST00000423183	actin gamma 1 pseudogene 12 [Source:HGNC Symbol;Acc:HGNC:44496]	processed_pseudogene
ACTG1P14	10	NA	ENSG00000230581	ENST00000446382	actin gamma 1 pseudogene 14 [Source:HGNC Symbol;Acc:HGNC:49751]	processed_pseudogene
ACTG1P16	2	NA	ENSG00000260298	ENST00000564713	actin gamma 1 pseudogene 16 [Source:HGNC Symbol;Acc:HGNC:51496]	transcribed_processed_pseudogene
ACTG1P17	2	ENSG00000259315	ENSG00000259315	ENST00000558391	actin gamma 1 pseudogene 17 [Source:HGNC Symbol;Acc:HGNC:51497]	transcribed_processed_pseudogene
ACTG1P18	5	NA	ENSG00000218475	ENST00000401561	actin gamma 1 pseudogene 18 [Source:HGNC Symbol;Acc:HGNC:51498]	processed_pseudogene
ACTG1P19	14	NA	ENSG00000237999	ENST00000418987	actin gamma 1 pseudogene 19 [Source:HGNC Symbol;Acc:HGNC:51499]	processed_pseudogene
ACTG1P2	7	NA	ENSG00000229129	ENST00000415776	actin gamma 1 pseudogene 2 [Source:HGNC Symbol;Acc:HGNC:147]	processed_pseudogene
ACTG1P20	7	ENSG00000241547	ENSG00000241547	ENST00000486001	actin gamma 1 pseudogene 20 [Source:HGNC Symbol;Acc:HGNC:51500]	processed_pseudogene
ACTG1P21	27	NA	ENSG00000232672	ENST00000431536	actin gamma 1 pseudogene 21 [Source:HGNC Symbol;Acc:HGNC:51501]	processed_pseudogene
ACTG1P22	126	NA	ENSG00000271615	ENST00000603793	actin gamma 1 pseudogene 22 [Source:HGNC Symbol;Acc:HGNC:51502]	transcribed_processed_pseudogene
ACTG1P23	75	NA	ENSG00000230362	ENST00000437653	actin gamma 1 pseudogene 23 [Source:HGNC Symbol;Acc:HGNC:51503]	processed_pseudogene
ACTG1P24	4	NA	ENSG00000226359	ENST00000423783	actin gamma 1 pseudogene 24 [Source:HGNC Symbol;Acc:HGNC:49661]	processed_pseudogene
ACTG1P25	2	NA	ENSG00000234996	ENST00000438944	actin gamma 1 pseudogene 25 [Source:HGNC Symbol;Acc:HGNC:54872]	transcribed_processed_pseudogene
ACTG1P3	8	NA	ENSG00000215388	ENST00000431775	actin gamma 1 pseudogene 3 [Source:HGNC Symbol;Acc:HGNC:148]	processed_pseudogene
ACTG1P9	11	NA	ENSG00000229349	ENST00000457622	actin gamma 1 pseudogene 9 [Source:HGNC Symbol;Acc:HGNC:154]	processed_pseudogene
ACTG2	129	NA	ENSG00000163017	ENST00000438902	actin gamma 2, smooth muscle [Source:HGNC Symbol;Acc:HGNC:145]	protein_coding
ACTL6A	55	ENSG00000136518	ENSG00000136518	ENST00000450518	actin like 6A [Source:HGNC Symbol;Acc:HGNC:24124]	protein_coding
ACTMAP	15	ENSG00000188493	ENSG00000188493	ENST00000470681	actin maturation protease [Source:HGNC Symbol;Acc:HGNC:24758]	protein_coding
ACTN1	267	ENSG00000072110	ENSG00000072110	ENST00000394419	actinin alpha 1 [Source:HGNC Symbol;Acc:HGNC:163]	protein_coding
ACTN2	2	NA	ENSG00000077522	ENST00000651187	actinin alpha 2 [Source:HGNC Symbol;Acc:HGNC:164]	protein_coding
ACTN4	759	ENSG00000282844	ENSG00000282844	ENST00000635260	actinin alpha 4 [Source:HGNC Symbol;Acc:HGNC:166]	protein_coding
ACTN4P1	5	NA	ENSG00000213493	ENST00000514175	actinin alpha 4 pseudogene 1 [Source:HGNC Symbol;Acc:HGNC:44028]	processed_pseudogene
ACTP1	3	NA	ENSG00000229890	ENST00000440793	actin family pseudogene 1 [Source:HGNC Symbol;Acc:HGNC:51621]	processed_pseudogene
ACTR10	30	ENSG00000131966	ENSG00000131966	ENST00000545307	actin related protein 10 [Source:HGNC Symbol;Acc:HGNC:17372]	protein_coding
ACTR1A	95	ENSG00000138107	ENSG00000138107	ENST00000636707	actin related protein 1A [Source:HGNC Symbol;Acc:HGNC:167]	protein_coding
ACTR1B	41	ENSG00000291597	ENSG00000291597	ENST00000708081	actin related protein 1B [Source:HGNC Symbol;Acc:HGNC:168]	protein_coding
ACTR2	568	ENSG00000138071	ENSG00000138071	ENST00000476840	actin related protein 2 [Source:HGNC Symbol;Acc:HGNC:169]	protein_coding
ACTR3	174	ENSG00000115091	ENSG00000115091	ENST00000263238	actin related protein 3 [Source:HGNC Symbol;Acc:HGNC:170]	protein_coding
ACTR3B	28	ENSG00000133627	ENSG00000133627	ENST00000377776	actin related protein 3B [Source:HGNC Symbol;Acc:HGNC:17256]	protein_coding
ACTR3C	2	ENSG00000106526	ENSG00000106526	ENST00000478393	actin related protein 3C [Source:HGNC Symbol;Acc:HGNC:37282]	protein_coding
ACTR5	14	ENSG00000101442	ENSG00000101442	ENST00000243903	actin related protein 5 [Source:HGNC Symbol;Acc:HGNC:14671]	protein_coding
ACTR6	42	ENSG00000075089	ENSG00000075089	ENST00000551652	actin related protein 6 [Source:HGNC Symbol;Acc:HGNC:24025]	protein_coding
ACTR8	18	ENSG00000113812	ENSG00000113812	ENST00000335754	actin related protein 8 [Source:HGNC Symbol;Acc:HGNC:14672]	protein_coding
ACTRT3	3	ENSG00000184378	ENSG00000184378	ENST00000330368	actin related protein T3 [Source:HGNC Symbol;Acc:HGNC:24022]	protein_coding
ACVR1	15	ENSG00000115170	ENSG00000115170	ENST00000682025	activin A receptor type 1 [Source:HGNC Symbol;Acc:HGNC:171]	protein_coding
ACVR1B	26	ENSG00000135503	ENSG00000135503	ENST00000257963	activin A receptor type 1B [Source:HGNC Symbol;Acc:HGNC:172]	protein_coding
ACVR2A	7	ENSG00000121989	ENSG00000121989	ENST00000487959	activin A receptor type 2A [Source:HGNC Symbol;Acc:HGNC:173]	protein_coding
ACVR2B	13	ENSG00000114739	ENSG00000114739	ENST00000352511	activin A receptor type 2B [Source:HGNC Symbol;Acc:HGNC:174]	protein_coding
ACY3	1	ENSG00000132744	ENSG00000132744	ENST00000255082	aminoacylase 3 [Source:HGNC Symbol;Acc:HGNC:24104]	protein_coding
ACYP1	18	ENSG00000119640	ENSG00000119640	ENST00000555463	acylphosphatase 1 [Source:HGNC Symbol;Acc:HGNC:179]	protein_coding
ACYP2	5	ENSG00000170634	ENSG00000170634	ENST00000606082	acylphosphatase 2 [Source:HGNC Symbol;Acc:HGNC:180]	protein_coding
ADA	44	ENSG00000196839	ENSG00000196839	ENST00000696034	adenosine deaminase [Source:HGNC Symbol;Acc:HGNC:186]	protein_coding
ADAL	6	ENSG00000168803	ENSG00000168803	ENST00000562188	adenosine deaminase like [Source:HGNC Symbol;Acc:HGNC:31853]	protein_coding
ADAM10	31	ENSG00000137845	ENSG00000137845	ENST00000260408	ADAM metallopeptidase domain 10 [Source:HGNC Symbol;Acc:HGNC:188]	protein_coding
ADAM12	2	ENSG00000148848	ENSG00000148848	ENST00000368679	ADAM metallopeptidase domain 12 [Source:HGNC Symbol;Acc:HGNC:190]	protein_coding
ADAM15	23	ENSG00000143537	ENSG00000143537	ENST00000473905	ADAM metallopeptidase domain 15 [Source:HGNC Symbol;Acc:HGNC:193]	protein_coding
ADAM17	9	ENSG00000151694	ENSG00000151694	ENST00000310823	ADAM metallopeptidase domain 17 [Source:HGNC Symbol;Acc:HGNC:195]	protein_coding
ADAM19	62	ENSG00000135074	ENSG00000135074	ENST00000517951	ADAM metallopeptidase domain 19 [Source:HGNC Symbol;Acc:HGNC:197]	protein_coding
ADAM23	5	ENSG00000114948	ENSG00000114948	ENST00000264377	ADAM metallopeptidase domain 23 [Source:HGNC Symbol;Acc:HGNC:202]	protein_coding
ADAM32	1	ENSG00000275594	ENSG00000197140	ENST00000523400	ADAM metallopeptidase domain 32 [Source:HGNC Symbol;Acc:HGNC:15479]	protein_coding
ADAM8	1	ENSG00000151651	ENSG00000151651	ENST00000415217	ADAM metallopeptidase domain 8 [Source:HGNC Symbol;Acc:HGNC:215]	protein_coding
ADAM9	22	ENSG00000282230	ENSG00000168615	ENST00000678474	ADAM metallopeptidase domain 9 [Source:HGNC Symbol;Acc:HGNC:216]	protein_coding
ADAMTS10	17	ENSG00000142303	ENSG00000142303	ENST00000597188	ADAM metallopeptidase with thrombospondin type 1 motif 10 [Source:HGNC Symbol;Acc:HGNC:13201]	protein_coding
ADAMTS12	2	NA	ENSG00000281690	ENST00000625675	ADAM metallopeptidase with thrombospondin type 1 motif 12 [Source:HGNC Symbol;Acc:HGNC:14605]	protein_coding
ADAMTS15	4	NA	ENSG00000166106	ENST00000299164	ADAM metallopeptidase with thrombospondin type 1 motif 15 [Source:HGNC Symbol;Acc:HGNC:16305]	protein_coding
ADAMTS16	1	ENSG00000145536	ENSG00000145536	ENST00000511368	ADAM metallopeptidase with thrombospondin type 1 motif 16 [Source:HGNC Symbol;Acc:HGNC:17108]	protein_coding
ADAMTS4	1	ENSG00000158859	ENSG00000158859	ENST00000367996	ADAM metallopeptidase with thrombospondin type 1 motif 4 [Source:HGNC Symbol;Acc:HGNC:220]	protein_coding
ADAMTS6	1	ENSG00000049192	ENSG00000049192	ENST00000381055	ADAM metallopeptidase with thrombospondin type 1 motif 6 [Source:HGNC Symbol;Acc:HGNC:222]	protein_coding
ADAMTS7	1	ENSG00000136378	ENSG00000136378	ENST00000388820	ADAM metallopeptidase with thrombospondin type 1 motif 7 [Source:HGNC Symbol;Acc:HGNC:223]	protein_coding
ADAMTS8	1	NA	ENSG00000134917	ENST00000257359	ADAM metallopeptidase with thrombospondin type 1 motif 8 [Source:HGNC Symbol;Acc:HGNC:224]	protein_coding
ADAMTSL5	2	ENSG00000185761	ENSG00000185761	ENST00000330475	ADAMTS like 5 [Source:HGNC Symbol;Acc:HGNC:27912]	protein_coding
ADAP1	6	ENSG00000105963	ENSG00000105963	ENST00000265846	ArfGAP with dual PH domains 1 [Source:HGNC Symbol;Acc:HGNC:16486]	protein_coding
ADAP2	6	ENSG00000184060	ENSG00000184060	ENST00000583688	ArfGAP with dual PH domains 2 [Source:HGNC Symbol;Acc:HGNC:16487]	protein_coding
ADAR	94	ENSG00000160710	ENSG00000160710	ENST00000647682	adenosine deaminase RNA specific [Source:HGNC Symbol;Acc:HGNC:225]	protein_coding
ADARB1	7	ENSG00000197381	ENSG00000197381	ENST00000462214	adenosine deaminase RNA specific B1 [Source:HGNC Symbol;Acc:HGNC:226]	protein_coding
ADAT1	31	ENSG00000065457	ENSG00000065457	ENST00000564657	adenosine deaminase tRNA specific 1 [Source:HGNC Symbol;Acc:HGNC:228]	protein_coding
ADAT2	8	ENSG00000189007	ENSG00000189007	ENST00000606514	adenosine deaminase tRNA specific 2 [Source:HGNC Symbol;Acc:HGNC:21172]	protein_coding
ADCK1	6	ENSG00000063761	ENSG00000063761	ENST00000238561	aarF domain containing kinase 1 [Source:HGNC Symbol;Acc:HGNC:19038]	protein_coding
ADCK2	15	ENSG00000133597	ENSG00000133597	ENST00000072869	aarF domain containing kinase 2 [Source:HGNC Symbol;Acc:HGNC:19039]	protein_coding
ADCK5	12	ENSG00000285451	ENSG00000285451	ENST00000645946	aarF domain containing kinase 5 [Source:HGNC Symbol;Acc:HGNC:21738]	protein_coding
ADCY1	6	ENSG00000164742	ENSG00000164742	ENST00000432715	adenylate cyclase 1 [Source:HGNC Symbol;Acc:HGNC:232]	protein_coding
ADCY3	1	ENSG00000138031	ENSG00000138031	ENST00000260600	adenylate cyclase 3 [Source:HGNC Symbol;Acc:HGNC:234]	protein_coding
ADCY6	6	ENSG00000174233	ENSG00000174233	ENST00000547260	adenylate cyclase 6 [Source:HGNC Symbol;Acc:HGNC:237]	protein_coding
ADCY6-DT	1	NA	ENSG00000257660	ENST00000547774	ADCY6 divergent transcript [Source:HGNC Symbol;Acc:HGNC:53332]	lncRNA
ADCY7	6	ENSG00000121281	ENSG00000121281	ENST00000564965	adenylate cyclase 7 [Source:HGNC Symbol;Acc:HGNC:238]	protein_coding
ADCY8	1	NA	ENSG00000155897	ENST00000286355	adenylate cyclase 8 [Source:HGNC Symbol;Acc:HGNC:239]	protein_coding
ADCY9	16	ENSG00000162104	ENSG00000162104	ENST00000576936	adenylate cyclase 9 [Source:HGNC Symbol;Acc:HGNC:240]	protein_coding
ADD1	59	ENSG00000087274	ENSG00000087274	ENST00000683351	adducin 1 [Source:HGNC Symbol;Acc:HGNC:243]	protein_coding
ADD2	39	ENSG00000075340	ENSG00000075340	ENST00000403045	adducin 2 [Source:HGNC Symbol;Acc:HGNC:244]	protein_coding
ADD3	15	ENSG00000148700	ENSG00000148700	ENST00000468251	adducin 3 [Source:HGNC Symbol;Acc:HGNC:245]	protein_coding
ADD3-AS1	1	ENSG00000203876	ENSG00000203876	ENST00000369657	ADD3 antisense RNA 1 [Source:HGNC Symbol;Acc:HGNC:48682]	lncRNA
ADGRA2	1	ENSG00000020181	ENSG00000020181	ENST00000428068	adhesion G protein-coupled receptor A2 [Source:HGNC Symbol;Acc:HGNC:17849]	protein_coding
ADGRA3	33	ENSG00000152990	ENSG00000152990	ENST00000511051	adhesion G protein-coupled receptor A3 [Source:HGNC Symbol;Acc:HGNC:13839]	protein_coding
ADGRB2	3	ENSG00000121753	ENSG00000121753	ENST00000398556	adhesion G protein-coupled receptor B2 [Source:HGNC Symbol;Acc:HGNC:944]	protein_coding
ADGRE1	7	ENSG00000174837	ENSG00000174837	ENST00000250572	adhesion G protein-coupled receptor E1 [Source:HGNC Symbol;Acc:HGNC:3336]	protein_coding
ADGRE2	3	ENSG00000127507	ENSG00000127507	ENST00000315576	adhesion G protein-coupled receptor E2 [Source:HGNC Symbol;Acc:HGNC:3337]	protein_coding
ADGRE5	22	ENSG00000123146	ENSG00000123146	ENST00000587728	adhesion G protein-coupled receptor E5 [Source:HGNC Symbol;Acc:HGNC:1711]	protein_coding
ADGRF3	1	ENSG00000173567	ENSG00000173567	ENST00000459892	adhesion G protein-coupled receptor F3 [Source:HGNC Symbol;Acc:HGNC:18989]	protein_coding
ADGRF4	10	ENSG00000153294	ENSG00000153294	ENST00000371220	adhesion G protein-coupled receptor F4 [Source:HGNC Symbol;Acc:HGNC:19011]	protein_coding
ADGRG1	89	ENSG00000205336	ENSG00000205336	ENST00000565587	adhesion G protein-coupled receptor G1 [Source:HGNC Symbol;Acc:HGNC:4512]	protein_coding
ADGRG2	2	ENSG00000173698	ENSG00000173698	ENST00000379873	adhesion G protein-coupled receptor G2 [Source:HGNC Symbol;Acc:HGNC:4516]	protein_coding
ADGRG5	2	ENSG00000159618	ENSG00000159618	ENST00000349457	adhesion G protein-coupled receptor G5 [Source:HGNC Symbol;Acc:HGNC:19010]	protein_coding
ADGRG6	98	ENSG00000112414	ENSG00000112414	ENST00000230173	adhesion G protein-coupled receptor G6 [Source:HGNC Symbol;Acc:HGNC:13841]	protein_coding
ADGRL1	12	ENSG00000288324	ENSG00000288324	ENST00000672190	adhesion G protein-coupled receptor L1 [Source:HGNC Symbol;Acc:HGNC:20973]	protein_coding
ADGRL2	7	ENSG00000117114	ENSG00000117114	ENST00000674378	adhesion G protein-coupled receptor L2 [Source:HGNC Symbol;Acc:HGNC:18582]	protein_coding
ADGRV1	1	ENSG00000164199	ENSG00000164199	ENST00000508842	adhesion G protein-coupled receptor V1 [Source:HGNC Symbol;Acc:HGNC:17416]	protein_coding
ADH5	159	ENSG00000197894	ENSG00000197894	ENST00000296412	alcohol dehydrogenase 5 (class III), chi polypeptide [Source:HGNC Symbol;Acc:HGNC:253]	protein_coding
ADH5P2	1	NA	ENSG00000232676	ENST00000425922	ADH5 pseudogene 2 [Source:HGNC Symbol;Acc:HGNC:22976]	processed_pseudogene
ADH5P3	26	NA	ENSG00000223694	ENST00000433842	ADH5 pseudogene 3 [Source:HGNC Symbol;Acc:HGNC:22991]	processed_pseudogene
ADH5P4	89	NA	ENSG00000233859	ENST00000433151	ADH5 pseudogene 4 [Source:HGNC Symbol;Acc:HGNC:21377]	processed_pseudogene
ADH6	4	NA	ENSG00000172955	ENST00000394897	alcohol dehydrogenase 6 (class V) [Source:HGNC Symbol;Acc:HGNC:255]	protein_coding
ADI1	97	ENSG00000182551	ENSG00000182551	ENST00000327435	acireductone dioxygenase 1 [Source:HGNC Symbol;Acc:HGNC:30576]	protein_coding
ADIPOR1	60	ENSG00000159346	ENSG00000159346	ENST00000495562	adiponectin receptor 1 [Source:HGNC Symbol;Acc:HGNC:24040]	protein_coding
ADIPOR2	107	ENSG00000285070	ENSG00000285070	ENST00000643427	adiponectin receptor 2 [Source:HGNC Symbol;Acc:HGNC:24041]	protein_coding
ADISSP	14	ENSG00000101220	ENSG00000101220	ENST00000399683	adipose secreted signaling protein [Source:HGNC Symbol;Acc:HGNC:15873]	protein_coding
ADK	53	ENSG00000156110	ENSG00000156110	ENST00000672429	adenosine kinase [Source:HGNC Symbol;Acc:HGNC:257]	protein_coding
ADM	44	ENSG00000148926	ENSG00000148926	ENST00000534464	adrenomedullin [Source:HGNC Symbol;Acc:HGNC:259]	protein_coding
ADM5	1	ENSG00000224420	ENSG00000224420	ENST00000420022	adrenomedullin 5 (putative) [Source:HGNC Symbol;Acc:HGNC:27293]	protein_coding
ADNP	71	ENSG00000101126	ENSG00000101126	ENST00000371602	activity dependent neuroprotector homeobox [Source:HGNC Symbol;Acc:HGNC:15766]	protein_coding
ADNP2	41	ENSG00000101544	ENSG00000101544	ENST00000262198	ADNP homeobox 2 [Source:HGNC Symbol;Acc:HGNC:23803]	protein_coding
ADO	4	ENSG00000181915	ENSG00000181915	ENST00000373783	2-aminoethanethiol dioxygenase [Source:HGNC Symbol;Acc:HGNC:23506]	protein_coding
ADORA2B	6	ENSG00000170425	ENSG00000170425	ENST00000304222	adenosine A2b receptor [Source:HGNC Symbol;Acc:HGNC:264]	protein_coding
ADPGK	91	ENSG00000159322	ENSG00000159322	ENST00000456471	ADP dependent glucokinase [Source:HGNC Symbol;Acc:HGNC:25250]	protein_coding
ADPRH	6	ENSG00000144843	ENSG00000144843	ENST00000478399	ADP-ribosylarginine hydrolase [Source:HGNC Symbol;Acc:HGNC:269]	protein_coding
ADPRHL1	14	ENSG00000153531	ENSG00000153531	ENST00000682618	ADP-ribosylhydrolase like 1 [Source:HGNC Symbol;Acc:HGNC:21303]	protein_coding
ADPRM	7	ENSG00000170222	ENSG00000170222	ENST00000379774	ADP-ribose/CDP-alcohol diphosphatase, manganese dependent [Source:HGNC Symbol;Acc:HGNC:30925]	protein_coding
ADPRS	15	ENSG00000116863	ENSG00000116863	ENST00000373178	ADP-ribosylserine hydrolase [Source:HGNC Symbol;Acc:HGNC:21304]	protein_coding
ADRA1B	4	ENSG00000170214	ENSG00000170214	ENST00000641205	adrenoceptor alpha 1B [Source:HGNC Symbol;Acc:HGNC:278]	protein_coding
ADRA1D	2	ENSG00000171873	ENSG00000171873	ENST00000379453	adrenoceptor alpha 1D [Source:HGNC Symbol;Acc:HGNC:280]	protein_coding
ADRA2C	2	ENSG00000184160	ENSG00000184160	ENST00000509482	adrenoceptor alpha 2C [Source:HGNC Symbol;Acc:HGNC:283]	protein_coding
ADRM1	24	ENSG00000130706	ENSG00000130706	ENST00000491935	ADRM1 26S proteasome ubiquitin receptor [Source:HGNC Symbol;Acc:HGNC:15759]	protein_coding
ADSL	10	ENSG00000239900	ENSG00000239900	ENST00000623632	adenylosuccinate lyase [Source:HGNC Symbol;Acc:HGNC:291]	protein_coding
ADSS1	14	ENSG00000185100	ENSG00000185100	ENST00000710323	adenylosuccinate synthase 1 [Source:HGNC Symbol;Acc:HGNC:20093]	protein_coding
ADSS2	11	ENSG00000035687	ENSG00000035687	ENST00000366535	adenylosuccinate synthase 2 [Source:HGNC Symbol;Acc:HGNC:292]	protein_coding
AEBP2	38	ENSG00000139154	ENSG00000139154	ENST00000538425	AE binding protein 2 [Source:HGNC Symbol;Acc:HGNC:24051]	protein_coding
AEN	64	ENSG00000181026	ENSG00000181026	ENST00000332810	apoptosis enhancing nuclease [Source:HGNC Symbol;Acc:HGNC:25722]	protein_coding
AFAP1	12	ENSG00000196526	ENSG00000196526	ENST00000360265	actin filament associated protein 1 [Source:HGNC Symbol;Acc:HGNC:24017]	protein_coding
AFAP1L1	5	NA	ENSG00000157510	ENST00000296721	actin filament associated protein 1 like 1 [Source:HGNC Symbol;Acc:HGNC:26714]	protein_coding
AFAP1L2	40	ENSG00000169129	ENSG00000169129	ENST00000304129	actin filament associated protein 1 like 2 [Source:HGNC Symbol;Acc:HGNC:25901]	protein_coding
AFDN	27	ENSG00000130396	ENSG00000130396	ENST00000515794	afadin, adherens junction formation factor [Source:HGNC Symbol;Acc:HGNC:7137]	protein_coding
AFF1	16	ENSG00000172493	ENSG00000172493	ENST00000504956	ALF transcription elongation factor 1 [Source:HGNC Symbol;Acc:HGNC:7135]	protein_coding
AFF4	45	ENSG00000072364	ENSG00000072364	ENST00000265343	ALF transcription elongation factor 4 [Source:HGNC Symbol;Acc:HGNC:17869]	protein_coding
AFG1L	1	ENSG00000135537	ENSG00000135537	ENST00000368977	AFG1 like ATPase [Source:HGNC Symbol;Acc:HGNC:16411]	protein_coding
AFG2A	11	ENSG00000145375	ENSG00000145375	ENST00000675612	AFG2 AAA ATPase homolog A [Source:HGNC Symbol;Acc:HGNC:18119]	protein_coding
AFG2B	2	NA	ENSG00000171763	ENST00000305560	AFG2 AAA ATPase homolog B [Source:HGNC Symbol;Acc:HGNC:28762]	protein_coding
AFG3L1P	17	ENSG00000223959	ENSG00000223959	ENST00000557444	AFG3 like matrix AAA peptidase subunit 1, pseudogene [Source:HGNC Symbol;Acc:HGNC:314]	transcribed_unitary_pseudogene
AFG3L2	5	ENSG00000141385	ENSG00000141385	ENST00000269143	AFG3 like matrix AAA peptidase subunit 2 [Source:HGNC Symbol;Acc:HGNC:315]	protein_coding
AFMID	19	ENSG00000183077	ENSG00000183077	ENST00000409257	arylformamidase [Source:HGNC Symbol;Acc:HGNC:20910]	protein_coding
AFTPH	43	ENSG00000119844	ENSG00000119844	ENST00000695864	aftiphilin [Source:HGNC Symbol;Acc:HGNC:25951]	protein_coding
AGA	50	ENSG00000038002	ENSG00000038002	ENST00000264595	aspartylglucosaminidase [Source:HGNC Symbol;Acc:HGNC:318]	protein_coding
AGAP1	32	ENSG00000157985	ENSG00000157985	ENST00000304032	ArfGAP with GTPase domain, ankyrin repeat and PH domain 1 [Source:HGNC Symbol;Acc:HGNC:16922]	protein_coding
AGAP10P	12	NA	ENSG00000230869	ENST00000454844	ArfGAP with GTPase domain, ankyrin repeat and PH domain 10, pseudogene [Source:HGNC Symbol;Acc:HGNC:23659]	unprocessed_pseudogene
AGAP12P	2	ENSG00000288424	ENSG00000288424	ENST00000672054	ArfGAP with GTPase domain, ankyrin repeat and PH domain 12, pseudogene [Source:HGNC Symbol;Acc:HGNC:23661]	transcribed_unprocessed_pseudogene
AGAP13P	13	NA	ENSG00000243289	ENST00000417888	ArfGAP with GTPase domain, ankyrin repeat and PH domain 13, pseudogene [Source:HGNC Symbol;Acc:HGNC:23499]	unprocessed_pseudogene
AGAP14P	15	NA	ENSG00000279058	ENST00000624701	ArfGAP with GTPase domain, ankyrin repeat and PH domain 14, pseudogene [Source:HGNC Symbol;Acc:HGNC:23660]	unprocessed_pseudogene
AGAP3	24	ENSG00000133612	ENSG00000133612	ENST00000490097	ArfGAP with GTPase domain, ankyrin repeat and PH domain 3 [Source:HGNC Symbol;Acc:HGNC:16923]	protein_coding
AGAP4	19	ENSG00000188234	ENSG00000188234	ENST00000448048	ArfGAP with GTPase domain, ankyrin repeat and PH domain 4 [Source:HGNC Symbol;Acc:HGNC:23459]	protein_coding
AGAP7P	15	NA	ENSG00000264204	ENST00000582299	ArfGAP with GTPase domain, ankyrin repeat and PH domain 7, pseudogene [Source:HGNC Symbol;Acc:HGNC:23465]	unprocessed_pseudogene
AGAP9	3	NA	ENSG00000204172	ENST00000452145	ArfGAP with GTPase domain, ankyrin repeat and PH domain 9 [Source:HGNC Symbol;Acc:HGNC:23463]	protein_coding
AGBL2	2	NA	ENSG00000285501	ENST00000644932	AGBL carboxypeptidase 2 [Source:HGNC Symbol;Acc:HGNC:26296]	protein_coding
AGBL3	2	ENSG00000146856	ENSG00000146856	ENST00000436302	AGBL carboxypeptidase 3 [Source:HGNC Symbol;Acc:HGNC:27981]	protein_coding
AGBL5	14	ENSG00000084693	ENSG00000084693	ENST00000421915	AGBL carboxypeptidase 5 [Source:HGNC Symbol;Acc:HGNC:26147]	protein_coding
AGBL5-IT1	2	NA	ENSG00000229122	ENST00000411862	AGBL5 intronic transcript 1 [Source:HGNC Symbol;Acc:HGNC:41484]	lncRNA
AGFG1	57	ENSG00000173744	ENSG00000173744	ENST00000409979	ArfGAP with FG repeats 1 [Source:HGNC Symbol;Acc:HGNC:5175]	protein_coding
AGFG2	6	ENSG00000106351	ENSG00000106351	ENST00000300176	ArfGAP with FG repeats 2 [Source:HGNC Symbol;Acc:HGNC:5177]	protein_coding
AGGF1	3	ENSG00000164252	ENSG00000164252	ENST00000503538	angiogenic factor with G-patch and FHA domains 1 [Source:HGNC Symbol;Acc:HGNC:24684]	protein_coding
AGGF1P3	1	NA	ENSG00000241532	ENST00000493675	angiogenic factor with G-patch and FHA domains 1 pseudogene 3 [Source:HGNC Symbol;Acc:HGNC:38053]	processed_pseudogene
AGK	49	ENSG00000006530	ENSG00000006530	ENST00000473247	acylglycerol kinase [Source:HGNC Symbol;Acc:HGNC:21869]	protein_coding
AGKP2	2	NA	ENSG00000228819	ENST00000424708	AGK pseudogene 2 [Source:HGNC Symbol;Acc:HGNC:55132]	processed_pseudogene
AGL	7	ENSG00000162688	ENSG00000162688	ENST00000361915	amylo-alpha-1, 6-glucosidase, 4-alpha-glucanotransferase [Source:HGNC Symbol;Acc:HGNC:321]	protein_coding
AGMAT	10	ENSG00000116771	ENSG00000116771	ENST00000375826	agmatinase [Source:HGNC Symbol;Acc:HGNC:18407]	protein_coding
AGMO	2	NA	ENSG00000187546	ENST00000342526	alkylglycerol monooxygenase [Source:HGNC Symbol;Acc:HGNC:33784]	protein_coding
AGO1	30	ENSG00000092847	ENSG00000092847	ENST00000373206	argonaute RISC component 1 [Source:HGNC Symbol;Acc:HGNC:3262]	protein_coding
AGO2	81	ENSG00000123908	ENSG00000123908	ENST00000220592	argonaute RISC catalytic component 2 [Source:HGNC Symbol;Acc:HGNC:3263]	protein_coding
AGO3	22	ENSG00000126070	ENSG00000126070	ENST00000324350	argonaute RISC catalytic component 3 [Source:HGNC Symbol;Acc:HGNC:18421]	protein_coding
AGO4	9	ENSG00000134698	ENSG00000134698	ENST00000373210	argonaute RISC component 4 [Source:HGNC Symbol;Acc:HGNC:18424]	protein_coding
AGPAT2	11	ENSG00000169692	ENSG00000169692	ENST00000371694	1-acylglycerol-3-phosphate O-acyltransferase 2 [Source:HGNC Symbol;Acc:HGNC:325]	protein_coding
AGPAT3	52	ENSG00000160216	ENSG00000160216	ENST00000291572	1-acylglycerol-3-phosphate O-acyltransferase 3 [Source:HGNC Symbol;Acc:HGNC:326]	protein_coding
AGPAT4	10	ENSG00000026652	ENSG00000026652	ENST00000320285	1-acylglycerol-3-phosphate O-acyltransferase 4 [Source:HGNC Symbol;Acc:HGNC:20885]	protein_coding
AGPAT5	81	ENSG00000284980	ENSG00000284980	ENST00000646327	1-acylglycerol-3-phosphate O-acyltransferase 5 [Source:HGNC Symbol;Acc:HGNC:20886]	protein_coding
AGPS	41	ENSG00000018510	ENSG00000018510	ENST00000680705	alkylglycerone phosphate synthase [Source:HGNC Symbol;Acc:HGNC:327]	protein_coding
AGR2	174	ENSG00000106541	ENSG00000106541	ENST00000419304	anterior gradient 2, protein disulphide isomerase family member [Source:HGNC Symbol;Acc:HGNC:328]	protein_coding
AGRN	14	ENSG00000188157	ENSG00000188157	ENST00000379370	agrin [Source:HGNC Symbol;Acc:HGNC:329]	protein_coding
AGTPBP1	6	ENSG00000135049	ENSG00000135049	ENST00000376083	ATP/GTP binding carboxypeptidase 1 [Source:HGNC Symbol;Acc:HGNC:17258]	protein_coding
AGTR1	4	ENSG00000144891	ENSG00000144891	ENST00000497524	angiotensin II receptor type 1 [Source:HGNC Symbol;Acc:HGNC:336]	protein_coding
AGTRAP	24	ENSG00000177674	ENSG00000177674	ENST00000376637	angiotensin II receptor associated protein [Source:HGNC Symbol;Acc:HGNC:13539]	protein_coding
AHCTF1	28	ENSG00000153207	ENSG00000153207	ENST00000470300	AT-hook containing transcription factor 1 [Source:HGNC Symbol;Acc:HGNC:24618]	protein_coding
AHCTF1P1	27	NA	ENSG00000226121	ENST00000420969	AT-hook containing transcription factor 1 pseudogene 1 [Source:HGNC Symbol;Acc:HGNC:24620]	processed_pseudogene
AHCY	75	ENSG00000101444	ENSG00000101444	ENST00000217426	adenosylhomocysteinase [Source:HGNC Symbol;Acc:HGNC:343]	protein_coding
AHCYL1	149	ENSG00000168710	ENSG00000168710	ENST00000393614	adenosylhomocysteinase like 1 [Source:HGNC Symbol;Acc:HGNC:344]	protein_coding
AHCYL2	5	ENSG00000158467	ENSG00000158467	ENST00000325006	adenosylhomocysteinase like 2 [Source:HGNC Symbol;Acc:HGNC:22204]	protein_coding
AHDC1	7	ENSG00000126705	ENSG00000126705	ENST00000247087	AT-hook DNA binding motif containing 1 [Source:HGNC Symbol;Acc:HGNC:25230]	protein_coding
AHI1	32	ENSG00000135541	ENSG00000135541	ENST00000681331	Abelson helper integration site 1 [Source:HGNC Symbol;Acc:HGNC:21575]	protein_coding
AHI1-DT	1	ENSG00000231028	ENSG00000231028	ENST00000658067	AHI1 divergent transcript [Source:HGNC Symbol;Acc:HGNC:32526]	lncRNA
AHNAK	188	ENSG00000124942	ENSG00000124942	ENST00000530124	AHNAK nucleoprotein [Source:HGNC Symbol;Acc:HGNC:347]	protein_coding
AHNAK2	24	ENSG00000185567	ENSG00000185567	ENST00000555122	AHNAK nucleoprotein 2 [Source:HGNC Symbol;Acc:HGNC:20125]	protein_coding
AHR	3	ENSG00000106546	ENSG00000106546	ENST00000645559	aryl hydrocarbon receptor [Source:HGNC Symbol;Acc:HGNC:348]	protein_coding
AHSA1	262	ENSG00000100591	ENSG00000100591	ENST00000555133	activator of HSP90 ATPase activity 1 [Source:HGNC Symbol;Acc:HGNC:1189]	protein_coding
AHSA2P	44	ENSG00000173209	ENSG00000173209	ENST00000489653	activator of HSP90 ATPase homolog 2, pseudogene [Source:HGNC Symbol;Acc:HGNC:20437]	transcribed_unitary_pseudogene
AIDA	58	ENSG00000186063	ENSG00000186063	ENST00000340020	axin interactor, dorsalization associated [Source:HGNC Symbol;Acc:HGNC:25761]	protein_coding
AIDAP1	1	NA	ENSG00000230154	ENST00000456674	AIDA pseudogene 1 [Source:HGNC Symbol;Acc:HGNC:54663]	processed_pseudogene
AIDAP2	33	NA	ENSG00000251429	ENST00000514881	AIDA pseudogene 2 [Source:HGNC Symbol;Acc:HGNC:54664]	transcribed_processed_pseudogene
AIF1L	1	NA	ENSG00000126878	ENST00000372309	allograft inflammatory factor 1 like [Source:HGNC Symbol;Acc:HGNC:28904]	protein_coding
AIFM1	144	ENSG00000156709	ENSG00000156709	ENST00000675050	apoptosis inducing factor mitochondria associated 1 [Source:HGNC Symbol;Acc:HGNC:8768]	protein_coding
AIFM2	52	ENSG00000042286	ENSG00000042286	ENST00000373248	apoptosis inducing factor mitochondria associated 2 [Source:HGNC Symbol;Acc:HGNC:21411]	protein_coding
AIFM3	2	ENSG00000183773	ENSG00000183773	ENST00000399167	apoptosis inducing factor mitochondria associated 3 [Source:HGNC Symbol;Acc:HGNC:26398]	protein_coding
AIG1	33	ENSG00000146416	ENSG00000146416	ENST00000367601	androgen induced 1 [Source:HGNC Symbol;Acc:HGNC:21607]	protein_coding
AIMP1	34	ENSG00000164022	ENSG00000164022	ENST00000510207	aminoacyl tRNA synthetase complex interacting multifunctional protein 1 [Source:HGNC Symbol;Acc:HGNC:10648]	protein_coding
AIMP2	39	ENSG00000106305	ENSG00000106305	ENST00000400479	aminoacyl tRNA synthetase complex interacting multifunctional protein 2 [Source:HGNC Symbol;Acc:HGNC:20609]	protein_coding
AIP	59	ENSG00000110711	ENSG00000110711	ENST00000682699	aryl hydrocarbon receptor interacting protein [Source:HGNC Symbol;Acc:HGNC:358]	protein_coding
AIRIM	12	ENSG00000116922	ENSG00000116922	ENST00000358011	AFG2 interacting ribosome maturation factor [Source:HGNC Symbol;Acc:HGNC:26039]	protein_coding
AJM1	1	NA	ENSG00000232434	ENST00000436881	apical junction component 1 homolog [Source:HGNC Symbol;Acc:HGNC:37284]	protein_coding
AJUBA	51	ENSG00000129474	ENSG00000129474	ENST00000262713	ajuba LIM protein [Source:HGNC Symbol;Acc:HGNC:20250]	protein_coding
AK1	7	ENSG00000106992	ENSG00000106992	ENST00000644144	adenylate kinase 1 [Source:HGNC Symbol;Acc:HGNC:361]	protein_coding
AK2	101	ENSG00000004455	ENSG00000004455	ENST00000373449	adenylate kinase 2 [Source:HGNC Symbol;Acc:HGNC:362]	protein_coding
AK3	100	ENSG00000147853	ENSG00000147853	ENST00000381809	adenylate kinase 3 [Source:HGNC Symbol;Acc:HGNC:17376]	protein_coding
AK3P5	7	NA	ENSG00000228816	ENST00000432033	AK3 pseudogene 5 [Source:HGNC Symbol;Acc:HGNC:39064]	processed_pseudogene
AK4	32	ENSG00000162433	ENSG00000162433	ENST00000497030	adenylate kinase 4 [Source:HGNC Symbol;Acc:HGNC:363]	protein_coding
AK4P1	7	NA	ENSG00000291723	ENST00000708447	adenylate kinase 4 pseudogene 1 [Source:HGNC Symbol;Acc:HGNC:364]	processed_pseudogene
AK4P3	16	NA	ENSG00000233381	ENST00000418260	adenylate kinase 4 pseudogene 3 [Source:HGNC Symbol;Acc:HGNC:21596]	protein_coding
AK5	2	ENSG00000154027	ENSG00000154027	ENST00000354567	adenylate kinase 5 [Source:HGNC Symbol;Acc:HGNC:365]	protein_coding
AK6	11	ENSG00000279247	ENSG00000279247	ENST00000612207	adenylate kinase 6 [Source:HGNC Symbol;Acc:HGNC:49151]	protein_coding
AK7	6	ENSG00000140057	ENSG00000140057	ENST00000267584	adenylate kinase 7 [Source:HGNC Symbol;Acc:HGNC:20091]	protein_coding
AK9	7	ENSG00000155085	ENSG00000155085	ENST00000470564	adenylate kinase 9 [Source:HGNC Symbol;Acc:HGNC:33814]	protein_coding
AKAP1	74	ENSG00000121057	ENSG00000121057	ENST00000575322	A-kinase anchoring protein 1 [Source:HGNC Symbol;Acc:HGNC:367]	protein_coding
AKAP1-DT	2	ENSG00000263004	ENSG00000263004	ENST00000656535	AKAP1 divergent transcript [Source:HGNC Symbol;Acc:HGNC:55339]	lncRNA
AKAP10	43	ENSG00000108599	ENSG00000108599	ENST00000225737	A-kinase anchoring protein 10 [Source:HGNC Symbol;Acc:HGNC:368]	protein_coding
AKAP11	13	ENSG00000023516	ENSG00000023516	ENST00000025301	A-kinase anchoring protein 11 [Source:HGNC Symbol;Acc:HGNC:369]	protein_coding
AKAP12	50	ENSG00000131016	ENSG00000131016	ENST00000253332	A-kinase anchoring protein 12 [Source:HGNC Symbol;Acc:HGNC:370]	protein_coding
AKAP13	114	ENSG00000170776	ENSG00000170776	ENST00000560571	A-kinase anchoring protein 13 [Source:HGNC Symbol;Acc:HGNC:371]	protein_coding
AKAP17A	110	ENSG00000292343	ENSG00000292343	ENST00000711132	A-kinase anchoring protein 17A [Source:HGNC Symbol;Acc:HGNC:18783]	protein_coding
AKAP7	2	ENSG00000118507	ENSG00000118507	ENST00000431975	A-kinase anchoring protein 7 [Source:HGNC Symbol;Acc:HGNC:377]	protein_coding
AKAP8	30	ENSG00000105127	ENSG00000105127	ENST00000269701	A-kinase anchoring protein 8 [Source:HGNC Symbol;Acc:HGNC:378]	protein_coding
AKAP8L	3	ENSG00000011243	ENSG00000011243	ENST00000397410	A-kinase anchoring protein 8 like [Source:HGNC Symbol;Acc:HGNC:29857]	protein_coding
AKAP9	59	ENSG00000127914	ENSG00000127914	ENST00000680534	A-kinase anchoring protein 9 [Source:HGNC Symbol;Acc:HGNC:379]	protein_coding
AKIP1	35	ENSG00000166452	ENSG00000166452	ENST00000299576	A-kinase interacting protein 1 [Source:HGNC Symbol;Acc:HGNC:1170]	protein_coding
AKIRIN1	21	ENSG00000174574	ENSG00000174574	ENST00000432648	akirin 1 [Source:HGNC Symbol;Acc:HGNC:25744]	protein_coding
AKIRIN2	39	ENSG00000135334	ENSG00000135334	ENST00000257787	akirin 2 [Source:HGNC Symbol;Acc:HGNC:21407]	protein_coding
AKNA	1	NA	ENSG00000106948	ENST00000374088	AT-hook transcription factor [Source:HGNC Symbol;Acc:HGNC:24108]	protein_coding
AKR1A1	66	ENSG00000117448	ENSG00000117448	ENST00000372070	aldo-keto reductase family 1 member A1 [Source:HGNC Symbol;Acc:HGNC:380]	protein_coding
AKR1B1	829	ENSG00000085662	ENSG00000085662	ENST00000285930	aldo-keto reductase family 1 member B [Source:HGNC Symbol;Acc:HGNC:381]	protein_coding
AKR1B10	3978	ENSG00000198074	ENSG00000198074	ENST00000359579	aldo-keto reductase family 1 member B10 [Source:HGNC Symbol;Acc:HGNC:382]	protein_coding
AKR1B10P1	28	NA	ENSG00000213606	ENST00000425765	aldo-keto reductase family 1 member B10 pseudogene 1 [Source:HGNC Symbol;Acc:HGNC:45062]	processed_pseudogene
AKR1B10P2	23	NA	ENSG00000263355	ENST00000577332	aldo-keto reductase family 1 member B10 pseudogene 2 [Source:HGNC Symbol;Acc:HGNC:45063]	processed_pseudogene
AKR1B15	12	ENSG00000227471	ENSG00000227471	ENST00000457545	aldo-keto reductase family 1 member B15 [Source:HGNC Symbol;Acc:HGNC:37281]	protein_coding
AKR1B1P1	4	NA	ENSG00000229991	ENST00000429105	aldehyde reductase family 1 member B1 pseudogene 1 [Source:HGNC Symbol;Acc:HGNC:420]	processed_pseudogene
AKR1B1P2	1	NA	ENSG00000213452	ENST00000494640	aldo-keto reductase family 1 member B1 pseudogene 2 [Source:HGNC Symbol;Acc:HGNC:425]	processed_pseudogene
AKR1B1P3	4	NA	ENSG00000213785	ENST00000525311	aldo-keto reductase family 1 member B1 pseudogene 3 [Source:HGNC Symbol;Acc:HGNC:422]	processed_pseudogene
AKR1B1P6	1	NA	ENSG00000225212	ENST00000584733	aldo-keto reductase family 1 member B1 pseudogene 6 [Source:HGNC Symbol;Acc:HGNC:33498]	processed_pseudogene
AKR1B1P8	3	NA	ENSG00000231371	ENST00000418396	aldo-keto reductase family 1 member B1 pseudogene 8 [Source:HGNC Symbol;Acc:HGNC:33496]	processed_pseudogene
AKR1C1	7394	ENSG00000187134	ENSG00000187134	ENST00000477661	aldo-keto reductase family 1 member C1 [Source:HGNC Symbol;Acc:HGNC:384]	protein_coding
AKR1C2	7785	ENSG00000151632	ENSG00000151632	ENST00000380753	aldo-keto reductase family 1 member C2 [Source:HGNC Symbol;Acc:HGNC:385]	protein_coding
AKR1C3	4230	ENSG00000196139	ENSG00000196139	ENST00000605781	aldo-keto reductase family 1 member C3 [Source:HGNC Symbol;Acc:HGNC:386]	protein_coding
AKR1C4	4	NA	ENSG00000198610	ENST00000469875	aldo-keto reductase family 1 member C4 [Source:HGNC Symbol;Acc:HGNC:387]	protein_coding
AKR1C5P	1	NA	ENSG00000225418	ENST00000427165	aldo-keto reductase family 1 member C5, pseudogene [Source:HGNC Symbol;Acc:HGNC:44679]	unprocessed_pseudogene
AKR1C6P	34	NA	ENSG00000151631	ENST00000432950	aldo-keto reductase family 1 member C6, pseudogene [Source:HGNC Symbol;Acc:HGNC:44680]	unprocessed_pseudogene
AKR1E2	15	ENSG00000165568	ENSG00000165568	ENST00000533295	aldo-keto reductase family 1 member E2 [Source:HGNC Symbol;Acc:HGNC:23437]	protein_coding
AKR7A2	19	ENSG00000053371	ENSG00000053371	ENST00000235835	aldo-keto reductase family 7 member A2 [Source:HGNC Symbol;Acc:HGNC:389]	protein_coding
AKR7L	4	NA	ENSG00000211454	ENST00000457194	aldo-keto reductase family 7 like (gene/pseudogene) [Source:HGNC Symbol;Acc:HGNC:24056]	protein_coding
AKT1	6	ENSG00000142208	ENSG00000142208	ENST00000554581	AKT serine/threonine kinase 1 [Source:HGNC Symbol;Acc:HGNC:391]	protein_coding
AKT1S1	42	ENSG00000204673	ENSG00000204673	ENST00000391834	AKT1 substrate 1 [Source:HGNC Symbol;Acc:HGNC:28426]	protein_coding
AKT2	111	ENSG00000105221	ENSG00000105221	ENST00000392038	AKT serine/threonine kinase 2 [Source:HGNC Symbol;Acc:HGNC:392]	protein_coding
AKT3	28	ENSG00000275199	ENSG00000275199	ENST00000613395	AKT serine/threonine kinase 3 [Source:HGNC Symbol;Acc:HGNC:393]	protein_coding
AKT3-IT1	2	ENSG00000228939	ENSG00000228939	ENST00000417120	AKT3 intronic transcript 1 [Source:HGNC Symbol;Acc:HGNC:41304]	lncRNA
AKTIP	26	ENSG00000166971	ENSG00000166971	ENST00000394657	AKT interacting protein [Source:HGNC Symbol;Acc:HGNC:16710]	protein_coding
AKTIPP2	23	NA	ENSG00000226432	ENST00000514047	AKTIP pseudogene 2 [Source:HGNC Symbol;Acc:HGNC:56420]	processed_pseudogene
ALAD	24	ENSG00000148218	ENSG00000148218	ENST00000409155	aminolevulinate dehydratase [Source:HGNC Symbol;Acc:HGNC:395]	protein_coding
ALAS1	57	ENSG00000023330	ENSG00000023330	ENST00000469224	5'-aminolevulinate synthase 1 [Source:HGNC Symbol;Acc:HGNC:396]	protein_coding
ALCAM	20	ENSG00000170017	ENSG00000170017	ENST00000306107	activated leukocyte cell adhesion molecule [Source:HGNC Symbol;Acc:HGNC:400]	protein_coding
ALDH16A1	10	ENSG00000161618	ENSG00000161618	ENST00000540132	aldehyde dehydrogenase 16 family member A1 [Source:HGNC Symbol;Acc:HGNC:28114]	protein_coding
ALDH18A1	79	ENSG00000059573	ENSG00000059573	ENST00000371224	aldehyde dehydrogenase 18 family member A1 [Source:HGNC Symbol;Acc:HGNC:9722]	protein_coding
ALDH1A1	3966	ENSG00000165092	ENSG00000165092	ENST00000297785	aldehyde dehydrogenase 1 family member A1 [Source:HGNC Symbol;Acc:HGNC:402]	protein_coding
ALDH1A3	6	ENSG00000184254	ENSG00000184254	ENST00000561338	aldehyde dehydrogenase 1 family member A3 [Source:HGNC Symbol;Acc:HGNC:409]	protein_coding
ALDH1A3-AS1	2	ENSG00000259583	ENSG00000259583	ENST00000560351	ALDH1A3 antisense RNA 1 [Source:HGNC Symbol;Acc:HGNC:55416]	lncRNA
ALDH1B1	34	ENSG00000137124	ENSG00000137124	ENST00000377698	aldehyde dehydrogenase 1 family member B1 [Source:HGNC Symbol;Acc:HGNC:407]	protein_coding
ALDH1L2	12	ENSG00000136010	ENSG00000136010	ENST00000549335	aldehyde dehydrogenase 1 family member L2 [Source:HGNC Symbol;Acc:HGNC:26777]	protein_coding
ALDH2	26	ENSG00000111275	ENSG00000111275	ENST00000416293	aldehyde dehydrogenase 2 family member [Source:HGNC Symbol;Acc:HGNC:404]	protein_coding
ALDH3A1	237	ENSG00000108602	ENSG00000108602	ENST00000395555	aldehyde dehydrogenase 3 family member A1 [Source:HGNC Symbol;Acc:HGNC:405]	protein_coding
ALDH3A2	156	ENSG00000072210	ENSG00000072210	ENST00000581518	aldehyde dehydrogenase 3 family member A2 [Source:HGNC Symbol;Acc:HGNC:403]	protein_coding
ALDH3B1	142	ENSG00000006534	ENSG00000006534	ENST00000614849	aldehyde dehydrogenase 3 family member B1 [Source:HGNC Symbol;Acc:HGNC:410]	protein_coding
ALDH4A1	20	ENSG00000159423	ENSG00000159423	ENST00000290597	aldehyde dehydrogenase 4 family member A1 [Source:HGNC Symbol;Acc:HGNC:406]	protein_coding
ALDH5A1	13	ENSG00000112294	ENSG00000112294	ENST00000491546	aldehyde dehydrogenase 5 family member A1 [Source:HGNC Symbol;Acc:HGNC:408]	protein_coding
ALDH6A1	17	ENSG00000119711	ENSG00000119711	ENST00000553458	aldehyde dehydrogenase 6 family member A1 [Source:HGNC Symbol;Acc:HGNC:7179]	protein_coding
ALDH7A1	92	ENSG00000164904	ENSG00000164904	ENST00000637782	aldehyde dehydrogenase 7 family member A1 [Source:HGNC Symbol;Acc:HGNC:877]	protein_coding
ALDH7A1P1	74	NA	ENSG00000251400	ENST00000510973	aldehyde dehydrogenase 7 family member A1 pseudogene 1 [Source:HGNC Symbol;Acc:HGNC:878]	processed_pseudogene
ALDH7A1P4	1	NA	ENSG00000234489	ENST00000412255	aldehyde dehydrogenase 7 family member A1 pseudogene 4 [Source:HGNC Symbol;Acc:HGNC:881]	processed_pseudogene
ALDH9A1	10	ENSG00000143149	ENSG00000143149	ENST00000354775	aldehyde dehydrogenase 9 family member A1 [Source:HGNC Symbol;Acc:HGNC:412]	protein_coding
ALDOA	7	ENSG00000149925	ENSG00000149925	ENST00000562302	aldolase, fructose-bisphosphate A [Source:HGNC Symbol;Acc:HGNC:414]	protein_coding
ALDOAP1	3	NA	ENSG00000242849	ENST00000491506	ALDOA pseudogene 1 [Source:HGNC Symbol;Acc:HGNC:415]	processed_pseudogene
ALDOC	3	ENSG00000109107	ENSG00000109107	ENST00000395319	aldolase, fructose-bisphosphate C [Source:HGNC Symbol;Acc:HGNC:418]	protein_coding
ALG1	18	ENSG00000033011	ENSG00000033011	ENST00000632058	ALG1 chitobiosyldiphosphodolichol beta-mannosyltransferase [Source:HGNC Symbol;Acc:HGNC:18294]	protein_coding
ALG10	10	ENSG00000139133	ENSG00000139133	ENST00000266483	ALG10 alpha-1,2-glucosyltransferase [Source:HGNC Symbol;Acc:HGNC:23162]	protein_coding
ALG10B	12	ENSG00000175548	ENSG00000175548	ENST00000308742	ALG10 alpha-1,2-glucosyltransferase B [Source:HGNC Symbol;Acc:HGNC:31088]	protein_coding
ALG11	6	ENSG00000253710	ENSG00000253710	ENST00000649708	ALG11 alpha-1,2-mannosyltransferase [Source:HGNC Symbol;Acc:HGNC:32456]	protein_coding
ALG12	1	ENSG00000182858	ENSG00000182858	ENST00000330817	ALG12 alpha-1,6-mannosyltransferase [Source:HGNC Symbol;Acc:HGNC:19358]	protein_coding
ALG13	29	ENSG00000101901	ENSG00000101901	ENST00000487141	ALG13 UDP-N-acetylglucosaminyltransferase subunit [Source:HGNC Symbol;Acc:HGNC:30881]	protein_coding
ALG14	26	ENSG00000172339	ENSG00000172339	ENST00000370205	ALG14 UDP-N-acetylglucosaminyltransferase subunit [Source:HGNC Symbol;Acc:HGNC:28287]	protein_coding
ALG1L15P	2	NA	ENSG00000242017	ENST00000482834	ALG1 like 15, pseudogene [Source:HGNC Symbol;Acc:HGNC:44384]	processed_pseudogene
ALG1L6P	3	NA	ENSG00000288161	ENST00000672305	ALG1 like 6, pseudogene [Source:HGNC Symbol;Acc:HGNC:44375]	unprocessed_pseudogene
ALG1L7P	1	NA	ENSG00000251271	ENST00000502317	ALG1 like 7, pseudogene [Source:HGNC Symbol;Acc:HGNC:44376]	unprocessed_pseudogene
ALG1L8P	2	NA	ENSG00000227620	ENST00000533887	ALG1 like 8, pseudogene [Source:HGNC Symbol;Acc:HGNC:44377]	unprocessed_pseudogene
ALG2	27	ENSG00000119523	ENSG00000119523	ENST00000476832	ALG2 alpha-1,3/1,6-mannosyltransferase [Source:HGNC Symbol;Acc:HGNC:23159]	protein_coding
ALG3	34	ENSG00000214160	ENSG00000214160	ENST00000397676	ALG3 alpha-1,3- mannosyltransferase [Source:HGNC Symbol;Acc:HGNC:23056]	protein_coding
ALG5	33	ENSG00000120697	ENSG00000120697	ENST00000679673	ALG5 dolichyl-phosphate beta-glucosyltransferase [Source:HGNC Symbol;Acc:HGNC:20266]	protein_coding
ALG6	7	ENSG00000088035	ENSG00000088035	ENST00000647818	ALG6 alpha-1,3-glucosyltransferase [Source:HGNC Symbol;Acc:HGNC:23157]	protein_coding
ALG8	88	ENSG00000159063	ENSG00000159063	ENST00000679559	ALG8 alpha-1,3-glucosyltransferase [Source:HGNC Symbol;Acc:HGNC:23161]	protein_coding
ALG9	4	ENSG00000086848	ENSG00000086848	ENST00000532425	ALG9 alpha-1,2-mannosyltransferase [Source:HGNC Symbol;Acc:HGNC:15672]	protein_coding
ALKBH1	18	ENSG00000100601	ENSG00000100601	ENST00000216489	alkB homolog 1, histone H2A dioxygenase [Source:HGNC Symbol;Acc:HGNC:17911]	protein_coding
ALKBH2	29	ENSG00000189046	ENSG00000189046	ENST00000343075	alkB homolog 2, alpha-ketoglutarate dependent dioxygenase [Source:HGNC Symbol;Acc:HGNC:32487]	protein_coding
ALKBH3	20	ENSG00000166199	ENSG00000166199	ENST00000532962	alkB homolog 3, alpha-ketoglutarate dependent dioxygenase [Source:HGNC Symbol;Acc:HGNC:30141]	protein_coding
ALKBH4	1	ENSG00000160993	ENSG00000160993	ENST00000292566	alkB homolog 4, lysine demethylase [Source:HGNC Symbol;Acc:HGNC:21900]	protein_coding
ALKBH5	82	ENSG00000091542	ENSG00000091542	ENST00000541285	alkB homolog 5, RNA demethylase [Source:HGNC Symbol;Acc:HGNC:25996]	protein_coding
ALKBH6	3	ENSG00000239382	ENSG00000239382	ENST00000378875	alkB homolog 6 [Source:HGNC Symbol;Acc:HGNC:28243]	protein_coding
ALKBH7	20	ENSG00000125652	ENSG00000125652	ENST00000245812	alkB homolog 7 [Source:HGNC Symbol;Acc:HGNC:21306]	protein_coding
ALKBH8	2	NA	ENSG00000137760	ENST00000428149	alkB homolog 8, tRNA methyltransferase [Source:HGNC Symbol;Acc:HGNC:25189]	protein_coding
ALMS1	10	ENSG00000116127	ENSG00000116127	ENST00000484298	ALMS1 centrosome and basal body associated protein [Source:HGNC Symbol;Acc:HGNC:428]	protein_coding
ALMS1-IT1	1	ENSG00000291477	ENSG00000291477	ENST00000707632	ALMS1 intronic transcript 1 [Source:HGNC Symbol;Acc:HGNC:41305]	lncRNA
ALOX12	2	ENSG00000108839	ENSG00000108839	ENST00000251535	arachidonate 12-lipoxygenase, 12S type [Source:HGNC Symbol;Acc:HGNC:429]	protein_coding
ALOX12P2	1	ENSG00000262943	ENSG00000291084	ENST00000574727	arachidonate 12-lipoxygenase pseudogene 2 [Source:NCBI gene (formerly Entrezgene);Acc:245]	lncRNA
ALOX15	1	NA	ENSG00000161905	ENST00000293761	arachidonate 15-lipoxygenase [Source:HGNC Symbol;Acc:HGNC:433]	protein_coding
ALOX5AP	1	ENSG00000132965	ENSG00000132965	ENST00000617770	arachidonate 5-lipoxygenase activating protein [Source:HGNC Symbol;Acc:HGNC:436]	protein_coding
ALPK1	10	ENSG00000073331	ENSG00000073331	ENST00000514594	alpha kinase 1 [Source:HGNC Symbol;Acc:HGNC:20917]	protein_coding
ALPK2	23	ENSG00000198796	ENSG00000198796	ENST00000361673	alpha kinase 2 [Source:HGNC Symbol;Acc:HGNC:20565]	protein_coding
ALPK3	1	NA	ENSG00000136383	ENST00000258888	alpha kinase 3 [Source:HGNC Symbol;Acc:HGNC:17574]	protein_coding
ALS2	50	ENSG00000003393	ENSG00000003393	ENST00000264276	alsin Rho guanine nucleotide exchange factor ALS2 [Source:HGNC Symbol;Acc:HGNC:443]	protein_coding
ALS2CL	3	ENSG00000178038	ENSG00000178038	ENST00000318962	ALS2 C-terminal like [Source:HGNC Symbol;Acc:HGNC:20605]	protein_coding
ALX1	9	ENSG00000180318	ENSG00000180318	ENST00000316824	ALX homeobox 1 [Source:HGNC Symbol;Acc:HGNC:1494]	protein_coding
ALX4	3	ENSG00000052850	ENSG00000052850	ENST00000652299	ALX homeobox 4 [Source:HGNC Symbol;Acc:HGNC:450]	protein_coding
ALYREF	110	ENSG00000183684	ENSG00000183684	ENST00000505490	Aly/REF export factor [Source:HGNC Symbol;Acc:HGNC:19071]	protein_coding
AMBP	8	ENSG00000106927	ENSG00000106927	ENST00000265132	alpha-1-microglobulin/bikunin precursor [Source:HGNC Symbol;Acc:HGNC:453]	protein_coding
AMBRA1	9	ENSG00000110497	ENSG00000110497	ENST00000314845	autophagy and beclin 1 regulator 1 [Source:HGNC Symbol;Acc:HGNC:25990]	protein_coding
AMD1	90	ENSG00000123505	ENSG00000123505	ENST00000451850	adenosylmethionine decarboxylase 1 [Source:HGNC Symbol;Acc:HGNC:457]	protein_coding
AMFR	86	ENSG00000159461	ENSG00000159461	ENST00000290649	autocrine motility factor receptor [Source:HGNC Symbol;Acc:HGNC:463]	protein_coding
AMIGO2	225	ENSG00000139211	ENSG00000139211	ENST00000266581	adhesion molecule with Ig like domain 2 [Source:HGNC Symbol;Acc:HGNC:24073]	protein_coding
AMMECR1	43	ENSG00000101935	ENSG00000101935	ENST00000262844	AMMECR nuclear protein 1 [Source:HGNC Symbol;Acc:HGNC:467]	protein_coding
AMMECR1L	31	ENSG00000144233	ENSG00000144233	ENST00000272647	AMMECR1 like [Source:HGNC Symbol;Acc:HGNC:28658]	protein_coding
AMN	1	ENSG00000166126	ENSG00000166126	ENST00000299155	amnion associated transmembrane protein [Source:HGNC Symbol;Acc:HGNC:14604]	protein_coding
AMN1	1	ENSG00000151743	ENSG00000151743	ENST00000281471	antagonist of mitotic exit network 1 homolog [Source:HGNC Symbol;Acc:HGNC:27281]	protein_coding
AMOTL1	5	ENSG00000166025	ENSG00000166025	ENST00000299004	angiomotin like 1 [Source:HGNC Symbol;Acc:HGNC:17811]	protein_coding
AMOTL2	54	ENSG00000114019	ENSG00000114019	ENST00000249883	angiomotin like 2 [Source:HGNC Symbol;Acc:HGNC:17812]	protein_coding
AMPD2	6	ENSG00000116337	ENSG00000116337	ENST00000673915	adenosine monophosphate deaminase 2 [Source:HGNC Symbol;Acc:HGNC:469]	protein_coding
AMPD3	12	ENSG00000133805	ENSG00000133805	ENST00000527261	adenosine monophosphate deaminase 3 [Source:HGNC Symbol;Acc:HGNC:470]	protein_coding
AMY1A	50	NA	ENSG00000237763	ENST00000370083	amylase alpha 1A [Source:HGNC Symbol;Acc:HGNC:474]	protein_coding
AMY1B	82	NA	ENSG00000174876	ENST00000330330	amylase alpha 1B [Source:HGNC Symbol;Acc:HGNC:475]	protein_coding
AMY1C	4	NA	ENSG00000187733	ENST00000684141	amylase alpha 1C [Source:HGNC Symbol;Acc:HGNC:476]	protein_coding
AMY2B	45	ENSG00000240038	ENSG00000240038	ENST00000477657	amylase alpha 2B [Source:HGNC Symbol;Acc:HGNC:478]	protein_coding
AMZ1	3	NA	ENSG00000174945	ENST00000312371	archaelysin family metallopeptidase 1 [Source:HGNC Symbol;Acc:HGNC:22231]	protein_coding
AMZ2	40	ENSG00000196704	ENSG00000196704	ENST00000674770	archaelysin family metallopeptidase 2 [Source:HGNC Symbol;Acc:HGNC:28041]	protein_coding
AMZ2P2	1	NA	ENSG00000219249	ENST00000406819	AMZ2 pseudogene 2 [Source:HGNC Symbol;Acc:HGNC:38072]	processed_pseudogene
ANAPC1	35	ENSG00000153107	ENSG00000153107	ENST00000643447	anaphase promoting complex subunit 1 [Source:HGNC Symbol;Acc:HGNC:19988]	protein_coding
ANAPC10	2	ENSG00000164162	ENSG00000164162	ENST00000641499	anaphase promoting complex subunit 10 [Source:HGNC Symbol;Acc:HGNC:24077]	protein_coding
ANAPC11	108	ENSG00000141552	ENSG00000141552	ENST00000571570	anaphase promoting complex subunit 11 [Source:HGNC Symbol;Acc:HGNC:14452]	protein_coding
ANAPC13	50	ENSG00000129055	ENSG00000129055	ENST00000510994	anaphase promoting complex subunit 13 [Source:HGNC Symbol;Acc:HGNC:24540]	protein_coding
ANAPC16	114	ENSG00000166295	ENSG00000166295	ENST00000615507	anaphase promoting complex subunit 16 [Source:HGNC Symbol;Acc:HGNC:26976]	protein_coding
ANAPC1P2	2	ENSG00000231259	ENSG00000285793	ENST00000648819	ANAPC1 pseudogene 2 [Source:NCBI gene (formerly Entrezgene);Acc:285074]	lncRNA
ANAPC2	5	ENSG00000176248	ENSG00000176248	ENST00000487917	anaphase promoting complex subunit 2 [Source:HGNC Symbol;Acc:HGNC:19989]	protein_coding
ANAPC4	6	ENSG00000053900	ENSG00000053900	ENST00000315368	anaphase promoting complex subunit 4 [Source:HGNC Symbol;Acc:HGNC:19990]	protein_coding
ANAPC5	125	ENSG00000089053	ENSG00000089053	ENST00000422342	anaphase promoting complex subunit 5 [Source:HGNC Symbol;Acc:HGNC:15713]	protein_coding
ANAPC7	70	ENSG00000196510	ENSG00000196510	ENST00000455511	anaphase promoting complex subunit 7 [Source:HGNC Symbol;Acc:HGNC:17380]	protein_coding
ANG	2	ENSG00000214274	ENSG00000214274	ENST00000336811	angiogenin [Source:HGNC Symbol;Acc:HGNC:483]	protein_coding
ANGEL1	20	ENSG00000013523	ENSG00000013523	ENST00000554058	angel homolog 1 [Source:HGNC Symbol;Acc:HGNC:19961]	protein_coding
ANGEL2	25	ENSG00000174606	ENSG00000174606	ENST00000366962	angel homolog 2 [Source:HGNC Symbol;Acc:HGNC:30534]	protein_coding
ANGPT4	1	NA	ENSG00000101280	ENST00000381922	angiopoietin 4 [Source:HGNC Symbol;Acc:HGNC:487]	protein_coding
ANGPTL4	10	ENSG00000167772	ENSG00000167772	ENST00000601886	angiopoietin like 4 [Source:HGNC Symbol;Acc:HGNC:16039]	protein_coding
ANK1	1	ENSG00000029534	ENSG00000029534	ENST00000347528	ankyrin 1 [Source:HGNC Symbol;Acc:HGNC:492]	protein_coding
ANK2	6	ENSG00000145362	ENSG00000145362	ENST00000672356	ankyrin 2 [Source:HGNC Symbol;Acc:HGNC:493]	protein_coding
ANK3	6	ENSG00000151150	ENSG00000151150	ENST00000280772	ankyrin 3 [Source:HGNC Symbol;Acc:HGNC:494]	protein_coding
ANKAR	1	NA	ENSG00000151687	ENST00000441800	ankyrin and armadillo repeat containing [Source:HGNC Symbol;Acc:HGNC:26350]	protein_coding
ANKDD1A	2	ENSG00000166839	ENSG00000166839	ENST00000496480	ankyrin repeat and death domain containing 1A [Source:HGNC Symbol;Acc:HGNC:28002]	protein_coding
ANKEF1	29	ENSG00000132623	ENSG00000132623	ENST00000437504	ankyrin repeat and EF-hand domain containing 1 [Source:HGNC Symbol;Acc:HGNC:15803]	protein_coding
ANKFN1	1	NA	ENSG00000153930	ENST00000635860	ankyrin repeat and fibronectin type III domain containing 1 [Source:HGNC Symbol;Acc:HGNC:26766]	protein_coding
ANKFY1	18	ENSG00000185722	ENSG00000185722	ENST00000341657	ankyrin repeat and FYVE domain containing 1 [Source:HGNC Symbol;Acc:HGNC:20763]	protein_coding
ANKH	22	ENSG00000154122	ENSG00000154122	ENST00000284268	ANKH inorganic pyrophosphate transport regulator [Source:HGNC Symbol;Acc:HGNC:15492]	protein_coding
ANKH-DT	1	ENSG00000272057	ENSG00000272057	ENST00000607026	ANKH divergent transcript [Source:HGNC Symbol;Acc:HGNC:55234]	lncRNA
ANKHD1-DT	4	ENSG00000249637	ENSG00000249637	ENST00000507521	ANKHD1 divergent transcript [Source:HGNC Symbol;Acc:HGNC:55564]	lncRNA
ANKHD1-EIF4EBP3	1	ENSG00000254996	ENSG00000254996	ENST00000532219	ANKHD1-EIF4EBP3 readthrough [Source:HGNC Symbol;Acc:HGNC:33530]	protein_coding
ANKIB1	61	ENSG00000001629	ENSG00000001629	ENST00000265742	ankyrin repeat and IBR domain containing 1 [Source:HGNC Symbol;Acc:HGNC:22215]	protein_coding
ANKLE2	110	ENSG00000176915	ENSG00000176915	ENST00000357997	ankyrin repeat and LEM domain containing 2 [Source:HGNC Symbol;Acc:HGNC:29101]	protein_coding
ANKMY1	12	ENSG00000144504	ENSG00000144504	ENST00000373318	ankyrin repeat and MYND domain containing 1 [Source:HGNC Symbol;Acc:HGNC:20987]	protein_coding
ANKMY2	10	ENSG00000106524	ENSG00000106524	ENST00000306999	ankyrin repeat and MYND domain containing 2 [Source:HGNC Symbol;Acc:HGNC:25370]	protein_coding
ANKRA2	12	ENSG00000164331	ENSG00000164331	ENST00000296785	ankyrin repeat family A member 2 [Source:HGNC Symbol;Acc:HGNC:13208]	protein_coding
ANKRD1	4	ENSG00000148677	ENSG00000148677	ENST00000371697	ankyrin repeat domain 1 [Source:HGNC Symbol;Acc:HGNC:15819]	protein_coding
ANKRD10	44	ENSG00000088448	ENSG00000088448	ENST00000267339	ankyrin repeat domain 10 [Source:HGNC Symbol;Acc:HGNC:20265]	protein_coding
ANKRD10-IT1	6	ENSG00000229152	ENSG00000229152	ENST00000426991	ANKRD10 intronic transcript 1 [Source:HGNC Symbol;Acc:HGNC:39891]	lncRNA
ANKRD11	140	ENSG00000167522	ENSG00000167522	ENST00000378330	ankyrin repeat domain containing 11 [Source:HGNC Symbol;Acc:HGNC:21316]	protein_coding
ANKRD11P1	1	NA	ENSG00000234429	ENST00000378334	ANKRD11 pseudogene 1 [Source:HGNC Symbol;Acc:HGNC:54737]	processed_pseudogene
ANKRD12	19	ENSG00000101745	ENSG00000101745	ENST00000585234	ankyrin repeat domain 12 [Source:HGNC Symbol;Acc:HGNC:29135]	protein_coding
ANKRD13A	10	ENSG00000076513	ENSG00000076513	ENST00000553025	ankyrin repeat domain 13A [Source:HGNC Symbol;Acc:HGNC:21268]	protein_coding
ANKRD13B	12	ENSG00000198720	ENSG00000198720	ENST00000583728	ankyrin repeat domain 13B [Source:HGNC Symbol;Acc:HGNC:26363]	protein_coding
ANKRD13C	8	ENSG00000118454	ENSG00000118454	ENST00000370944	ankyrin repeat domain 13C [Source:HGNC Symbol;Acc:HGNC:25374]	protein_coding
ANKRD13C-DT	1	NA	ENSG00000197568	ENST00000361764	ANKRD13C divergent transcript [Source:HGNC Symbol;Acc:HGNC:4906]	lncRNA
ANKRD13D	10	ENSG00000172932	ENSG00000172932	ENST00000512101	ankyrin repeat domain 13D [Source:HGNC Symbol;Acc:HGNC:27880]	protein_coding
ANKRD16	5	ENSG00000134461	ENSG00000134461	ENST00000380094	ankyrin repeat domain 16 [Source:HGNC Symbol;Acc:HGNC:23471]	protein_coding
ANKRD17	104	ENSG00000132466	ENSG00000132466	ENST00000358602	ankyrin repeat domain 17 [Source:HGNC Symbol;Acc:HGNC:23575]	protein_coding
ANKRD18A	23	ENSG00000180071	ENSG00000180071	ENST00000562942	ankyrin repeat domain 18A [Source:HGNC Symbol;Acc:HGNC:23643]	protein_coding
ANKRD18B	24	ENSG00000230453	ENSG00000230453	ENST00000684830	ankyrin repeat domain 18B [Source:HGNC Symbol;Acc:HGNC:23644]	protein_coding
ANKRD18CP	2	NA	ENSG00000159712	ENST00000354752	ankyrin repeat domain 18C, pseudogene [Source:HGNC Symbol;Acc:HGNC:43601]	unprocessed_pseudogene
ANKRD2	4	ENSG00000165887	ENSG00000165887	ENST00000298808	ankyrin repeat domain 2 [Source:HGNC Symbol;Acc:HGNC:495]	protein_coding
ANKRD20A1	5	ENSG00000260691	ENSG00000260691	ENST00000652170	ankyrin repeat domain 20 family member A1 [Source:HGNC Symbol;Acc:HGNC:23665]	protein_coding
ANKRD20A21P	2	NA	ENSG00000277112	ENST00000623715	ankyrin repeat domain 20 family member A21, pseudogene [Source:HGNC Symbol;Acc:HGNC:52329]	transcribed_unprocessed_pseudogene
ANKRD20A5P	1	ENSG00000186481	ENSG00000186481	ENST00000431648	ankyrin repeat domain 20 family member A5, pseudogene [Source:HGNC Symbol;Acc:HGNC:33833]	transcribed_unprocessed_pseudogene
ANKRD20A8P	1	NA	ENSG00000229089	ENST00000432432	ankyrin repeat domain 20 family member A8, pseudogene [Source:HGNC Symbol;Acc:HGNC:23666]	transcribed_unprocessed_pseudogene
ANKRD20A9P	3	NA	ENSG00000206192	ENST00000457997	ankyrin repeat domain 20 family member A9, pseudogene [Source:HGNC Symbol;Acc:HGNC:42023]	unprocessed_pseudogene
ANKRD22	1	NA	ENSG00000152766	ENST00000371930	ankyrin repeat domain 22 [Source:HGNC Symbol;Acc:HGNC:28321]	protein_coding
ANKRD26	23	ENSG00000107890	ENSG00000107890	ENST00000675439	ankyrin repeat domain containing 26 [Source:HGNC Symbol;Acc:HGNC:29186]	protein_coding
ANKRD27	58	ENSG00000105186	ENSG00000105186	ENST00000306065	ankyrin repeat domain 27 [Source:HGNC Symbol;Acc:HGNC:25310]	protein_coding
ANKRD28	16	ENSG00000206560	ENSG00000206560	ENST00000683139	ankyrin repeat domain 28 [Source:HGNC Symbol;Acc:HGNC:29024]	protein_coding
ANKRD29	8	ENSG00000154065	ENSG00000154065	ENST00000592179	ankyrin repeat domain 29 [Source:HGNC Symbol;Acc:HGNC:27110]	protein_coding
ANKRD30A	12	ENSG00000148513	ENSG00000148513	ENST00000361713	ankyrin repeat domain 30A [Source:HGNC Symbol;Acc:HGNC:17234]	protein_coding
ANKRD30BP1	15	NA	ENSG00000175302	ENST00000451052	ankyrin repeat domain 30B pseudogene 1 [Source:HGNC Symbol;Acc:HGNC:19722]	unprocessed_pseudogene
ANKRD33B	6	ENSG00000164236	ENSG00000164236	ENST00000296657	ankyrin repeat domain 33B [Source:HGNC Symbol;Acc:HGNC:35240]	protein_coding
ANKRD34B	77	NA	ENSG00000189127	ENST00000338682	ankyrin repeat domain 34B [Source:HGNC Symbol;Acc:HGNC:33736]	protein_coding
ANKRD36	44	ENSG00000291582	ENSG00000291582	ENST00000708051	ankyrin repeat domain 36 [Source:HGNC Symbol;Acc:HGNC:24079]	protein_coding
ANKRD36B	35	ENSG00000291600	ENSG00000291600	ENST00000708143	ankyrin repeat domain 36B [Source:HGNC Symbol;Acc:HGNC:29333]	protein_coding
ANKRD36BP2	1	NA	ENSG00000230006	ENST00000575193	ankyrin repeat domain 36B pseudogene 2 [Source:HGNC Symbol;Acc:HGNC:33607]	transcribed_unprocessed_pseudogene
ANKRD36C	45	ENSG00000174501	ENSG00000174501	ENST00000612359	ankyrin repeat domain 36C [Source:HGNC Symbol;Acc:HGNC:32946]	protein_coding
ANKRD37	2	NA	ENSG00000186352	ENST00000507479	ankyrin repeat domain 37 [Source:HGNC Symbol;Acc:HGNC:29593]	protein_coding
ANKRD39	1	ENSG00000213337	ENSG00000213337	ENST00000443120	ankyrin repeat domain 39 [Source:HGNC Symbol;Acc:HGNC:28640]	protein_coding
ANKRD40	20	ENSG00000154945	ENSG00000154945	ENST00000285243	ankyrin repeat domain 40 [Source:HGNC Symbol;Acc:HGNC:28233]	protein_coding
ANKRD42	6	ENSG00000137494	ENSG00000137494	ENST00000533342	ankyrin repeat domain 42 [Source:HGNC Symbol;Acc:HGNC:26752]	protein_coding
ANKRD42-DT	5	ENSG00000247137	ENSG00000247137	ENST00000602381	ANKRD42 divergent transcript [Source:HGNC Symbol;Acc:HGNC:55590]	lncRNA
ANKRD44	2	ENSG00000065413	ENSG00000065413	ENST00000424317	ankyrin repeat domain 44 [Source:HGNC Symbol;Acc:HGNC:25259]	protein_coding
ANKRD46	9	ENSG00000186106	ENSG00000186106	ENST00000520552	ankyrin repeat domain 46 [Source:HGNC Symbol;Acc:HGNC:27229]	protein_coding
ANKRD49	7	ENSG00000168876	ENSG00000168876	ENST00000540349	ankyrin repeat domain 49 [Source:HGNC Symbol;Acc:HGNC:25970]	protein_coding
ANKRD50	10	ENSG00000151458	ENSG00000151458	ENST00000504087	ankyrin repeat domain containing 50 [Source:HGNC Symbol;Acc:HGNC:29223]	protein_coding
ANKRD52	19	ENSG00000139645	ENSG00000139645	ENST00000548241	ankyrin repeat domain 52 [Source:HGNC Symbol;Acc:HGNC:26614]	protein_coding
ANKRD54	9	ENSG00000100124	ENSG00000100124	ENST00000215941	ankyrin repeat domain 54 [Source:HGNC Symbol;Acc:HGNC:25185]	protein_coding
ANKRD55	2	NA	ENSG00000164512	ENST00000341048	ankyrin repeat domain 55 [Source:HGNC Symbol;Acc:HGNC:25681]	protein_coding
ANKRD61	1	NA	ENSG00000157999	ENST00000409061	ankyrin repeat domain 61 [Source:HGNC Symbol;Acc:HGNC:22467]	protein_coding
ANKRD9	9	ENSG00000156381	ENSG00000156381	ENST00000286918	ankyrin repeat domain 9 [Source:HGNC Symbol;Acc:HGNC:20096]	protein_coding
ANKS1A	13	ENSG00000064999	ENSG00000064999	ENST00000360359	ankyrin repeat and sterile alpha motif domain containing 1A [Source:HGNC Symbol;Acc:HGNC:20961]	protein_coding
ANKS1B	6	ENSG00000185046	ENSG00000185046	ENST00000555119	ankyrin repeat and sterile alpha motif domain containing 1B [Source:HGNC Symbol;Acc:HGNC:24600]	protein_coding
ANKS3	16	ENSG00000168096	ENSG00000168096	ENST00000591185	ankyrin repeat and sterile alpha motif domain containing 3 [Source:HGNC Symbol;Acc:HGNC:29422]	protein_coding
ANKS4B	3	ENSG00000284290	ENSG00000284290	ENST00000639229	ankyrin repeat and sterile alpha motif domain containing 4B [Source:HGNC Symbol;Acc:HGNC:26795]	protein_coding
ANKS6	23	ENSG00000165138	ENSG00000165138	ENST00000444472	ankyrin repeat and sterile alpha motif domain containing 6 [Source:HGNC Symbol;Acc:HGNC:26724]	protein_coding
ANKZF1	14	ENSG00000163516	ENSG00000163516	ENST00000464763	ankyrin repeat and zinc finger peptidyl tRNA hydrolase 1 [Source:HGNC Symbol;Acc:HGNC:25527]	protein_coding
ANLN	13	ENSG00000011426	ENSG00000011426	ENST00000396068	anillin, actin binding protein [Source:HGNC Symbol;Acc:HGNC:14082]	protein_coding
ANO10	10	ENSG00000160746	ENSG00000160746	ENST00000466658	anoctamin 10 [Source:HGNC Symbol;Acc:HGNC:25519]	protein_coding
ANO5	2	ENSG00000171714	ENSG00000171714	ENST00000664026	anoctamin 5 [Source:HGNC Symbol;Acc:HGNC:27337]	protein_coding
ANO6	53	ENSG00000177119	ENSG00000177119	ENST00000426898	anoctamin 6 [Source:HGNC Symbol;Acc:HGNC:25240]	protein_coding
ANO7	1	ENSG00000146205	ENSG00000146205	ENST00000274979	anoctamin 7 [Source:HGNC Symbol;Acc:HGNC:31677]	protein_coding
ANP32A	477	ENSG00000140350	ENSG00000140350	ENST00000465139	acidic nuclear phosphoprotein 32 family member A [Source:HGNC Symbol;Acc:HGNC:13233]	protein_coding
ANP32AP1	92	NA	ENSG00000259516	ENST00000559548	acidic nuclear phosphoprotein 32 family member A pseudogene 1 [Source:HGNC Symbol;Acc:HGNC:42949]	transcribed_processed_pseudogene
ANP32B	192	ENSG00000136938	ENSG00000136938	ENST00000339399	acidic nuclear phosphoprotein 32 family member B [Source:HGNC Symbol;Acc:HGNC:16677]	protein_coding
ANP32BP1	8	NA	ENSG00000259790	ENST00000568553	acidic nuclear phosphoprotein 32 family member B pseudogene 1 [Source:HGNC Symbol;Acc:HGNC:24267]	transcribed_processed_pseudogene
ANP32CP	3	NA	ENSG00000248546	ENST00000512835	acidic nuclear phosphoprotein 32 family member C, pseudogene [Source:HGNC Symbol;Acc:HGNC:16675]	processed_pseudogene
ANP32D	1	NA	ENSG00000139223	ENST00000266594	acidic nuclear phosphoprotein 32 family member D [Source:HGNC Symbol;Acc:HGNC:16676]	protein_coding
ANP32E	28	ENSG00000143401	ENSG00000143401	ENST00000583931	acidic nuclear phosphoprotein 32 family member E [Source:HGNC Symbol;Acc:HGNC:16673]	protein_coding
ANPEP	2	ENSG00000166825	ENSG00000166825	ENST00000679248	alanyl aminopeptidase, membrane [Source:HGNC Symbol;Acc:HGNC:500]	protein_coding
ANTKMT	13	ENSG00000103254	ENSG00000103254	ENST00000566525	adenine nucleotide translocase lysine methyltransferase [Source:HGNC Symbol;Acc:HGNC:14152]	protein_coding
ANTXR1	212	ENSG00000169604	ENSG00000169604	ENST00000481119	ANTXR cell adhesion molecule 1 [Source:HGNC Symbol;Acc:HGNC:21014]	protein_coding
ANTXR2	2	ENSG00000163297	ENSG00000163297	ENST00000403729	ANTXR cell adhesion molecule 2 [Source:HGNC Symbol;Acc:HGNC:21732]	protein_coding
ANTXRL	1	NA	ENSG00000274209	ENST00000619553	ANTXR like [Source:HGNC Symbol;Acc:HGNC:27277]	protein_coding
ANXA1	1571	ENSG00000135046	ENSG00000135046	ENST00000257497	annexin A1 [Source:HGNC Symbol;Acc:HGNC:533]	protein_coding
ANXA10	8	ENSG00000109511	ENSG00000109511	ENST00000359299	annexin A10 [Source:HGNC Symbol;Acc:HGNC:534]	protein_coding
ANXA11	85	ENSG00000122359	ENSG00000122359	ENST00000372231	annexin A11 [Source:HGNC Symbol;Acc:HGNC:535]	protein_coding
ANXA13	36	ENSG00000104537	ENSG00000104537	ENST00000262219	annexin A13 [Source:HGNC Symbol;Acc:HGNC:536]	protein_coding
ANXA2	6080	ENSG00000182718	ENSG00000182718	ENST00000396024	annexin A2 [Source:HGNC Symbol;Acc:HGNC:537]	protein_coding
ANXA2P1	14	NA	ENSG00000213406	ENST00000505539	annexin A2 pseudogene 1 [Source:HGNC Symbol;Acc:HGNC:538]	processed_pseudogene
ANXA2P2	4217	NA	ENSG00000231991	ENST00000435128	annexin A2 pseudogene 2 [Source:HGNC Symbol;Acc:HGNC:539]	processed_pseudogene
ANXA2P3	77	NA	ENSG00000216740	ENST00000404883	annexin A2 pseudogene 3 [Source:HGNC Symbol;Acc:HGNC:540]	processed_pseudogene
ANXA2R	2	ENSG00000177721	ENSG00000177721	ENST00000616064	annexin A2 receptor [Source:HGNC Symbol;Acc:HGNC:33463]	protein_coding
ANXA2R-AS1	5	ENSG00000215068	ENSG00000215068	ENST00000451894	ANXA2R antisense RNA 1 [Source:HGNC Symbol;Acc:HGNC:27208]	lncRNA
ANXA2R-OT1	1	ENSG00000177738	ENSG00000177738	ENST00000654466	ANXA2R overlapping transcript 1 [Source:HGNC Symbol;Acc:HGNC:48996]	lncRNA
ANXA3	88	ENSG00000138772	ENSG00000138772	ENST00000512884	annexin A3 [Source:HGNC Symbol;Acc:HGNC:541]	protein_coding
ANXA4	313	ENSG00000196975	ENSG00000196975	ENST00000418066	annexin A4 [Source:HGNC Symbol;Acc:HGNC:542]	protein_coding
ANXA5	104	ENSG00000164111	ENSG00000164111	ENST00000296511	annexin A5 [Source:HGNC Symbol;Acc:HGNC:543]	protein_coding
ANXA6	19	ENSG00000197043	ENSG00000197043	ENST00000354546	annexin A6 [Source:HGNC Symbol;Acc:HGNC:544]	protein_coding
ANXA7	86	ENSG00000138279	ENSG00000138279	ENST00000372921	annexin A7 [Source:HGNC Symbol;Acc:HGNC:545]	protein_coding
ANXA8	212	ENSG00000265190	ENSG00000265190	ENST00000583448	annexin A8 [Source:HGNC Symbol;Acc:HGNC:546]	protein_coding
ANXA8L1	97	ENSG00000264230	ENSG00000264230	ENST00000584982	annexin A8 like 1 [Source:HGNC Symbol;Acc:HGNC:23334]	protein_coding
ANXA9	3	ENSG00000143412	ENSG00000143412	ENST00000474997	annexin A9 [Source:HGNC Symbol;Acc:HGNC:547]	protein_coding
AOC2	3	ENSG00000131480	ENSG00000131480	ENST00000253799	amine oxidase copper containing 2 [Source:HGNC Symbol;Acc:HGNC:549]	protein_coding
AOPEP	178	ENSG00000148120	ENSG00000148120	ENST00000489318	aminopeptidase O (putative) [Source:HGNC Symbol;Acc:HGNC:1361]	protein_coding
AOX1	3	ENSG00000138356	ENSG00000138356	ENST00000374700	aldehyde oxidase 1 [Source:HGNC Symbol;Acc:HGNC:553]	protein_coding
AP1AR	7	ENSG00000138660	ENSG00000138660	ENST00000510527	adaptor related protein complex 1 associated regulatory protein [Source:HGNC Symbol;Acc:HGNC:28808]	protein_coding
AP1B1	10	ENSG00000100280	ENSG00000100280	ENST00000482818	adaptor related protein complex 1 subunit beta 1 [Source:HGNC Symbol;Acc:HGNC:554]	protein_coding
AP1G1	79	ENSG00000166747	ENSG00000166747	ENST00000299980	adaptor related protein complex 1 subunit gamma 1 [Source:HGNC Symbol;Acc:HGNC:555]	protein_coding
AP1M1	46	ENSG00000072958	ENSG00000072958	ENST00000291439	adaptor related protein complex 1 subunit mu 1 [Source:HGNC Symbol;Acc:HGNC:13667]	protein_coding
AP1M2	32	ENSG00000129354	ENSG00000129354	ENST00000587069	adaptor related protein complex 1 subunit mu 2 [Source:HGNC Symbol;Acc:HGNC:558]	protein_coding
AP1S1	130	ENSG00000106367	ENSG00000106367	ENST00000337619	adaptor related protein complex 1 subunit sigma 1 [Source:HGNC Symbol;Acc:HGNC:559]	protein_coding
AP1S2	1	ENSG00000182287	ENSG00000182287	ENST00000672987	adaptor related protein complex 1 subunit sigma 2 [Source:HGNC Symbol;Acc:HGNC:560]	protein_coding
AP1S2P1	1	NA	ENSG00000226046	ENST00000457344	AP1S2 pseudogene 1 [Source:HGNC Symbol;Acc:HGNC:50752]	processed_pseudogene
AP1S3	28	ENSG00000152056	ENSG00000152056	ENST00000699384	adaptor related protein complex 1 subunit sigma 3 [Source:HGNC Symbol;Acc:HGNC:18971]	protein_coding
AP2A1	8	ENSG00000196961	ENSG00000196961	ENST00000354293	adaptor related protein complex 2 subunit alpha 1 [Source:HGNC Symbol;Acc:HGNC:561]	protein_coding
AP2A2	40	ENSG00000280759	ENSG00000281385	ENST00000626578	adaptor related protein complex 2 subunit alpha 2 [Source:HGNC Symbol;Acc:HGNC:562]	protein_coding
AP2B1	294	ENSG00000006125	ENSG00000006125	ENST00000589774	adaptor related protein complex 2 subunit beta 1 [Source:HGNC Symbol;Acc:HGNC:563]	protein_coding
AP2B1P1	5	NA	ENSG00000234130	ENST00000441188	AP2B1 pseudogene 1 [Source:HGNC Symbol;Acc:HGNC:55017]	processed_pseudogene
AP2M1	300	ENSG00000161203	ENSG00000161203	ENST00000686364	adaptor related protein complex 2 subunit mu 1 [Source:HGNC Symbol;Acc:HGNC:564]	protein_coding
AP2S1	118	ENSG00000042753	ENSG00000042753	ENST00000352203	adaptor related protein complex 2 subunit sigma 1 [Source:HGNC Symbol;Acc:HGNC:565]	protein_coding
AP3B1	32	ENSG00000132842	ENSG00000132842	ENST00000519295	adaptor related protein complex 3 subunit beta 1 [Source:HGNC Symbol;Acc:HGNC:566]	protein_coding
AP3D1	91	ENSG00000065000	ENSG00000065000	ENST00000345016	adaptor related protein complex 3 subunit delta 1 [Source:HGNC Symbol;Acc:HGNC:568]	protein_coding
AP3M1	58	ENSG00000185009	ENSG00000185009	ENST00000355264	adaptor related protein complex 3 subunit mu 1 [Source:HGNC Symbol;Acc:HGNC:569]	protein_coding
AP3M2	44	ENSG00000070718	ENSG00000070718	ENST00000518421	adaptor related protein complex 3 subunit mu 2 [Source:HGNC Symbol;Acc:HGNC:570]	protein_coding
AP3S1	35	ENSG00000177879	ENSG00000177879	ENST00000514118	adaptor related protein complex 3 subunit sigma 1 [Source:HGNC Symbol;Acc:HGNC:2013]	protein_coding
AP3S2	25	ENSG00000157823	ENSG00000157823	ENST00000336418	adaptor related protein complex 3 subunit sigma 2 [Source:HGNC Symbol;Acc:HGNC:571]	protein_coding
AP4B1	10	ENSG00000134262	ENSG00000134262	ENST00000369569	adaptor related protein complex 4 subunit beta 1 [Source:HGNC Symbol;Acc:HGNC:572]	protein_coding
AP4E1	9	ENSG00000081014	ENSG00000081014	ENST00000561441	adaptor related protein complex 4 subunit epsilon 1 [Source:HGNC Symbol;Acc:HGNC:573]	protein_coding
AP4M1	6	ENSG00000221838	ENSG00000221838	ENST00000713791	adaptor related protein complex 4 subunit mu 1 [Source:HGNC Symbol;Acc:HGNC:574]	protein_coding
AP4S1	10	ENSG00000100478	ENSG00000100478	ENST00000557346	adaptor related protein complex 4 subunit sigma 1 [Source:HGNC Symbol;Acc:HGNC:575]	protein_coding
AP5B1	17	ENSG00000254470	ENSG00000254470	ENST00000532090	adaptor related protein complex 5 subunit beta 1 [Source:HGNC Symbol;Acc:HGNC:25104]	protein_coding
AP5M1	3	ENSG00000053770	ENSG00000053770	ENST00000261558	adaptor related protein complex 5 subunit mu 1 [Source:HGNC Symbol;Acc:HGNC:20192]	protein_coding
AP5S1	12	ENSG00000125843	ENSG00000125843	ENST00000246041	adaptor related protein complex 5 subunit sigma 1 [Source:HGNC Symbol;Acc:HGNC:15875]	protein_coding
AP5Z1	5	ENSG00000242802	ENSG00000242802	ENST00000647984	adaptor related protein complex 5 subunit zeta 1 [Source:HGNC Symbol;Acc:HGNC:22197]	protein_coding
APAF1	4	ENSG00000120868	ENSG00000120868	ENST00000715693	apoptotic peptidase activating factor 1 [Source:HGNC Symbol;Acc:HGNC:576]	protein_coding
APBA2	16	ENSG00000276495	ENSG00000276495	ENST00000632247	amyloid beta precursor protein binding family A member 2 [Source:HGNC Symbol;Acc:HGNC:579]	protein_coding
APBA3	3	ENSG00000011132	ENSG00000011132	ENST00000588984	amyloid beta precursor protein binding family A member 3 [Source:HGNC Symbol;Acc:HGNC:580]	protein_coding
APBB1	12	ENSG00000166313	ENSG00000166313	ENST00000526240	amyloid beta precursor protein binding family B member 1 [Source:HGNC Symbol;Acc:HGNC:581]	protein_coding
APBB1IP	5	ENSG00000077420	ENSG00000077420	ENST00000376236	amyloid beta precursor protein binding family B member 1 interacting protein [Source:HGNC Symbol;Acc:HGNC:17379]	protein_coding
APBB2	2	ENSG00000163697	ENSG00000163697	ENST00000508593	amyloid beta precursor protein binding family B member 2 [Source:HGNC Symbol;Acc:HGNC:582]	protein_coding
APBB3	2	ENSG00000113108	ENSG00000113108	ENST00000515056	amyloid beta precursor protein binding family B member 3 [Source:HGNC Symbol;Acc:HGNC:20708]	protein_coding
APC	23	ENSG00000134982	ENSG00000134982	ENST00000509732	APC regulator of WNT signaling pathway [Source:HGNC Symbol;Acc:HGNC:583]	protein_coding
APC2	1	NA	ENSG00000115266	ENST00000587869	APC regulator of WNT signaling pathway 2 [Source:HGNC Symbol;Acc:HGNC:24036]	protein_coding
APEH	47	ENSG00000164062	ENSG00000164062	ENST00000449966	acylaminoacyl-peptide hydrolase [Source:HGNC Symbol;Acc:HGNC:586]	protein_coding
APEX1	315	ENSG00000291796	ENSG00000291796	ENST00000708787	apurinic/apyrimidinic endodeoxyribonuclease 1 [Source:HGNC Symbol;Acc:HGNC:587]	protein_coding
APEX2	11	ENSG00000169188	ENSG00000169188	ENST00000374987	apurinic/apyrimidinic endodeoxyribonuclease 2 [Source:HGNC Symbol;Acc:HGNC:17889]	protein_coding
APH1A	113	ENSG00000117362	ENSG00000117362	ENST00000414276	aph-1 homolog A, gamma-secretase subunit [Source:HGNC Symbol;Acc:HGNC:29509]	protein_coding
APH1B	23	ENSG00000138613	ENSG00000138613	ENST00000560890	aph-1 homolog B, gamma-secretase subunit [Source:HGNC Symbol;Acc:HGNC:24080]	protein_coding
API5	87	ENSG00000166181	ENSG00000166181	ENST00000534695	apoptosis inhibitor 5 [Source:HGNC Symbol;Acc:HGNC:594]	protein_coding
API5P1	7	NA	ENSG00000234558	ENST00000424316	apoptosis inhibitor 5 pseudogene 1 [Source:HGNC Symbol;Acc:HGNC:595]	processed_pseudogene
APIP	40	ENSG00000149089	ENSG00000149089	ENST00000532428	APAF1 interacting protein [Source:HGNC Symbol;Acc:HGNC:17581]	protein_coding
APLF	1	ENSG00000169621	ENSG00000169621	ENST00000529851	aprataxin and PNKP like factor [Source:HGNC Symbol;Acc:HGNC:28724]	protein_coding
APLP1	26	ENSG00000105290	ENSG00000105290	ENST00000537454	amyloid beta precursor like protein 1 [Source:HGNC Symbol;Acc:HGNC:597]	protein_coding
APLP2	193	ENSG00000084234	ENSG00000084234	ENST00000650012	amyloid beta precursor like protein 2 [Source:HGNC Symbol;Acc:HGNC:598]	protein_coding
APMAP	183	ENSG00000101474	ENSG00000101474	ENST00000451442	adipocyte plasma membrane associated protein [Source:HGNC Symbol;Acc:HGNC:13238]	protein_coding
APOBEC2	1	NA	ENSG00000124701	ENST00000244669	apolipoprotein B mRNA editing enzyme catalytic subunit 2 [Source:HGNC Symbol;Acc:HGNC:605]	protein_coding
APOBEC3C	53	ENSG00000244509	ENSG00000244509	ENST00000361441	apolipoprotein B mRNA editing enzyme catalytic subunit 3C [Source:HGNC Symbol;Acc:HGNC:17353]	protein_coding
APOBEC3F	7	ENSG00000128394	ENSG00000128394	ENST00000491387	apolipoprotein B mRNA editing enzyme catalytic subunit 3F [Source:HGNC Symbol;Acc:HGNC:17356]	protein_coding
APOBEC3H	1	NA	ENSG00000100298	ENST00000348946	apolipoprotein B mRNA editing enzyme catalytic subunit 3H [Source:HGNC Symbol;Acc:HGNC:24100]	protein_coding
APOC1	4	ENSG00000130208	ENSG00000130208	ENST00000588750	apolipoprotein C1 [Source:HGNC Symbol;Acc:HGNC:607]	protein_coding
APOH	14	ENSG00000091583	ENSG00000091583	ENST00000205948	apolipoprotein H [Source:HGNC Symbol;Acc:HGNC:616]	protein_coding
APOL1	2	ENSG00000100342	ENSG00000100342	ENST00000426053	apolipoprotein L1 [Source:HGNC Symbol;Acc:HGNC:618]	protein_coding
APOL2	5	ENSG00000128335	ENSG00000128335	ENST00000358502	apolipoprotein L2 [Source:HGNC Symbol;Acc:HGNC:619]	protein_coding
APOL3	1	NA	ENSG00000128284	ENST00000424878	apolipoprotein L3 [Source:HGNC Symbol;Acc:HGNC:14868]	protein_coding
APOL6	9	ENSG00000221963	ENSG00000221963	ENST00000409652	apolipoprotein L6 [Source:HGNC Symbol;Acc:HGNC:14870]	protein_coding
APOO	37	ENSG00000184831	ENSG00000184831	ENST00000633432	apolipoprotein O [Source:HGNC Symbol;Acc:HGNC:28727]	protein_coding
APOOL	27	ENSG00000155008	ENSG00000155008	ENST00000373173	apolipoprotein O like [Source:HGNC Symbol;Acc:HGNC:24009]	protein_coding
APOOP1	1	ENSG00000270560	ENSG00000270560	ENST00000604695	apolipoprotein O pseudogene 1 [Source:HGNC Symbol;Acc:HGNC:48739]	processed_pseudogene
APOOP4	1	NA	ENSG00000248122	ENST00000513530	apolipoprotein O pseudogene 4 [Source:HGNC Symbol;Acc:HGNC:48742]	processed_pseudogene
APP	153	ENSG00000142192	ENSG00000142192	ENST00000707132	amyloid beta precursor protein [Source:HGNC Symbol;Acc:HGNC:620]	protein_coding
APPAT	32	ENSG00000230606	ENSG00000230606	ENST00000621982	atherosclerotic plaque pathogenesis associated transcript [Source:HGNC Symbol;Acc:HGNC:56009]	lncRNA
APPBP2	33	ENSG00000062725	ENSG00000062725	ENST00000083182	amyloid beta precursor protein binding protein 2 [Source:HGNC Symbol;Acc:HGNC:622]	protein_coding
APPL1	35	ENSG00000157500	ENSG00000157500	ENST00000650354	adaptor protein, phosphotyrosine interacting with PH domain and leucine zipper 1 [Source:HGNC Symbol;Acc:HGNC:24035]	protein_coding
APPL2	26	ENSG00000136044	ENSG00000136044	ENST00000258530	adaptor protein, phosphotyrosine interacting with PH domain and leucine zipper 2 [Source:HGNC Symbol;Acc:HGNC:18242]	protein_coding
APRG1	1	ENSG00000198590	ENSG00000198590	ENST00000425932	APRG1 tumor suppressor candidate [Source:HGNC Symbol;Acc:HGNC:24082]	lncRNA
APRT	29	ENSG00000198931	ENSG00000198931	ENST00000378364	adenine phosphoribosyltransferase [Source:HGNC Symbol;Acc:HGNC:626]	protein_coding
APTR	9	ENSG00000214293	ENSG00000214293	ENST00000659053	Alu-mediated CDKN1A/p21 transcriptional regulator [Source:HGNC Symbol;Acc:HGNC:44173]	lncRNA
APTX	54	ENSG00000137074	ENSG00000137074	ENST00000672846	aprataxin [Source:HGNC Symbol;Acc:HGNC:15984]	protein_coding
AQP11	8	ENSG00000178301	ENSG00000178301	ENST00000528638	aquaporin 11 [Source:HGNC Symbol;Acc:HGNC:19940]	protein_coding
AQP3	15	ENSG00000165272	ENSG00000165272	ENST00000493581	aquaporin 3 (Gill blood group) [Source:HGNC Symbol;Acc:HGNC:636]	protein_coding
AQP7	1	ENSG00000165269	ENSG00000165269	ENST00000379507	aquaporin 7 [Source:HGNC Symbol;Acc:HGNC:640]	protein_coding
AQR	60	ENSG00000021776	ENSG00000021776	ENST00000156471	aquarius intron-binding spliceosomal factor [Source:HGNC Symbol;Acc:HGNC:29513]	protein_coding
AR	34	ENSG00000169083	ENSG00000169083	ENST00000396043	androgen receptor [Source:HGNC Symbol;Acc:HGNC:644]	protein_coding
ARAF	14	ENSG00000078061	ENSG00000078061	ENST00000377045	A-Raf proto-oncogene, serine/threonine kinase [Source:HGNC Symbol;Acc:HGNC:646]	protein_coding
ARAP1	15	ENSG00000186635	ENSG00000186635	ENST00000495878	ArfGAP with RhoGAP domain, ankyrin repeat and PH domain 1 [Source:HGNC Symbol;Acc:HGNC:16925]	protein_coding
ARAP3	4	ENSG00000120318	ENSG00000120318	ENST00000508305	ArfGAP with RhoGAP domain, ankyrin repeat and PH domain 3 [Source:HGNC Symbol;Acc:HGNC:24097]	protein_coding
ARB2A	13	ENSG00000113391	ENSG00000113391	ENST00000395965	ARB2 cotranscriptional regulator A [Source:HGNC Symbol;Acc:HGNC:25365]	protein_coding
ARCN1	111	ENSG00000095139	ENSG00000095139	ENST00000392859	archain 1 [Source:HGNC Symbol;Acc:HGNC:649]	protein_coding
AREG	13	ENSG00000109321	ENSG00000109321	ENST00000395748	amphiregulin [Source:HGNC Symbol;Acc:HGNC:651]	protein_coding
AREL1	67	ENSG00000119682	ENSG00000119682	ENST00000554070	apoptosis resistant E3 ubiquitin protein ligase 1 [Source:HGNC Symbol;Acc:HGNC:20363]	protein_coding
ARF1	421	ENSG00000143761	ENSG00000143761	ENST00000272102	ADP ribosylation factor 1 [Source:HGNC Symbol;Acc:HGNC:652]	protein_coding
ARF1P1	1	NA	ENSG00000219807	ENST00000406466	ADP ribosylation factor 1 pseudogene 1 [Source:HGNC Symbol;Acc:HGNC:22500]	processed_pseudogene
ARF1P3	2	NA	ENSG00000253885	ENST00000520038	ADP ribosylation factor 1 pseudogene 3 [Source:HGNC Symbol;Acc:HGNC:39884]	processed_pseudogene
ARF3	145	ENSG00000134287	ENSG00000134287	ENST00000256682	ADP ribosylation factor 3 [Source:HGNC Symbol;Acc:HGNC:654]	protein_coding
ARF4	104	ENSG00000168374	ENSG00000168374	ENST00000303436	ADP ribosylation factor 4 [Source:HGNC Symbol;Acc:HGNC:655]	protein_coding
ARF5	55	ENSG00000004059	ENSG00000004059	ENST00000463733	ADP ribosylation factor 5 [Source:HGNC Symbol;Acc:HGNC:658]	protein_coding
ARF6	83	ENSG00000165527	ENSG00000165527	ENST00000693319	ADP ribosylation factor 6 [Source:HGNC Symbol;Acc:HGNC:659]	protein_coding
ARFGAP1	60	ENSG00000101199	ENSG00000101199	ENST00000519273	ADP ribosylation factor GTPase activating protein 1 [Source:HGNC Symbol;Acc:HGNC:15852]	protein_coding
ARFGAP2	3	ENSG00000149182	ENSG00000149182	ENST00000426335	ADP ribosylation factor GTPase activating protein 2 [Source:HGNC Symbol;Acc:HGNC:13504]	protein_coding
ARFGAP3	20	ENSG00000242247	ENSG00000242247	ENST00000263245	ADP ribosylation factor GTPase activating protein 3 [Source:HGNC Symbol;Acc:HGNC:661]	protein_coding
ARFGEF1	26	ENSG00000066777	ENSG00000066777	ENST00000520381	ADP ribosylation factor guanine nucleotide exchange factor 1 [Source:HGNC Symbol;Acc:HGNC:15772]	protein_coding
ARFGEF2	27	ENSG00000124198	ENSG00000124198	ENST00000371917	ADP ribosylation factor guanine nucleotide exchange factor 2 [Source:HGNC Symbol;Acc:HGNC:15853]	protein_coding
ARFGEF3	7	ENSG00000112379	ENSG00000112379	ENST00000251691	ARFGEF family member 3 [Source:HGNC Symbol;Acc:HGNC:21213]	protein_coding
ARFIP1	9	ENSG00000164144	ENSG00000164144	ENST00000451320	ADP ribosylation factor interacting protein 1 [Source:HGNC Symbol;Acc:HGNC:21496]	protein_coding
ARFIP2	31	ENSG00000132254	ENSG00000132254	ENST00000614314	ADP ribosylation factor interacting protein 2 [Source:HGNC Symbol;Acc:HGNC:17160]	protein_coding
ARFRP1	21	ENSG00000101246	ENSG00000101246	ENST00000612256	ADP ribosylation factor related protein 1 [Source:HGNC Symbol;Acc:HGNC:662]	protein_coding
ARG2	1	NA	ENSG00000081181	ENST00000261783	arginase 2 [Source:HGNC Symbol;Acc:HGNC:664]	protein_coding
ARGFXP2	1	ENSG00000265293	ENSG00000265293	ENST00000579304	arginine-fifty homeobox pseudogene 2 [Source:HGNC Symbol;Acc:HGNC:23977]	processed_pseudogene
ARGLU1	37	ENSG00000134884	ENSG00000134884	ENST00000400198	arginine and glutamate rich 1 [Source:HGNC Symbol;Acc:HGNC:25482]	protein_coding
ARHGAP1	31	ENSG00000175220	ENSG00000175220	ENST00000311956	Rho GTPase activating protein 1 [Source:HGNC Symbol;Acc:HGNC:673]	protein_coding
ARHGAP10	10	ENSG00000071205	ENSG00000071205	ENST00000510379	Rho GTPase activating protein 10 [Source:HGNC Symbol;Acc:HGNC:26099]	protein_coding
ARHGAP11A	19	ENSG00000275568	ENSG00000275568	ENST00000622253	Rho GTPase activating protein 11A [Source:HGNC Symbol;Acc:HGNC:15783]	protein_coding
ARHGAP11B	2	ENSG00000286139	ENSG00000274734	ENST00000621228	Rho GTPase activating protein 11B [Source:HGNC Symbol;Acc:HGNC:15782]	protein_coding
ARHGAP12	14	ENSG00000165322	ENSG00000165322	ENST00000311380	Rho GTPase activating protein 12 [Source:HGNC Symbol;Acc:HGNC:16348]	protein_coding
ARHGAP15	2	NA	ENSG00000075884	ENST00000409869	Rho GTPase activating protein 15 [Source:HGNC Symbol;Acc:HGNC:21030]	protein_coding
ARHGAP17	20	ENSG00000288353	ENSG00000288353	ENST00000672740	Rho GTPase activating protein 17 [Source:HGNC Symbol;Acc:HGNC:18239]	protein_coding
ARHGAP18	32	ENSG00000146376	ENSG00000146376	ENST00000368149	Rho GTPase activating protein 18 [Source:HGNC Symbol;Acc:HGNC:21035]	protein_coding
ARHGAP19	5	ENSG00000213390	ENSG00000213390	ENST00000492211	Rho GTPase activating protein 19 [Source:HGNC Symbol;Acc:HGNC:23724]	protein_coding
ARHGAP21	44	ENSG00000107863	ENSG00000107863	ENST00000612832	Rho GTPase activating protein 21 [Source:HGNC Symbol;Acc:HGNC:23725]	protein_coding
ARHGAP22	1	ENSG00000128805	ENSG00000128805	ENST00000477708	Rho GTPase activating protein 22 [Source:HGNC Symbol;Acc:HGNC:30320]	protein_coding
ARHGAP23	5	ENSG00000273780	ENSG00000273780	ENST00000610551	Rho GTPase activating protein 23 [Source:HGNC Symbol;Acc:HGNC:29293]	protein_coding
ARHGAP24	9	ENSG00000138639	ENSG00000138639	ENST00000395184	Rho GTPase activating protein 24 [Source:HGNC Symbol;Acc:HGNC:25361]	protein_coding
ARHGAP26	53	ENSG00000145819	ENSG00000145819	ENST00000645722	Rho GTPase activating protein 26 [Source:HGNC Symbol;Acc:HGNC:17073]	protein_coding
ARHGAP27	4	NA	ENSG00000276907	ENST00000631499	Rho GTPase activating protein 27 [Source:HGNC Symbol;Acc:HGNC:31813]	protein_coding
ARHGAP27P1-BPTFP1-KPNA2P3	23	ENSG00000215769	ENSG00000215769	ENST00000578492	ARHGAP27P1-BPTFP1-KPNA2P3 readthrough, transcribed pseudogene [Source:HGNC Symbol;Acc:HGNC:52873]	lncRNA
ARHGAP29	22	ENSG00000137962	ENSG00000137962	ENST00000546444	Rho GTPase activating protein 29 [Source:HGNC Symbol;Acc:HGNC:30207]	protein_coding
ARHGAP31	4	ENSG00000031081	ENSG00000031081	ENST00000264245	Rho GTPase activating protein 31 [Source:HGNC Symbol;Acc:HGNC:29216]	protein_coding
ARHGAP32	7	ENSG00000134909	ENSG00000134909	ENST00000310343	Rho GTPase activating protein 32 [Source:HGNC Symbol;Acc:HGNC:17399]	protein_coding
ARHGAP35	88	ENSG00000160007	ENSG00000160007	ENST00000672722	Rho GTPase activating protein 35 [Source:HGNC Symbol;Acc:HGNC:4591]	protein_coding
ARHGAP39	17	ENSG00000147799	ENSG00000147799	ENST00000276826	Rho GTPase activating protein 39 [Source:HGNC Symbol;Acc:HGNC:29351]	protein_coding
ARHGAP4	1	ENSG00000089820	ENSG00000089820	ENST00000393721	Rho GTPase activating protein 4 [Source:HGNC Symbol;Acc:HGNC:674]	protein_coding
ARHGAP42	1	ENSG00000165895	ENSG00000165895	ENST00000524892	Rho GTPase activating protein 42 [Source:HGNC Symbol;Acc:HGNC:26545]	protein_coding
ARHGAP44	6	ENSG00000006740	ENSG00000006740	ENST00000379672	Rho GTPase activating protein 44 [Source:HGNC Symbol;Acc:HGNC:29096]	protein_coding
ARHGAP45	5	ENSG00000180448	ENSG00000180448	ENST00000539243	Rho GTPase activating protein 45 [Source:HGNC Symbol;Acc:HGNC:17102]	protein_coding
ARHGAP5	31	ENSG00000100852	ENSG00000100852	ENST00000555814	Rho GTPase activating protein 5 [Source:HGNC Symbol;Acc:HGNC:675]	protein_coding
ARHGAP5-AS1	3	ENSG00000258655	ENSG00000258655	ENST00000553596	ARHGAP5 antisense RNA 1 (head to head) [Source:HGNC Symbol;Acc:HGNC:20279]	lncRNA
ARHGAP6	1	NA	ENSG00000047648	ENST00000657361	Rho GTPase activating protein 6 [Source:HGNC Symbol;Acc:HGNC:676]	protein_coding
ARHGDIA	4	ENSG00000141522	ENSG00000141522	ENST00000582520	Rho GDP dissociation inhibitor alpha [Source:HGNC Symbol;Acc:HGNC:678]	protein_coding
ARHGDIB	5	ENSG00000111348	ENSG00000111348	ENST00000228945	Rho GDP dissociation inhibitor beta [Source:HGNC Symbol;Acc:HGNC:679]	protein_coding
ARHGEF1	53	ENSG00000076928	ENSG00000076928	ENST00000600387	Rho guanine nucleotide exchange factor 1 [Source:HGNC Symbol;Acc:HGNC:681]	protein_coding
ARHGEF10	13	ENSG00000274726	ENSG00000274726	ENST00000619613	Rho guanine nucleotide exchange factor 10 [Source:HGNC Symbol;Acc:HGNC:14103]	protein_coding
ARHGEF10L	5	ENSG00000074964	ENSG00000074964	ENST00000361221	Rho guanine nucleotide exchange factor 10 like [Source:HGNC Symbol;Acc:HGNC:25540]	protein_coding
ARHGEF11	17	ENSG00000132694	ENSG00000132694	ENST00000715594	Rho guanine nucleotide exchange factor 11 [Source:HGNC Symbol;Acc:HGNC:14580]	protein_coding
ARHGEF12	32	ENSG00000196914	ENSG00000196914	ENST00000356641	Rho guanine nucleotide exchange factor 12 [Source:HGNC Symbol;Acc:HGNC:14193]	protein_coding
ARHGEF16	1	ENSG00000130762	ENSG00000130762	ENST00000378378	Rho guanine nucleotide exchange factor 16 [Source:HGNC Symbol;Acc:HGNC:15515]	protein_coding
ARHGEF17	14	ENSG00000110237	ENSG00000110237	ENST00000263674	Rho guanine nucleotide exchange factor 17 [Source:HGNC Symbol;Acc:HGNC:21726]	protein_coding
ARHGEF18	20	ENSG00000104880	ENSG00000104880	ENST00000668164	Rho/Rac guanine nucleotide exchange factor 18 [Source:HGNC Symbol;Acc:HGNC:17090]	protein_coding
ARHGEF19	1	ENSG00000291381	ENSG00000291381	ENST00000707384	Rho guanine nucleotide exchange factor 19 [Source:HGNC Symbol;Acc:HGNC:26604]	protein_coding
ARHGEF2	13	ENSG00000116584	ENSG00000116584	ENST00000313695	Rho/Rac guanine nucleotide exchange factor 2 [Source:HGNC Symbol;Acc:HGNC:682]	protein_coding
ARHGEF25	2	ENSG00000240771	ENSG00000240771	ENST00000333972	Rho guanine nucleotide exchange factor 25 [Source:HGNC Symbol;Acc:HGNC:30275]	protein_coding
ARHGEF26	18	ENSG00000114790	ENSG00000114790	ENST00000356448	Rho guanine nucleotide exchange factor 26 [Source:HGNC Symbol;Acc:HGNC:24490]	protein_coding
ARHGEF26-AS1	1	ENSG00000281157	ENSG00000281157	ENST00000630099	ARHGEF26 antisense RNA 1 [Source:HGNC Symbol;Acc:HGNC:41048]	lncRNA
ARHGEF28	18	ENSG00000214944	ENSG00000214944	ENST00000296794	Rho guanine nucleotide exchange factor 28 [Source:HGNC Symbol;Acc:HGNC:30322]	protein_coding
ARHGEF3	5	ENSG00000163947	ENSG00000163947	ENST00000296315	Rho guanine nucleotide exchange factor 3 [Source:HGNC Symbol;Acc:HGNC:683]	protein_coding
ARHGEF34P	2	NA	ENSG00000204959	ENST00000483587	Rho guanine nucleotide exchange factor 34, pseudogene [Source:HGNC Symbol;Acc:HGNC:38086]	unprocessed_pseudogene
ARHGEF35	1	ENSG00000288422	ENSG00000288422	ENST00000672521	Rho guanine nucleotide exchange factor 35 [Source:HGNC Symbol;Acc:HGNC:33846]	protein_coding
ARHGEF37	2	ENSG00000183111	ENSG00000183111	ENST00000505810	Rho guanine nucleotide exchange factor 37 [Source:HGNC Symbol;Acc:HGNC:34430]	protein_coding
ARHGEF40	12	ENSG00000165801	ENSG00000165801	ENST00000555038	Rho guanine nucleotide exchange factor 40 [Source:HGNC Symbol;Acc:HGNC:25516]	protein_coding
ARHGEF5	6	ENSG00000284933	ENSG00000284933	ENST00000647153	Rho guanine nucleotide exchange factor 5 [Source:HGNC Symbol;Acc:HGNC:13209]	protein_coding
ARHGEF7	46	ENSG00000102606	ENSG00000102606	ENST00000483540	Rho guanine nucleotide exchange factor 7 [Source:HGNC Symbol;Acc:HGNC:15607]	protein_coding
ARHGEF9	7	ENSG00000131089	ENSG00000131089	ENST00000253401	Cdc42 guanine nucleotide exchange factor 9 [Source:HGNC Symbol;Acc:HGNC:14561]	protein_coding
ARID1A	43	ENSG00000117713	ENSG00000117713	ENST00000430799	AT-rich interaction domain 1A [Source:HGNC Symbol;Acc:HGNC:11110]	protein_coding
ARID1B	25	ENSG00000049618	ENSG00000049618	ENST00000346085	AT-rich interaction domain 1B [Source:HGNC Symbol;Acc:HGNC:18040]	protein_coding
ARID2	26	ENSG00000189079	ENSG00000189079	ENST00000700074	AT-rich interaction domain 2 [Source:HGNC Symbol;Acc:HGNC:18037]	protein_coding
ARID3A	16	ENSG00000116017	ENSG00000116017	ENST00000585895	AT-rich interaction domain 3A [Source:HGNC Symbol;Acc:HGNC:3031]	protein_coding
ARID3B	1	ENSG00000179361	ENSG00000179361	ENST00000622429	AT-rich interaction domain 3B [Source:HGNC Symbol;Acc:HGNC:14350]	protein_coding
ARID4A	16	ENSG00000032219	ENSG00000032219	ENST00000348476	AT-rich interaction domain 4A [Source:HGNC Symbol;Acc:HGNC:9885]	protein_coding
ARID4B	34	ENSG00000054267	ENSG00000054267	ENST00000474953	AT-rich interaction domain 4B [Source:HGNC Symbol;Acc:HGNC:15550]	protein_coding
ARID5B	3	ENSG00000150347	ENSG00000150347	ENST00000644638	AT-rich interaction domain 5B [Source:HGNC Symbol;Acc:HGNC:17362]	protein_coding
ARIH1	72	ENSG00000166233	ENSG00000166233	ENST00000379887	ariadne RBR E3 ubiquitin protein ligase 1 [Source:HGNC Symbol;Acc:HGNC:689]	protein_coding
ARIH2	39	ENSG00000177479	ENSG00000177479	ENST00000452882	ariadne RBR E3 ubiquitin protein ligase 2 [Source:HGNC Symbol;Acc:HGNC:690]	protein_coding
ARK2C	2	ENSG00000141622	ENSG00000141622	ENST00000593230	arkadia (RNF111) C-terminal like ring finger ubiquitin ligase 2C [Source:HGNC Symbol;Acc:HGNC:31696]	protein_coding
ARK2N	4	ENSG00000152242	ENSG00000152242	ENST00000587591	arkadia (RNF111) N-terminal like PKA signaling regulator 2N [Source:HGNC Symbol;Acc:HGNC:28172]	protein_coding
ARL1	59	ENSG00000120805	ENSG00000120805	ENST00000261636	ADP ribosylation factor like GTPase 1 [Source:HGNC Symbol;Acc:HGNC:692]	protein_coding
ARL10	1	ENSG00000175414	ENSG00000175414	ENST00000310389	ADP ribosylation factor like GTPase 10 [Source:HGNC Symbol;Acc:HGNC:22042]	protein_coding
ARL13B	16	ENSG00000169379	ENSG00000169379	ENST00000535334	ADP ribosylation factor like GTPase 13B [Source:HGNC Symbol;Acc:HGNC:25419]	protein_coding
ARL14EP	12	ENSG00000152219	ENSG00000152219	ENST00000282032	ADP ribosylation factor like GTPase 14 effector protein [Source:HGNC Symbol;Acc:HGNC:26798]	protein_coding
ARL15	4	ENSG00000185305	ENSG00000185305	ENST00000502271	ADP ribosylation factor like GTPase 15 [Source:HGNC Symbol;Acc:HGNC:25945]	protein_coding
ARL16	27	ENSG00000214087	ENSG00000214087	ENST00000577142	ADP ribosylation factor like GTPase 16 [Source:HGNC Symbol;Acc:HGNC:27902]	protein_coding
ARL17A	61	ENSG00000185829	ENSG00000185829	ENST00000706245	ADP ribosylation factor like GTPase 17A [Source:HGNC Symbol;Acc:HGNC:24096]	protein_coding
ARL17B	37	ENSG00000275748	ENSG00000276276	ENST00000634170	ADP ribosylation factor like GTPase 17B [Source:HGNC Symbol;Acc:HGNC:32387]	protein_coding
ARL2	7	ENSG00000213465	ENSG00000213465	ENST00000246747	ADP ribosylation factor like GTPase 2 [Source:HGNC Symbol;Acc:HGNC:693]	protein_coding
ARL3	95	ENSG00000138175	ENSG00000138175	ENST00000260746	ADP ribosylation factor like GTPase 3 [Source:HGNC Symbol;Acc:HGNC:694]	protein_coding
ARL4A	30	ENSG00000122644	ENSG00000122644	ENST00000396662	ADP ribosylation factor like GTPase 4A [Source:HGNC Symbol;Acc:HGNC:695]	protein_coding
ARL4AP2	18	NA	ENSG00000248780	ENST00000507378	ADP ribosylation factor like GTPase 4A pseudogene 2 [Source:HGNC Symbol;Acc:HGNC:32379]	processed_pseudogene
ARL4AP5	9	NA	ENSG00000218996	ENST00000404372	ADP ribosylation factor like GTPase 4A pseudogene 5 [Source:HGNC Symbol;Acc:HGNC:52374]	processed_pseudogene
ARL4C	159	ENSG00000188042	ENSG00000188042	ENST00000339728	ADP ribosylation factor like GTPase 4C [Source:HGNC Symbol;Acc:HGNC:698]	protein_coding
ARL4D	64	ENSG00000175906	ENSG00000175906	ENST00000320033	ADP ribosylation factor like GTPase 4D [Source:HGNC Symbol;Acc:HGNC:656]	protein_coding
ARL5A	8	ENSG00000162980	ENSG00000162980	ENST00000495604	ADP ribosylation factor like GTPase 5A [Source:HGNC Symbol;Acc:HGNC:696]	protein_coding
ARL5B	18	ENSG00000165997	ENSG00000165997	ENST00000377275	ADP ribosylation factor like GTPase 5B [Source:HGNC Symbol;Acc:HGNC:23052]	protein_coding
ARL6	4	ENSG00000113966	ENSG00000113966	ENST00000335979	ADP ribosylation factor like GTPase 6 [Source:HGNC Symbol;Acc:HGNC:13210]	protein_coding
ARL6IP1	144	ENSG00000170540	ENSG00000170540	ENST00000304414	ADP ribosylation factor like GTPase 6 interacting protein 1 [Source:HGNC Symbol;Acc:HGNC:697]	protein_coding
ARL6IP1P1	2	NA	ENSG00000255664	ENST00000545836	ADP ribosylation factor like GTPase 6 interacting protein 1 pseudogene 1 [Source:HGNC Symbol;Acc:HGNC:23178]	processed_pseudogene
ARL6IP1P2	19	NA	ENSG00000225355	ENST00000431356	ADP ribosylation factor like GTPase 6 interacting protein 1 pseudogene 2 [Source:HGNC Symbol;Acc:HGNC:44971]	processed_pseudogene
ARL6IP1P3	2	NA	ENSG00000255014	ENST00000524544	ADP ribosylation factor like GTPase 6 interacting protein 1 pseudogene 3 [Source:HGNC Symbol;Acc:HGNC:44972]	processed_pseudogene
ARL6IP5	135	ENSG00000144746	ENSG00000144746	ENST00000273258	ADP ribosylation factor like GTPase 6 interacting protein 5 [Source:HGNC Symbol;Acc:HGNC:16937]	protein_coding
ARL6IP6	31	ENSG00000177917	ENSG00000177917	ENST00000690727	ADP ribosylation factor like GTPase 6 interacting protein 6 [Source:HGNC Symbol;Acc:HGNC:24048]	protein_coding
ARL8A	2	ENSG00000143862	ENSG00000143862	ENST00000272217	ADP ribosylation factor like GTPase 8A [Source:HGNC Symbol;Acc:HGNC:25192]	protein_coding
ARL8B	29	ENSG00000134108	ENSG00000134108	ENST00000429403	ADP ribosylation factor like GTPase 8B [Source:HGNC Symbol;Acc:HGNC:25564]	protein_coding
ARMC1	29	ENSG00000104442	ENSG00000104442	ENST00000276569	armadillo repeat containing 1 [Source:HGNC Symbol;Acc:HGNC:17684]	protein_coding
ARMC10	50	ENSG00000170632	ENSG00000170632	ENST00000428183	armadillo repeat containing 10 [Source:HGNC Symbol;Acc:HGNC:21706]	protein_coding
ARMC10P1	22	NA	ENSG00000178660	ENST00000313754	armadillo repeat containing 10 pseudogene 1 [Source:HGNC Symbol;Acc:HGNC:43646]	processed_pseudogene
ARMC2	1	NA	ENSG00000118690	ENST00000392644	armadillo repeat containing 2 [Source:HGNC Symbol;Acc:HGNC:23045]	protein_coding
ARMC2-AS1	1	NA	ENSG00000230290	ENST00000426737	ARMC2 antisense RNA 1 [Source:HGNC Symbol;Acc:HGNC:41008]	lncRNA
ARMC5	4	ENSG00000140691	ENSG00000140691	ENST00000408912	armadillo repeat containing 5 [Source:HGNC Symbol;Acc:HGNC:25781]	protein_coding
ARMC6	11	ENSG00000105676	ENSG00000105676	ENST00000392335	armadillo repeat containing 6 [Source:HGNC Symbol;Acc:HGNC:25049]	protein_coding
ARMC7	13	ENSG00000125449	ENSG00000125449	ENST00000581078	armadillo repeat containing 7 [Source:HGNC Symbol;Acc:HGNC:26168]	protein_coding
ARMC8	26	ENSG00000114098	ENSG00000114098	ENST00000538260	armadillo repeat containing 8 [Source:HGNC Symbol;Acc:HGNC:24999]	protein_coding
ARMC9	28	ENSG00000135931	ENSG00000135931	ENST00000349938	armadillo repeat containing 9 [Source:HGNC Symbol;Acc:HGNC:20730]	protein_coding
ARMCX3	24	ENSG00000102401	ENSG00000102401	ENST00000341189	armadillo repeat containing X-linked 3 [Source:HGNC Symbol;Acc:HGNC:24065]	protein_coding
ARMCX4	1	ENSG00000196440	ENSG00000196440	ENST00000433011	armadillo repeat containing X-linked 4 [Source:HGNC Symbol;Acc:HGNC:28615]	protein_coding
ARMCX6	43	ENSG00000198960	ENSG00000198960	ENST00000497931	armadillo repeat containing X-linked 6 [Source:HGNC Symbol;Acc:HGNC:26094]	protein_coding
ARMCX7P	1	NA	ENSG00000204072	ENST00000372828	armadillo repeat containing X-linked 7, pseudogene [Source:HGNC Symbol;Acc:HGNC:49917]	transcribed_unprocessed_pseudogene
ARMH1	5	ENSG00000198520	ENSG00000198520	ENST00000424484	armadillo like helical domain containing 1 [Source:HGNC Symbol;Acc:HGNC:34345]	protein_coding
ARMH3	16	ENSG00000120029	ENSG00000120029	ENST00000495001	armadillo like helical domain containing 3 [Source:HGNC Symbol;Acc:HGNC:25788]	protein_coding
ARMH4	1	ENSG00000139971	ENSG00000139971	ENST00000556788	armadillo like helical domain containing 4 [Source:HGNC Symbol;Acc:HGNC:19846]	protein_coding
ARMS2	3	NA	ENSG00000254636	ENST00000528446	age-related maculopathy susceptibility 2 [Source:HGNC Symbol;Acc:HGNC:32685]	protein_coding
ARMT1	16	ENSG00000146476	ENSG00000146476	ENST00000545879	acidic residue methyltransferase 1 [Source:HGNC Symbol;Acc:HGNC:17872]	protein_coding
ARNILA	2	ENSG00000235072	ENSG00000235072	ENST00000313031	androgen receptor negatively regulated lncRNA [Source:HGNC Symbol;Acc:HGNC:54484]	lncRNA
ARNT	24	ENSG00000143437	ENSG00000143437	ENST00000358595	aryl hydrocarbon receptor nuclear translocator [Source:HGNC Symbol;Acc:HGNC:700]	protein_coding
ARNT2	26	ENSG00000172379	ENSG00000172379	ENST00000529181	aryl hydrocarbon receptor nuclear translocator 2 [Source:HGNC Symbol;Acc:HGNC:16876]	protein_coding
ARNT2-DT	5	ENSG00000259495	ENSG00000259495	ENST00000559267	ARNT2 divergent transcript [Source:HGNC Symbol;Acc:HGNC:56077]	lncRNA
ARPC1A	15	ENSG00000241685	ENSG00000241685	ENST00000262942	actin related protein 2/3 complex subunit 1A [Source:HGNC Symbol;Acc:HGNC:703]	protein_coding
ARPC1AP4	1	NA	ENSG00000251411	ENST00000514631	ARPC1A pseudogene 4 [Source:HGNC Symbol;Acc:HGNC:56497]	processed_pseudogene
ARPC1B	2	ENSG00000130429	ENSG00000130429	ENST00000443222	actin related protein 2/3 complex subunit 1B [Source:HGNC Symbol;Acc:HGNC:704]	protein_coding
ARPC2	283	ENSG00000163466	ENSG00000163466	ENST00000420104	actin related protein 2/3 complex subunit 2 [Source:HGNC Symbol;Acc:HGNC:705]	protein_coding
ARPC3	202	ENSG00000111229	ENSG00000111229	ENST00000228825	actin related protein 2/3 complex subunit 3 [Source:HGNC Symbol;Acc:HGNC:706]	protein_coding
ARPC3P1	135	NA	ENSG00000226284	ENST00000437218	actin related protein 2/3 complex subunit 3 pseudogene 1 [Source:HGNC Symbol;Acc:HGNC:16092]	processed_pseudogene
ARPC3P3	126	NA	ENSG00000256745	ENST00000397300	actin related protein 2/3 complex subunit 3 pseudogene 3 [Source:HGNC Symbol;Acc:HGNC:39432]	processed_pseudogene
ARPC3P5	4	NA	ENSG00000214027	ENST00000448802	actin related protein 2/3 complex subunit 3 pseudogene 5 [Source:HGNC Symbol;Acc:HGNC:39435]	processed_pseudogene
ARPC4	120	ENSG00000241553	ENSG00000241553	ENST00000498623	actin related protein 2/3 complex subunit 4 [Source:HGNC Symbol;Acc:HGNC:707]	protein_coding
ARPC5	182	ENSG00000162704	ENSG00000162704	ENST00000359856	actin related protein 2/3 complex subunit 5 [Source:HGNC Symbol;Acc:HGNC:708]	protein_coding
ARPC5L	50	ENSG00000136950	ENSG00000136950	ENST00000353214	actin related protein 2/3 complex subunit 5 like [Source:HGNC Symbol;Acc:HGNC:23366]	protein_coding
ARPIN	26	ENSG00000242498	ENSG00000242498	ENST00000357484	actin related protein 2/3 complex inhibitor [Source:HGNC Symbol;Acc:HGNC:28782]	protein_coding
ARPP19	121	ENSG00000128989	ENSG00000128989	ENST00000249822	cAMP regulated phosphoprotein 19 [Source:HGNC Symbol;Acc:HGNC:16967]	protein_coding
ARPP19P1	8	NA	ENSG00000231228	ENST00000511402	ARPP19 pseudogene 1 [Source:HGNC Symbol;Acc:HGNC:54698]	processed_pseudogene
ARPP19P2	1	NA	ENSG00000204637	ENST00000376856	ARPP19 pseudogene 2 [Source:HGNC Symbol;Acc:HGNC:54699]	processed_pseudogene
ARRB1	2	ENSG00000137486	ENSG00000137486	ENST00000420843	arrestin beta 1 [Source:HGNC Symbol;Acc:HGNC:711]	protein_coding
ARRB2	43	ENSG00000141480	ENSG00000141480	ENST00000574502	arrestin beta 2 [Source:HGNC Symbol;Acc:HGNC:712]	protein_coding
ARRDC1	9	ENSG00000197070	ENSG00000197070	ENST00000483563	arrestin domain containing 1 [Source:HGNC Symbol;Acc:HGNC:28633]	protein_coding
ARRDC1-AS1	4	ENSG00000203993	ENSG00000203993	ENST00000371417	ARRDC1 antisense RNA 1 [Source:HGNC Symbol;Acc:HGNC:23395]	lncRNA
ARRDC2	10	ENSG00000105643	ENSG00000105643	ENST00000379656	arrestin domain containing 2 [Source:HGNC Symbol;Acc:HGNC:25225]	protein_coding
ARRDC3	22	ENSG00000113369	ENSG00000113369	ENST00000265138	arrestin domain containing 3 [Source:HGNC Symbol;Acc:HGNC:29263]	protein_coding
ARSA	9	ENSG00000100299	ENSG00000100299	ENST00000610191	arylsulfatase A [Source:HGNC Symbol;Acc:HGNC:713]	protein_coding
ARSB	23	ENSG00000113273	ENSG00000113273	ENST00000264914	arylsulfatase B [Source:HGNC Symbol;Acc:HGNC:714]	protein_coding
ARSD	17	ENSG00000006756	ENSG00000006756	ENST00000381154	arylsulfatase D [Source:HGNC Symbol;Acc:HGNC:717]	protein_coding
ARSG	2	ENSG00000141337	ENSG00000141337	ENST00000448504	arylsulfatase G [Source:HGNC Symbol;Acc:HGNC:24102]	protein_coding
ARSI	13	ENSG00000183876	ENSG00000183876	ENST00000328668	arylsulfatase family member I [Source:HGNC Symbol;Acc:HGNC:32521]	protein_coding
ARSJ	4	ENSG00000180801	ENSG00000180801	ENST00000315366	arylsulfatase family member J [Source:HGNC Symbol;Acc:HGNC:26286]	protein_coding
ARSK	12	ENSG00000164291	ENSG00000164291	ENST00000380009	arylsulfatase family member K [Source:HGNC Symbol;Acc:HGNC:25239]	protein_coding
ARSL	57	ENSG00000157399	ENSG00000157399	ENST00000683191	arylsulfatase L [Source:HGNC Symbol;Acc:HGNC:719]	protein_coding
ARSLP1	1	NA	ENSG00000224060	ENST00000420443	arylsulfatase L pseudogene 1 [Source:HGNC Symbol;Acc:HGNC:720]	transcribed_unprocessed_pseudogene
ARV1	67	ENSG00000173409	ENSG00000173409	ENST00000497753	ARV1 homolog, fatty acid homeostasis modulator [Source:HGNC Symbol;Acc:HGNC:29561]	protein_coding
ARX	3	ENSG00000004848	ENSG00000004848	ENST00000379044	aristaless related homeobox [Source:HGNC Symbol;Acc:HGNC:18060]	protein_coding
ASAH1	44	ENSG00000104763	ENSG00000104763	ENST00000637790	N-acylsphingosine amidohydrolase 1 [Source:HGNC Symbol;Acc:HGNC:735]	protein_coding
ASAH1-AS1	1	NA	ENSG00000245281	ENST00000702451	ASAH1 antisense RNA 1 [Source:HGNC Symbol;Acc:HGNC:55603]	lncRNA
ASAH2	6	NA	ENSG00000188611	ENST00000395526	N-acylsphingosine amidohydrolase 2 [Source:HGNC Symbol;Acc:HGNC:18860]	protein_coding
ASAH2B	5	NA	ENSG00000204147	ENST00000374007	N-acylsphingosine amidohydrolase 2B [Source:HGNC Symbol;Acc:HGNC:23456]	protein_coding
ASAP1	94	ENSG00000153317	ENSG00000153317	ENST00000524124	ArfGAP with SH3 domain, ankyrin repeat and PH domain 1 [Source:HGNC Symbol;Acc:HGNC:2720]	protein_coding
ASAP1-IT2	2	NA	ENSG00000280543	ENST00000626977	ASAP1 intronic transcript 2 [Source:HGNC Symbol;Acc:HGNC:48917]	lncRNA
ASAP2	10	ENSG00000151693	ENSG00000151693	ENST00000281419	ArfGAP with SH3 domain, ankyrin repeat and PH domain 2 [Source:HGNC Symbol;Acc:HGNC:2721]	protein_coding
ASB1	31	ENSG00000065802	ENSG00000065802	ENST00000463352	ankyrin repeat and SOCS box containing 1 [Source:HGNC Symbol;Acc:HGNC:16011]	protein_coding
ASB10	2	ENSG00000146926	ENSG00000146926	ENST00000420175	ankyrin repeat and SOCS box containing 10 [Source:HGNC Symbol;Acc:HGNC:17185]	protein_coding
ASB13	16	ENSG00000196372	ENSG00000196372	ENST00000493897	ankyrin repeat and SOCS box containing 13 [Source:HGNC Symbol;Acc:HGNC:19765]	protein_coding
ASB14	1	NA	ENSG00000239388	ENST00000487349	ankyrin repeat and SOCS box containing 14 [Source:HGNC Symbol;Acc:HGNC:19766]	protein_coding
ASB16-AS1	16	ENSG00000267080	ENSG00000267080	ENST00000588785	ASB16 antisense RNA 1 [Source:HGNC Symbol;Acc:HGNC:25442]	lncRNA
ASB18	1	ENSG00000182177	ENSG00000182177	ENST00000645891	ankyrin repeat and SOCS box containing 18 [Source:HGNC Symbol;Acc:HGNC:19770]	protein_coding
ASB3	33	ENSG00000115239	ENSG00000115239	ENST00000406053	ankyrin repeat and SOCS box containing 3 [Source:HGNC Symbol;Acc:HGNC:16013]	protein_coding
ASB4	1	NA	ENSG00000005981	ENST00000257621	ankyrin repeat and SOCS box containing 4 [Source:HGNC Symbol;Acc:HGNC:16009]	protein_coding
ASB6	8	ENSG00000148331	ENSG00000148331	ENST00000277459	ankyrin repeat and SOCS box containing 6 [Source:HGNC Symbol;Acc:HGNC:17181]	protein_coding
ASB7	7	ENSG00000183475	ENSG00000183475	ENST00000332783	ankyrin repeat and SOCS box containing 7 [Source:HGNC Symbol;Acc:HGNC:17182]	protein_coding
ASB8	8	ENSG00000177981	ENSG00000177981	ENST00000317697	ankyrin repeat and SOCS box containing 8 [Source:HGNC Symbol;Acc:HGNC:17183]	protein_coding
ASB9	28	ENSG00000102048	ENSG00000102048	ENST00000477346	ankyrin repeat and SOCS box containing 9 [Source:HGNC Symbol;Acc:HGNC:17184]	protein_coding
ASCC1	63	ENSG00000138303	ENSG00000138303	ENST00000672957	activating signal cointegrator 1 complex subunit 1 [Source:HGNC Symbol;Acc:HGNC:24268]	protein_coding
ASCC2	31	ENSG00000100325	ENSG00000100325	ENST00000542393	activating signal cointegrator 1 complex subunit 2 [Source:HGNC Symbol;Acc:HGNC:24103]	protein_coding
ASCC3	30	ENSG00000112249	ENSG00000112249	ENST00000369162	activating signal cointegrator 1 complex subunit 3 [Source:HGNC Symbol;Acc:HGNC:18697]	protein_coding
ASF1A	6	ENSG00000111875	ENSG00000111875	ENST00000229595	anti-silencing function 1A histone chaperone [Source:HGNC Symbol;Acc:HGNC:20995]	protein_coding
ASF1B	1	ENSG00000288210	ENSG00000288210	ENST00000672225	anti-silencing function 1B histone chaperone [Source:HGNC Symbol;Acc:HGNC:20996]	protein_coding
ASGR1	1	ENSG00000141505	ENSG00000141505	ENST00000269299	asialoglycoprotein receptor 1 [Source:HGNC Symbol;Acc:HGNC:742]	protein_coding
ASH1L	78	ENSG00000116539	ENSG00000116539	ENST00000368346	ASH1 like histone lysine methyltransferase [Source:HGNC Symbol;Acc:HGNC:19088]	protein_coding
ASH1L-IT1	1	NA	ENSG00000227773	ENST00000458371	ASH1L intronic transcript 1 [Source:HGNC Symbol;Acc:HGNC:41449]	lncRNA
ASH2L	60	ENSG00000129691	ENSG00000129691	ENST00000545394	ASH2 like, histone lysine methyltransferase complex subunit [Source:HGNC Symbol;Acc:HGNC:744]	protein_coding
ASIC1	5	ENSG00000110881	ENSG00000110881	ENST00000228468	acid sensing ion channel subunit 1 [Source:HGNC Symbol;Acc:HGNC:100]	protein_coding
ASIC2	1	NA	ENSG00000108684	ENST00000225823	acid sensing ion channel subunit 2 [Source:HGNC Symbol;Acc:HGNC:99]	protein_coding
ASIC3	2	ENSG00000213199	ENSG00000213199	ENST00000357922	acid sensing ion channel subunit 3 [Source:HGNC Symbol;Acc:HGNC:101]	protein_coding
ASL	18	ENSG00000126522	ENSG00000126522	ENST00000672586	argininosuccinate lyase [Source:HGNC Symbol;Acc:HGNC:746]	protein_coding
ASMER1	3	ENSG00000281903	ENSG00000281903	ENST00000625278	adipocyte associated metabolic related lncRNA 1 [Source:HGNC Symbol;Acc:HGNC:53135]	lncRNA
ASMTL	6	ENSG00000292339	ENSG00000292339	ENST00000711197	acetylserotonin O-methyltransferase like [Source:HGNC Symbol;Acc:HGNC:751]	protein_coding
ASMTL-AS1	2	NA	ENSG00000292331	ENST00000711119	ASMTL antisense RNA 1 [Source:HGNC Symbol;Acc:HGNC:25811]	lncRNA
ASNSD1	4	ENSG00000138381	ENSG00000138381	ENST00000607062	asparagine synthetase domain containing 1 [Source:HGNC Symbol;Acc:HGNC:24910]	protein_coding
ASPH	507	ENSG00000198363	ENSG00000198363	ENST00000379454	aspartate beta-hydroxylase [Source:HGNC Symbol;Acc:HGNC:757]	protein_coding
ASPHD1	6	ENSG00000174939	ENSG00000174939	ENST00000563177	aspartate beta-hydroxylase domain containing 1 [Source:HGNC Symbol;Acc:HGNC:27380]	protein_coding
ASPM	40	ENSG00000066279	ENSG00000066279	ENST00000367408	assembly factor for spindle microtubules [Source:HGNC Symbol;Acc:HGNC:19048]	protein_coding
ASPSCR1	23	ENSG00000169696	ENSG00000169696	ENST00000581484	ASPSCR1 tether for SLC2A4, UBX domain containing [Source:HGNC Symbol;Acc:HGNC:13825]	protein_coding
ASRGL1	2	ENSG00000162174	ENSG00000162174	ENST00000415229	asparaginase and isoaspartyl peptidase 1 [Source:HGNC Symbol;Acc:HGNC:16448]	protein_coding
ASS1	8	ENSG00000130707	ENSG00000130707	ENST00000352480	argininosuccinate synthase 1 [Source:HGNC Symbol;Acc:HGNC:758]	protein_coding
ASS1P14	1	NA	ENSG00000257316	ENST00000553060	argininosuccinate synthetase 1 pseudogene 14 [Source:HGNC Symbol;Acc:HGNC:764]	processed_pseudogene
ASS1P2	2	ENSG00000223922	ENSG00000223922	ENST00000439895	argininosuccinate synthetase 1 pseudogene 2 [Source:HGNC Symbol;Acc:HGNC:765]	processed_pseudogene
ASS1P9	1	NA	ENSG00000217791	ENST00000513426	argininosuccinate synthetase 1 pseudogene 9 [Source:HGNC Symbol;Acc:HGNC:772]	processed_pseudogene
ASTE1	10	ENSG00000034533	ENSG00000034533	ENST00000514044	asteroid homolog 1 [Source:HGNC Symbol;Acc:HGNC:25021]	protein_coding
ASTN2	10	ENSG00000148219	ENSG00000148219	ENST00000313400	astrotactin 2 [Source:HGNC Symbol;Acc:HGNC:17021]	protein_coding
ASXL1	46	ENSG00000171456	ENSG00000171456	ENST00000651418	ASXL transcriptional regulator 1 [Source:HGNC Symbol;Acc:HGNC:18318]	protein_coding
ASXL2	62	ENSG00000143970	ENSG00000143970	ENST00000435504	ASXL transcriptional regulator 2 [Source:HGNC Symbol;Acc:HGNC:23805]	protein_coding
ATAD1	35	ENSG00000138138	ENSG00000138138	ENST00000308448	ATPase family AAA domain containing 1 [Source:HGNC Symbol;Acc:HGNC:25903]	protein_coding
ATAD2	20	ENSG00000156802	ENSG00000156802	ENST00000517666	ATPase family AAA domain containing 2 [Source:HGNC Symbol;Acc:HGNC:30123]	protein_coding
ATAD2B	10	ENSG00000119778	ENSG00000119778	ENST00000238789	ATPase family AAA domain containing 2B [Source:HGNC Symbol;Acc:HGNC:29230]	protein_coding
ATAD3A	19	ENSG00000197785	ENSG00000197785	ENST00000378756	ATPase family AAA domain containing 3A [Source:HGNC Symbol;Acc:HGNC:25567]	protein_coding
ATAD5	9	ENSG00000176208	ENSG00000176208	ENST00000321990	ATPase family AAA domain containing 5 [Source:HGNC Symbol;Acc:HGNC:25752]	protein_coding
ATAT1	6	ENSG00000234549	ENSG00000234549	ENST00000416917	alpha tubulin acetyltransferase 1 [Source:HGNC Symbol;Acc:HGNC:21186]	protein_coding
ATE1	25	ENSG00000107669	ENSG00000107669	ENST00000690984	arginyltransferase 1 [Source:HGNC Symbol;Acc:HGNC:782]	protein_coding
ATF1	24	ENSG00000123268	ENSG00000123268	ENST00000552510	activating transcription factor 1 [Source:HGNC Symbol;Acc:HGNC:783]	protein_coding
ATF2	8	ENSG00000115966	ENSG00000115966	ENST00000264110	activating transcription factor 2 [Source:HGNC Symbol;Acc:HGNC:784]	protein_coding
ATF3	4	ENSG00000162772	ENSG00000162772	ENST00000366981	activating transcription factor 3 [Source:HGNC Symbol;Acc:HGNC:785]	protein_coding
ATF4	206	ENSG00000128272	ENSG00000128272	ENST00000404241	activating transcription factor 4 [Source:HGNC Symbol;Acc:HGNC:786]	protein_coding
ATF4P1	1	NA	ENSG00000213338	ENST00000443279	activating transcription factor 4 pseudogene 1 [Source:HGNC Symbol;Acc:HGNC:789]	processed_pseudogene
ATF4P2	2	NA	ENSG00000273041	ENST00000601944	activating transcription factor 4 pseudogene 2 [Source:HGNC Symbol;Acc:HGNC:34025]	processed_pseudogene
ATF4P3	178	NA	ENSG00000228218	ENST00000433309	activating transcription factor 4 pseudogene 3 [Source:HGNC Symbol;Acc:HGNC:788]	processed_pseudogene
ATF4P4	87	NA	ENSG00000256167	ENST00000438498	activating transcription factor 4 pseudogene 4 [Source:HGNC Symbol;Acc:HGNC:787]	transcribed_processed_pseudogene
ATF5	9	ENSG00000169136	ENSG00000169136	ENST00000595125	activating transcription factor 5 [Source:HGNC Symbol;Acc:HGNC:790]	protein_coding
ATF6	29	ENSG00000118217	ENSG00000118217	ENST00000680688	activating transcription factor 6 [Source:HGNC Symbol;Acc:HGNC:791]	protein_coding
ATF6B	2	ENSG00000213676	ENSG00000213676	ENST00000375203	activating transcription factor 6 beta [Source:HGNC Symbol;Acc:HGNC:2349]	protein_coding
ATF7	2	ENSG00000170653	ENSG00000170653	ENST00000548446	activating transcription factor 7 [Source:HGNC Symbol;Acc:HGNC:792]	protein_coding
ATF7IP	14	ENSG00000171681	ENSG00000171681	ENST00000539659	activating transcription factor 7 interacting protein [Source:HGNC Symbol;Acc:HGNC:20092]	protein_coding
ATF7IP2	10	ENSG00000166669	ENSG00000166669	ENST00000564797	activating transcription factor 7 interacting protein 2 [Source:HGNC Symbol;Acc:HGNC:20397]	protein_coding
ATG10	19	ENSG00000152348	ENSG00000152348	ENST00000355178	autophagy related 10 [Source:HGNC Symbol;Acc:HGNC:20315]	protein_coding
ATG101	25	ENSG00000123395	ENSG00000123395	ENST00000547409	autophagy related 101 [Source:HGNC Symbol;Acc:HGNC:25679]	protein_coding
ATG12	45	ENSG00000145782	ENSG00000145782	ENST00000509910	autophagy related 12 [Source:HGNC Symbol;Acc:HGNC:588]	protein_coding
ATG12P1	6	NA	ENSG00000266501	ENST00000578331	autophagy related 12 pseudogene 1 [Source:HGNC Symbol;Acc:HGNC:21466]	processed_pseudogene
ATG12P2	1	NA	ENSG00000224121	ENST00000456830	autophagy related 12 pseudogene 2 [Source:HGNC Symbol;Acc:HGNC:38605]	processed_pseudogene
ATG13	43	ENSG00000175224	ENSG00000175224	ENST00000580238	autophagy related 13 [Source:HGNC Symbol;Acc:HGNC:29091]	protein_coding
ATG14	4	ENSG00000126775	ENSG00000126775	ENST00000247178	autophagy related 14 [Source:HGNC Symbol;Acc:HGNC:19962]	protein_coding
ATG16L1	135	ENSG00000281089	ENSG00000281089	ENST00000629246	autophagy related 16 like 1 [Source:HGNC Symbol;Acc:HGNC:21498]	protein_coding
ATG16L2	2	NA	ENSG00000168010	ENST00000534905	autophagy related 16 like 2 [Source:HGNC Symbol;Acc:HGNC:25464]	protein_coding
ATG2A	11	ENSG00000110046	ENSG00000110046	ENST00000418259	autophagy related 2A [Source:HGNC Symbol;Acc:HGNC:29028]	protein_coding
ATG2B	9	ENSG00000066739	ENSG00000066739	ENST00000359933	autophagy related 2B [Source:HGNC Symbol;Acc:HGNC:20187]	protein_coding
ATG3	53	ENSG00000144848	ENSG00000144848	ENST00000283290	autophagy related 3 [Source:HGNC Symbol;Acc:HGNC:20962]	protein_coding
ATG4A	24	ENSG00000101844	ENSG00000101844	ENST00000372232	autophagy related 4A cysteine peptidase [Source:HGNC Symbol;Acc:HGNC:16489]	protein_coding
ATG4B	46	ENSG00000168397	ENSG00000168397	ENST00000405546	autophagy related 4B cysteine peptidase [Source:HGNC Symbol;Acc:HGNC:20790]	protein_coding
ATG4C	16	ENSG00000125703	ENSG00000125703	ENST00000443289	autophagy related 4C cysteine peptidase [Source:HGNC Symbol;Acc:HGNC:16040]	protein_coding
ATG4D	2	ENSG00000130734	ENSG00000130734	ENST00000586417	autophagy related 4D cysteine peptidase [Source:HGNC Symbol;Acc:HGNC:20789]	protein_coding
ATG5	29	ENSG00000057663	ENSG00000057663	ENST00000636437	autophagy related 5 [Source:HGNC Symbol;Acc:HGNC:589]	protein_coding
ATG7	11	ENSG00000197548	ENSG00000197548	ENST00000451513	autophagy related 7 [Source:HGNC Symbol;Acc:HGNC:16935]	protein_coding
ATIC	96	ENSG00000138363	ENSG00000138363	ENST00000444305	5-aminoimidazole-4-carboxamide ribonucleotide formyltransferase/IMP cyclohydrolase [Source:HGNC Symbol;Acc:HGNC:794]	protein_coding
ATL1	9	ENSG00000198513	ENSG00000198513	ENST00000556478	atlastin GTPase 1 [Source:HGNC Symbol;Acc:HGNC:11231]	protein_coding
ATL2	39	ENSG00000119787	ENSG00000119787	ENST00000378954	atlastin GTPase 2 [Source:HGNC Symbol;Acc:HGNC:24047]	protein_coding
ATL3	39	ENSG00000184743	ENSG00000184743	ENST00000398868	atlastin GTPase 3 [Source:HGNC Symbol;Acc:HGNC:24526]	protein_coding
ATM	39	ENSG00000149311	ENSG00000149311	ENST00000601453	ATM serine/threonine kinase [Source:HGNC Symbol;Acc:HGNC:795]	protein_coding
ATMIN	53	ENSG00000291953	ENSG00000291953	ENST00000709336	ATM interactor [Source:HGNC Symbol;Acc:HGNC:29034]	protein_coding
ATN1	15	ENSG00000111676	ENSG00000111676	ENST00000356654	atrophin 1 [Source:HGNC Symbol;Acc:HGNC:3033]	protein_coding
ATOSA	5	ENSG00000047346	ENSG00000047346	ENST00000568871	atos homolog A [Source:HGNC Symbol;Acc:HGNC:25609]	protein_coding
ATOSB	20	ENSG00000005238	ENSG00000005238	ENST00000378566	atos homolog B [Source:HGNC Symbol;Acc:HGNC:25666]	protein_coding
ATOX1	47	ENSG00000177556	ENSG00000177556	ENST00000521264	antioxidant 1 copper chaperone [Source:HGNC Symbol;Acc:HGNC:798]	protein_coding
ATP10A	19	ENSG00000206190	ENSG00000206190	ENST00000555815	ATPase phospholipid transporting 10A (putative) [Source:HGNC Symbol;Acc:HGNC:13542]	protein_coding
ATP10D	12	ENSG00000145246	ENSG00000145246	ENST00000273859	ATPase phospholipid transporting 10D (putative) [Source:HGNC Symbol;Acc:HGNC:13549]	protein_coding
ATP11A	17	ENSG00000068650	ENSG00000068650	ENST00000375630	ATPase phospholipid transporting 11A [Source:HGNC Symbol;Acc:HGNC:13552]	protein_coding
ATP11B	14	ENSG00000058063	ENSG00000058063	ENST00000493826	ATPase phospholipid transporting 11B (putative) [Source:HGNC Symbol;Acc:HGNC:13553]	protein_coding
ATP11C	16	ENSG00000101974	ENSG00000101974	ENST00000370557	ATPase phospholipid transporting 11C [Source:HGNC Symbol;Acc:HGNC:13554]	protein_coding
ATP13A1	13	ENSG00000105726	ENSG00000105726	ENST00000467160	ATPase 13A1 [Source:HGNC Symbol;Acc:HGNC:24215]	protein_coding
ATP13A2	8	ENSG00000159363	ENSG00000159363	ENST00000341676	ATPase cation transporting 13A2 [Source:HGNC Symbol;Acc:HGNC:30213]	protein_coding
ATP13A3	42	ENSG00000133657	ENSG00000133657	ENST00000687055	ATPase 13A3 [Source:HGNC Symbol;Acc:HGNC:24113]	protein_coding
ATP1A1	94	ENSG00000163399	ENSG00000163399	ENST00000418797	ATPase Na+/K+ transporting subunit alpha 1 [Source:HGNC Symbol;Acc:HGNC:799]	protein_coding
ATP1A3	1	ENSG00000105409	ENSG00000105409	ENST00000441343	ATPase Na+/K+ transporting subunit alpha 3 [Source:HGNC Symbol;Acc:HGNC:801]	protein_coding
ATP1B1	377	ENSG00000143153	ENSG00000143153	ENST00000367816	ATPase Na+/K+ transporting subunit beta 1 [Source:HGNC Symbol;Acc:HGNC:804]	protein_coding
ATP1B3	128	ENSG00000069849	ENSG00000069849	ENST00000475483	ATPase Na+/K+ transporting subunit beta 3 [Source:HGNC Symbol;Acc:HGNC:806]	protein_coding
ATP1B3P1	9	NA	ENSG00000271707	ENST00000605365	ATPase Na+/K+ transporting subunit beta 3 pseudogene 1 [Source:HGNC Symbol;Acc:HGNC:807]	processed_pseudogene
ATP23	9	ENSG00000262145	ENSG00000262145	ENST00000576795	ATP23 metallopeptidase and ATP synthase assembly factor homolog [Source:HGNC Symbol;Acc:HGNC:29452]	protein_coding
ATP2A2	340	ENSG00000174437	ENSG00000174437	ENST00000552636	ATPase sarcoplasmic/endoplasmic reticulum Ca2+ transporting 2 [Source:HGNC Symbol;Acc:HGNC:812]	protein_coding
ATP2A3	2	ENSG00000074370	ENSG00000074370	ENST00000397041	ATPase sarcoplasmic/endoplasmic reticulum Ca2+ transporting 3 [Source:HGNC Symbol;Acc:HGNC:813]	protein_coding
ATP2B1	153	ENSG00000070961	ENSG00000070961	ENST00000359142	ATPase plasma membrane Ca2+ transporting 1 [Source:HGNC Symbol;Acc:HGNC:814]	protein_coding
ATP2B4	22	ENSG00000058668	ENSG00000058668	ENST00000341360	ATPase plasma membrane Ca2+ transporting 4 [Source:HGNC Symbol;Acc:HGNC:817]	protein_coding
ATP2C1	23	ENSG00000017260	ENSG00000017260	ENST00000505330	ATPase secretory pathway Ca2+ transporting 1 [Source:HGNC Symbol;Acc:HGNC:13211]	protein_coding
ATP5F1A	393	ENSG00000152234	ENSG00000152234	ENST00000398752	ATP synthase F1 subunit alpha [Source:HGNC Symbol;Acc:HGNC:823]	protein_coding
ATP5F1AP2	7	NA	ENSG00000227682	ENST00000412323	ATP synthase F1 subunit alpha pseudogene 2 [Source:HGNC Symbol;Acc:HGNC:828]	transcribed_processed_pseudogene
ATP5F1AP3	2	NA	ENSG00000263232	ENST00000573189	ATP synthase F1 subunit alpha pseudogene 3 [Source:HGNC Symbol;Acc:HGNC:829]	processed_pseudogene
ATP5F1AP4	2	NA	ENSG00000258877	ENST00000556888	ATP synthase F1 subunit alpha pseudogene 4 [Source:HGNC Symbol;Acc:HGNC:23563]	processed_pseudogene
ATP5F1B	488	ENSG00000110955	ENSG00000110955	ENST00000548474	ATP synthase F1 subunit beta [Source:HGNC Symbol;Acc:HGNC:830]	protein_coding
ATP5F1BP1	3	NA	ENSG00000231635	ENST00000411980	ATP synthase F1 subunit beta pseudogene 1 [Source:HGNC Symbol;Acc:HGNC:831]	processed_pseudogene
ATP5F1C	254	ENSG00000165629	ENSG00000165629	ENST00000356708	ATP synthase F1 subunit gamma [Source:HGNC Symbol;Acc:HGNC:833]	protein_coding
ATP5F1D	30	ENSG00000099624	ENSG00000099624	ENST00000395633	ATP synthase F1 subunit delta [Source:HGNC Symbol;Acc:HGNC:837]	protein_coding
ATP5F1E	108	ENSG00000124172	ENSG00000124172	ENST00000243997	ATP synthase F1 subunit epsilon [Source:HGNC Symbol;Acc:HGNC:838]	protein_coding
ATP5F1EP2	62	NA	ENSG00000180389	ENST00000381026	ATP synthase F1 subunit epsilon pseudogene 2 [Source:HGNC Symbol;Acc:HGNC:34026]	processed_pseudogene
ATP5IF1	21	ENSG00000285390	ENSG00000285390	ENST00000642464	ATP synthase inhibitory factor subunit 1 [Source:HGNC Symbol;Acc:HGNC:871]	protein_coding
ATP5MC1	152	ENSG00000159199	ENSG00000159199	ENST00000355938	ATP synthase membrane subunit c locus 1 [Source:HGNC Symbol;Acc:HGNC:841]	protein_coding
ATP5MC1P2	2	NA	ENSG00000283016	ENST00000635085	ATP synthase membrane subunit c locus 1 pseudogene 2 [Source:HGNC Symbol;Acc:HGNC:19817]	processed_pseudogene
ATP5MC1P4	2	NA	ENSG00000227440	ENST00000430660	ATP synthase membrane subunit c locus 1 pseudogene 4 [Source:HGNC Symbol;Acc:HGNC:39507]	processed_pseudogene
ATP5MC1P5	1	NA	ENSG00000227590	ENST00000429024	ATP synthase membrane subunit c locus 1 pseudogene 5 [Source:HGNC Symbol;Acc:HGNC:39508]	processed_pseudogene
ATP5MC1P7	2	NA	ENSG00000232734	ENST00000444398	ATP synthase membrane subunit c locus 1 pseudogene 7 [Source:HGNC Symbol;Acc:HGNC:39510]	processed_pseudogene
ATP5MC1P8	2	NA	ENSG00000224948	ENST00000416294	ATP synthase membrane subunit c locus 1 pseudogene 8 [Source:HGNC Symbol;Acc:HGNC:39511]	processed_pseudogene
ATP5MC2	182	ENSG00000135390	ENSG00000135390	ENST00000550241	ATP synthase membrane subunit c locus 2 [Source:HGNC Symbol;Acc:HGNC:842]	protein_coding
ATP5MC2P1	1	NA	ENSG00000225712	ENST00000433580	ATP5MC2 pseudogene 1 [Source:HGNC Symbol;Acc:HGNC:844]	processed_pseudogene
ATP5MC2P3	9	NA	ENSG00000230482	ENST00000429083	ATP5MC2 pseudogene 3 [Source:HGNC Symbol;Acc:HGNC:42187]	processed_pseudogene
ATP5MC2P4	2	NA	ENSG00000228847	ENST00000442175	ATP5MC2 pseudogene 4 [Source:HGNC Symbol;Acc:HGNC:42188]	processed_pseudogene
ATP5MC2P5	6	NA	ENSG00000249253	ENST00000508850	ATP5MC2 pseudogene 5 [Source:HGNC Symbol;Acc:HGNC:56523]	processed_pseudogene
ATP5MC3	248	ENSG00000154518	ENSG00000154518	ENST00000284727	ATP synthase membrane subunit c locus 3 [Source:HGNC Symbol;Acc:HGNC:843]	protein_coding
ATP5ME	9	ENSG00000169020	ENSG00000169020	ENST00000515202	ATP synthase membrane subunit e [Source:HGNC Symbol;Acc:HGNC:846]	protein_coding
ATP5MF	25	ENSG00000241468	ENSG00000241468	ENST00000466753	ATP synthase membrane subunit f [Source:HGNC Symbol;Acc:HGNC:848]	protein_coding
ATP5MFP2	42	NA	ENSG00000228834	ENST00000447543	ATP synthase membrane subunit f pseudogene 2 [Source:HGNC Symbol;Acc:HGNC:21540]	processed_pseudogene
ATP5MFP4	1	NA	ENSG00000256826	ENST00000538774	ATP synthase membrane subunit f pseudogene 4 [Source:HGNC Symbol;Acc:HGNC:32451]	processed_pseudogene
ATP5MFP6	2	NA	ENSG00000261102	ENST00000565203	ATP synthase membrane subunit f pseudogene 6 [Source:HGNC Symbol;Acc:HGNC:33612]	processed_pseudogene
ATP5MG	20	ENSG00000167283	ENSG00000167283	ENST00000690793	ATP synthase membrane subunit g [Source:HGNC Symbol;Acc:HGNC:14247]	protein_coding
ATP5MGL	3	ENSG00000249222	ENSG00000249222	ENST00000505920	ATP synthase membrane subunit g like [Source:HGNC Symbol;Acc:HGNC:13213]	protein_coding
ATP5MGP2	24	NA	ENSG00000232362	ENST00000440646	ATP synthase membrane subunit g pseudogene 2 [Source:HGNC Symbol;Acc:HGNC:13215]	processed_pseudogene
ATP5MGP3	1	NA	ENSG00000249256	ENST00000514223	ATP synthase membrane subunit g pseudogene 3 [Source:HGNC Symbol;Acc:HGNC:13216]	processed_pseudogene
ATP5MGP4	8	NA	ENSG00000225176	ENST00000434169	ATP synthase membrane subunit g pseudogene 4 [Source:HGNC Symbol;Acc:HGNC:38165]	processed_pseudogene
ATP5MGP8	1	NA	ENSG00000271332	ENST00000605824	ATP synthase membrane subunit g pseudogene 8 [Source:HGNC Symbol;Acc:HGNC:38170]	processed_pseudogene
ATP5MJ	118	ENSG00000156411	ENSG00000156411	ENST00000286953	ATP synthase membrane subunit j [Source:HGNC Symbol;Acc:HGNC:1188]	protein_coding
ATP5MK	2	ENSG00000173915	ENSG00000173915	ENST00000369825	ATP synthase membrane subunit k [Source:HGNC Symbol;Acc:HGNC:30889]	protein_coding
ATP5MKP1	56	NA	ENSG00000231549	ENST00000425964	ATP5MK pseudogene 1 [Source:HGNC Symbol;Acc:HGNC:31716]	processed_pseudogene
ATP5PB	184	ENSG00000116459	ENSG00000116459	ENST00000493119	ATP synthase peripheral stalk-membrane subunit b [Source:HGNC Symbol;Acc:HGNC:840]	protein_coding
ATP5PBP1	1	NA	ENSG00000224451	ENST00000433775	ATP synthase peripheral stalk-membrane subunit b pseudogene 1 [Source:HGNC Symbol;Acc:HGNC:39742]	processed_pseudogene
ATP5PBP3	2	NA	ENSG00000214003	ENST00000397213	ATP synthase peripheral stalk-membrane subunit b pseudogene 3 [Source:HGNC Symbol;Acc:HGNC:39744]	processed_pseudogene
ATP5PBP4	1	NA	ENSG00000214025	ENST00000397288	ATP synthase peripheral stalk-membrane subunit b pseudogene 4 [Source:HGNC Symbol;Acc:HGNC:39745]	processed_pseudogene
ATP5PD	66	ENSG00000167863	ENSG00000167863	ENST00000580649	ATP synthase peripheral stalk subunit d [Source:HGNC Symbol;Acc:HGNC:845]	protein_coding
ATP5PDP1	1	NA	ENSG00000261679	ENST00000567898	ATP synthase peripheral stalk subunit d pseudogene 1 [Source:HGNC Symbol;Acc:HGNC:31021]	processed_pseudogene
ATP5PDP2	4	NA	ENSG00000229184	ENST00000433885	ATP synthase peripheral stalk subunit d pseudogene 2 [Source:HGNC Symbol;Acc:HGNC:49624]	processed_pseudogene
ATP5PDP3	12	NA	ENSG00000213954	ENST00000396994	ATP synthase peripheral stalk subunit d pseudogene 3 [Source:HGNC Symbol;Acc:HGNC:49625]	processed_pseudogene
ATP5PDP4	98	NA	ENSG00000234925	ENST00000414313	ATP synthase peripheral stalk subunit d pseudogene 4 [Source:HGNC Symbol;Acc:HGNC:49626]	processed_pseudogene
ATP5PF	98	ENSG00000154723	ENSG00000154723	ENST00000400099	ATP synthase peripheral stalk subunit F6 [Source:HGNC Symbol;Acc:HGNC:847]	protein_coding
ATP5PO	17	ENSG00000241837	ENSG00000241837	ENST00000431254	ATP synthase peripheral stalk subunit OSCP [Source:HGNC Symbol;Acc:HGNC:850]	protein_coding
ATP5POP1	2	NA	ENSG00000159186	ENST00000445875	ATP5PO pseudogene 1 [Source:HGNC Symbol;Acc:HGNC:54673]	processed_pseudogene
ATP6AP1	59	ENSG00000071553	ENSG00000071553	ENST00000677342	ATPase H+ transporting accessory protein 1 [Source:HGNC Symbol;Acc:HGNC:868]	protein_coding
ATP6AP1-DT	2	ENSG00000197180	ENSG00000197180	ENST00000360656	ATP6AP1 divergent transcript [Source:HGNC Symbol;Acc:HGNC:25138]	lncRNA
ATP6AP2	59	ENSG00000182220	ENSG00000182220	ENST00000436783	ATPase H+ transporting accessory protein 2 [Source:HGNC Symbol;Acc:HGNC:18305]	protein_coding
ATP6V0A1	24	ENSG00000033627	ENSG00000033627	ENST00000393829	ATPase H+ transporting V0 subunit a1 [Source:HGNC Symbol;Acc:HGNC:865]	protein_coding
ATP6V0A2	20	ENSG00000185344	ENSG00000185344	ENST00000330342	ATPase H+ transporting V0 subunit a2 [Source:HGNC Symbol;Acc:HGNC:18481]	protein_coding
ATP6V0B	62	ENSG00000117410	ENSG00000117410	ENST00000472505	ATPase H+ transporting V0 subunit b [Source:HGNC Symbol;Acc:HGNC:861]	protein_coding
ATP6V0D1	45	ENSG00000159720	ENSG00000159720	ENST00000568620	ATPase H+ transporting V0 subunit d1 [Source:HGNC Symbol;Acc:HGNC:13724]	protein_coding
ATP6V0D1-DT	4	ENSG00000270049	ENSG00000270049	ENST00000602592	ATP6V0D1 divergent transcript [Source:HGNC Symbol;Acc:HGNC:55268]	lncRNA
ATP6V0E1	212	ENSG00000113732	ENSG00000113732	ENST00000519374	ATPase H+ transporting V0 subunit e1 [Source:HGNC Symbol;Acc:HGNC:863]	protein_coding
ATP6V0E1P1	1	NA	ENSG00000225364	ENST00000412537	ATPase H+ transporting V0 subunit e1 pseudogene 1 [Source:HGNC Symbol;Acc:HGNC:41935]	processed_pseudogene
ATP6V0E1P4	1	NA	ENSG00000227883	ENST00000427294	ATPase H+ transporting V0 subunit e1 pseudogene 4 [Source:HGNC Symbol;Acc:HGNC:41938]	processed_pseudogene
ATP6V0E2	14	ENSG00000171130	ENSG00000171130	ENST00000421974	ATPase H+ transporting V0 subunit e2 [Source:HGNC Symbol;Acc:HGNC:21723]	protein_coding
ATP6V0E2-AS1	2	ENSG00000204934	ENSG00000204934	ENST00000488315	ATP6V0E2 antisense RNA 1 [Source:HGNC Symbol;Acc:HGNC:44180]	lncRNA
ATP6V1A	73	ENSG00000114573	ENSG00000114573	ENST00000703904	ATPase H+ transporting V1 subunit A [Source:HGNC Symbol;Acc:HGNC:851]	protein_coding
ATP6V1B2	95	ENSG00000147416	ENSG00000147416	ENST00000276390	ATPase H+ transporting V1 subunit B2 [Source:HGNC Symbol;Acc:HGNC:854]	protein_coding
ATP6V1C1	21	ENSG00000155097	ENSG00000155097	ENST00000518857	ATPase H+ transporting V1 subunit C1 [Source:HGNC Symbol;Acc:HGNC:856]	protein_coding
ATP6V1D	55	ENSG00000100554	ENSG00000100554	ENST00000554087	ATPase H+ transporting V1 subunit D [Source:HGNC Symbol;Acc:HGNC:13527]	protein_coding
ATP6V1E1	116	ENSG00000131100	ENSG00000131100	ENST00000253413	ATPase H+ transporting V1 subunit E1 [Source:HGNC Symbol;Acc:HGNC:857]	protein_coding
ATP6V1E1P1	1	NA	ENSG00000225099	ENST00000439215	ATPase H+ transporting V1 subunit E1 pseudogene 1 [Source:HGNC Symbol;Acc:HGNC:859]	processed_pseudogene
ATP6V1E2	9	ENSG00000250565	ENSG00000250565	ENST00000524249	ATPase H+ transporting V1 subunit E2 [Source:HGNC Symbol;Acc:HGNC:18125]	protein_coding
ATP6V1F	8	ENSG00000128524	ENSG00000128524	ENST00000249289	ATPase H+ transporting V1 subunit F [Source:HGNC Symbol;Acc:HGNC:16832]	protein_coding
ATP6V1G1	170	ENSG00000136888	ENSG00000136888	ENST00000677115	ATPase H+ transporting V1 subunit G1 [Source:HGNC Symbol;Acc:HGNC:864]	protein_coding
ATP6V1G1P5	1	NA	ENSG00000270904	ENST00000604421	ATPase H+ transporting V1 subunit G1 pseudogene 5 [Source:HGNC Symbol;Acc:HGNC:37672]	processed_pseudogene
ATP6V1H	39	ENSG00000047249	ENSG00000047249	ENST00000355221	ATPase H+ transporting V1 subunit H [Source:HGNC Symbol;Acc:HGNC:18303]	protein_coding
ATP7A	19	ENSG00000165240	ENSG00000165240	ENST00000693051	ATPase copper transporting alpha [Source:HGNC Symbol;Acc:HGNC:869]	protein_coding
ATP7B	8	ENSG00000123191	ENSG00000123191	ENST00000634519	ATPase copper transporting beta [Source:HGNC Symbol;Acc:HGNC:870]	protein_coding
ATP8B1	16	ENSG00000081923	ENSG00000081923	ENST00000648908	ATPase phospholipid transporting 8B1 [Source:HGNC Symbol;Acc:HGNC:3706]	protein_coding
ATP8B1-AS1	1	ENSG00000267040	ENSG00000267040	ENST00000591854	ATP8B1 antisense RNA 1 [Source:HGNC Symbol;Acc:HGNC:56042]	lncRNA
ATP8B2	39	ENSG00000143515	ENSG00000143515	ENST00000368489	ATPase phospholipid transporting 8B2 [Source:HGNC Symbol;Acc:HGNC:13534]	protein_coding
ATP8B3	6	ENSG00000130270	ENSG00000130270	ENST00000310127	ATPase phospholipid transporting 8B3 [Source:HGNC Symbol;Acc:HGNC:13535]	protein_coding
ATP8B4	1	ENSG00000104043	ENSG00000104043	ENST00000558498	ATPase phospholipid transporting 8B4 (putative) [Source:HGNC Symbol;Acc:HGNC:13536]	protein_coding
ATP8B5P	16	ENSG00000179766	ENSG00000179766	ENST00000423138	ATPase phospholipid transporting 8B5, pseudogene [Source:HGNC Symbol;Acc:HGNC:27245]	transcribed_unprocessed_pseudogene
ATP9A	35	ENSG00000054793	ENSG00000054793	ENST00000311637	ATPase phospholipid transporting 9A (putative) [Source:HGNC Symbol;Acc:HGNC:13540]	protein_coding
ATP9B	25	ENSG00000166377	ENSG00000166377	ENST00000588600	ATPase phospholipid transporting 9B (putative) [Source:HGNC Symbol;Acc:HGNC:13541]	protein_coding
ATPAF1	58	ENSG00000123472	ENSG00000123472	ENST00000574428	ATP synthase mitochondrial F1 complex assembly factor 1 [Source:HGNC Symbol;Acc:HGNC:18803]	protein_coding
ATPAF2	23	ENSG00000171953	ENSG00000171953	ENST00000584205	ATP synthase mitochondrial F1 complex assembly factor 2 [Source:HGNC Symbol;Acc:HGNC:18802]	protein_coding
ATPSCKMT	36	ENSG00000150756	ENSG00000150756	ENST00000511437	ATP synthase c subunit lysine N-methyltransferase [Source:HGNC Symbol;Acc:HGNC:27029]	protein_coding
ATR	30	ENSG00000175054	ENSG00000175054	ENST00000658083	ATR serine/threonine kinase [Source:HGNC Symbol;Acc:HGNC:882]	protein_coding
ATRAID	15	ENSG00000138085	ENSG00000138085	ENST00000380171	all-trans retinoic acid induced differentiation factor [Source:HGNC Symbol;Acc:HGNC:24090]	protein_coding
ATRIP	8	ENSG00000164053	ENSG00000164053	ENST00000635099	ATR interacting protein [Source:HGNC Symbol;Acc:HGNC:33499]	protein_coding
ATRN	72	ENSG00000088812	ENSG00000088812	ENST00000262919	attractin [Source:HGNC Symbol;Acc:HGNC:885]	protein_coding
ATRX	102	ENSG00000085224	ENSG00000085224	ENST00000373344	ATRX chromatin remodeler [Source:HGNC Symbol;Acc:HGNC:886]	protein_coding
ATXN1	27	ENSG00000124788	ENSG00000124788	ENST00000244769	ataxin 1 [Source:HGNC Symbol;Acc:HGNC:10548]	protein_coding
ATXN10	50	ENSG00000130638	ENSG00000130638	ENST00000381061	ataxin 10 [Source:HGNC Symbol;Acc:HGNC:10549]	protein_coding
ATXN1L	28	ENSG00000224470	ENSG00000224470	ENST00000683775	ataxin 1 like [Source:HGNC Symbol;Acc:HGNC:33279]	protein_coding
ATXN2	60	ENSG00000204842	ENSG00000204842	ENST00000642389	ataxin 2 [Source:HGNC Symbol;Acc:HGNC:10555]	protein_coding
ATXN2L	33	ENSG00000168488	ENSG00000168488	ENST00000563314	ataxin 2 like [Source:HGNC Symbol;Acc:HGNC:31326]	protein_coding
ATXN3	22	ENSG00000066427	ENSG00000066427	ENST00000642417	ataxin 3 [Source:HGNC Symbol;Acc:HGNC:7106]	protein_coding
ATXN7	17	ENSG00000163635	ENSG00000163635	ENST00000643464	ataxin 7 [Source:HGNC Symbol;Acc:HGNC:10560]	protein_coding
ATXN7L1	5	ENSG00000146776	ENSG00000146776	ENST00000419735	ataxin 7 like 1 [Source:HGNC Symbol;Acc:HGNC:22210]	protein_coding
ATXN7L2	1	NA	ENSG00000162650	ENST00000463678	ataxin 7 like 2 [Source:HGNC Symbol;Acc:HGNC:28713]	protein_coding
ATXN7L3	4	ENSG00000087152	ENSG00000087152	ENST00000591295	ataxin 7 like 3 [Source:HGNC Symbol;Acc:HGNC:25416]	protein_coding
ATXN7L3-AS1	6	ENSG00000267394	ENSG00000260793	ENST00000588279	ATXN7L3 antisense RNA 1 [Source:NCBI gene (formerly Entrezgene);Acc:101926967]	lncRNA
ATXN7L3B	55	ENSG00000253719	ENSG00000253719	ENST00000519948	ataxin 7 like 3B [Source:HGNC Symbol;Acc:HGNC:37931]	protein_coding
AUH	9	ENSG00000148090	ENSG00000148090	ENST00000375731	AU RNA binding methylglutaconyl-CoA hydratase [Source:HGNC Symbol;Acc:HGNC:890]	protein_coding
AUNIP	9	ENSG00000127423	ENSG00000127423	ENST00000538789	aurora kinase A and ninein interacting protein [Source:HGNC Symbol;Acc:HGNC:28363]	protein_coding
AUP1	111	ENSG00000115307	ENSG00000115307	ENST00000425118	AUP1 lipid droplet regulating VLDL assembly factor [Source:HGNC Symbol;Acc:HGNC:891]	protein_coding
AURKA	132	ENSG00000087586	ENSG00000087586	ENST00000395914	aurora kinase A [Source:HGNC Symbol;Acc:HGNC:11393]	protein_coding
AURKAIP1	65	ENSG00000175756	ENSG00000175756	ENST00000338370	aurora kinase A interacting protein 1 [Source:HGNC Symbol;Acc:HGNC:24114]	protein_coding
AURKB	69	ENSG00000178999	ENSG00000178999	ENST00000316199	aurora kinase B [Source:HGNC Symbol;Acc:HGNC:11390]	protein_coding
AURKBP1	1	NA	ENSG00000230948	ENST00000413008	aurora kinase B pseudogene 1 [Source:HGNC Symbol;Acc:HGNC:18613]	processed_pseudogene
AUTS2	18	ENSG00000158321	ENSG00000158321	ENST00000644939	activator of transcription and developmental regulator AUTS2 [Source:HGNC Symbol;Acc:HGNC:14262]	protein_coding
AVEN	19	ENSG00000169857	ENSG00000169857	ENST00000675287	apoptosis and caspase activation inhibitor [Source:HGNC Symbol;Acc:HGNC:13509]	protein_coding
AVIL	1	ENSG00000135407	ENSG00000135407	ENST00000546952	advillin [Source:HGNC Symbol;Acc:HGNC:14188]	protein_coding
AVL9	36	ENSG00000105778	ENSG00000105778	ENST00000485228	AVL9 cell migration associated [Source:HGNC Symbol;Acc:HGNC:28994]	protein_coding
AVPI1	47	ENSG00000119986	ENSG00000119986	ENST00000370626	arginine vasopressin induced 1 [Source:HGNC Symbol;Acc:HGNC:30898]	protein_coding
AXIN1	9	ENSG00000103126	ENSG00000103126	ENST00000461023	axin 1 [Source:HGNC Symbol;Acc:HGNC:903]	protein_coding
AXIN2	13	ENSG00000168646	ENSG00000168646	ENST00000307078	axin 2 [Source:HGNC Symbol;Acc:HGNC:904]	protein_coding
AXL	225	ENSG00000167601	ENSG00000167601	ENST00000301178	AXL receptor tyrosine kinase [Source:HGNC Symbol;Acc:HGNC:905]	protein_coding
AZI2	17	ENSG00000163512	ENSG00000163512	ENST00000429369	5-azacytidine induced 2 [Source:HGNC Symbol;Acc:HGNC:24002]	protein_coding
AZIN1	66	ENSG00000155096	ENSG00000155096	ENST00000682725	antizyme inhibitor 1 [Source:HGNC Symbol;Acc:HGNC:16432]	protein_coding
AZIN2	3	NA	ENSG00000142920	ENST00000478635	antizyme inhibitor 2 [Source:HGNC Symbol;Acc:HGNC:29957]	protein_coding
AZU1	1	NA	ENSG00000278624	ENST00000633060	azurocidin 1 [Source:HGNC Symbol;Acc:HGNC:913]	protein_coding
B2M	119	ENSG00000273686	ENSG00000273686	ENST00000617605	beta-2-microglobulin [Source:HGNC Symbol;Acc:HGNC:914]	protein_coding
B3GALNT1P1	2	ENSG00000229948	ENSG00000229948	ENST00000420569	beta-1,3-N-acetylgalactosaminyltransferase 1 pseudogene 1 [Source:HGNC Symbol;Acc:HGNC:51302]	processed_pseudogene
B3GALNT2	17	ENSG00000282880	ENSG00000282880	ENST00000635453	beta-1,3-N-acetylgalactosaminyltransferase 2 [Source:HGNC Symbol;Acc:HGNC:28596]	protein_coding
B3GALT4	2	NA	ENSG00000235155	ENST00000419471	beta-1,3-galactosyltransferase 4 [Source:HGNC Symbol;Acc:HGNC:919]	protein_coding
B3GALT5	4	ENSG00000183778	ENSG00000183778	ENST00000380620	beta-1,3-galactosyltransferase 5 [Source:HGNC Symbol;Acc:HGNC:920]	protein_coding
B3GALT6	8	ENSG00000176022	ENSG00000176022	ENST00000379198	beta-1,3-galactosyltransferase 6 [Source:HGNC Symbol;Acc:HGNC:17978]	protein_coding
B3GALT9	5	ENSG00000214654	ENSG00000214654	ENST00000464488	beta-1,3-galactosyltransferase 9 [Source:HGNC Symbol;Acc:HGNC:53652]	protein_coding
B3GAT3	13	ENSG00000149541	ENSG00000149541	ENST00000265471	beta-1,3-glucuronyltransferase 3 [Source:HGNC Symbol;Acc:HGNC:923]	protein_coding
B3GAT3P1	2	NA	ENSG00000244009	ENST00000471720	beta-1,3-glucuronyltransferase 3 pseudogene 1 [Source:HGNC Symbol;Acc:HGNC:35243]	processed_pseudogene
B3GLCT	13	ENSG00000187676	ENSG00000187676	ENST00000343307	beta 3-glucosyltransferase [Source:HGNC Symbol;Acc:HGNC:20207]	protein_coding
B3GNT2	14	ENSG00000170340	ENSG00000170340	ENST00000301998	UDP-GlcNAc:betaGal beta-1,3-N-acetylglucosaminyltransferase 2 [Source:HGNC Symbol;Acc:HGNC:15629]	protein_coding
B3GNT3	1	ENSG00000179913	ENSG00000179913	ENST00000599265	UDP-GlcNAc:betaGal beta-1,3-N-acetylglucosaminyltransferase 3 [Source:HGNC Symbol;Acc:HGNC:13528]	protein_coding
B3GNT6	1	NA	ENSG00000198488	ENST00000528622	UDP-GlcNAc:betaGal beta-1,3-N-acetylglucosaminyltransferase 6 [Source:HGNC Symbol;Acc:HGNC:24141]	protein_coding
B3GNTL1	7	ENSG00000277033	ENSG00000277033	ENST00000621596	UDP-GlcNAc:betaGal beta-1,3-N-acetylglucosaminyltransferase like 1 [Source:HGNC Symbol;Acc:HGNC:21727]	protein_coding
B4GALNT1	13	ENSG00000135454	ENSG00000135454	ENST00000341156	beta-1,4-N-acetyl-galactosaminyltransferase 1 [Source:HGNC Symbol;Acc:HGNC:4117]	protein_coding
B4GALT1	395	ENSG00000086062	ENSG00000086062	ENST00000535206	beta-1,4-galactosyltransferase 1 [Source:HGNC Symbol;Acc:HGNC:924]	protein_coding
B4GALT2	25	ENSG00000117411	ENSG00000117411	ENST00000498543	beta-1,4-galactosyltransferase 2 [Source:HGNC Symbol;Acc:HGNC:925]	protein_coding
B4GALT3	14	ENSG00000158850	ENSG00000158850	ENST00000319769	beta-1,4-galactosyltransferase 3 [Source:HGNC Symbol;Acc:HGNC:926]	protein_coding
B4GALT4	166	ENSG00000121578	ENSG00000121578	ENST00000483209	beta-1,4-galactosyltransferase 4 [Source:HGNC Symbol;Acc:HGNC:927]	protein_coding
B4GALT5	140	ENSG00000158470	ENSG00000158470	ENST00000371711	beta-1,4-galactosyltransferase 5 [Source:HGNC Symbol;Acc:HGNC:928]	protein_coding
B4GALT6	5	ENSG00000118276	ENSG00000118276	ENST00000578114	beta-1,4-galactosyltransferase 6 [Source:HGNC Symbol;Acc:HGNC:929]	protein_coding
B4GALT7	6	ENSG00000027847	ENSG00000027847	ENST00000502420	beta-1,4-galactosyltransferase 7 [Source:HGNC Symbol;Acc:HGNC:930]	protein_coding
B4GAT1	15	ENSG00000174684	ENSG00000174684	ENST00000311181	beta-1,4-glucuronyltransferase 1 [Source:HGNC Symbol;Acc:HGNC:15685]	protein_coding
B4GAT1-DT	1	NA	ENSG00000255468	ENST00000581155	B4GAT1 divergent transcript [Source:HGNC Symbol;Acc:HGNC:56070]	lncRNA
B9D1	7	ENSG00000108641	ENSG00000108641	ENST00000581122	B9 domain containing 1 [Source:HGNC Symbol;Acc:HGNC:24123]	protein_coding
B9D2	23	ENSG00000123810	ENSG00000123810	ENST00000675972	B9 domain containing 2 [Source:HGNC Symbol;Acc:HGNC:28636]	protein_coding
BAALC-AS1	1	NA	ENSG00000247081	ENST00000521102	BAALC antisense RNA 1 [Source:HGNC Symbol;Acc:HGNC:50461]	lncRNA
BAAT	22	ENSG00000136881	ENSG00000136881	ENST00000674791	bile acid-CoA:amino acid N-acyltransferase [Source:HGNC Symbol;Acc:HGNC:932]	protein_coding
BABAM1	3	ENSG00000105393	ENSG00000105393	ENST00000598188	BRISC and BRCA1 A complex member 1 [Source:HGNC Symbol;Acc:HGNC:25008]	protein_coding
BABAM2	20	ENSG00000158019	ENSG00000158019	ENST00000436924	BRISC and BRCA1 A complex member 2 [Source:HGNC Symbol;Acc:HGNC:1106]	protein_coding
BACE1	7	ENSG00000186318	ENSG00000186318	ENST00000313005	beta-secretase 1 [Source:HGNC Symbol;Acc:HGNC:933]	protein_coding
BACE1-AS	1	ENSG00000278768	ENSG00000278768	ENST00000649580	BACE1 antisense RNA [Source:HGNC Symbol;Acc:HGNC:37125]	lncRNA
BACE2	22	ENSG00000182240	ENSG00000182240	ENST00000328735	beta-secretase 2 [Source:HGNC Symbol;Acc:HGNC:934]	protein_coding
BACH1	2	ENSG00000156273	ENSG00000156273	ENST00000548219	BTB domain and CNC homolog 1 [Source:HGNC Symbol;Acc:HGNC:935]	protein_coding
BACH2	1	ENSG00000112182	ENSG00000112182	ENST00000257749	BTB domain and CNC homolog 2 [Source:HGNC Symbol;Acc:HGNC:14078]	protein_coding
BAD	6	ENSG00000002330	ENSG00000002330	ENST00000394532	BCL2 associated agonist of cell death [Source:HGNC Symbol;Acc:HGNC:936]	protein_coding
BAG1	67	ENSG00000107262	ENSG00000107262	ENST00000493917	BAG cochaperone 1 [Source:HGNC Symbol;Acc:HGNC:937]	protein_coding
BAG2	21	ENSG00000112208	ENSG00000112208	ENST00000370693	BAG cochaperone 2 [Source:HGNC Symbol;Acc:HGNC:938]	protein_coding
BAG3	70	ENSG00000151929	ENSG00000151929	ENST00000369085	BAG cochaperone 3 [Source:HGNC Symbol;Acc:HGNC:939]	protein_coding
BAG4	8	ENSG00000156735	ENSG00000156735	ENST00000521282	BAG cochaperone 4 [Source:HGNC Symbol;Acc:HGNC:940]	protein_coding
BAG5	54	ENSG00000166170	ENSG00000166170	ENST00000445922	BAG cochaperone 5 [Source:HGNC Symbol;Acc:HGNC:941]	protein_coding
BAG6	45	ENSG00000229524	ENSG00000228760	ENST00000481696	BAG cochaperone 6 [Source:HGNC Symbol;Acc:HGNC:13919]	protein_coding
BAHCC1	15	ENSG00000291421	ENSG00000291421	ENST00000707491	BAH domain and coiled-coil containing 1 [Source:HGNC Symbol;Acc:HGNC:29279]	protein_coding
BAIAP2	7	ENSG00000175866	ENSG00000175866	ENST00000321280	BAR/IMD domain containing adaptor protein 2 [Source:HGNC Symbol;Acc:HGNC:947]	protein_coding
BAIAP2-DT	3	ENSG00000226137	ENSG00000226137	ENST00000577066	BAIAP2 divergent transcript [Source:HGNC Symbol;Acc:HGNC:44342]	lncRNA
BAIAP2L1	57	ENSG00000006453	ENSG00000006453	ENST00000005260	BAR/IMD domain containing adaptor protein 2 like 1 [Source:HGNC Symbol;Acc:HGNC:21649]	protein_coding
BAIAP2L2	1	ENSG00000128298	ENSG00000128298	ENST00000681084	BAR/IMD domain containing adaptor protein 2 like 2 [Source:HGNC Symbol;Acc:HGNC:26203]	protein_coding
BAK1	13	ENSG00000030110	ENSG00000030110	ENST00000442998	BCL2 antagonist/killer 1 [Source:HGNC Symbol;Acc:HGNC:949]	protein_coding
BAK1P1	1	NA	ENSG00000175730	ENST00000317045	BCL2 antagonist/killer 1 pseudogene 1 [Source:HGNC Symbol;Acc:HGNC:996]	processed_pseudogene
BAMBI	52	ENSG00000095739	ENSG00000095739	ENST00000497699	BMP and activin membrane bound inhibitor [Source:HGNC Symbol;Acc:HGNC:30251]	protein_coding
BANF1	254	ENSG00000175334	ENSG00000175334	ENST00000445560	BAF nuclear assembly factor 1 [Source:HGNC Symbol;Acc:HGNC:17397]	protein_coding
BANF1P1	1	NA	ENSG00000258531	ENST00000553684	BANF1 pseudogene 1 [Source:HGNC Symbol;Acc:HGNC:20252]	processed_pseudogene
BANF1P3	117	NA	ENSG00000237758	ENST00000412556	BANF1 pseudogene 3 [Source:HGNC Symbol;Acc:HGNC:43883]	processed_pseudogene
BANP	33	ENSG00000172530	ENSG00000172530	ENST00000569400	BTG3 associated nuclear protein [Source:HGNC Symbol;Acc:HGNC:13450]	protein_coding
BAP1	14	ENSG00000163930	ENSG00000163930	ENST00000460680	BRCA1 associated protein 1 [Source:HGNC Symbol;Acc:HGNC:950]	protein_coding
BARD1	19	ENSG00000138376	ENSG00000138376	ENST00000260947	BRCA1 associated RING domain 1 [Source:HGNC Symbol;Acc:HGNC:952]	protein_coding
BARX1	5	ENSG00000131668	ENSG00000131668	ENST00000253968	BARX homeobox 1 [Source:HGNC Symbol;Acc:HGNC:955]	protein_coding
BASP1	1324	ENSG00000176788	ENSG00000176788	ENST00000606445	brain abundant membrane attached signal protein 1 [Source:HGNC Symbol;Acc:HGNC:957]	protein_coding
BASP1-AS1	9	ENSG00000215196	ENSG00000215196	ENST00000399760	BASP1 antisense RNA 1 [Source:HGNC Symbol;Acc:HGNC:26609]	lncRNA
BASP1P1	1	NA	ENSG00000230535	ENST00000430708	BASP1 pseudogene 1 [Source:HGNC Symbol;Acc:HGNC:39418]	processed_pseudogene
BATF3	13	ENSG00000123685	ENSG00000123685	ENST00000243440	basic leucine zipper ATF-like transcription factor 3 [Source:HGNC Symbol;Acc:HGNC:28915]	protein_coding
BAX	129	ENSG00000087088	ENSG00000087088	ENST00000502487	BCL2 associated X, apoptosis regulator [Source:HGNC Symbol;Acc:HGNC:959]	protein_coding
BAZ1A	76	ENSG00000198604	ENSG00000198604	ENST00000360310	bromodomain adjacent to zinc finger domain 1A [Source:HGNC Symbol;Acc:HGNC:960]	protein_coding
BAZ1A-AS1	1	ENSG00000258738	ENSG00000258738	ENST00000557373	BAZ1A antisense RNA 1 [Source:HGNC Symbol;Acc:HGNC:55440]	lncRNA
BAZ1B	188	ENSG00000009954	ENSG00000009954	ENST00000339594	bromodomain adjacent to zinc finger domain 1B [Source:HGNC Symbol;Acc:HGNC:961]	protein_coding
BAZ2A	56	ENSG00000076108	ENSG00000076108	ENST00000379441	bromodomain adjacent to zinc finger domain 2A [Source:HGNC Symbol;Acc:HGNC:962]	protein_coding
BAZ2B	31	ENSG00000123636	ENSG00000123636	ENST00000392782	bromodomain adjacent to zinc finger domain 2B [Source:HGNC Symbol;Acc:HGNC:963]	protein_coding
BBC3	10	ENSG00000105327	ENSG00000105327	ENST00000601438	BCL2 binding component 3 [Source:HGNC Symbol;Acc:HGNC:17868]	protein_coding
BBIP1	16	ENSG00000214413	ENSG00000214413	ENST00000448814	BBSome interacting protein 1 [Source:HGNC Symbol;Acc:HGNC:28093]	protein_coding
BBLN	13	ENSG00000171159	ENSG00000171159	ENST00000372994	bublin coiled coil protein [Source:HGNC Symbol;Acc:HGNC:17823]	protein_coding
BBOF1	4	ENSG00000119636	ENSG00000119636	ENST00000394009	basal body orientation factor 1 [Source:HGNC Symbol;Acc:HGNC:19855]	protein_coding
BBS1	1	ENSG00000174483	ENSG00000174483	ENST00000526760	Bardet-Biedl syndrome 1 [Source:HGNC Symbol;Acc:HGNC:966]	protein_coding
BBS10	9	ENSG00000179941	ENSG00000179941	ENST00000650064	Bardet-Biedl syndrome 10 [Source:HGNC Symbol;Acc:HGNC:26291]	protein_coding
BBS12	5	ENSG00000181004	ENSG00000181004	ENST00000542236	Bardet-Biedl syndrome 12 [Source:HGNC Symbol;Acc:HGNC:26648]	protein_coding
BBS2	5	ENSG00000125124	ENSG00000125124	ENST00000618027	Bardet-Biedl syndrome 2 [Source:HGNC Symbol;Acc:HGNC:967]	protein_coding
BBS4	48	ENSG00000140463	ENSG00000140463	ENST00000395205	Bardet-Biedl syndrome 4 [Source:HGNC Symbol;Acc:HGNC:969]	protein_coding
BBS5	6	ENSG00000163093	ENSG00000163093	ENST00000469980	Bardet-Biedl syndrome 5 [Source:HGNC Symbol;Acc:HGNC:970]	protein_coding
BBS7	3	ENSG00000138686	ENSG00000138686	ENST00000264499	Bardet-Biedl syndrome 7 [Source:HGNC Symbol;Acc:HGNC:18758]	protein_coding
BBS9	5	ENSG00000122507	ENSG00000122507	ENST00000672717	Bardet-Biedl syndrome 9 [Source:HGNC Symbol;Acc:HGNC:30000]	protein_coding
BBX	109	ENSG00000114439	ENSG00000114439	ENST00000415149	BBX high mobility group box domain containing [Source:HGNC Symbol;Acc:HGNC:14422]	protein_coding
BCAM	19	ENSG00000187244	ENSG00000187244	ENST00000611077	basal cell adhesion molecule (Lutheran blood group) [Source:HGNC Symbol;Acc:HGNC:6722]	protein_coding
BCAN-AS1	10	ENSG00000291757	ENSG00000291757	ENST00000708587	BCAN antisense RNA 1 [Source:HGNC Symbol;Acc:HGNC:55233]	lncRNA
BCAP31	314	ENSG00000185825	ENSG00000185825	ENST00000458587	B cell receptor associated protein 31 [Source:HGNC Symbol;Acc:HGNC:16695]	protein_coding
BCAP31P1	12	NA	ENSG00000261217	ENST00000565437	B cell receptor associated protein 31 pseudogene 1 [Source:HGNC Symbol;Acc:HGNC:51323]	unprocessed_pseudogene
BCAP31P2	13	NA	ENSG00000260047	ENST00000563143	B cell receptor associated protein 31 pseudogene 2 [Source:HGNC Symbol;Acc:HGNC:51324]	unprocessed_pseudogene
BCAR1	12	ENSG00000050820	ENSG00000050820	ENST00000393422	BCAR1 scaffold protein, Cas family member [Source:HGNC Symbol;Acc:HGNC:971]	protein_coding
BCAR1P1	1	NA	ENSG00000258397	ENST00000553953	BCAR1 pseudogene 1 [Source:HGNC Symbol;Acc:HGNC:51325]	processed_pseudogene
BCAR1P2	1	NA	ENSG00000258771	ENST00000557707	BCAR1 pseudogene 2 [Source:HGNC Symbol;Acc:HGNC:51326]	processed_pseudogene
BCAR3	24	ENSG00000137936	ENSG00000137936	ENST00000370247	BCAR3 adaptor protein, NSP family member [Source:HGNC Symbol;Acc:HGNC:973]	protein_coding
BCAR3-AS1	4	ENSG00000224093	ENSG00000224093	ENST00000417401	BCAR3 antisense RNA 1 [Source:HGNC Symbol;Acc:HGNC:40093]	lncRNA
BCAS1	9	ENSG00000064787	ENSG00000064787	ENST00000448484	brain enriched myelin associated protein 1 [Source:HGNC Symbol;Acc:HGNC:974]	protein_coding
BCAS2	14	ENSG00000116752	ENSG00000116752	ENST00000369541	BCAS2 pre-mRNA processing factor [Source:HGNC Symbol;Acc:HGNC:975]	protein_coding
BCAS3	37	ENSG00000141376	ENSG00000141376	ENST00000588168	BCAS3 microtubule associated cell migration factor [Source:HGNC Symbol;Acc:HGNC:14347]	protein_coding
BCAS4	98	ENSG00000124243	ENSG00000124243	ENST00000358791	breast carcinoma amplified sequence 4 [Source:HGNC Symbol;Acc:HGNC:14367]	protein_coding
BCAT1	15	ENSG00000060982	ENSG00000060982	ENST00000261192	branched chain amino acid transaminase 1 [Source:HGNC Symbol;Acc:HGNC:976]	protein_coding
BCAT2	45	ENSG00000105552	ENSG00000105552	ENST00000545387	branched chain amino acid transaminase 2 [Source:HGNC Symbol;Acc:HGNC:977]	protein_coding
BCCIP	65	ENSG00000107949	ENSG00000107949	ENST00000278100	BRCA2 and CDKN1A interacting protein [Source:HGNC Symbol;Acc:HGNC:978]	protein_coding
BCDIN3D	9	ENSG00000186666	ENSG00000186666	ENST00000333924	BCDIN3 domain containing RNA methyltransferase [Source:HGNC Symbol;Acc:HGNC:27050]	protein_coding
BCDIN3D-AS1	2	NA	ENSG00000258057	ENST00000670504	BCDIN3D antisense RNA 1 [Source:HGNC Symbol;Acc:HGNC:44113]	lncRNA
BCHE	3	ENSG00000114200	ENSG00000114200	ENST00000264381	butyrylcholinesterase [Source:HGNC Symbol;Acc:HGNC:983]	protein_coding
BCKDHA	1	ENSG00000248098	ENSG00000248098	ENST00000538423	branched chain keto acid dehydrogenase E1 subunit alpha [Source:HGNC Symbol;Acc:HGNC:986]	protein_coding
BCKDHB	6	ENSG00000083123	ENSG00000083123	ENST00000369760	branched chain keto acid dehydrogenase E1 subunit beta [Source:HGNC Symbol;Acc:HGNC:987]	protein_coding
BCKDK	13	ENSG00000103507	ENSG00000103507	ENST00000394951	branched chain keto acid dehydrogenase kinase [Source:HGNC Symbol;Acc:HGNC:16902]	protein_coding
BCL10	14	ENSG00000142867	ENSG00000142867	ENST00000648566	BCL10 immune signaling adaptor [Source:HGNC Symbol;Acc:HGNC:989]	protein_coding
BCL11B	6	ENSG00000127152	ENSG00000127152	ENST00000345514	BCL11 transcription factor B [Source:HGNC Symbol;Acc:HGNC:13222]	protein_coding
BCL2	2	ENSG00000171791	ENSG00000171791	ENST00000677635	BCL2 apoptosis regulator [Source:HGNC Symbol;Acc:HGNC:990]	protein_coding
BCL2A1	1	NA	ENSG00000140379	ENST00000335661	BCL2 related protein A1 [Source:HGNC Symbol;Acc:HGNC:991]	protein_coding
BCL2L1	85	ENSG00000171552	ENSG00000171552	ENST00000376062	BCL2 like 1 [Source:HGNC Symbol;Acc:HGNC:992]	protein_coding
BCL2L10	1	ENSG00000137875	ENSG00000137875	ENST00000260442	BCL2 like 10 [Source:HGNC Symbol;Acc:HGNC:993]	protein_coding
BCL2L11	22	ENSG00000153094	ENSG00000153094	ENST00000432179	BCL2 like 11 [Source:HGNC Symbol;Acc:HGNC:994]	protein_coding
BCL2L12	37	ENSG00000126453	ENSG00000126453	ENST00000619007	BCL2 like 12 [Source:HGNC Symbol;Acc:HGNC:13787]	protein_coding
BCL2L13	31	ENSG00000099968	ENSG00000099968	ENST00000399781	BCL2 like 13 [Source:HGNC Symbol;Acc:HGNC:17164]	protein_coding
BCL2L2	17	ENSG00000129473	ENSG00000129473	ENST00000553824	BCL2 like 2 [Source:HGNC Symbol;Acc:HGNC:995]	protein_coding
BCL2L2-PABPN1	1	ENSG00000258643	ENSG00000258643	ENST00000678502	BCL2L2-PABPN1 readthrough [Source:HGNC Symbol;Acc:HGNC:42959]	protein_coding
BCL3	17	ENSG00000069399	ENSG00000069399	ENST00000403534	BCL3 transcription coactivator [Source:HGNC Symbol;Acc:HGNC:998]	protein_coding
BCL6	15	ENSG00000113916	ENSG00000113916	ENST00000621333	BCL6 transcription repressor [Source:HGNC Symbol;Acc:HGNC:1001]	protein_coding
BCL7A	24	ENSG00000110987	ENSG00000110987	ENST00000538010	BAF chromatin remodeling complex subunit BCL7A [Source:HGNC Symbol;Acc:HGNC:1004]	protein_coding
BCL7B	36	ENSG00000106635	ENSG00000106635	ENST00000486818	BAF chromatin remodeling complex subunit BCL7B [Source:HGNC Symbol;Acc:HGNC:1005]	protein_coding
BCL7C	8	ENSG00000099385	ENSG00000099385	ENST00000380317	BAF chromatin remodeling complex subunit BCL7C [Source:HGNC Symbol;Acc:HGNC:1006]	protein_coding
BCL9	6	ENSG00000116128	ENSG00000116128	ENST00000683836	BCL9 transcription coactivator [Source:HGNC Symbol;Acc:HGNC:1008]	protein_coding
BCL9L	3	ENSG00000186174	ENSG00000186174	ENST00000334801	BCL9 like [Source:HGNC Symbol;Acc:HGNC:23688]	protein_coding
BCLAF1	97	ENSG00000029363	ENSG00000029363	ENST00000640069	BCL2 associated transcription factor 1 [Source:HGNC Symbol;Acc:HGNC:16863]	protein_coding
BCLAF1P1	28	NA	ENSG00000248966	ENST00000505813	BCL2 associated transcription factor 1 pseudogene 1 [Source:HGNC Symbol;Acc:HGNC:51329]	processed_pseudogene
BCLAF1P2	32	NA	ENSG00000279800	ENST00000624956	BCL2 associated transcription factor 1 pseudogene 2 [Source:HGNC Symbol;Acc:HGNC:51807]	processed_pseudogene
BCLAF3	8	ENSG00000173681	ENSG00000173681	ENST00000379682	BCLAF1 and THRAP3 family member 3 [Source:HGNC Symbol;Acc:HGNC:27413]	protein_coding
BCO1	6	ENSG00000135697	ENSG00000135697	ENST00000563804	beta-carotene oxygenase 1 [Source:HGNC Symbol;Acc:HGNC:13815]	protein_coding
BCOR	28	ENSG00000183337	ENSG00000183337	ENST00000378463	BCL6 corepressor [Source:HGNC Symbol;Acc:HGNC:20893]	protein_coding
BCORL1	17	ENSG00000085185	ENSG00000085185	ENST00000607874	BCL6 corepressor like 1 [Source:HGNC Symbol;Acc:HGNC:25657]	protein_coding
BCR	16	ENSG00000186716	ENSG00000186716	ENST00000479188	BCR activator of RhoGEF and GTPase [Source:HGNC Symbol;Acc:HGNC:1014]	protein_coding
BCRP1	1	NA	ENSG00000225098	ENST00000444246	BCR pseudogene 1 [Source:HGNC Symbol;Acc:HGNC:39073]	unprocessed_pseudogene
BCRP4	2	NA	ENSG00000215456	ENST00000506079	BCR pseudogene 4 [Source:HGNC Symbol;Acc:HGNC:1017]	unprocessed_pseudogene
BCRP5	1	NA	ENSG00000235062	ENST00000514371	BCR pseudogene 5 [Source:HGNC Symbol;Acc:HGNC:1018]	unprocessed_pseudogene
BCS1L	28	ENSG00000074582	ENSG00000074582	ENST00000428880	BCS1 homolog, ubiquinol-cytochrome c reductase complex chaperone [Source:HGNC Symbol;Acc:HGNC:1020]	protein_coding
BCYRN1	263	ENSG00000236824	ENSG00000236824	ENST00000418539	brain cytoplasmic RNA 1 [Source:HGNC Symbol;Acc:HGNC:1022]	scRNA
BDH1	3	ENSG00000275544	ENSG00000161267	ENST00000392378	3-hydroxybutyrate dehydrogenase 1 [Source:HGNC Symbol;Acc:HGNC:1027]	protein_coding
BDH2	2	ENSG00000164039	ENSG00000164039	ENST00000296424	3-hydroxybutyrate dehydrogenase 2 [Source:HGNC Symbol;Acc:HGNC:32389]	protein_coding
BDH2P1	10	NA	ENSG00000232699	ENST00000602288	3-hydroxybutyrate dehydrogenase 2, pseudogene 1 [Source:HGNC Symbol;Acc:HGNC:21476]	processed_pseudogene
BDKRB2	14	ENSG00000168398	ENSG00000168398	ENST00000542454	bradykinin receptor B2 [Source:HGNC Symbol;Acc:HGNC:1030]	protein_coding
BDNF	18	ENSG00000176697	ENSG00000176697	ENST00000439476	brain derived neurotrophic factor [Source:HGNC Symbol;Acc:HGNC:1033]	protein_coding
BDNF-AS	7	ENSG00000245573	ENSG00000245573	ENST00000651518	BDNF antisense RNA [Source:HGNC Symbol;Acc:HGNC:20608]	lncRNA
BDP1	27	ENSG00000274803	ENSG00000274803	ENST00000611966	B double prime 1, subunit of RNA polymerase III transcription initiation factor IIIB [Source:HGNC Symbol;Acc:HGNC:13652]	protein_coding
BECN1	7	ENSG00000126581	ENSG00000126581	ENST00000361523	beclin 1 [Source:HGNC Symbol;Acc:HGNC:1034]	protein_coding
BEND3	7	ENSG00000178409	ENSG00000178409	ENST00000369042	BEN domain containing 3 [Source:HGNC Symbol;Acc:HGNC:23040]	protein_coding
BEND3P1	2	NA	ENSG00000231345	ENST00000421591	BEN domain containing 3 pseudogene 1 [Source:HGNC Symbol;Acc:HGNC:45014]	transcribed_processed_pseudogene
BEND7	12	ENSG00000165626	ENSG00000165626	ENST00000486542	BEN domain containing 7 [Source:HGNC Symbol;Acc:HGNC:23514]	protein_coding
BET1	12	ENSG00000105829	ENSG00000105829	ENST00000357520	Bet1 golgi vesicular membrane trafficking protein [Source:HGNC Symbol;Acc:HGNC:14562]	protein_coding
BET1L	24	ENSG00000177951	ENSG00000177951	ENST00000410108	Bet1 golgi vesicular membrane trafficking protein like [Source:HGNC Symbol;Acc:HGNC:19348]	protein_coding
BEX1	1	NA	ENSG00000133169	ENST00000372728	brain expressed X-linked 1 [Source:HGNC Symbol;Acc:HGNC:1036]	protein_coding
BEX3	159	ENSG00000166681	ENSG00000166681	ENST00000372645	brain expressed X-linked 3 [Source:HGNC Symbol;Acc:HGNC:13388]	protein_coding
BEX4	1	ENSG00000102409	ENSG00000102409	ENST00000372695	brain expressed X-linked 4 [Source:HGNC Symbol;Acc:HGNC:25475]	protein_coding
BEX5	2	NA	ENSG00000291824	ENST00000708878	brain expressed X-linked 5 [Source:HGNC Symbol;Acc:HGNC:27990]	protein_coding
BFAR	139	ENSG00000275618	ENSG00000275618	ENST00000619034	bifunctional apoptosis regulator [Source:HGNC Symbol;Acc:HGNC:17613]	protein_coding
BFSP1	10	ENSG00000125864	ENSG00000125864	ENST00000377873	beaded filament structural protein 1 [Source:HGNC Symbol;Acc:HGNC:1040]	protein_coding
BGLAP	1	ENSG00000242252	ENSG00000242252	ENST00000368272	bone gamma-carboxyglutamate protein [Source:HGNC Symbol;Acc:HGNC:1043]	protein_coding
BHLHE40	104	ENSG00000134107	ENSG00000134107	ENST00000467610	basic helix-loop-helix family member e40 [Source:HGNC Symbol;Acc:HGNC:1046]	protein_coding
BHLHE40-AS1	2	ENSG00000235831	ENSG00000235831	ENST00000615178	BHLHE40 antisense RNA 1 [Source:HGNC Symbol;Acc:HGNC:44471]	lncRNA
BHLHE41	2	ENSG00000123095	ENSG00000123095	ENST00000242728	basic helix-loop-helix family member e41 [Source:HGNC Symbol;Acc:HGNC:16617]	protein_coding
BICC1	205	ENSG00000122870	ENSG00000122870	ENST00000373886	BicC family RNA binding protein 1 [Source:HGNC Symbol;Acc:HGNC:19351]	protein_coding
BICD1	19	ENSG00000151746	ENSG00000151746	ENST00000551848	BICD cargo adaptor 1 [Source:HGNC Symbol;Acc:HGNC:1049]	protein_coding
BICD2	47	ENSG00000185963	ENSG00000185963	ENST00000375512	BICD cargo adaptor 2 [Source:HGNC Symbol;Acc:HGNC:17208]	protein_coding
BICDL1	5	ENSG00000135127	ENSG00000135127	ENST00000548673	BICD family like cargo adaptor 1 [Source:HGNC Symbol;Acc:HGNC:28095]	protein_coding
BICDL3P	1	NA	ENSG00000225969	ENST00000641969	BICD family like 3, pseudogene [Source:HGNC Symbol;Acc:HGNC:18289]	transcribed_unitary_pseudogene
BICRA	2	NA	ENSG00000063169	ENST00000396720	BRD4 interacting chromatin remodeling complex associated protein [Source:HGNC Symbol;Acc:HGNC:4332]	protein_coding
BICRAL	5	ENSG00000112624	ENSG00000112624	ENST00000314073	BICRA like chromatin remodeling complex associated protein [Source:HGNC Symbol;Acc:HGNC:21111]	protein_coding
BID	27	ENSG00000015475	ENSG00000015475	ENST00000317361	BH3 interacting domain death agonist [Source:HGNC Symbol;Acc:HGNC:1050]	protein_coding
BIK	1	ENSG00000100290	ENSG00000100290	ENST00000216115	BCL2 interacting killer [Source:HGNC Symbol;Acc:HGNC:1051]	protein_coding
BIN1	21	ENSG00000136717	ENSG00000136717	ENST00000376113	bridging integrator 1 [Source:HGNC Symbol;Acc:HGNC:1052]	protein_coding
BIN3	7	ENSG00000147439	ENSG00000147439	ENST00000276416	bridging integrator 3 [Source:HGNC Symbol;Acc:HGNC:1054]	protein_coding
BIRC2	29	ENSG00000110330	ENSG00000110330	ENST00000527808	baculoviral IAP repeat containing 2 [Source:HGNC Symbol;Acc:HGNC:590]	protein_coding
BIRC3	2	ENSG00000023445	ENSG00000023445	ENST00000527309	baculoviral IAP repeat containing 3 [Source:HGNC Symbol;Acc:HGNC:591]	protein_coding
BIRC5	330	ENSG00000089685	ENSG00000089685	ENST00000301633	baculoviral IAP repeat containing 5 [Source:HGNC Symbol;Acc:HGNC:593]	protein_coding
BIRC6	129	ENSG00000115760	ENSG00000115760	ENST00000421745	baculoviral IAP repeat containing 6 [Source:HGNC Symbol;Acc:HGNC:13516]	protein_coding
BIRC7	1	NA	ENSG00000101197	ENST00000342412	baculoviral IAP repeat containing 7 [Source:HGNC Symbol;Acc:HGNC:13702]	protein_coding
BIVM	11	ENSG00000134897	ENSG00000134897	ENST00000651949	basic, immunoglobulin-like variable motif containing [Source:HGNC Symbol;Acc:HGNC:16034]	protein_coding
BLCAP	51	ENSG00000166619	ENSG00000166619	ENST00000411780	BLCAP apoptosis inducing factor [Source:HGNC Symbol;Acc:HGNC:1055]	protein_coding
BLM	36	ENSG00000197299	ENSG00000197299	ENST00000355112	BLM RecQ like helicase [Source:HGNC Symbol;Acc:HGNC:1058]	protein_coding
BLMH	100	ENSG00000108578	ENSG00000108578	ENST00000261714	bleomycin hydrolase [Source:HGNC Symbol;Acc:HGNC:1059]	protein_coding
BLNK	1	ENSG00000095585	ENSG00000095585	ENST00000224337	B cell linker [Source:HGNC Symbol;Acc:HGNC:14211]	protein_coding
BLOC1S2	120	ENSG00000196072	ENSG00000196072	ENST00000618916	biogenesis of lysosomal organelles complex 1 subunit 2 [Source:HGNC Symbol;Acc:HGNC:20984]	protein_coding
BLOC1S3	22	ENSG00000189114	ENSG00000189114	ENST00000433642	biogenesis of lysosomal organelles complex 1 subunit 3 [Source:HGNC Symbol;Acc:HGNC:20914]	protein_coding
BLOC1S4	16	ENSG00000186222	ENSG00000186222	ENST00000320776	biogenesis of lysosomal organelles complex 1 subunit 4 [Source:HGNC Symbol;Acc:HGNC:24206]	protein_coding
BLOC1S5	6	ENSG00000188428	ENSG00000188428	ENST00000397457	biogenesis of lysosomal organelles complex 1 subunit 5 [Source:HGNC Symbol;Acc:HGNC:18561]	protein_coding
BLOC1S6	17	ENSG00000104164	ENSG00000104164	ENST00000567740	biogenesis of lysosomal organelles complex 1 subunit 6 [Source:HGNC Symbol;Acc:HGNC:8549]	protein_coding
BLTP1	19	ENSG00000138688	ENSG00000138688	ENST00000679879	bridge-like lipid transfer protein family member 1 [Source:HGNC Symbol;Acc:HGNC:26953]	protein_coding
BLTP2	128	ENSG00000007202	ENSG00000007202	ENST00000528896	bridge-like lipid transfer protein family member 2 [Source:HGNC Symbol;Acc:HGNC:28960]	protein_coding
BLTP3A	10	ENSG00000065060	ENSG00000065060	ENST00000192788	bridge-like lipid transfer protein family member 3A [Source:HGNC Symbol;Acc:HGNC:21216]	protein_coding
BLTP3B	10	ENSG00000111647	ENSG00000111647	ENST00000548712	bridge-like lipid transfer protein family member 3B [Source:HGNC Symbol;Acc:HGNC:29102]	protein_coding
BLVRA	83	ENSG00000106605	ENSG00000106605	ENST00000265523	biliverdin reductase A [Source:HGNC Symbol;Acc:HGNC:1062]	protein_coding
BLVRB	127	ENSG00000090013	ENSG00000090013	ENST00000643519	biliverdin reductase B [Source:HGNC Symbol;Acc:HGNC:1063]	protein_coding
BLZF1	5	ENSG00000117475	ENSG00000117475	ENST00000367807	basic leucine zipper nuclear factor 1 [Source:HGNC Symbol;Acc:HGNC:1065]	protein_coding
BLZF2P	1	NA	ENSG00000258565	ENST00000553776	basic leucine zipper nuclear factor 2, pseudogene [Source:HGNC Symbol;Acc:HGNC:20049]	unprocessed_pseudogene
BMAL1	20	ENSG00000133794	ENSG00000133794	ENST00000529050	basic helix-loop-helix ARNT like 1 [Source:HGNC Symbol;Acc:HGNC:701]	protein_coding
BMAL2	19	ENSG00000029153	ENSG00000029153	ENST00000266503	basic helix-loop-helix ARNT like 2 [Source:HGNC Symbol;Acc:HGNC:18984]	protein_coding
BMAL2-AS1	1	ENSG00000245311	ENSG00000245311	ENST00000500498	BMAL2 antisense RNA 1 [Source:HGNC Symbol;Acc:HGNC:49892]	lncRNA
BMERB1	19	ENSG00000278823	ENSG00000278823	ENST00000615273	bMERB domain containing 1 [Source:HGNC Symbol;Acc:HGNC:19213]	protein_coding
BMF	1	ENSG00000104081	ENSG00000104081	ENST00000354670	Bcl2 modifying factor [Source:HGNC Symbol;Acc:HGNC:24132]	protein_coding
BMI1	1	ENSG00000168283	ENSG00000168283	ENST00000376663	BMI1 proto-oncogene, polycomb ring finger [Source:HGNC Symbol;Acc:HGNC:1066]	protein_coding
BMP1	52	ENSG00000168487	ENSG00000168487	ENST00000397814	bone morphogenetic protein 1 [Source:HGNC Symbol;Acc:HGNC:1067]	protein_coding
BMP2	3	ENSG00000125845	ENSG00000125845	ENST00000378827	bone morphogenetic protein 2 [Source:HGNC Symbol;Acc:HGNC:1069]	protein_coding
BMP2K	2	ENSG00000138756	ENSG00000138756	ENST00000389010	BMP2 inducible kinase [Source:HGNC Symbol;Acc:HGNC:18041]	protein_coding
BMP4	21	ENSG00000125378	ENSG00000125378	ENST00000245451	bone morphogenetic protein 4 [Source:HGNC Symbol;Acc:HGNC:1071]	protein_coding
BMP6	10	ENSG00000153162	ENSG00000153162	ENST00000283147	bone morphogenetic protein 6 [Source:HGNC Symbol;Acc:HGNC:1073]	protein_coding
BMP8B	3	ENSG00000116985	ENSG00000116985	ENST00000372827	bone morphogenetic protein 8b [Source:HGNC Symbol;Acc:HGNC:1075]	protein_coding
BMPER	6	ENSG00000164619	ENSG00000164619	ENST00000436222	BMP binding endothelial regulator [Source:HGNC Symbol;Acc:HGNC:24154]	protein_coding
BMPR1A	15	ENSG00000107779	ENSG00000107779	ENST00000713669	bone morphogenetic protein receptor type 1A [Source:HGNC Symbol;Acc:HGNC:1076]	protein_coding
BMPR1AP1	3	NA	ENSG00000219642	ENST00000403332	bone morphogenetic protein receptor type 1A pseudogene 1 [Source:HGNC Symbol;Acc:HGNC:21742]	processed_pseudogene
BMPR1AP2	1	NA	ENSG00000232460	ENST00000527904	bone morphogenetic protein receptor type 1A pseudogene 2 [Source:HGNC Symbol;Acc:HGNC:21743]	processed_pseudogene
BMPR1B	20	ENSG00000138696	ENSG00000138696	ENST00000515059	bone morphogenetic protein receptor type 1B [Source:HGNC Symbol;Acc:HGNC:1077]	protein_coding
BMPR2	43	ENSG00000204217	ENSG00000204217	ENST00000374580	bone morphogenetic protein receptor type 2 [Source:HGNC Symbol;Acc:HGNC:1078]	protein_coding
BMS1	90	ENSG00000165733	ENSG00000165733	ENST00000374518	BMS1 ribosome biogenesis factor [Source:HGNC Symbol;Acc:HGNC:23505]	protein_coding
BMS1P1	20	ENSG00000204177	ENSG00000204177	ENST00000374336	BMS1 pseudogene 1 [Source:HGNC Symbol;Acc:HGNC:23649]	transcribed_unprocessed_pseudogene
BMS1P11	3	NA	ENSG00000225883	ENST00000442351	BMS1 pseudogene 11 [Source:HGNC Symbol;Acc:HGNC:49156]	unprocessed_pseudogene
BMS1P13	6	NA	ENSG00000231701	ENST00000417301	BMS1 pseudogene 13 [Source:HGNC Symbol;Acc:HGNC:49158]	unprocessed_pseudogene
BMS1P15	16	NA	ENSG00000258780	ENST00000554269	BMS1 pseudogene 15 [Source:HGNC Symbol;Acc:HGNC:49160]	unprocessed_pseudogene
BMS1P16	16	NA	ENSG00000258684	ENST00000556075	BMS1 pseudogene 16 [Source:HGNC Symbol;Acc:HGNC:49161]	unprocessed_pseudogene
BMS1P4	1	ENSG00000242338	ENSG00000271816	ENST00000580790	BMS1 pseudogene 4 [Source:NCBI gene (formerly Entrezgene);Acc:729096]	lncRNA
BMS1P9	4	NA	ENSG00000198312	ENST00000457640	BMS1 pseudogene 9 [Source:HGNC Symbol;Acc:HGNC:49155]	unprocessed_pseudogene
BMT2	3	ENSG00000164603	ENSG00000164603	ENST00000297145	base methyltransferase of 25S rRNA 2 homolog [Source:HGNC Symbol;Acc:HGNC:26475]	protein_coding
BMX	1	NA	ENSG00000102010	ENST00000357607	BMX non-receptor tyrosine kinase [Source:HGNC Symbol;Acc:HGNC:1079]	protein_coding
BNAT1	2	NA	ENSG00000273796	ENST00000617004	breast cancer associated ESR1 regulating natural antisense transcript 1 [Source:HGNC Symbol;Acc:HGNC:56666]	lncRNA
BNC2	17	ENSG00000173068	ENSG00000173068	ENST00000380672	basonuclin zinc finger protein 2 [Source:HGNC Symbol;Acc:HGNC:30988]	protein_coding
BNIP1	8	ENSG00000113734	ENSG00000113734	ENST00000231668	BCL2 interacting protein 1 [Source:HGNC Symbol;Acc:HGNC:1082]	protein_coding
BNIP2	30	ENSG00000140299	ENSG00000140299	ENST00000607373	BCL2 interacting protein 2 [Source:HGNC Symbol;Acc:HGNC:1083]	protein_coding
BNIP3	60	ENSG00000176171	ENSG00000176171	ENST00000368636	BCL2 interacting protein 3 [Source:HGNC Symbol;Acc:HGNC:1084]	protein_coding
BNIP3L	54	ENSG00000104765	ENSG00000104765	ENST00000380629	BCL2 interacting protein 3 like [Source:HGNC Symbol;Acc:HGNC:1085]	protein_coding
BNIP3P1	56	NA	ENSG00000197358	ENST00000547295	BCL2 interacting protein 3 pseudogene 1 [Source:HGNC Symbol;Acc:HGNC:19922]	transcribed_processed_pseudogene
BNIP3P27	3	ENSG00000268438	ENSG00000268438	ENST00000599991	BCL2 interacting protein 3 pseudogene 27 [Source:HGNC Symbol;Acc:HGNC:49707]	processed_pseudogene
BNIP3P37	1	NA	ENSG00000270479	ENST00000604107	BCL2 interacting protein 3 pseudogene 37 [Source:HGNC Symbol;Acc:HGNC:49717]	processed_pseudogene
BNIP3P9	6	NA	ENSG00000270325	ENST00000603714	BCL2 interacting protein 3 pseudogene 9 [Source:HGNC Symbol;Acc:HGNC:49689]	processed_pseudogene
BNIPL	4	ENSG00000163141	ENSG00000163141	ENST00000650563	BCL2 interacting protein like [Source:HGNC Symbol;Acc:HGNC:16976]	protein_coding
BOC	1	ENSG00000144857	ENSG00000144857	ENST00000464546	BOC cell adhesion associated, oncogene regulated [Source:HGNC Symbol;Acc:HGNC:17173]	protein_coding
BOD1	27	ENSG00000145919	ENSG00000145919	ENST00000311086	biorientation of chromosomes in cell division 1 [Source:HGNC Symbol;Acc:HGNC:25114]	protein_coding
BOD1L1	62	ENSG00000038219	ENSG00000038219	ENST00000040738	biorientation of chromosomes in cell division 1 like 1 [Source:HGNC Symbol;Acc:HGNC:31792]	protein_coding
BOK	7	ENSG00000176720	ENSG00000176720	ENST00000641230	BCL2 family apoptosis regulator BOK [Source:HGNC Symbol;Acc:HGNC:1087]	protein_coding
BOLA1	8	ENSG00000178096	ENSG00000178096	ENST00000369153	bolA family member 1 [Source:HGNC Symbol;Acc:HGNC:24263]	protein_coding
BOLA2-SMG1P6	1	ENSG00000261740	ENSG00000261740	ENST00000569622	BOLA2-SMG1P6 readthrough [Source:HGNC Symbol;Acc:HGNC:53563]	protein_coding
BOLA2B	63	ENSG00000169627	ENSG00000169627	ENST00000651894	bolA family member 2B [Source:HGNC Symbol;Acc:HGNC:32479]	protein_coding
BOLA2P1	27	NA	ENSG00000266575	ENST00000584794	bolA family member 2 pseudogene 1 [Source:HGNC Symbol;Acc:HGNC:51437]	processed_pseudogene
BOLA2P2	1	NA	ENSG00000271161	ENST00000603861	bolA family member 2 pseudogene 2 [Source:HGNC Symbol;Acc:HGNC:51438]	transcribed_processed_pseudogene
BOLA3-DT	4	ENSG00000225439	ENSG00000225439	ENST00000655044	BOLA3 divergent transcript [Source:HGNC Symbol;Acc:HGNC:42922]	lncRNA
BOLA3P3	17	NA	ENSG00000213630	ENST00000505182	bolA family member 3 pseudogene 3 [Source:HGNC Symbol;Acc:HGNC:51442]	processed_pseudogene
BOP1	52	ENSG00000261236	ENSG00000261236	ENST00000569669	BOP1 ribosomal biogenesis factor [Source:HGNC Symbol;Acc:HGNC:15519]	protein_coding
BORA	6	ENSG00000136122	ENSG00000136122	ENST00000390667	BORA aurora kinase A activator [Source:HGNC Symbol;Acc:HGNC:24724]	protein_coding
BORCS5	10	ENSG00000280689	ENSG00000280689	ENST00000627374	BLOC-1 related complex subunit 5 [Source:HGNC Symbol;Acc:HGNC:17950]	protein_coding
BORCS6	3	ENSG00000196544	ENSG00000196544	ENST00000389017	BLOC-1 related complex subunit 6 [Source:HGNC Symbol;Acc:HGNC:25939]	protein_coding
BORCS7	10	ENSG00000166275	ENSG00000166275	ENST00000339834	BLOC-1 related complex subunit 7 [Source:HGNC Symbol;Acc:HGNC:23516]	protein_coding
BORCS8	5	ENSG00000254901	ENSG00000254901	ENST00000488252	BLOC-1 related complex subunit 8 [Source:HGNC Symbol;Acc:HGNC:37247]	protein_coding
BPGM	14	ENSG00000172331	ENSG00000172331	ENST00000344924	bisphosphoglycerate mutase [Source:HGNC Symbol;Acc:HGNC:1093]	protein_coding
BPHL	4	ENSG00000137274	ENSG00000137274	ENST00000434640	biphenyl hydrolase like [Source:HGNC Symbol;Acc:HGNC:1094]	protein_coding
BPNT1	25	ENSG00000162813	ENSG00000162813	ENST00000322067	3'(2'), 5'-bisphosphate nucleotidase 1 [Source:HGNC Symbol;Acc:HGNC:1096]	protein_coding
BPNT2	100	ENSG00000104331	ENSG00000104331	ENST00000262644	3'(2'), 5'-bisphosphate nucleotidase 2 [Source:HGNC Symbol;Acc:HGNC:26019]	protein_coding
BPTF	87	ENSG00000171634	ENSG00000171634	ENST00000306378	bromodomain PHD finger transcription factor [Source:HGNC Symbol;Acc:HGNC:3581]	protein_coding
BRAF	16	ENSG00000157764	ENSG00000157764	ENST00000496384	B-Raf proto-oncogene, serine/threonine kinase [Source:HGNC Symbol;Acc:HGNC:1097]	protein_coding
BRAP	10	ENSG00000089234	ENSG00000089234	ENST00000419234	BRCA1 associated protein [Source:HGNC Symbol;Acc:HGNC:1099]	protein_coding
BRAT1	12	ENSG00000106009	ENSG00000106009	ENST00000340611	BRCA1 associated ATM activator 1 [Source:HGNC Symbol;Acc:HGNC:21701]	protein_coding
BRCA1	76	ENSG00000012048	ENSG00000012048	ENST00000497488	BRCA1 DNA repair associated [Source:HGNC Symbol;Acc:HGNC:1100]	protein_coding
BRCA2	24	ENSG00000139618	ENSG00000139618	ENST00000544455	BRCA2 DNA repair associated [Source:HGNC Symbol;Acc:HGNC:1101]	protein_coding
BRCC3	93	ENSG00000185515	ENSG00000185515	ENST00000340647	BRCA1/BRCA2-containing complex subunit 3 [Source:HGNC Symbol;Acc:HGNC:24185]	protein_coding
BRCC3P1	7	NA	ENSG00000251667	ENST00000508559	BRCA1/BRCA2-containing complex subunit 3 pseudogene 1 [Source:HGNC Symbol;Acc:HGNC:51444]	processed_pseudogene
BRD1	20	ENSG00000100425	ENSG00000100425	ENST00000438393	bromodomain containing 1 [Source:HGNC Symbol;Acc:HGNC:1102]	protein_coding
BRD10	17	ENSG00000183354	ENSG00000183354	ENST00000436015	bromodomain containing 10 [Source:HGNC Symbol;Acc:HGNC:23378]	protein_coding
BRD2	147	ENSG00000235307	ENSG00000234704	ENST00000414731	bromodomain containing 2 [Source:HGNC Symbol;Acc:HGNC:1103]	protein_coding
BRD3	111	ENSG00000169925	ENSG00000169925	ENST00000303407	bromodomain containing 3 [Source:HGNC Symbol;Acc:HGNC:1104]	protein_coding
BRD3OS	26	ENSG00000235106	ENSG00000235106	ENST00000603928	BRD3 opposite strand [Source:HGNC Symbol;Acc:HGNC:24742]	protein_coding
BRD4	109	ENSG00000141867	ENSG00000141867	ENST00000263377	bromodomain containing 4 [Source:HGNC Symbol;Acc:HGNC:13575]	protein_coding
BRD7	75	ENSG00000166164	ENSG00000166164	ENST00000562383	bromodomain containing 7 [Source:HGNC Symbol;Acc:HGNC:14310]	protein_coding
BRD7P1	1	NA	ENSG00000284831	ENST00000644534	bromodomain containing 7 pseudogene 1 [Source:HGNC Symbol;Acc:HGNC:19923]	processed_pseudogene
BRD7P2	67	NA	ENSG00000184100	ENST00000466133	bromodomain containing 7 pseudogene 2 [Source:HGNC Symbol;Acc:HGNC:33541]	processed_pseudogene
BRD7P6	1	NA	ENSG00000235289	ENST00000431406	bromodomain containing 7 pseudogene 6 [Source:HGNC Symbol;Acc:HGNC:37632]	processed_pseudogene
BRD8	81	ENSG00000112983	ENSG00000112983	ENST00000254900	bromodomain containing 8 [Source:HGNC Symbol;Acc:HGNC:19874]	protein_coding
BRD9	37	ENSG00000028310	ENSG00000028310	ENST00000493082	bromodomain containing 9 [Source:HGNC Symbol;Acc:HGNC:25818]	protein_coding
BRF1	4	ENSG00000185024	ENSG00000185024	ENST00000392557	BRF1 RNA polymerase III transcription initiation factor subunit [Source:HGNC Symbol;Acc:HGNC:11551]	protein_coding
BRI3	40	ENSG00000164713	ENSG00000164713	ENST00000456357	brain protein I3 [Source:HGNC Symbol;Acc:HGNC:1109]	protein_coding
BRI3BP	88	ENSG00000184992	ENSG00000184992	ENST00000341446	BRI3 binding protein [Source:HGNC Symbol;Acc:HGNC:14251]	protein_coding
BRIP1	7	ENSG00000136492	ENSG00000136492	ENST00000682755	BRCA1 interacting helicase 1 [Source:HGNC Symbol;Acc:HGNC:20473]	protein_coding
BRIX1	72	ENSG00000113460	ENSG00000113460	ENST00000510960	biogenesis of ribosomes BRX1 [Source:HGNC Symbol;Acc:HGNC:24170]	protein_coding
BRK1	316	ENSG00000254999	ENSG00000254999	ENST00000530758	BRICK1 subunit of SCAR/WAVE actin nucleating complex [Source:HGNC Symbol;Acc:HGNC:23057]	protein_coding
BRME1	2	ENSG00000288152	ENSG00000288152	ENST00000672796	break repair meiotic recombinase recruitment factor 1 [Source:HGNC Symbol;Acc:HGNC:28153]	protein_coding
BRMS1	48	ENSG00000174744	ENSG00000174744	ENST00000425825	BRMS1 transcriptional repressor and anoikis regulator [Source:HGNC Symbol;Acc:HGNC:17262]	protein_coding
BRMS1L	8	ENSG00000100916	ENSG00000100916	ENST00000216807	BRMS1 like transcriptional repressor [Source:HGNC Symbol;Acc:HGNC:20512]	protein_coding
BROX	21	ENSG00000162819	ENSG00000162819	ENST00000612948	BRO1 domain and CAAX motif containing [Source:HGNC Symbol;Acc:HGNC:26512]	protein_coding
BRPF1	10	ENSG00000156983	ENSG00000156983	ENST00000433861	bromodomain and PHD finger containing 1 [Source:HGNC Symbol;Acc:HGNC:14255]	protein_coding
BRPF3	7	ENSG00000096070	ENSG00000096070	ENST00000357641	bromodomain and PHD finger containing 3 [Source:HGNC Symbol;Acc:HGNC:14256]	protein_coding
BRSK1	1	NA	ENSG00000160469	ENST00000590333	BR serine/threonine kinase 1 [Source:HGNC Symbol;Acc:HGNC:18994]	protein_coding
BRSK2	7	ENSG00000291428	ENSG00000291428	ENST00000707533	BR serine/threonine kinase 2 [Source:HGNC Symbol;Acc:HGNC:11405]	protein_coding
BRWD1	17	ENSG00000185658	ENSG00000185658	ENST00000333229	bromodomain and WD repeat domain containing 1 [Source:HGNC Symbol;Acc:HGNC:12760]	protein_coding
BRWD1-IT1	1	ENSG00000237373	ENSG00000237373	ENST00000435608	BRWD1 intronic transcript 1 [Source:HGNC Symbol;Acc:HGNC:41920]	lncRNA
BRWD3	13	ENSG00000165288	ENSG00000165288	ENST00000373275	bromodomain and WD repeat domain containing 3 [Source:HGNC Symbol;Acc:HGNC:17342]	protein_coding
BSDC1	55	ENSG00000160058	ENSG00000160058	ENST00000455895	BSD domain containing 1 [Source:HGNC Symbol;Acc:HGNC:25501]	protein_coding
BSG	401	ENSG00000172270	ENSG00000172270	ENST00000545507	basigin (Ok blood group) [Source:HGNC Symbol;Acc:HGNC:1116]	protein_coding
BSG-AS1	4	ENSG00000267751	ENSG00000267751	ENST00000589457	BSG antisense RNA 1 [Source:HGNC Symbol;Acc:HGNC:55286]	lncRNA
BST1	15	ENSG00000109743	ENSG00000109743	ENST00000265016	bone marrow stromal cell antigen 1 [Source:HGNC Symbol;Acc:HGNC:1118]	protein_coding
BST2	1	NA	ENSG00000130303	ENST00000527220	bone marrow stromal cell antigen 2 [Source:HGNC Symbol;Acc:HGNC:1119]	protein_coding
BTAF1	39	ENSG00000095564	ENSG00000095564	ENST00000265990	B-TFIID TATA-box binding protein associated factor 1 [Source:HGNC Symbol;Acc:HGNC:17307]	protein_coding
BTBD1	53	ENSG00000064726	ENSG00000064726	ENST00000261721	BTB domain containing 1 [Source:HGNC Symbol;Acc:HGNC:1120]	protein_coding
BTBD10	38	ENSG00000148925	ENSG00000148925	ENST00000278174	BTB domain containing 10 [Source:HGNC Symbol;Acc:HGNC:21445]	protein_coding
BTBD19	3	NA	ENSG00000222009	ENST00000409335	BTB domain containing 19 [Source:HGNC Symbol;Acc:HGNC:27145]	protein_coding
BTBD2	20	ENSG00000133243	ENSG00000133243	ENST00000592895	BTB domain containing 2 [Source:HGNC Symbol;Acc:HGNC:15504]	protein_coding
BTBD3	39	ENSG00000132640	ENSG00000132640	ENST00000254977	BTB domain containing 3 [Source:HGNC Symbol;Acc:HGNC:15854]	protein_coding
BTBD3-AS1	4	ENSG00000236526	ENSG00000236526	ENST00000439529	BTBD3 antisense RNA 1 [Source:HGNC Symbol;Acc:HGNC:40728]	lncRNA
BTBD6	19	ENSG00000184887	ENSG00000184887	ENST00000392554	BTB domain containing 6 [Source:HGNC Symbol;Acc:HGNC:19897]	protein_coding
BTBD7	88	ENSG00000277222	ENSG00000277222	ENST00000620259	BTB domain containing 7 [Source:HGNC Symbol;Acc:HGNC:18269]	protein_coding
BTBD8	2	NA	ENSG00000189195	ENST00000370382	BTB domain containing 8 [Source:HGNC Symbol;Acc:HGNC:21019]	protein_coding
BTBD9	15	ENSG00000183826	ENSG00000183826	ENST00000314100	BTB domain containing 9 [Source:HGNC Symbol;Acc:HGNC:21228]	protein_coding
BTC	2	ENSG00000174808	ENSG00000174808	ENST00000395743	betacellulin [Source:HGNC Symbol;Acc:HGNC:1121]	protein_coding
BTD	9	ENSG00000169814	ENSG00000169814	ENST00000427382	biotinidase [Source:HGNC Symbol;Acc:HGNC:1122]	protein_coding
BTF3	773	ENSG00000145741	ENSG00000145741	ENST00000335895	basic transcription factor 3 [Source:HGNC Symbol;Acc:HGNC:1125]	protein_coding
BTF3L4	34	ENSG00000134717	ENSG00000134717	ENST00000313334	basic transcription factor 3 like 4 [Source:HGNC Symbol;Acc:HGNC:30547]	protein_coding
BTF3L4P1	6	NA	ENSG00000232260	ENST00000413813	basic transcription factor 3 like 4 pseudogene 1 [Source:HGNC Symbol;Acc:HGNC:39645]	processed_pseudogene
BTF3L4P2	15	NA	ENSG00000213189	ENST00000392798	basic transcription factor 3 like 4 pseudogene 2 [Source:HGNC Symbol;Acc:HGNC:39646]	processed_pseudogene
BTF3P1	1	NA	ENSG00000254225	ENST00000522014	BTF3 pseudogene 1 [Source:HGNC Symbol;Acc:HGNC:1129]	processed_pseudogene
BTF3P13	2	NA	ENSG00000227118	ENST00000513224	basic transcription factor 3 pseudogene 13 [Source:HGNC Symbol;Acc:HGNC:1128]	processed_pseudogene
BTF3P15	1	NA	ENSG00000237242	ENST00000455606	basic transcription factor 3 pseudogene 15 [Source:HGNC Symbol;Acc:HGNC:38567]	processed_pseudogene
BTF3P16	10	NA	ENSG00000282978	ENST00000635481	basic transcription factor 3 pseudogene 16 [Source:HGNC Symbol;Acc:HGNC:38568]	processed_pseudogene
BTF3P2	1	NA	ENSG00000258282	ENST00000547436	BTF3 pseudogene 2 [Source:HGNC Symbol;Acc:HGNC:19924]	processed_pseudogene
BTF3P3	7	NA	ENSG00000254272	ENST00000519706	BTF3 pseudogene 3 [Source:HGNC Symbol;Acc:HGNC:31100]	processed_pseudogene
BTF3P4	15	NA	ENSG00000224820	ENST00000418852	basic transcription factor 3 pseudogene 4 [Source:HGNC Symbol;Acc:HGNC:38566]	processed_pseudogene
BTF3P5	16	NA	ENSG00000233594	ENST00000457252	basic transcription factor 3 pseudogene 5 [Source:HGNC Symbol;Acc:HGNC:38565]	processed_pseudogene
BTF3P7	5	NA	ENSG00000219986	ENST00000407097	basic transcription factor 3 pseudogene 7 [Source:HGNC Symbol;Acc:HGNC:38569]	processed_pseudogene
BTF3P8	4	NA	ENSG00000236813	ENST00000414577	basic transcription factor 3 pseudogene 8 [Source:HGNC Symbol;Acc:HGNC:38572]	processed_pseudogene
BTG1	128	ENSG00000133639	ENSG00000133639	ENST00000256015	BTG anti-proliferation factor 1 [Source:HGNC Symbol;Acc:HGNC:1130]	protein_coding
BTG1-DT	4	ENSG00000245904	ENSG00000245904	ENST00000501008	BTG1 divergent transcript [Source:HGNC Symbol;Acc:HGNC:55600]	lncRNA
BTG1P1	16	NA	ENSG00000256720	ENST00000540396	BTG anti-proliferation factor 1 pseudogene 1 [Source:HGNC Symbol;Acc:HGNC:37692]	processed_pseudogene
BTG2	14	ENSG00000159388	ENSG00000159388	ENST00000475157	BTG anti-proliferation factor 2 [Source:HGNC Symbol;Acc:HGNC:1131]	protein_coding
BTG3	14	ENSG00000154640	ENSG00000154640	ENST00000339775	BTG anti-proliferation factor 3 [Source:HGNC Symbol;Acc:HGNC:1132]	protein_coding
BTN2A1	37	ENSG00000292170	ENSG00000292170	ENST00000709934	butyrophilin subfamily 2 member A1 [Source:HGNC Symbol;Acc:HGNC:1136]	protein_coding
BTN2A2	7	ENSG00000124508	ENSG00000124508	ENST00000469230	butyrophilin subfamily 2 member A2 [Source:HGNC Symbol;Acc:HGNC:1137]	protein_coding
BTN3A1	9	ENSG00000026950	ENSG00000026950	ENST00000476549	butyrophilin subfamily 3 member A1 [Source:HGNC Symbol;Acc:HGNC:1138]	protein_coding
BTN3A2	9	ENSG00000186470	ENSG00000186470	ENST00000532865	butyrophilin subfamily 3 member A2 [Source:HGNC Symbol;Acc:HGNC:1139]	protein_coding
BTRC	23	ENSG00000166167	ENSG00000166167	ENST00000370187	beta-transducin repeat containing E3 ubiquitin protein ligase [Source:HGNC Symbol;Acc:HGNC:1144]	protein_coding
BUB1	59	ENSG00000169679	ENSG00000169679	ENST00000302759	BUB1 mitotic checkpoint serine/threonine kinase [Source:HGNC Symbol;Acc:HGNC:1148]	protein_coding
BUB1B	21	ENSG00000156970	ENSG00000156970	ENST00000560120	BUB1 mitotic checkpoint serine/threonine kinase B [Source:HGNC Symbol;Acc:HGNC:1149]	protein_coding
BUB3	150	ENSG00000154473	ENSG00000154473	ENST00000368865	BUB3 mitotic checkpoint protein [Source:HGNC Symbol;Acc:HGNC:1151]	protein_coding
BUB3P1	1	NA	ENSG00000227968	ENST00000458451	BUB3 mitotic checkpoint protein pseudogene 1 [Source:HGNC Symbol;Acc:HGNC:51559]	processed_pseudogene
BUD13	9	ENSG00000137656	ENSG00000137656	ENST00000419189	BUD13 homolog [Source:HGNC Symbol;Acc:HGNC:28199]	protein_coding
BUD23	126	ENSG00000071462	ENSG00000071462	ENST00000265758	BUD23 rRNA methyltransferase and ribosome maturation factor [Source:HGNC Symbol;Acc:HGNC:16405]	protein_coding
BUD31	53	ENSG00000106245	ENSG00000106245	ENST00000403633	BUD31 homolog [Source:HGNC Symbol;Acc:HGNC:29629]	protein_coding
BUD31P2	1	NA	ENSG00000229661	ENST00000449374	BUD31 homolog pseudogene 2 [Source:HGNC Symbol;Acc:HGNC:51562]	processed_pseudogene
BVES	6	ENSG00000112276	ENSG00000112276	ENST00000314641	blood vessel epicardial substance [Source:HGNC Symbol;Acc:HGNC:1152]	protein_coding
BYSL	30	ENSG00000112578	ENSG00000112578	ENST00000230340	bystin like [Source:HGNC Symbol;Acc:HGNC:1157]	protein_coding
BZW1	193	ENSG00000082153	ENSG00000082153	ENST00000450637	basic leucine zipper and W2 domains 1 [Source:HGNC Symbol;Acc:HGNC:18380]	protein_coding
BZW1P2	51	ENSG00000198406	ENSG00000198406	ENST00000473537	basic leucine zipper and W2 domains 1 pseudogene 2 [Source:HGNC Symbol;Acc:HGNC:33954]	processed_pseudogene
BZW2	76	ENSG00000136261	ENSG00000136261	ENST00000415365	basic leucine zipper and W2 domains 2 [Source:HGNC Symbol;Acc:HGNC:18808]	protein_coding
C10orf143	3	ENSG00000237489	ENSG00000237489	ENST00000643056	chromosome 10 open reading frame 143 [Source:HGNC Symbol;Acc:HGNC:48677]	protein_coding
C10orf88	10	ENSG00000119965	ENSG00000119965	ENST00000481909	chromosome 10 open reading frame 88 [Source:HGNC Symbol;Acc:HGNC:25822]	protein_coding
C10orf88B	3	NA	ENSG00000255624	ENST00000368895	C10orf88B (pseudogene) [Source:HGNC Symbol;Acc:HGNC:44080]	transcribed_processed_pseudogene
C10orf95-AS1	7	ENSG00000269609	ENSG00000269609	ENST00000473970	C10orf95 antisense RNA 1 [Source:HGNC Symbol;Acc:HGNC:45238]	lncRNA
C11orf24	20	ENSG00000171067	ENSG00000171067	ENST00000304271	chromosome 11 open reading frame 24 [Source:HGNC Symbol;Acc:HGNC:1174]	protein_coding
C11orf54	9	ENSG00000182919	ENSG00000182919	ENST00000528288	chromosome 11 open reading frame 54 [Source:HGNC Symbol;Acc:HGNC:30204]	protein_coding
C11orf58	62	ENSG00000110696	ENSG00000110696	ENST00000527893	chromosome 11 open reading frame 58 [Source:HGNC Symbol;Acc:HGNC:16990]	protein_coding
C11orf68	22	ENSG00000175573	ENSG00000175573	ENST00000438576	chromosome 11 open reading frame 68 [Source:HGNC Symbol;Acc:HGNC:28801]	protein_coding
C11orf71	2	ENSG00000180425	ENSG00000180425	ENST00000325636	chromosome 11 open reading frame 71 [Source:HGNC Symbol;Acc:HGNC:25937]	protein_coding
C11orf86	13	ENSG00000173237	ENSG00000173237	ENST00000308963	chromosome 11 open reading frame 86 [Source:HGNC Symbol;Acc:HGNC:34442]	protein_coding
C11orf98P1	1	NA	ENSG00000232158	ENST00000446114	C11orf98 pseudogene 1 [Source:HGNC Symbol;Acc:HGNC:49784]	processed_pseudogene
C12orf4	15	NA	ENSG00000047621	ENST00000261250	chromosome 12 open reading frame 4 [Source:HGNC Symbol;Acc:HGNC:1184]	protein_coding
C12orf43	19	ENSG00000157895	ENSG00000157895	ENST00000288757	chromosome 12 open reading frame 43 [Source:HGNC Symbol;Acc:HGNC:25719]	protein_coding
C12orf57	4	ENSG00000111678	ENSG00000111678	ENST00000538392	chromosome 12 open reading frame 57 [Source:HGNC Symbol;Acc:HGNC:29521]	protein_coding
C12orf60	8	ENSG00000182993	ENSG00000182993	ENST00000533472	chromosome 12 open reading frame 60 [Source:HGNC Symbol;Acc:HGNC:28726]	protein_coding
C12orf71BP	1	ENSG00000256056	ENSG00000256056	ENST00000538759	chromosome 12 open reading frame 71B, pseudogene [Source:HGNC Symbol;Acc:HGNC:56323]	unprocessed_pseudogene
C12orf75	90	ENSG00000235162	ENSG00000235162	ENST00000548458	chromosome 12 open reading frame 75 [Source:HGNC Symbol;Acc:HGNC:35164]	protein_coding
C12orf76	10	ENSG00000174456	ENSG00000174456	ENST00000546651	chromosome 12 open reading frame 76 [Source:HGNC Symbol;Acc:HGNC:33790]	protein_coding
C14orf119	27	ENSG00000179933	ENSG00000179933	ENST00000319074	chromosome 14 open reading frame 119 [Source:HGNC Symbol;Acc:HGNC:20270]	protein_coding
C14orf132	18	ENSG00000227051	ENSG00000227051	ENST00000555004	chromosome 14 open reading frame 132 [Source:HGNC Symbol;Acc:HGNC:20346]	protein_coding
C14orf28	4	ENSG00000179476	ENSG00000179476	ENST00000325192	chromosome 14 open reading frame 28 [Source:HGNC Symbol;Acc:HGNC:19834]	protein_coding
C14orf93	7	ENSG00000100802	ENSG00000100802	ENST00000299088	chromosome 14 open reading frame 93 [Source:HGNC Symbol;Acc:HGNC:20162]	protein_coding
C15orf39	11	ENSG00000167173	ENSG00000167173	ENST00000563905	chromosome 15 open reading frame 39 [Source:HGNC Symbol;Acc:HGNC:24497]	protein_coding
C15orf40	28	ENSG00000169609	ENSG00000169609	ENST00000514272	chromosome 15 open reading frame 40 [Source:HGNC Symbol;Acc:HGNC:28443]	protein_coding
C15orf61	2	ENSG00000189227	ENSG00000189227	ENST00000342683	chromosome 15 open reading frame 61 [Source:HGNC Symbol;Acc:HGNC:34453]	protein_coding
C16orf54	1	ENSG00000185905	ENSG00000185905	ENST00000329410	chromosome 16 open reading frame 54 [Source:HGNC Symbol;Acc:HGNC:26649]	protein_coding
C16orf74	2	ENSG00000154102	ENSG00000154102	ENST00000602758	chromosome 16 open reading frame 74 [Source:HGNC Symbol;Acc:HGNC:23362]	protein_coding
C16orf87	16	ENSG00000155330	ENSG00000155330	ENST00000285697	chromosome 16 open reading frame 87 [Source:HGNC Symbol;Acc:HGNC:33754]	protein_coding
C16orf96	1	NA	ENSG00000205832	ENST00000444310	chromosome 16 open reading frame 96 [Source:HGNC Symbol;Acc:HGNC:40031]	protein_coding
C17orf100	5	ENSG00000256806	ENSG00000256806	ENST00000542475	chromosome 17 open reading frame 100 [Source:HGNC Symbol;Acc:HGNC:34494]	protein_coding
C17orf113	3	ENSG00000267221	ENSG00000267221	ENST00000587304	chromosome 17 open reading frame 113 [Source:HGNC Symbol;Acc:HGNC:53437]	protein_coding
C17orf58	7	ENSG00000186665	ENSG00000186665	ENST00000580729	chromosome 17 open reading frame 58 [Source:HGNC Symbol;Acc:HGNC:27568]	protein_coding
C17orf67	5	ENSG00000214226	ENSG00000214226	ENST00000570754	chromosome 17 open reading frame 67 [Source:HGNC Symbol;Acc:HGNC:27900]	protein_coding
C17orf75	23	ENSG00000108666	ENSG00000108666	ENST00000583104	chromosome 17 open reading frame 75 [Source:HGNC Symbol;Acc:HGNC:30173]	protein_coding
C17orf78	4	ENSG00000278145	ENSG00000278505	ENST00000611038	chromosome 17 open reading frame 78 [Source:HGNC Symbol;Acc:HGNC:26831]	protein_coding
C17orf80	9	NA	ENSG00000141219	ENST00000255557	chromosome 17 open reading frame 80 [Source:HGNC Symbol;Acc:HGNC:29601]	protein_coding
C18orf21	3	ENSG00000141428	ENSG00000141428	ENST00000592875	chromosome 18 open reading frame 21 [Source:HGNC Symbol;Acc:HGNC:28802]	protein_coding
C18orf54	5	ENSG00000166845	ENSG00000166845	ENST00000620105	chromosome 18 open reading frame 54 [Source:HGNC Symbol;Acc:HGNC:13796]	protein_coding
C19orf12	38	ENSG00000131943	ENSG00000131943	ENST00000323670	chromosome 19 open reading frame 12 [Source:HGNC Symbol;Acc:HGNC:25443]	protein_coding
C19orf25	8	ENSG00000119559	ENSG00000119559	ENST00000588427	chromosome 19 open reading frame 25 [Source:HGNC Symbol;Acc:HGNC:26711]	protein_coding
C19orf38	2	ENSG00000214212	ENSG00000214212	ENST00000592854	chromosome 19 open reading frame 38 [Source:HGNC Symbol;Acc:HGNC:34073]	protein_coding
C19orf44	3	ENSG00000105072	ENSG00000105072	ENST00000594035	chromosome 19 open reading frame 44 [Source:HGNC Symbol;Acc:HGNC:26141]	protein_coding
C19orf47	12	ENSG00000160392	ENSG00000160392	ENST00000683109	chromosome 19 open reading frame 47 [Source:HGNC Symbol;Acc:HGNC:26723]	protein_coding
C19orf48P	56	ENSG00000167747	ENSG00000167747	ENST00000641539	chromosome 19 open reading frame 48, pseudogene [Source:HGNC Symbol;Acc:HGNC:29667]	transcribed_unitary_pseudogene
C19orf53	56	ENSG00000104979	ENSG00000104979	ENST00000588234	chromosome 19 open reading frame 53 [Source:HGNC Symbol;Acc:HGNC:24991]	protein_coding
C19orf81	1	ENSG00000235034	ENSG00000235034	ENST00000425202	chromosome 19 open reading frame 81 [Source:HGNC Symbol;Acc:HGNC:40041]	protein_coding
C1D	9	ENSG00000197223	ENSG00000197223	ENST00000355848	C1D nuclear receptor corepressor [Source:HGNC Symbol;Acc:HGNC:29911]	protein_coding
C1DP1	2	NA	ENSG00000231245	ENST00000426049	C1D nuclear receptor corepressor pseudogene 1 [Source:HGNC Symbol;Acc:HGNC:31465]	processed_pseudogene
C1GALT1	16	ENSG00000106392	ENSG00000106392	ENST00000429911	core 1 synthase, glycoprotein-N-acetylgalactosamine 3-beta-galactosyltransferase 1 [Source:HGNC Symbol;Acc:HGNC:24337]	protein_coding
C1GALT1C1	36	ENSG00000288368	ENSG00000288368	ENST00000673177	C1GALT1 specific chaperone 1 [Source:HGNC Symbol;Acc:HGNC:24338]	protein_coding
C1GALT1C1L	3	ENSG00000223658	ENSG00000223658	ENST00000475092	C1GALT1 specific chaperone 1 like [Source:HGNC Symbol;Acc:HGNC:51617]	protein_coding
C1GALT1P1	2	NA	ENSG00000257818	ENST00000548895	C1GALT1 pseudogene 1 [Source:HGNC Symbol;Acc:HGNC:51614]	processed_pseudogene
C1orf115	10	ENSG00000162817	ENSG00000162817	ENST00000294889	chromosome 1 open reading frame 115 [Source:HGNC Symbol;Acc:HGNC:25873]	protein_coding
C1orf116	1	ENSG00000182795	ENSG00000182795	ENST00000359470	chromosome 1 open reading frame 116 [Source:HGNC Symbol;Acc:HGNC:28667]	protein_coding
C1orf122	22	ENSG00000197982	ENSG00000197982	ENST00000373043	chromosome 1 open reading frame 122 [Source:HGNC Symbol;Acc:HGNC:24789]	protein_coding
C1orf131	26	ENSG00000143633	ENSG00000143633	ENST00000318906	chromosome 1 open reading frame 131 [Source:HGNC Symbol;Acc:HGNC:25332]	protein_coding
C1orf159	12	ENSG00000131591	ENSG00000131591	ENST00000379339	chromosome 1 open reading frame 159 [Source:HGNC Symbol;Acc:HGNC:26062]	protein_coding
C1orf174	35	ENSG00000198912	ENSG00000198912	ENST00000486765	chromosome 1 open reading frame 174 [Source:HGNC Symbol;Acc:HGNC:27915]	protein_coding
C1orf198	25	ENSG00000119280	ENSG00000119280	ENST00000366663	chromosome 1 open reading frame 198 [Source:HGNC Symbol;Acc:HGNC:25900]	protein_coding
C1orf21	5	ENSG00000116667	ENSG00000116667	ENST00000235307	chromosome 1 open reading frame 21 [Source:HGNC Symbol;Acc:HGNC:15494]	protein_coding
C1orf216	12	ENSG00000142686	ENSG00000142686	ENST00000270815	chromosome 1 open reading frame 216 [Source:HGNC Symbol;Acc:HGNC:26800]	protein_coding
C1orf226	1	ENSG00000239887	ENSG00000239887	ENST00000426197	chromosome 1 open reading frame 226 [Source:HGNC Symbol;Acc:HGNC:34351]	protein_coding
C1orf35	35	ENSG00000143793	ENSG00000143793	ENST00000469781	chromosome 1 open reading frame 35 [Source:HGNC Symbol;Acc:HGNC:19032]	protein_coding
C1orf43	189	ENSG00000143612	ENSG00000143612	ENST00000648267	chromosome 1 open reading frame 43 [Source:HGNC Symbol;Acc:HGNC:29876]	protein_coding
C1orf52	8	ENSG00000162642	ENSG00000162642	ENST00000471115	chromosome 1 open reading frame 52 [Source:HGNC Symbol;Acc:HGNC:24871]	protein_coding
C1orf56	14	ENSG00000143443	ENSG00000143443	ENST00000368926	chromosome 1 open reading frame 56 [Source:HGNC Symbol;Acc:HGNC:26045]	protein_coding
C1QBP	8	ENSG00000108561	ENSG00000108561	ENST00000225698	complement C1q binding protein [Source:HGNC Symbol;Acc:HGNC:1243]	protein_coding
C1QL1	2	ENSG00000131094	ENSG00000131094	ENST00000253407	complement C1q like 1 [Source:HGNC Symbol;Acc:HGNC:24182]	protein_coding
C1QL3	6	ENSG00000165985	ENSG00000165985	ENST00000298943	complement C1q like 3 [Source:HGNC Symbol;Acc:HGNC:19359]	protein_coding
C1QL4	3	ENSG00000186897	ENSG00000186897	ENST00000334221	complement C1q like 4 [Source:HGNC Symbol;Acc:HGNC:31416]	protein_coding
C1QTNF1	7	ENSG00000173918	ENSG00000173918	ENST00000578229	C1q and TNF related 1 [Source:HGNC Symbol;Acc:HGNC:14324]	protein_coding
C1QTNF12	1	ENSG00000184163	ENSG00000184163	ENST00000462849	C1q and TNF related 12 [Source:HGNC Symbol;Acc:HGNC:32308]	protein_coding
C1QTNF6	15	ENSG00000133466	ENSG00000133466	ENST00000337843	C1q and TNF related 6 [Source:HGNC Symbol;Acc:HGNC:14343]	protein_coding
C1QTNF7	2493	NA	ENSG00000163145	ENST00000397700	C1q and TNF related 7 [Source:HGNC Symbol;Acc:HGNC:14342]	protein_coding
C1R	50	ENSG00000288512	ENSG00000288512	ENST00000672297	complement C1r [Source:HGNC Symbol;Acc:HGNC:1246]	protein_coding
C1RL	19	ENSG00000288124	ENSG00000288124	ENST00000671738	complement C1r subcomponent like [Source:HGNC Symbol;Acc:HGNC:21265]	protein_coding
C1RL-AS1	4	ENSG00000288352	ENSG00000288352	ENST00000672771	C1RL antisense RNA 1 [Source:HGNC Symbol;Acc:HGNC:27461]	lncRNA
C1S	101	ENSG00000182326	ENSG00000182326	ENST00000406697	complement C1s [Source:HGNC Symbol;Acc:HGNC:1247]	protein_coding
C2	1	NA	ENSG00000204364	ENST00000493575	complement C2 [Source:HGNC Symbol;Acc:HGNC:1248]	protein_coding
C20orf144	2	ENSG00000149609	ENSG00000149609	ENST00000375222	chromosome 20 open reading frame 144 [Source:HGNC Symbol;Acc:HGNC:16137]	protein_coding
C20orf96	7	ENSG00000196476	ENSG00000196476	ENST00000382369	chromosome 20 open reading frame 96 [Source:HGNC Symbol;Acc:HGNC:16227]	protein_coding
C21orf58	18	ENSG00000160298	ENSG00000160298	ENST00000491666	chromosome 21 open reading frame 58 [Source:HGNC Symbol;Acc:HGNC:1300]	protein_coding
C21orf62-AS1	3	NA	ENSG00000205930	ENST00000382375	C21orf62 antisense RNA 1 [Source:HGNC Symbol;Acc:HGNC:1290]	lncRNA
C21orf91	1	ENSG00000154642	ENSG00000154642	ENST00000284881	chromosome 21 open reading frame 91 [Source:HGNC Symbol;Acc:HGNC:16459]	protein_coding
C22orf39	6	ENSG00000242259	ENSG00000242259	ENST00000509549	chromosome 22 open reading frame 39 [Source:HGNC Symbol;Acc:HGNC:27012]	protein_coding
C22orf46P	10	ENSG00000184208	ENSG00000184208	ENST00000654032	chromosome 22 open reading frame 46, pseudogene [Source:HGNC Symbol;Acc:HGNC:26294]	transcribed_unitary_pseudogene
C2CD2	27	ENSG00000157617	ENSG00000157617	ENST00000449165	C2 calcium dependent domain containing 2 [Source:HGNC Symbol;Acc:HGNC:1266]	protein_coding
C2CD2L	5	ENSG00000172375	ENSG00000172375	ENST00000534024	C2CD2 like [Source:HGNC Symbol;Acc:HGNC:29000]	protein_coding
C2CD3	24	ENSG00000168014	ENSG00000168014	ENST00000442398	C2 domain containing 3 centriole elongation regulator [Source:HGNC Symbol;Acc:HGNC:24564]	protein_coding
C2CD5	10	ENSG00000111731	ENSG00000111731	ENST00000333957	C2 calcium dependent domain containing 5 [Source:HGNC Symbol;Acc:HGNC:29062]	protein_coding
C2CD6	1	NA	ENSG00000155754	ENST00000439140	C2 calcium dependent domain containing 6 [Source:HGNC Symbol;Acc:HGNC:14438]	protein_coding
C2orf15	3	ENSG00000273045	ENSG00000273045	ENST00000650052	chromosome 2 open reading frame 15 [Source:HGNC Symbol;Acc:HGNC:28436]	protein_coding
C2orf27A	4	NA	ENSG00000287151	ENST00000652878	chromosome 2 open reading frame 27A [Source:HGNC Symbol;Acc:HGNC:25077]	lncRNA
C2orf42	17	ENSG00000115998	ENSG00000115998	ENST00000264434	chromosome 2 open reading frame 42 [Source:HGNC Symbol;Acc:HGNC:26056]	protein_coding
C2orf49	20	ENSG00000135974	ENSG00000135974	ENST00000410049	chromosome 2 open reading frame 49 [Source:HGNC Symbol;Acc:HGNC:28772]	protein_coding
C2orf49-DT	4	ENSG00000272994	ENSG00000272994	ENST00000610036	C2orf49 divergent transcript [Source:HGNC Symbol;Acc:HGNC:55178]	lncRNA
C2orf68	52	ENSG00000168887	ENSG00000168887	ENST00000306336	chromosome 2 open reading frame 68 [Source:HGNC Symbol;Acc:HGNC:34353]	protein_coding
C2orf69	7	ENSG00000178074	ENSG00000178074	ENST00000319974	chromosome 2 open reading frame 69 [Source:HGNC Symbol;Acc:HGNC:26799]	protein_coding
C2orf72	4	ENSG00000204128	ENSG00000204128	ENST00000373640	chromosome 2 open reading frame 72 [Source:HGNC Symbol;Acc:HGNC:27418]	protein_coding
C2orf74	1	ENSG00000237651	ENSG00000237651	ENST00000426997	chromosome 2 open reading frame 74 [Source:HGNC Symbol;Acc:HGNC:34439]	protein_coding
C2orf74-DT	22	NA	ENSG00000212978	ENST00000420918	C2orf74 divergent transcript [Source:HGNC Symbol;Acc:HGNC:27941]	lncRNA
C2orf76	6	ENSG00000186132	ENSG00000186132	ENST00000409466	chromosome 2 open reading frame 76 [Source:HGNC Symbol;Acc:HGNC:27017]	protein_coding
C3	19	ENSG00000125730	ENSG00000125730	ENST00000695651	complement C3 [Source:HGNC Symbol;Acc:HGNC:1318]	protein_coding
C3orf18	1	NA	ENSG00000088543	ENST00000426034	chromosome 3 open reading frame 18 [Source:HGNC Symbol;Acc:HGNC:24837]	protein_coding
C3orf33	1	ENSG00000174928	ENSG00000174928	ENST00000482061	chromosome 3 open reading frame 33 [Source:HGNC Symbol;Acc:HGNC:26434]	protein_coding
C3orf38	21	ENSG00000179021	ENSG00000179021	ENST00000318887	chromosome 3 open reading frame 38 [Source:HGNC Symbol;Acc:HGNC:28384]	protein_coding
C3orf52	7	ENSG00000114529	ENSG00000114529	ENST00000480282	chromosome 3 open reading frame 52 [Source:HGNC Symbol;Acc:HGNC:26255]	protein_coding
C3orf62	1	ENSG00000188315	ENSG00000188315	ENST00000343010	chromosome 3 open reading frame 62 [Source:HGNC Symbol;Acc:HGNC:24771]	protein_coding
C3orf80	1	ENSG00000180044	ENSG00000180044	ENST00000326474	chromosome 3 open reading frame 80 [Source:HGNC Symbol;Acc:HGNC:40048]	protein_coding
C4BPA	2	ENSG00000123838	ENSG00000123838	ENST00000367070	complement component 4 binding protein alpha [Source:HGNC Symbol;Acc:HGNC:1325]	protein_coding
C4BPB	3	NA	ENSG00000123843	ENST00000367078	complement component 4 binding protein beta [Source:HGNC Symbol;Acc:HGNC:1328]	protein_coding
C4orf3	88	ENSG00000164096	ENSG00000164096	ENST00000504110	chromosome 4 open reading frame 3 [Source:HGNC Symbol;Acc:HGNC:19225]	protein_coding
C4orf33	6	ENSG00000151470	ENSG00000151470	ENST00000281146	chromosome 4 open reading frame 33 [Source:HGNC Symbol;Acc:HGNC:27025]	protein_coding
C4orf46	11	ENSG00000205208	ENSG00000205208	ENST00000379205	chromosome 4 open reading frame 46 [Source:HGNC Symbol;Acc:HGNC:27320]	protein_coding
C4orf46P1	1	NA	ENSG00000206168	ENST00000382990	C4orf46 pseudogene 1 [Source:HGNC Symbol;Acc:HGNC:55882]	processed_pseudogene
C4orf46P2	1	NA	ENSG00000248503	ENST00000506043	C4orf46 pseudogene 2 [Source:HGNC Symbol;Acc:HGNC:55883]	transcribed_processed_pseudogene
C5	53	ENSG00000106804	ENSG00000106804	ENST00000697921	complement C5 [Source:HGNC Symbol;Acc:HGNC:1331]	protein_coding
C5AR1	3	ENSG00000197405	ENSG00000197405	ENST00000595501	complement C5a receptor 1 [Source:HGNC Symbol;Acc:HGNC:1338]	protein_coding
C5AR2	1	NA	ENSG00000134830	ENST00000595464	complement C5a receptor 2 [Source:HGNC Symbol;Acc:HGNC:4527]	protein_coding
C5orf15	36	ENSG00000113583	ENSG00000113583	ENST00000231512	chromosome 5 open reading frame 15 [Source:HGNC Symbol;Acc:HGNC:20656]	protein_coding
C5orf22	6	ENSG00000082213	ENSG00000082213	ENST00000510659	chromosome 5 open reading frame 22 [Source:HGNC Symbol;Acc:HGNC:25639]	protein_coding
C5orf24	33	ENSG00000181904	ENSG00000181904	ENST00000338051	chromosome 5 open reading frame 24 [Source:HGNC Symbol;Acc:HGNC:26746]	protein_coding
C5orf34	2	ENSG00000172244	ENSG00000172244	ENST00000306862	chromosome 5 open reading frame 34 [Source:HGNC Symbol;Acc:HGNC:24738]	protein_coding
C5orf34-AS1	1	NA	ENSG00000248554	ENST00000512498	C5orf34 antisense RNA 1 [Source:HGNC Symbol;Acc:HGNC:41061]	lncRNA
C5orf63	13	ENSG00000164241	ENSG00000164241	ENST00000535381	chromosome 5 open reading frame 63 [Source:HGNC Symbol;Acc:HGNC:40051]	protein_coding
C5orf64	1	NA	ENSG00000178722	ENST00000507461	chromosome 5 putative open reading frame 64 [Source:HGNC Symbol;Acc:HGNC:26744]	lncRNA
C6orf118	4	ENSG00000112539	ENSG00000112539	ENST00000494696	chromosome 6 open reading frame 118 [Source:HGNC Symbol;Acc:HGNC:21233]	protein_coding
C6orf120	3	NA	ENSG00000185127	ENST00000332290	chromosome 6 open reading frame 120 [Source:HGNC Symbol;Acc:HGNC:21247]	protein_coding
C6orf132	2	ENSG00000188112	ENSG00000188112	ENST00000696229	chromosome 6 open reading frame 132 [Source:HGNC Symbol;Acc:HGNC:21288]	protein_coding
C6orf136	3	ENSG00000204564	ENSG00000204564	ENST00000484551	chromosome 6 open reading frame 136 [Source:HGNC Symbol;Acc:HGNC:21301]	protein_coding
C6orf141	22	ENSG00000197261	ENSG00000197261	ENST00000529246	chromosome 6 open reading frame 141 [Source:HGNC Symbol;Acc:HGNC:21351]	protein_coding
C6orf226	4	ENSG00000221821	ENSG00000221821	ENST00000408925	chromosome 6 open reading frame 226 [Source:HGNC Symbol;Acc:HGNC:34431]	protein_coding
C6orf52	3	ENSG00000285312	ENSG00000285312	ENST00000643843	chromosome 6 open reading frame 52 [Source:HGNC Symbol;Acc:HGNC:20881]	protein_coding
C6orf62	31	ENSG00000112308	ENSG00000112308	ENST00000378119	chromosome 6 open reading frame 62 [Source:HGNC Symbol;Acc:HGNC:20998]	protein_coding
C6orf89	47	ENSG00000198663	ENSG00000198663	ENST00000359359	chromosome 6 open reading frame 89 [Source:HGNC Symbol;Acc:HGNC:21114]	protein_coding
C7orf50	105	ENSG00000146540	ENSG00000146540	ENST00000357429	chromosome 7 open reading frame 50 [Source:HGNC Symbol;Acc:HGNC:22421]	protein_coding
C8G	1	ENSG00000176919	ENSG00000176919	ENST00000649755	complement C8 gamma chain [Source:HGNC Symbol;Acc:HGNC:1354]	protein_coding
C8orf33	76	ENSG00000291362	ENSG00000182307	ENST00000331434	chromosome 8 open reading frame 33 [Source:HGNC Symbol;Acc:HGNC:26104]	protein_coding
C8orf44	1	ENSG00000288596	ENSG00000288596	ENST00000521113	chromosome 8 putative open reading frame 44 [Source:HGNC Symbol;Acc:HGNC:25646]	lncRNA
C8orf48	1	ENSG00000164743	ENSG00000164743	ENST00000297324	chromosome 8 open reading frame 48 [Source:HGNC Symbol;Acc:HGNC:26345]	protein_coding
C8orf58	3	ENSG00000241852	ENSG00000241852	ENST00000409586	chromosome 8 open reading frame 58 [Source:HGNC Symbol;Acc:HGNC:32233]	protein_coding
C8orf76	2	ENSG00000189376	ENSG00000189376	ENST00000276704	chromosome 8 open reading frame 76 [Source:HGNC Symbol;Acc:HGNC:25924]	protein_coding
C8orf82	3	ENSG00000213563	ENSG00000213563	ENST00000524821	chromosome 8 open reading frame 82 [Source:HGNC Symbol;Acc:HGNC:33826]	protein_coding
C9orf40	10	ENSG00000135045	ENSG00000135045	ENST00000376854	chromosome 9 open reading frame 40 [Source:HGNC Symbol;Acc:HGNC:23433]	protein_coding
C9orf50	2	NA	ENSG00000179058	ENST00000372478	chromosome 9 open reading frame 50 [Source:HGNC Symbol;Acc:HGNC:23677]	protein_coding
C9orf72	4	ENSG00000147894	ENSG00000147894	ENST00000673600	C9orf72-SMCR8 complex subunit [Source:HGNC Symbol;Acc:HGNC:28337]	protein_coding
C9orf78	69	ENSG00000136819	ENSG00000136819	ENST00000372447	chromosome 9 open reading frame 78 [Source:HGNC Symbol;Acc:HGNC:24932]	protein_coding
C9orf85	16	ENSG00000155621	ENSG00000155621	ENST00000479413	chromosome 9 open reading frame 85 [Source:HGNC Symbol;Acc:HGNC:28784]	protein_coding
CA12	453	ENSG00000074410	ENSG00000074410	ENST00000178638	carbonic anhydrase 12 [Source:HGNC Symbol;Acc:HGNC:1371]	protein_coding
CA13	3	ENSG00000185015	ENSG00000185015	ENST00000517831	carbonic anhydrase 13 [Source:HGNC Symbol;Acc:HGNC:14914]	protein_coding
CA2	6	ENSG00000104267	ENSG00000104267	ENST00000285379	carbonic anhydrase 2 [Source:HGNC Symbol;Acc:HGNC:1373]	protein_coding
CA5B	3	ENSG00000169239	ENSG00000169239	ENST00000498004	carbonic anhydrase 5B [Source:HGNC Symbol;Acc:HGNC:1378]	protein_coding
CA5BP1	3	ENSG00000186312	ENSG00000186312	ENST00000435806	carbonic anhydrase 5B pseudogene 1 [Source:HGNC Symbol;Acc:HGNC:29544]	transcribed_unprocessed_pseudogene
CA8	7	ENSG00000178538	ENSG00000178538	ENST00000317995	carbonic anhydrase 8 [Source:HGNC Symbol;Acc:HGNC:1382]	protein_coding
CA9	1	ENSG00000107159	ENSG00000107159	ENST00000378357	carbonic anhydrase 9 [Source:HGNC Symbol;Acc:HGNC:1383]	protein_coding
CAAP1	31	ENSG00000120159	ENSG00000120159	ENST00000333916	caspase activity and apoptosis inhibitor 1 [Source:HGNC Symbol;Acc:HGNC:25834]	protein_coding
CAB39	36	ENSG00000135932	ENSG00000135932	ENST00000258418	calcium binding protein 39 [Source:HGNC Symbol;Acc:HGNC:20292]	protein_coding
CAB39L	3	ENSG00000102547	ENSG00000102547	ENST00000355854	calcium binding protein 39 like [Source:HGNC Symbol;Acc:HGNC:20290]	protein_coding
CAB39P1	2	ENSG00000251303	ENSG00000251303	ENST00000502277	calcium binding protein 39 pseudogene 1 [Source:HGNC Symbol;Acc:HGNC:51641]	processed_pseudogene
CABIN1	17	ENSG00000099991	ENSG00000099991	ENST00000454754	calcineurin binding protein 1 [Source:HGNC Symbol;Acc:HGNC:24187]	protein_coding
CABLES1	9	ENSG00000134508	ENSG00000134508	ENST00000400473	Cdk5 and Abl enzyme substrate 1 [Source:HGNC Symbol;Acc:HGNC:25097]	protein_coding
CABLES2	14	ENSG00000149679	ENSG00000149679	ENST00000279101	Cdk5 and Abl enzyme substrate 2 [Source:HGNC Symbol;Acc:HGNC:16143]	protein_coding
CABP1	1	NA	ENSG00000157782	ENST00000316803	calcium binding protein 1 [Source:HGNC Symbol;Acc:HGNC:1384]	protein_coding
CABYR	9	ENSG00000154040	ENSG00000154040	ENST00000399496	calcium binding tyrosine phosphorylation regulated [Source:HGNC Symbol;Acc:HGNC:15569]	protein_coding
CACFD1	2	ENSG00000280479	ENSG00000280479	ENST00000627083	calcium channel flower domain containing 1 [Source:HGNC Symbol;Acc:HGNC:1365]	protein_coding
CACNA1D	7	ENSG00000157388	ENSG00000157388	ENST00000637424	calcium voltage-gated channel subunit alpha1 D [Source:HGNC Symbol;Acc:HGNC:1391]	protein_coding
CACNA1G	3	ENSG00000006283	ENSG00000006283	ENST00000360761	calcium voltage-gated channel subunit alpha1 G [Source:HGNC Symbol;Acc:HGNC:1394]	protein_coding
CACNA1G-AS1	1	NA	ENSG00000250107	ENST00000505793	CACNA1G antisense RNA 1 [Source:HGNC Symbol;Acc:HGNC:27377]	lncRNA
CACNA1H	4	ENSG00000196557	ENSG00000196557	ENST00000711447	calcium voltage-gated channel subunit alpha1 H [Source:HGNC Symbol;Acc:HGNC:1395]	protein_coding
CACNA2D1	6	ENSG00000153956	ENSG00000153956	ENST00000356860	calcium voltage-gated channel auxiliary subunit alpha2delta 1 [Source:HGNC Symbol;Acc:HGNC:1399]	protein_coding
CACNA2D2	1	NA	ENSG00000007402	ENST00000424201	calcium voltage-gated channel auxiliary subunit alpha2delta 2 [Source:HGNC Symbol;Acc:HGNC:1400]	protein_coding
CACNB3	17	ENSG00000167535	ENSG00000167535	ENST00000547693	calcium voltage-gated channel auxiliary subunit beta 3 [Source:HGNC Symbol;Acc:HGNC:1403]	protein_coding
CACNG1	1	NA	ENSG00000108878	ENST00000226021	calcium voltage-gated channel auxiliary subunit gamma 1 [Source:HGNC Symbol;Acc:HGNC:1405]	protein_coding
CACNG4	5	ENSG00000075461	ENSG00000075461	ENST00000262138	calcium voltage-gated channel auxiliary subunit gamma 4 [Source:HGNC Symbol;Acc:HGNC:1408]	protein_coding
CACNG6	35	ENSG00000130433	ENSG00000130433	ENST00000252729	calcium voltage-gated channel auxiliary subunit gamma 6 [Source:HGNC Symbol;Acc:HGNC:13625]	protein_coding
CACNG7	3	NA	ENSG00000105605	ENST00000391767	calcium voltage-gated channel auxiliary subunit gamma 7 [Source:HGNC Symbol;Acc:HGNC:13626]	protein_coding
CACNG8	18	ENSG00000142408	ENSG00000142408	ENST00000270458	calcium voltage-gated channel auxiliary subunit gamma 8 [Source:HGNC Symbol;Acc:HGNC:13628]	protein_coding
CACTIN	1	ENSG00000105298	ENSG00000105298	ENST00000591726	cactin, spliceosome C complex subunit [Source:HGNC Symbol;Acc:HGNC:29938]	protein_coding
CACUL1	43	ENSG00000151893	ENSG00000151893	ENST00000544392	CDK2 associated cullin domain 1 [Source:HGNC Symbol;Acc:HGNC:23727]	protein_coding
CACYBP	101	ENSG00000116161	ENSG00000116161	ENST00000613570	calcyclin binding protein [Source:HGNC Symbol;Acc:HGNC:30423]	protein_coding
CACYBPP2	61	NA	ENSG00000177855	ENST00000453625	calcyclin binding protein pseudogene 2 [Source:HGNC Symbol;Acc:HGNC:45123]	processed_pseudogene
CAD	62	ENSG00000084774	ENSG00000084774	ENST00000264705	carbamoyl-phosphate synthetase 2, aspartate transcarbamylase, and dihydroorotase [Source:HGNC Symbol;Acc:HGNC:1424]	protein_coding
CADM1	174	ENSG00000182985	ENSG00000182985	ENST00000545960	cell adhesion molecule 1 [Source:HGNC Symbol;Acc:HGNC:5951]	protein_coding
CADM4	10	ENSG00000105767	ENSG00000105767	ENST00000222374	cell adhesion molecule 4 [Source:HGNC Symbol;Acc:HGNC:30825]	protein_coding
CALB1	1	ENSG00000104327	ENSG00000104327	ENST00000469032	calbindin 1 [Source:HGNC Symbol;Acc:HGNC:1434]	protein_coding
CALCOCO1	11	ENSG00000012822	ENSG00000012822	ENST00000262059	calcium binding and coiled-coil domain 1 [Source:HGNC Symbol;Acc:HGNC:29306]	protein_coding
CALCOCO2	99	ENSG00000136436	ENSG00000136436	ENST00000258947	calcium binding and coiled-coil domain 2 [Source:HGNC Symbol;Acc:HGNC:29912]	protein_coding
CALD1	205	ENSG00000122786	ENSG00000122786	ENST00000417172	caldesmon 1 [Source:HGNC Symbol;Acc:HGNC:1441]	protein_coding
CALHM2	5	ENSG00000138172	ENSG00000138172	ENST00000260743	calcium homeostasis modulator family member 2 [Source:HGNC Symbol;Acc:HGNC:23493]	protein_coding
CALM1	251	ENSG00000198668	ENSG00000198668	ENST00000557020	calmodulin 1 [Source:HGNC Symbol;Acc:HGNC:1442]	protein_coding
CALM1P1	7	NA	ENSG00000223467	ENST00000442082	calmodulin 1 pseudogene 1 [Source:HGNC Symbol;Acc:HGNC:1443]	processed_pseudogene
CALM1P2	1	NA	ENSG00000230564	ENST00000452941	calmodulin 1 pseudogene 2 [Source:HGNC Symbol;Acc:HGNC:1444]	processed_pseudogene
CALM2	1416	ENSG00000143933	ENSG00000143933	ENST00000272298	calmodulin 2 [Source:HGNC Symbol;Acc:HGNC:1445]	protein_coding
CALM2P1	7	NA	ENSG00000267170	ENST00000585658	calmodulin 2 pseudogene 1 [Source:HGNC Symbol;Acc:HGNC:1446]	processed_pseudogene
CALM2P2	21	NA	ENSG00000229097	ENST00000428512	calmodulin 2 pseudogene 2 [Source:HGNC Symbol;Acc:HGNC:1447]	processed_pseudogene
CALM2P3	26	NA	ENSG00000215482	ENST00000400429	calmodulin 2 pseudogene 3 [Source:HGNC Symbol;Acc:HGNC:1448]	processed_pseudogene
CALM2P4	14	NA	ENSG00000233662	ENST00000430810	calmodulin 2 pseudogene 4 [Source:HGNC Symbol;Acc:HGNC:39661]	processed_pseudogene
CALM3	181	ENSG00000160014	ENSG00000160014	ENST00000391918	calmodulin 3 [Source:HGNC Symbol;Acc:HGNC:1449]	protein_coding
CALML3-AS1	1	NA	ENSG00000205488	ENST00000543008	CALML3 antisense RNA 1 [Source:HGNC Symbol;Acc:HGNC:44682]	lncRNA
CALR	272	ENSG00000179218	ENSG00000179218	ENST00000587486	calreticulin [Source:HGNC Symbol;Acc:HGNC:1455]	protein_coding
CALU	465	ENSG00000128595	ENSG00000128595	ENST00000535011	calumenin [Source:HGNC Symbol;Acc:HGNC:1458]	protein_coding
CAMK1	3	ENSG00000134072	ENSG00000134072	ENST00000496534	calcium/calmodulin dependent protein kinase I [Source:HGNC Symbol;Acc:HGNC:1459]	protein_coding
CAMK1D	61	ENSG00000183049	ENSG00000183049	ENST00000619168	calcium/calmodulin dependent protein kinase ID [Source:HGNC Symbol;Acc:HGNC:19341]	protein_coding
CAMK1G	2	ENSG00000008118	ENSG00000008118	ENST00000651530	calcium/calmodulin dependent protein kinase IG [Source:HGNC Symbol;Acc:HGNC:14585]	protein_coding
CAMK2A	4	ENSG00000070808	ENSG00000070808	ENST00000671881	calcium/calmodulin dependent protein kinase II alpha [Source:HGNC Symbol;Acc:HGNC:1460]	protein_coding
CAMK2D	20	ENSG00000145349	ENSG00000145349	ENST00000683023	calcium/calmodulin dependent protein kinase II delta [Source:HGNC Symbol;Acc:HGNC:1462]	protein_coding
CAMK2G	13	ENSG00000148660	ENSG00000148660	ENST00000351293	calcium/calmodulin dependent protein kinase II gamma [Source:HGNC Symbol;Acc:HGNC:1463]	protein_coding
CAMK2N1	115	ENSG00000162545	ENSG00000162545	ENST00000375078	calcium/calmodulin dependent protein kinase II inhibitor 1 [Source:HGNC Symbol;Acc:HGNC:24190]	protein_coding
CAMKK1	19	ENSG00000004660	ENSG00000004660	ENST00000381769	calcium/calmodulin dependent protein kinase kinase 1 [Source:HGNC Symbol;Acc:HGNC:1469]	protein_coding
CAMKK2	47	ENSG00000110931	ENSG00000110931	ENST00000652382	calcium/calmodulin dependent protein kinase kinase 2 [Source:HGNC Symbol;Acc:HGNC:1470]	protein_coding
CAMKMT	6	ENSG00000143919	ENSG00000143919	ENST00000378494	calmodulin-lysine N-methyltransferase [Source:HGNC Symbol;Acc:HGNC:26276]	protein_coding
CAMLG	61	ENSG00000164615	ENSG00000164615	ENST00000678771	calcium modulating ligand [Source:HGNC Symbol;Acc:HGNC:1471]	protein_coding
CAMSAP1	55	ENSG00000130559	ENSG00000130559	ENST00000389532	calmodulin regulated spectrin associated protein 1 [Source:HGNC Symbol;Acc:HGNC:19946]	protein_coding
CAMSAP1-DT	6	ENSG00000238058	ENSG00000238058	ENST00000423793	CAMSAP1 divergent transcript [Source:HGNC Symbol;Acc:HGNC:55648]	lncRNA
CAMSAP2	39	ENSG00000118200	ENSG00000118200	ENST00000358823	calmodulin regulated spectrin associated protein family member 2 [Source:HGNC Symbol;Acc:HGNC:29188]	protein_coding
CAMSAP3	5	ENSG00000076826	ENSG00000076826	ENST00000160298	calmodulin regulated spectrin associated protein family member 3 [Source:HGNC Symbol;Acc:HGNC:29307]	protein_coding
CAMTA1	69	ENSG00000171735	ENSG00000171735	ENST00000490738	calmodulin binding transcription activator 1 [Source:HGNC Symbol;Acc:HGNC:18806]	protein_coding
CAMTA2	3	ENSG00000108509	ENSG00000108509	ENST00000574951	calmodulin binding transcription activator 2 [Source:HGNC Symbol;Acc:HGNC:18807]	protein_coding
CAND1	73	ENSG00000111530	ENSG00000111530	ENST00000545606	cullin associated and neddylation dissociated 1 [Source:HGNC Symbol;Acc:HGNC:30688]	protein_coding
CAND2	6	ENSG00000144712	ENSG00000144712	ENST00000295989	cullin associated and neddylation dissociated 2 (putative) [Source:HGNC Symbol;Acc:HGNC:30689]	protein_coding
CANT1	54	ENSG00000171302	ENSG00000171302	ENST00000392446	calcium activated nucleotidase 1 [Source:HGNC Symbol;Acc:HGNC:19721]	protein_coding
CANX	320	ENSG00000283777	ENSG00000283777	ENST00000638584	calnexin [Source:HGNC Symbol;Acc:HGNC:1473]	protein_coding
CAP1	558	ENSG00000131236	ENSG00000131236	ENST00000372797	cyclase associated actin cytoskeleton regulatory protein 1 [Source:HGNC Symbol;Acc:HGNC:20040]	protein_coding
CAP1P1	24	NA	ENSG00000240809	ENST00000476047	CAP1 pseudogene 1 [Source:HGNC Symbol;Acc:HGNC:31134]	processed_pseudogene
CAP2	59	ENSG00000112186	ENSG00000112186	ENST00000229922	cyclase associated actin cytoskeleton regulatory protein 2 [Source:HGNC Symbol;Acc:HGNC:20039]	protein_coding
CAPG	65	ENSG00000042493	ENSG00000042493	ENST00000453973	capping actin protein, gelsolin like [Source:HGNC Symbol;Acc:HGNC:1474]	protein_coding
CAPN1	72	ENSG00000014216	ENSG00000014216	ENST00000528396	calpain 1 [Source:HGNC Symbol;Acc:HGNC:1476]	protein_coding
CAPN1-AS1	3	ENSG00000254614	ENSG00000254614	ENST00000528551	CAPN1 antisense RNA 1 [Source:HGNC Symbol;Acc:HGNC:56068]	lncRNA
CAPN10	9	ENSG00000142330	ENSG00000142330	ENST00000463653	calpain 10 [Source:HGNC Symbol;Acc:HGNC:1477]	protein_coding
CAPN10-DT	5	ENSG00000260942	ENSG00000260942	ENST00000567819	CAPN10 divergent transcript [Source:HGNC Symbol;Acc:HGNC:48839]	lncRNA
CAPN12	21	ENSG00000182472	ENSG00000292260	ENST00000710400	calpain 12 [Source:HGNC Symbol;Acc:HGNC:13249]	protein_coding
CAPN15	10	ENSG00000282214	ENSG00000282214	ENST00000632256	calpain 15 [Source:HGNC Symbol;Acc:HGNC:11182]	lncRNA
CAPN2	285	ENSG00000162909	ENSG00000162909	ENST00000433674	calpain 2 [Source:HGNC Symbol;Acc:HGNC:1479]	protein_coding
CAPN3	2	ENSG00000092529	ENSG00000092529	ENST00000349748	calpain 3 [Source:HGNC Symbol;Acc:HGNC:1480]	protein_coding
CAPN5	5	ENSG00000149260	ENSG00000149260	ENST00000531028	calpain 5 [Source:HGNC Symbol;Acc:HGNC:1482]	protein_coding
CAPN7	9	ENSG00000131375	ENSG00000131375	ENST00000418994	calpain 7 [Source:HGNC Symbol;Acc:HGNC:1484]	protein_coding
CAPNS1	678	ENSG00000126247	ENSG00000126247	ENST00000589146	calpain small subunit 1 [Source:HGNC Symbol;Acc:HGNC:1481]	protein_coding
CAPNS1P1	10	NA	ENSG00000215874	ENST00000401029	calpain small subunit 1 pseudogene 1 [Source:HGNC Symbol;Acc:HGNC:39562]	processed_pseudogene
CAPRIN1	104	ENSG00000135387	ENSG00000135387	ENST00000341394	cell cycle associated protein 1 [Source:HGNC Symbol;Acc:HGNC:6743]	protein_coding
CAPRIN2	21	ENSG00000110888	ENSG00000110888	ENST00000537553	caprin family member 2 [Source:HGNC Symbol;Acc:HGNC:21259]	protein_coding
CAPS2	8	ENSG00000180881	ENSG00000180881	ENST00000409004	calcyphosine 2 [Source:HGNC Symbol;Acc:HGNC:16471]	protein_coding
CAPZA1	78	ENSG00000116489	ENSG00000116489	ENST00000485542	capping actin protein of muscle Z-line subunit alpha 1 [Source:HGNC Symbol;Acc:HGNC:1488]	protein_coding
CAPZA1P3	1	NA	ENSG00000213698	ENST00000395709	CAPZA1 pseudogene 3 [Source:HGNC Symbol;Acc:HGNC:54564]	processed_pseudogene
CAPZA2	45	ENSG00000198898	ENSG00000198898	ENST00000464223	capping actin protein of muscle Z-line subunit alpha 2 [Source:HGNC Symbol;Acc:HGNC:1490]	protein_coding
CAPZB	186	ENSG00000077549	ENSG00000077549	ENST00000264202	capping actin protein of muscle Z-line subunit beta [Source:HGNC Symbol;Acc:HGNC:1491]	protein_coding
CAPZBP1	3	NA	ENSG00000231723	ENST00000414265	CAPZB pseudogene 1 [Source:HGNC Symbol;Acc:HGNC:54734]	processed_pseudogene
CARD10	8	ENSG00000100065	ENSG00000100065	ENST00000488141	caspase recruitment domain family member 10 [Source:HGNC Symbol;Acc:HGNC:16422]	protein_coding
CARD19	17	ENSG00000165233	ENSG00000165233	ENST00000375464	caspase recruitment domain family member 19 [Source:HGNC Symbol;Acc:HGNC:28148]	protein_coding
CARD6	7	ENSG00000132357	ENSG00000132357	ENST00000381677	caspase recruitment domain family member 6 [Source:HGNC Symbol;Acc:HGNC:16394]	protein_coding
CARD8	17	ENSG00000105483	ENSG00000105483	ENST00000600800	caspase recruitment domain family member 8 [Source:HGNC Symbol;Acc:HGNC:17057]	protein_coding
CARF	7	ENSG00000138380	ENSG00000138380	ENST00000402905	calcium responsive transcription factor [Source:HGNC Symbol;Acc:HGNC:14435]	protein_coding
CARHSP1	6	ENSG00000153048	ENSG00000153048	ENST00000396593	calcium regulated heat stable protein 1 [Source:HGNC Symbol;Acc:HGNC:17150]	protein_coding
CARM1	23	ENSG00000142453	ENSG00000142453	ENST00000327064	coactivator associated arginine methyltransferase 1 [Source:HGNC Symbol;Acc:HGNC:23393]	protein_coding
CARMIL1	50	ENSG00000079691	ENSG00000079691	ENST00000461945	capping protein regulator and myosin 1 linker 1 [Source:HGNC Symbol;Acc:HGNC:21581]	protein_coding
CARNMT1	25	ENSG00000156017	ENSG00000156017	ENST00000376834	carnosine N-methyltransferase 1 [Source:HGNC Symbol;Acc:HGNC:23435]	protein_coding
CARNMT1-AS1	1	NA	ENSG00000203321	ENST00000455609	CARNMT1 antisense RNA 1 [Source:HGNC Symbol;Acc:HGNC:51188]	lncRNA
CARNS1	1	NA	ENSG00000172508	ENST00000525907	carnosine synthase 1 [Source:HGNC Symbol;Acc:HGNC:29268]	protein_coding
CARS1	39	ENSG00000278191	ENSG00000278191	ENST00000612826	cysteinyl-tRNA synthetase 1 [Source:HGNC Symbol;Acc:HGNC:1493]	protein_coding
CARS2	21	ENSG00000134905	ENSG00000134905	ENST00000541239	cysteinyl-tRNA synthetase 2, mitochondrial [Source:HGNC Symbol;Acc:HGNC:25695]	protein_coding
CASC15	20	ENSG00000272168	ENSG00000272168	ENST00000651481	cancer susceptibility 15 [Source:HGNC Symbol;Acc:HGNC:28245]	lncRNA
CASC19	4	ENSG00000254166	ENSG00000254166	ENST00000523510	cancer susceptibility 19 [Source:HGNC Symbol;Acc:HGNC:49476]	lncRNA
CASC2	5	ENSG00000177640	ENSG00000177640	ENST00000414722	cancer susceptibility 2 [Source:HGNC Symbol;Acc:HGNC:22933]	lncRNA
CASC3	66	ENSG00000108349	ENSG00000108349	ENST00000418132	CASC3 exon junction complex subunit [Source:HGNC Symbol;Acc:HGNC:17040]	protein_coding
CASC8	5	ENSG00000246228	ENSG00000246228	ENST00000523825	cancer susceptibility 8 [Source:HGNC Symbol;Acc:HGNC:45129]	lncRNA
CASD1	15	ENSG00000127995	ENSG00000127995	ENST00000447923	CAS1 domain containing 1 [Source:HGNC Symbol;Acc:HGNC:16014]	protein_coding
CASK	15	ENSG00000147044	ENSG00000147044	ENST00000421587	calcium/calmodulin dependent serine protein kinase [Source:HGNC Symbol;Acc:HGNC:1497]	protein_coding
CASKIN2	1	ENSG00000177303	ENSG00000177303	ENST00000321617	CASK interacting protein 2 [Source:HGNC Symbol;Acc:HGNC:18200]	protein_coding
CASP1	1	NA	ENSG00000137752	ENST00000695717	caspase 1 [Source:HGNC Symbol;Acc:HGNC:1499]	protein_coding
CASP10	4	ENSG00000003400	ENSG00000003400	ENST00000374650	caspase 10 [Source:HGNC Symbol;Acc:HGNC:1500]	protein_coding
CASP2	52	ENSG00000106144	ENSG00000106144	ENST00000619992	caspase 2 [Source:HGNC Symbol;Acc:HGNC:1503]	protein_coding
CASP3	25	ENSG00000164305	ENSG00000164305	ENST00000393585	caspase 3 [Source:HGNC Symbol;Acc:HGNC:1504]	protein_coding
CASP4	7	ENSG00000196954	ENSG00000196954	ENST00000525116	caspase 4 [Source:HGNC Symbol;Acc:HGNC:1505]	protein_coding
CASP6	16	ENSG00000138794	ENSG00000138794	ENST00000352981	caspase 6 [Source:HGNC Symbol;Acc:HGNC:1507]	protein_coding
CASP7	12	ENSG00000165806	ENSG00000165806	ENST00000621345	caspase 7 [Source:HGNC Symbol;Acc:HGNC:1508]	protein_coding
CASP8	28	ENSG00000064012	ENSG00000064012	ENST00000392263	caspase 8 [Source:HGNC Symbol;Acc:HGNC:1509]	protein_coding
CASP8AP2	11	ENSG00000288475	ENSG00000288475	ENST00000671703	caspase 8 associated protein 2 [Source:HGNC Symbol;Acc:HGNC:1510]	protein_coding
CASP9	20	ENSG00000132906	ENSG00000132906	ENST00000546424	caspase 9 [Source:HGNC Symbol;Acc:HGNC:1511]	protein_coding
CAST	112	ENSG00000153113	ENSG00000153113	ENST00000509602	calpastatin [Source:HGNC Symbol;Acc:HGNC:1515]	protein_coding
CASTOR2	26	ENSG00000274070	ENSG00000274070	ENST00000616305	cytosolic arginine sensor for mTORC1 subunit 2 [Source:HGNC Symbol;Acc:HGNC:37073]	protein_coding
CASTOR3P	5	ENSG00000239521	ENSG00000239521	ENST00000647868	CASTOR family member 3, pseudogene [Source:HGNC Symbol;Acc:HGNC:29954]	transcribed_unprocessed_pseudogene
CASZ1	1	ENSG00000130940	ENSG00000130940	ENST00000377022	castor zinc finger 1 [Source:HGNC Symbol;Acc:HGNC:26002]	protein_coding
CAT	35	ENSG00000121691	ENSG00000121691	ENST00000241052	catalase [Source:HGNC Symbol;Acc:HGNC:1516]	protein_coding
CATSPER2	3	ENSG00000166762	ENSG00000166762	ENST00000396879	cation channel sperm associated 2 [Source:HGNC Symbol;Acc:HGNC:18810]	protein_coding
CATSPERE	1	NA	ENSG00000179397	ENST00000473875	catsper channel auxiliary subunit epsilon [Source:HGNC Symbol;Acc:HGNC:28491]	protein_coding
CATSPERG	4	NA	ENSG00000099338	ENST00000410018	cation channel sperm associated auxiliary subunit gamma [Source:HGNC Symbol;Acc:HGNC:25243]	protein_coding
CAV1	607	ENSG00000105974	ENSG00000105974	ENST00000614113	caveolin 1 [Source:HGNC Symbol;Acc:HGNC:1527]	protein_coding
CAV2	117	ENSG00000105971	ENSG00000105971	ENST00000490906	caveolin 2 [Source:HGNC Symbol;Acc:HGNC:1528]	protein_coding
CAVIN1	381	ENSG00000177469	ENSG00000177469	ENST00000357037	caveolae associated protein 1 [Source:HGNC Symbol;Acc:HGNC:9688]	protein_coding
CAVIN2	21	ENSG00000168497	ENSG00000168497	ENST00000304141	caveolae associated protein 2 [Source:HGNC Symbol;Acc:HGNC:10690]	protein_coding
CBFA2T2	37	ENSG00000078699	ENSG00000078699	ENST00000471007	CBFA2/RUNX1 partner transcriptional co-repressor 2 [Source:HGNC Symbol;Acc:HGNC:1536]	protein_coding
CBFB	32	ENSG00000067955	ENSG00000067955	ENST00000651988	core-binding factor subunit beta [Source:HGNC Symbol;Acc:HGNC:1539]	protein_coding
CBL	25	ENSG00000110395	ENSG00000110395	ENST00000634586	Cbl proto-oncogene [Source:HGNC Symbol;Acc:HGNC:1541]	protein_coding
CBLB	17	ENSG00000114423	ENSG00000114423	ENST00000394030	Cbl proto-oncogene B [Source:HGNC Symbol;Acc:HGNC:1542]	protein_coding
CBLL1	8	ENSG00000105879	ENSG00000105879	ENST00000698938	Cbl proto-oncogene like 1 [Source:HGNC Symbol;Acc:HGNC:21225]	protein_coding
CBLN1	1	NA	ENSG00000102924	ENST00000219197	cerebellin 1 precursor [Source:HGNC Symbol;Acc:HGNC:1543]	protein_coding
CBR1	9	ENSG00000159228	ENSG00000159228	ENST00000466328	carbonyl reductase 1 [Source:HGNC Symbol;Acc:HGNC:1548]	protein_coding
CBR3-AS1	4	ENSG00000236830	ENSG00000236830	ENST00000453159	CBR3 antisense RNA 1 [Source:HGNC Symbol;Acc:HGNC:43664]	lncRNA
CBR4	15	ENSG00000145439	ENSG00000145439	ENST00000510042	carbonyl reductase 4 [Source:HGNC Symbol;Acc:HGNC:25891]	protein_coding
CBS	25	ENSG00000160200	ENSG00000160200	ENST00000461686	cystathionine beta-synthase [Source:HGNC Symbol;Acc:HGNC:1550]	protein_coding
CBX1	160	ENSG00000108468	ENSG00000108468	ENST00000393408	chromobox 1 [Source:HGNC Symbol;Acc:HGNC:1551]	protein_coding
CBX1P1	7	NA	ENSG00000230823	ENST00000440184	chromobox 1 pseudogene 1 [Source:HGNC Symbol;Acc:HGNC:38655]	processed_pseudogene
CBX1P2	1	NA	ENSG00000214322	ENST00000453841	chromobox 1 pseudogene 2 [Source:HGNC Symbol;Acc:HGNC:38656]	processed_pseudogene
CBX2	20	ENSG00000173894	ENSG00000173894	ENST00000310942	chromobox 2 [Source:HGNC Symbol;Acc:HGNC:1552]	protein_coding
CBX3	155	ENSG00000122565	ENSG00000122565	ENST00000337620	chromobox 3 [Source:HGNC Symbol;Acc:HGNC:1553]	protein_coding
CBX3P2	3	NA	ENSG00000266405	ENST00000583365	CBX3 pseudogene 2 [Source:HGNC Symbol;Acc:HGNC:42874]	transcribed_processed_pseudogene
CBX3P5	1	NA	ENSG00000257666	ENST00000552017	CBX3 pseudogene 5 [Source:HGNC Symbol;Acc:HGNC:42877]	processed_pseudogene
CBX3P7	2	NA	ENSG00000197692	ENST00000532876	CBX3 pseudogene 7 [Source:HGNC Symbol;Acc:HGNC:42879]	processed_pseudogene
CBX3P9	9	NA	ENSG00000217241	ENST00000402326	CBX3 pseudogene 9 [Source:HGNC Symbol;Acc:HGNC:42881]	processed_pseudogene
CBX4	14	ENSG00000141582	ENSG00000141582	ENST00000269397	chromobox 4 [Source:HGNC Symbol;Acc:HGNC:1554]	protein_coding
CBX5	203	ENSG00000094916	ENSG00000094916	ENST00000209875	chromobox 5 [Source:HGNC Symbol;Acc:HGNC:1555]	protein_coding
CBX6	114	ENSG00000183741	ENSG00000183741	ENST00000407418	chromobox 6 [Source:HGNC Symbol;Acc:HGNC:1556]	protein_coding
CBX7	1	NA	ENSG00000100307	ENST00000475962	chromobox 7 [Source:HGNC Symbol;Acc:HGNC:1557]	protein_coding
CBX8	27	ENSG00000141570	ENSG00000141570	ENST00000269385	chromobox 8 [Source:HGNC Symbol;Acc:HGNC:15962]	protein_coding
CBY1	4	ENSG00000100211	ENSG00000100211	ENST00000475924	chibby 1, beta catenin antagonist [Source:HGNC Symbol;Acc:HGNC:1307]	protein_coding
CBY3	1	NA	ENSG00000283718	ENST00000639980	chibby family member 3 [Source:HGNC Symbol;Acc:HGNC:33278]	protein_coding
CC2D1A	17	ENSG00000288293	ENSG00000288293	ENST00000672017	coiled-coil and C2 domain containing 1A [Source:HGNC Symbol;Acc:HGNC:30237]	protein_coding
CC2D1B	14	ENSG00000154222	ENSG00000154222	ENST00000470844	coiled-coil and C2 domain containing 1B [Source:HGNC Symbol;Acc:HGNC:29386]	protein_coding
CC2D2A	12	ENSG00000048342	ENSG00000048342	ENST00000515124	coiled-coil and C2 domain containing 2A [Source:HGNC Symbol;Acc:HGNC:29253]	protein_coding
CCAR1	117	ENSG00000060339	ENSG00000060339	ENST00000536391	cell division cycle and apoptosis regulator 1 [Source:HGNC Symbol;Acc:HGNC:24236]	protein_coding
CCAR2	15	ENSG00000158941	ENSG00000158941	ENST00000308511	cell cycle and apoptosis regulator 2 [Source:HGNC Symbol;Acc:HGNC:23360]	protein_coding
CCBE1	13	ENSG00000183287	ENSG00000183287	ENST00000439986	collagen and calcium binding EGF domains 1 [Source:HGNC Symbol;Acc:HGNC:29426]	protein_coding
CCDC102A	9	ENSG00000135736	ENSG00000135736	ENST00000258214	coiled-coil domain containing 102A [Source:HGNC Symbol;Acc:HGNC:28097]	protein_coding
CCDC102B	1	ENSG00000150636	ENSG00000150636	ENST00000582077	coiled-coil domain containing 102B [Source:HGNC Symbol;Acc:HGNC:26295]	protein_coding
CCDC103	3	ENSG00000167131	ENSG00000167131	ENST00000577339	coiled-coil domain containing 103 [Source:HGNC Symbol;Acc:HGNC:32700]	protein_coding
CCDC106	13	ENSG00000173581	ENSG00000173581	ENST00000592996	coiled-coil domain containing 106 [Source:HGNC Symbol;Acc:HGNC:30181]	protein_coding
CCDC107	3	ENSG00000159884	ENSG00000159884	ENST00000378409	coiled-coil domain containing 107 [Source:HGNC Symbol;Acc:HGNC:28465]	protein_coding
CCDC112	11	ENSG00000164221	ENSG00000164221	ENST00000379611	coiled-coil domain containing 112 [Source:HGNC Symbol;Acc:HGNC:28599]	protein_coding
CCDC113	8	NA	ENSG00000103021	ENST00000569374	coiled-coil domain containing 113 [Source:HGNC Symbol;Acc:HGNC:25002]	protein_coding
CCDC115	19	ENSG00000136710	ENSG00000136710	ENST00000259229	coiled-coil domain containing 115 [Source:HGNC Symbol;Acc:HGNC:28178]	protein_coding
CCDC117	7	ENSG00000159873	ENSG00000159873	ENST00000421503	coiled-coil domain containing 117 [Source:HGNC Symbol;Acc:HGNC:26599]	protein_coding
CCDC12	32	ENSG00000160799	ENSG00000160799	ENST00000425441	coiled-coil domain containing 12 [Source:HGNC Symbol;Acc:HGNC:28332]	protein_coding
CCDC120	1	NA	ENSG00000292279	ENST00000710667	coiled-coil domain containing 120 [Source:HGNC Symbol;Acc:HGNC:28910]	protein_coding
CCDC122	2	ENSG00000151773	ENSG00000151773	ENST00000470137	coiled-coil domain containing 122 [Source:HGNC Symbol;Acc:HGNC:26478]	protein_coding
CCDC124	64	ENSG00000007080	ENSG00000007080	ENST00000445755	coiled-coil domain containing 124 [Source:HGNC Symbol;Acc:HGNC:25171]	protein_coding
CCDC125	19	ENSG00000277868	ENSG00000277868	ENST00000619386	coiled-coil domain containing 125 [Source:HGNC Symbol;Acc:HGNC:28924]	protein_coding
CCDC126	7	ENSG00000169193	ENSG00000169193	ENST00000307471	coiled-coil domain containing 126 [Source:HGNC Symbol;Acc:HGNC:22398]	protein_coding
CCDC127	43	ENSG00000164366	ENSG00000164366	ENST00000296824	coiled-coil domain containing 127 [Source:HGNC Symbol;Acc:HGNC:30520]	protein_coding
CCDC134	4	ENSG00000100147	ENSG00000100147	ENST00000402061	coiled-coil domain containing 134 [Source:HGNC Symbol;Acc:HGNC:26185]	protein_coding
CCDC136	2	ENSG00000128596	ENSG00000128596	ENST00000485998	coiled-coil domain containing 136 [Source:HGNC Symbol;Acc:HGNC:22225]	protein_coding
CCDC137	49	ENSG00000185298	ENSG00000185298	ENST00000329214	coiled-coil domain containing 137 [Source:HGNC Symbol;Acc:HGNC:33451]	protein_coding
CCDC137P1	3	NA	ENSG00000242609	ENST00000467189	CCDC137 pseudogene 1 [Source:HGNC Symbol;Acc:HGNC:33459]	processed_pseudogene
CCDC137P2	1	NA	ENSG00000239350	ENST00000479379	CCDC137 pseudogene 2 [Source:HGNC Symbol;Acc:HGNC:56429]	processed_pseudogene
CCDC138	5	ENSG00000163006	ENSG00000163006	ENST00000412964	coiled-coil domain containing 138 [Source:HGNC Symbol;Acc:HGNC:26531]	protein_coding
CCDC14	36	ENSG00000175455	ENSG00000175455	ENST00000463996	coiled-coil domain containing 14 [Source:HGNC Symbol;Acc:HGNC:25766]	protein_coding
CCDC142	9	ENSG00000135637	ENSG00000135637	ENST00000454193	coiled-coil domain containing 142 [Source:HGNC Symbol;Acc:HGNC:25889]	protein_coding
CCDC144A	6	ENSG00000170160	ENSG00000170160	ENST00000478303	coiled-coil domain containing 144A [Source:HGNC Symbol;Acc:HGNC:29072]	protein_coding
CCDC144BP	6	ENSG00000154874	ENSG00000154874	ENST00000285176	coiled-coil domain containing 144B, pseudogene [Source:HGNC Symbol;Acc:HGNC:26704]	transcribed_unprocessed_pseudogene
CCDC144CP	10	NA	ENSG00000154898	ENST00000433419	coiled-coil domain containing 144C, pseudogene [Source:HGNC Symbol;Acc:HGNC:29073]	transcribed_processed_pseudogene
CCDC146	2	ENSG00000135205	ENSG00000135205	ENST00000415750	coiled-coil domain containing 146 [Source:HGNC Symbol;Acc:HGNC:29296]	protein_coding
CCDC148	1	ENSG00000153237	ENSG00000153237	ENST00000283233	coiled-coil domain containing 148 [Source:HGNC Symbol;Acc:HGNC:25191]	protein_coding
CCDC149	7	ENSG00000181982	ENSG00000181982	ENST00000635206	coiled-coil domain containing 149 [Source:HGNC Symbol;Acc:HGNC:25405]	protein_coding
CCDC15	7	ENSG00000149548	ENSG00000149548	ENST00000529051	coiled-coil domain containing 15 [Source:HGNC Symbol;Acc:HGNC:25798]	protein_coding
CCDC150	8	ENSG00000144395	ENSG00000144395	ENST00000431807	coiled-coil domain containing 150 [Source:HGNC Symbol;Acc:HGNC:26834]	protein_coding
CCDC159	4	ENSG00000183401	ENSG00000183401	ENST00000589186	coiled-coil domain containing 159 [Source:HGNC Symbol;Acc:HGNC:26996]	protein_coding
CCDC162P	2	NA	ENSG00000203799	ENST00000368966	coiled-coil domain containing 162, pseudogene [Source:HGNC Symbol;Acc:HGNC:21565]	transcribed_unitary_pseudogene
CCDC167	28	ENSG00000198937	ENSG00000198937	ENST00000373408	coiled-coil domain containing 167 [Source:HGNC Symbol;Acc:HGNC:21239]	protein_coding
CCDC17	2	NA	ENSG00000159588	ENST00000372044	coiled-coil domain containing 17 [Source:HGNC Symbol;Acc:HGNC:26574]	protein_coding
CCDC171	4	ENSG00000164989	ENSG00000164989	ENST00000380701	coiled-coil domain containing 171 [Source:HGNC Symbol;Acc:HGNC:29828]	protein_coding
CCDC174	18	ENSG00000154781	ENSG00000154781	ENST00000463438	coiled-coil domain containing 174 [Source:HGNC Symbol;Acc:HGNC:28033]	protein_coding
CCDC18	11	ENSG00000122483	ENSG00000122483	ENST00000343253	coiled-coil domain containing 18 [Source:HGNC Symbol;Acc:HGNC:30370]	protein_coding
CCDC18-AS1	11	ENSG00000223745	ENSG00000223745	ENST00000413606	CCDC18 antisense RNA 1 [Source:HGNC Symbol;Acc:HGNC:52262]	lncRNA
CCDC181	1	NA	ENSG00000117477	ENST00000367805	coiled-coil domain containing 181 [Source:HGNC Symbol;Acc:HGNC:28051]	protein_coding
CCDC184	2	ENSG00000177875	ENSG00000177875	ENST00000316554	coiled-coil domain containing 184 [Source:HGNC Symbol;Acc:HGNC:33749]	protein_coding
CCDC186	10	ENSG00000165813	ENSG00000165813	ENST00000369287	coiled-coil domain containing 186 [Source:HGNC Symbol;Acc:HGNC:24349]	protein_coding
CCDC191	4	ENSG00000163617	ENSG00000163617	ENST00000295878	coiled-coil domain containing 191 [Source:HGNC Symbol;Acc:HGNC:29272]	protein_coding
CCDC192	1	NA	ENSG00000230561	ENST00000706942	coiled-coil domain containing 192 [Source:HGNC Symbol;Acc:HGNC:49566]	protein_coding
CCDC198	9	ENSG00000100557	ENSG00000100557	ENST00000216445	coiled-coil domain containing 198 [Source:HGNC Symbol;Acc:HGNC:20189]	protein_coding
CCDC200	14	ENSG00000236383	ENSG00000236383	ENST00000427995	coiled-coil domain containing 200 [Source:HGNC Symbol;Acc:HGNC:43658]	protein_coding
CCDC201	1	NA	ENSG00000283247	ENST00000636578	coiled-coil domain containing 201 [Source:HGNC Symbol;Acc:HGNC:54081]	protein_coding
CCDC22	12	ENSG00000101997	ENSG00000101997	ENST00000376227	coiled-coil domain containing 22 [Source:HGNC Symbol;Acc:HGNC:28909]	protein_coding
CCDC24	1	ENSG00000159214	ENSG00000159214	ENST00000486064	coiled-coil domain containing 24 [Source:HGNC Symbol;Acc:HGNC:28688]	protein_coding
CCDC25	70	ENSG00000147419	ENSG00000147419	ENST00000356537	coiled-coil domain containing 25 [Source:HGNC Symbol;Acc:HGNC:25591]	protein_coding
CCDC26	1	ENSG00000229140	ENSG00000229140	ENST00000643616	CCDC26 long non-coding RNA [Source:HGNC Symbol;Acc:HGNC:28416]	lncRNA
CCDC28A	8	ENSG00000024862	ENSG00000024862	ENST00000617445	coiled-coil domain containing 28A [Source:HGNC Symbol;Acc:HGNC:21098]	protein_coding
CCDC28B	3	ENSG00000160050	ENSG00000160050	ENST00000373602	coiled-coil domain containing 28B [Source:HGNC Symbol;Acc:HGNC:28163]	protein_coding
CCDC30	4	ENSG00000186409	ENSG00000186409	ENST00000654683	coiled-coil domain containing 30 [Source:HGNC Symbol;Acc:HGNC:26103]	protein_coding
CCDC34	72	ENSG00000109881	ENSG00000109881	ENST00000529615	coiled-coil domain containing 34 [Source:HGNC Symbol;Acc:HGNC:25079]	protein_coding
CCDC39	1	ENSG00000284862	ENSG00000284862	ENST00000473854	coiled-coil domain containing 39 [Source:HGNC Symbol;Acc:HGNC:25244]	protein_coding
CCDC40	6	ENSG00000291505	ENSG00000291505	ENST00000707761	coiled-coil domain containing 40 [Source:HGNC Symbol;Acc:HGNC:26090]	protein_coding
CCDC43	6	ENSG00000180329	ENSG00000180329	ENST00000588687	coiled-coil domain containing 43 [Source:HGNC Symbol;Acc:HGNC:26472]	protein_coding
CCDC47	85	ENSG00000108588	ENSG00000108588	ENST00000225726	coiled-coil domain containing 47 [Source:HGNC Symbol;Acc:HGNC:24856]	protein_coding
CCDC50	21	ENSG00000152492	ENSG00000152492	ENST00000392456	coiled-coil domain containing 50 [Source:HGNC Symbol;Acc:HGNC:18111]	protein_coding
CCDC51	15	ENSG00000164051	ENSG00000164051	ENST00000447018	coiled-coil domain containing 51 [Source:HGNC Symbol;Acc:HGNC:25714]	protein_coding
CCDC57	24	ENSG00000176155	ENSG00000176155	ENST00000584717	coiled-coil domain containing 57 [Source:HGNC Symbol;Acc:HGNC:27564]	protein_coding
CCDC59	39	ENSG00000133773	ENSG00000133773	ENST00000552377	coiled-coil domain containing 59 [Source:HGNC Symbol;Acc:HGNC:25005]	protein_coding
CCDC6	71	ENSG00000108091	ENSG00000108091	ENST00000263102	coiled-coil domain containing 6 [Source:HGNC Symbol;Acc:HGNC:18782]	protein_coding
CCDC61	6	ENSG00000104983	ENSG00000104983	ENST00000536603	coiled-coil domain containing 61 [Source:HGNC Symbol;Acc:HGNC:33629]	protein_coding
CCDC65	9	ENSG00000139537	ENSG00000139537	ENST00000266984	coiled-coil domain containing 65 [Source:HGNC Symbol;Acc:HGNC:29937]	protein_coding
CCDC66	8	ENSG00000180376	ENSG00000180376	ENST00000422222	coiled-coil domain containing 66 [Source:HGNC Symbol;Acc:HGNC:27709]	protein_coding
CCDC68	4	ENSG00000166510	ENSG00000166510	ENST00000591504	coiled-coil domain containing 68 [Source:HGNC Symbol;Acc:HGNC:24350]	protein_coding
CCDC69	5	ENSG00000198624	ENSG00000198624	ENST00000355417	coiled-coil domain containing 69 [Source:HGNC Symbol;Acc:HGNC:24487]	protein_coding
CCDC7	4	ENSG00000216937	ENSG00000216937	ENST00000476558	coiled-coil domain containing 7 [Source:HGNC Symbol;Acc:HGNC:26533]	protein_coding
CCDC71	2	NA	ENSG00000177352	ENST00000321895	coiled-coil domain containing 71 [Source:HGNC Symbol;Acc:HGNC:25760]	protein_coding
CCDC71L	14	ENSG00000253276	ENSG00000253276	ENST00000523505	coiled-coil domain containing 71 like [Source:HGNC Symbol;Acc:HGNC:26685]	protein_coding
CCDC74A	12	ENSG00000163040	ENSG00000163040	ENST00000465939	coiled-coil domain containing 74A [Source:HGNC Symbol;Acc:HGNC:25197]	protein_coding
CCDC74B	1	ENSG00000292118	ENSG00000292118	ENST00000709769	coiled-coil domain containing 74B [Source:HGNC Symbol;Acc:HGNC:25267]	protein_coding
CCDC77	13	ENSG00000120647	ENSG00000120647	ENST00000537453	coiled-coil domain containing 77 [Source:HGNC Symbol;Acc:HGNC:28203]	protein_coding
CCDC78	1	NA	ENSG00000162004	ENST00000485091	coiled-coil domain containing 78 [Source:HGNC Symbol;Acc:HGNC:14153]	protein_coding
CCDC80	358	ENSG00000091986	ENSG00000091986	ENST00000206423	coiled-coil domain containing 80 [Source:HGNC Symbol;Acc:HGNC:30649]	protein_coding
CCDC81	1	ENSG00000149201	ENSG00000149201	ENST00000354755	coiled-coil domain containing 81 [Source:HGNC Symbol;Acc:HGNC:26281]	protein_coding
CCDC82	4	ENSG00000149231	ENSG00000149231	ENST00000679696	coiled-coil domain containing 82 [Source:HGNC Symbol;Acc:HGNC:26282]	protein_coding
CCDC85B	29	ENSG00000175602	ENSG00000175602	ENST00000312579	coiled-coil domain containing 85B [Source:HGNC Symbol;Acc:HGNC:24926]	protein_coding
CCDC85C	1	ENSG00000205476	ENSG00000205476	ENST00000380243	coiled-coil domain containing 85C [Source:HGNC Symbol;Acc:HGNC:35459]	protein_coding
CCDC86	20	ENSG00000110104	ENSG00000110104	ENST00000227520	coiled-coil domain containing 86 [Source:HGNC Symbol;Acc:HGNC:28359]	protein_coding
CCDC88A	61	ENSG00000115355	ENSG00000115355	ENST00000336838	coiled-coil domain containing 88A [Source:HGNC Symbol;Acc:HGNC:25523]	protein_coding
CCDC88B	2	NA	ENSG00000168071	ENST00000356786	coiled-coil domain containing 88B [Source:HGNC Symbol;Acc:HGNC:26757]	protein_coding
CCDC88C	22	ENSG00000015133	ENSG00000015133	ENST00000556726	coiled-coil domain containing 88C [Source:HGNC Symbol;Acc:HGNC:19967]	protein_coding
CCDC9	16	ENSG00000105321	ENSG00000105321	ENST00000601154	coiled-coil domain containing 9 [Source:HGNC Symbol;Acc:HGNC:24560]	protein_coding
CCDC90B	57	ENSG00000137500	ENSG00000137500	ENST00000529689	coiled-coil domain containing 90B [Source:HGNC Symbol;Acc:HGNC:28108]	protein_coding
CCDC91	11	ENSG00000123106	ENSG00000123106	ENST00000540794	coiled-coil domain containing 91 [Source:HGNC Symbol;Acc:HGNC:24855]	protein_coding
CCDC92	12	ENSG00000275035	ENSG00000275035	ENST00000632320	coiled-coil domain containing 92 [Source:HGNC Symbol;Acc:HGNC:29563]	protein_coding
CCDC93	36	ENSG00000125633	ENSG00000125633	ENST00000376300	coiled-coil domain containing 93 [Source:HGNC Symbol;Acc:HGNC:25611]	protein_coding
CCDC97	12	ENSG00000142039	ENSG00000142039	ENST00000269967	coiled-coil domain containing 97 [Source:HGNC Symbol;Acc:HGNC:28289]	protein_coding
CCDC9B	3	ENSG00000188549	ENSG00000188549	ENST00000559313	coiled-coil domain containing 9B [Source:HGNC Symbol;Acc:HGNC:33488]	protein_coding
CCER2	3	ENSG00000283099	ENSG00000283099	ENST00000635007	coiled-coil glutamate rich protein 2 [Source:HGNC Symbol;Acc:HGNC:44662]	protein_coding
CCHCR1	16	ENSG00000206355	ENSG00000223533	ENST00000447874	coiled-coil alpha-helical rod protein 1 [Source:HGNC Symbol;Acc:HGNC:13930]	protein_coding
CCL2	22	ENSG00000108691	ENSG00000108691	ENST00000580907	C-C motif chemokine ligand 2 [Source:HGNC Symbol;Acc:HGNC:10618]	protein_coding
CCL28	1	NA	ENSG00000151882	ENST00000489442	C-C motif chemokine ligand 28 [Source:HGNC Symbol;Acc:HGNC:17700]	protein_coding
CCL5	1	NA	ENSG00000274233	ENST00000613606	C-C motif chemokine ligand 5 [Source:HGNC Symbol;Acc:HGNC:10632]	protein_coding
CCM2	11	ENSG00000136280	ENSG00000136280	ENST00000461377	CCM2 scaffold protein [Source:HGNC Symbol;Acc:HGNC:21708]	protein_coding
CCN1	31	ENSG00000142871	ENSG00000142871	ENST00000451137	cellular communication network factor 1 [Source:HGNC Symbol;Acc:HGNC:2654]	protein_coding
CCN2	14	ENSG00000118523	ENSG00000118523	ENST00000367976	cellular communication network factor 2 [Source:HGNC Symbol;Acc:HGNC:2500]	protein_coding
CCN5	22	ENSG00000064205	ENSG00000064205	ENST00000372868	cellular communication network factor 5 [Source:HGNC Symbol;Acc:HGNC:12770]	protein_coding
CCNA2	7	ENSG00000145386	ENSG00000145386	ENST00000274026	cyclin A2 [Source:HGNC Symbol;Acc:HGNC:1578]	protein_coding
CCNB1	333	ENSG00000134057	ENSG00000134057	ENST00000506572	cyclin B1 [Source:HGNC Symbol;Acc:HGNC:1579]	protein_coding
CCNB1IP1	32	ENSG00000291784	ENSG00000291784	ENST00000708737	cyclin B1 interacting protein 1 [Source:HGNC Symbol;Acc:HGNC:19437]	protein_coding
CCNB2	130	ENSG00000157456	ENSG00000157456	ENST00000288207	cyclin B2 [Source:HGNC Symbol;Acc:HGNC:1580]	protein_coding
CCNB3	1	ENSG00000147082	ENSG00000147082	ENST00000493507	cyclin B3 [Source:HGNC Symbol;Acc:HGNC:18709]	protein_coding
CCNC	31	ENSG00000112237	ENSG00000112237	ENST00000369220	cyclin C [Source:HGNC Symbol;Acc:HGNC:1581]	protein_coding
CCND1	164	ENSG00000110092	ENSG00000110092	ENST00000227507	cyclin D1 [Source:HGNC Symbol;Acc:HGNC:1582]	protein_coding
CCND3	159	ENSG00000112576	ENSG00000112576	ENST00000616010	cyclin D3 [Source:HGNC Symbol;Acc:HGNC:1585]	protein_coding
CCNDBP1	15	ENSG00000166946	ENSG00000166946	ENST00000564630	cyclin D1 binding protein 1 [Source:HGNC Symbol;Acc:HGNC:1587]	protein_coding
CCNE1	26	ENSG00000105173	ENSG00000105173	ENST00000262643	cyclin E1 [Source:HGNC Symbol;Acc:HGNC:1589]	protein_coding
CCNE2	1	ENSG00000175305	ENSG00000175305	ENST00000520509	cyclin E2 [Source:HGNC Symbol;Acc:HGNC:1590]	protein_coding
CCNF	9	ENSG00000162063	ENSG00000162063	ENST00000293968	cyclin F [Source:HGNC Symbol;Acc:HGNC:1591]	protein_coding
CCNG1	34	ENSG00000113328	ENSG00000113328	ENST00000512163	cyclin G1 [Source:HGNC Symbol;Acc:HGNC:1592]	protein_coding
CCNG2	10	ENSG00000138764	ENSG00000138764	ENST00000316355	cyclin G2 [Source:HGNC Symbol;Acc:HGNC:1593]	protein_coding
CCNH	33	ENSG00000134480	ENSG00000134480	ENST00000645953	cyclin H [Source:HGNC Symbol;Acc:HGNC:1594]	protein_coding
CCNI	218	ENSG00000118816	ENSG00000118816	ENST00000237654	cyclin I [Source:HGNC Symbol;Acc:HGNC:1595]	protein_coding
CCNJ	4	ENSG00000107443	ENSG00000107443	ENST00000403870	cyclin J [Source:HGNC Symbol;Acc:HGNC:23434]	protein_coding
CCNJL	29	ENSG00000135083	ENSG00000135083	ENST00000644926	cyclin J like [Source:HGNC Symbol;Acc:HGNC:25876]	protein_coding
CCNK	17	ENSG00000090061	ENSG00000090061	ENST00000557165	cyclin K [Source:HGNC Symbol;Acc:HGNC:1596]	protein_coding
CCNL1	35	ENSG00000163660	ENSG00000163660	ENST00000461804	cyclin L1 [Source:HGNC Symbol;Acc:HGNC:20569]	protein_coding
CCNL2	87	ENSG00000221978	ENSG00000221978	ENST00000480479	cyclin L2 [Source:HGNC Symbol;Acc:HGNC:20570]	protein_coding
CCNQ	10	ENSG00000262919	ENSG00000262919	ENST00000576892	cyclin Q [Source:HGNC Symbol;Acc:HGNC:28434]	protein_coding
CCNT1	52	ENSG00000129315	ENSG00000129315	ENST00000261900	cyclin T1 [Source:HGNC Symbol;Acc:HGNC:1599]	protein_coding
CCNT2	12	ENSG00000082258	ENSG00000082258	ENST00000419781	cyclin T2 [Source:HGNC Symbol;Acc:HGNC:1600]	protein_coding
CCNY	62	ENSG00000108100	ENSG00000108100	ENST00000490012	cyclin Y [Source:HGNC Symbol;Acc:HGNC:23354]	protein_coding
CCNY-AS1	1	NA	ENSG00000271335	ENST00000603160	CCNY antisense RNA 1 [Source:HGNC Symbol;Acc:HGNC:55252]	lncRNA
CCNYL1	19	ENSG00000163249	ENSG00000163249	ENST00000392209	cyclin Y like 1 [Source:HGNC Symbol;Acc:HGNC:26868]	protein_coding
CCP110	27	ENSG00000103540	ENSG00000103540	ENST00000396212	centriolar coiled-coil protein 110 [Source:HGNC Symbol;Acc:HGNC:24342]	protein_coding
CCPG1	7	ENSG00000260916	ENSG00000260916	ENST00000564663	cell cycle progression 1 [Source:HGNC Symbol;Acc:HGNC:24227]	protein_coding
CCR7	2	NA	ENSG00000126353	ENST00000246657	C-C motif chemokine receptor 7 [Source:HGNC Symbol;Acc:HGNC:1608]	protein_coding
CCS	36	ENSG00000173992	ENSG00000173992	ENST00000530384	copper chaperone for superoxide dismutase [Source:HGNC Symbol;Acc:HGNC:1613]	protein_coding
CCSAP	7	ENSG00000154429	ENSG00000154429	ENST00000366687	centriole, cilia and spindle associated protein [Source:HGNC Symbol;Acc:HGNC:29578]	protein_coding
CCSER2	20	ENSG00000107771	ENSG00000107771	ENST00000372088	coiled-coil serine rich protein 2 [Source:HGNC Symbol;Acc:HGNC:29197]	protein_coding
CCSER2P1	5	NA	ENSG00000235901	ENST00000454390	CCSER2 pseudogene 1 [Source:HGNC Symbol;Acc:HGNC:56795]	processed_pseudogene
CCT2	615	ENSG00000166226	ENSG00000166226	ENST00000299300	chaperonin containing TCP1 subunit 2 [Source:HGNC Symbol;Acc:HGNC:1615]	protein_coding
CCT3	606	ENSG00000163468	ENSG00000163468	ENST00000295688	chaperonin containing TCP1 subunit 3 [Source:HGNC Symbol;Acc:HGNC:1616]	protein_coding
CCT3P1	10	NA	ENSG00000253951	ENST00000518788	chaperonin containing TCP1 subunit 3 pseudogene 1 [Source:HGNC Symbol;Acc:HGNC:35129]	processed_pseudogene
CCT4	15	ENSG00000115484	ENSG00000115484	ENST00000394440	chaperonin containing TCP1 subunit 4 [Source:HGNC Symbol;Acc:HGNC:1617]	protein_coding
CCT5	839	ENSG00000150753	ENSG00000150753	ENST00000503026	chaperonin containing TCP1 subunit 5 [Source:HGNC Symbol;Acc:HGNC:1618]	protein_coding
CCT5P2	2	NA	ENSG00000230584	ENST00000432974	chaperonin containing TCP1 subunit 5 pseudogene 2 [Source:HGNC Symbol;Acc:HGNC:35139]	processed_pseudogene
CCT6A	403	ENSG00000146731	ENSG00000146731	ENST00000275603	chaperonin containing TCP1 subunit 6A [Source:HGNC Symbol;Acc:HGNC:1620]	protein_coding
CCT6B	2	ENSG00000132141	ENSG00000132141	ENST00000421975	chaperonin containing TCP1 subunit 6B [Source:HGNC Symbol;Acc:HGNC:1621]	protein_coding
CCT6P3	1	ENSG00000234585	ENSG00000234585	ENST00000452026	chaperonin containing TCP1 subunit 6 pseudogene 3 [Source:HGNC Symbol;Acc:HGNC:35137]	transcribed_unprocessed_pseudogene
CCT6P4	4	NA	ENSG00000232610	ENST00000430443	chaperonin containing TCP1 subunit 6 pseudogene 4 [Source:HGNC Symbol;Acc:HGNC:35148]	processed_pseudogene
CCT7	974	ENSG00000135624	ENSG00000135624	ENST00000471927	chaperonin containing TCP1 subunit 7 [Source:HGNC Symbol;Acc:HGNC:1622]	protein_coding
CCT7P1	2	ENSG00000217733	ENSG00000217733	ENST00000406551	chaperonin containing TCP1 subunit 7 pseudogene 1 [Source:HGNC Symbol;Acc:HGNC:35149]	processed_pseudogene
CCT7P2	5	NA	ENSG00000249958	ENST00000479109	chaperonin containing TCP1 subunit 7 pseudogene 2 [Source:HGNC Symbol;Acc:HGNC:35134]	processed_pseudogene
CCT8	260	ENSG00000291533	ENSG00000291533	ENST00000707881	chaperonin containing TCP1 subunit 8 [Source:HGNC Symbol;Acc:HGNC:1623]	protein_coding
CCT8P1	76	ENSG00000226015	ENSG00000226015	ENST00000413611	chaperonin containing TCP1 subunit 8 pseudogene 1 [Source:HGNC Symbol;Acc:HGNC:35144]	processed_pseudogene
CCZ1	51	ENSG00000122674	ENSG00000122674	ENST00000461592	CCZ1 homolog, vacuolar protein trafficking and biogenesis associated [Source:HGNC Symbol;Acc:HGNC:21691]	protein_coding
CCZ1B	10	ENSG00000146574	ENSG00000146574	ENST00000429267	CCZ1 homolog B, vacuolar protein trafficking and biogenesis associated [Source:HGNC Symbol;Acc:HGNC:21717]	protein_coding
CD101	1	ENSG00000134256	ENSG00000134256	ENST00000369470	CD101 molecule [Source:HGNC Symbol;Acc:HGNC:5949]	protein_coding
CD109	54	ENSG00000156535	ENSG00000156535	ENST00000287097	CD109 molecule [Source:HGNC Symbol;Acc:HGNC:21685]	protein_coding
CD14	9	ENSG00000170458	ENSG00000170458	ENST00000498971	CD14 molecule [Source:HGNC Symbol;Acc:HGNC:1628]	protein_coding
CD151	116	ENSG00000177697	ENSG00000177697	ENST00000524748	CD151 molecule (Raph blood group) [Source:HGNC Symbol;Acc:HGNC:1630]	protein_coding
CD164	43	ENSG00000135535	ENSG00000135535	ENST00000415861	CD164 molecule [Source:HGNC Symbol;Acc:HGNC:1632]	protein_coding
CD226	1	ENSG00000150637	ENSG00000150637	ENST00000578928	CD226 molecule [Source:HGNC Symbol;Acc:HGNC:16961]	protein_coding
CD24	203	ENSG00000272398	ENSG00000272398	ENST00000619133	CD24 molecule [Source:HGNC Symbol;Acc:HGNC:1645]	protein_coding
CD247	1	NA	ENSG00000198821	ENST00000700105	CD247 molecule [Source:HGNC Symbol;Acc:HGNC:1677]	protein_coding
CD24P4	23	NA	ENSG00000185275	ENST00000382840	CD24 molecule pseudogene 4 [Source:HGNC Symbol;Acc:HGNC:1649]	processed_pseudogene
CD27-AS1	4	ENSG00000215039	ENSG00000215039	ENST00000535639	CD27 antisense RNA 1 [Source:HGNC Symbol;Acc:HGNC:43896]	lncRNA
CD274	8	ENSG00000120217	ENSG00000120217	ENST00000381573	CD274 molecule [Source:HGNC Symbol;Acc:HGNC:17635]	protein_coding
CD276	26	ENSG00000103855	ENSG00000103855	ENST00000567189	CD276 molecule [Source:HGNC Symbol;Acc:HGNC:19137]	protein_coding
CD2AP	15	ENSG00000198087	ENSG00000198087	ENST00000359314	CD2 associated protein [Source:HGNC Symbol;Acc:HGNC:14258]	protein_coding
CD2BP2	67	ENSG00000169217	ENSG00000169217	ENST00000305596	CD2 cytoplasmic tail binding protein 2 [Source:HGNC Symbol;Acc:HGNC:1656]	protein_coding
CD320	34	ENSG00000167775	ENSG00000167775	ENST00000596002	CD320 molecule [Source:HGNC Symbol;Acc:HGNC:16692]	protein_coding
CD37	5	ENSG00000104894	ENSG00000104894	ENST00000391859	CD37 molecule [Source:HGNC Symbol;Acc:HGNC:1666]	protein_coding
CD38	16	ENSG00000004468	ENSG00000004468	ENST00000502843	CD38 molecule [Source:HGNC Symbol;Acc:HGNC:1667]	protein_coding
CD40	4	ENSG00000101017	ENSG00000101017	ENST00000695669	CD40 molecule [Source:HGNC Symbol;Acc:HGNC:11919]	protein_coding
CD44	208	ENSG00000026508	ENSG00000026508	ENST00000526025	CD44 molecule (Indian blood group) [Source:HGNC Symbol;Acc:HGNC:1681]	protein_coding
CD46	102	ENSG00000117335	ENSG00000117335	ENST00000695777	CD46 molecule [Source:HGNC Symbol;Acc:HGNC:6953]	protein_coding
CD47	13	ENSG00000196776	ENSG00000196776	ENST00000355354	CD47 molecule [Source:HGNC Symbol;Acc:HGNC:1682]	protein_coding
CD55	14	ENSG00000196352	ENSG00000196352	ENST00000695822	CD55 molecule (Cromer blood group) [Source:HGNC Symbol;Acc:HGNC:2665]	protein_coding
CD58	9	ENSG00000116815	ENSG00000116815	ENST00000369489	CD58 molecule [Source:HGNC Symbol;Acc:HGNC:1688]	protein_coding
CD59	278	ENSG00000085063	ENSG00000085063	ENST00000642928	CD59 molecule (CD59 blood group) [Source:HGNC Symbol;Acc:HGNC:1689]	protein_coding
CD63	577	ENSG00000135404	ENSG00000135404	ENST00000548898	CD63 molecule [Source:HGNC Symbol;Acc:HGNC:1692]	protein_coding
CD70	33	ENSG00000125726	ENSG00000125726	ENST00000423145	CD70 molecule [Source:HGNC Symbol;Acc:HGNC:11937]	protein_coding
CD79B	1	ENSG00000007312	ENSG00000007312	ENST00000698624	CD79b molecule [Source:HGNC Symbol;Acc:HGNC:1699]	protein_coding
CD81	79	ENSG00000110651	ENSG00000110651	ENST00000475945	CD81 molecule [Source:HGNC Symbol;Acc:HGNC:1701]	protein_coding
CD82	1	ENSG00000085117	ENSG00000085117	ENST00000526958	CD82 molecule [Source:HGNC Symbol;Acc:HGNC:6210]	protein_coding
CD83	2	ENSG00000112149	ENSG00000112149	ENST00000379153	CD83 molecule [Source:HGNC Symbol;Acc:HGNC:1703]	protein_coding
CD9	122	ENSG00000010278	ENSG00000010278	ENST00000382518	CD9 molecule [Source:HGNC Symbol;Acc:HGNC:1709]	protein_coding
CD99	250	ENSG00000292348	ENSG00000292348	ENST00000711165	CD99 molecule (Xg blood group) [Source:HGNC Symbol;Acc:HGNC:7082]	protein_coding
CD99L2	56	ENSG00000102181	ENSG00000102181	ENST00000370377	CD99 molecule like 2 [Source:HGNC Symbol;Acc:HGNC:18237]	protein_coding
CD99P1	4	ENSG00000292361	ENSG00000292361	ENST00000711244	CD99 molecule pseudogene 1 [Source:HGNC Symbol;Acc:HGNC:7083]	transcribed_unprocessed_pseudogene
CDA	12	ENSG00000158825	ENSG00000158825	ENST00000461985	cytidine deaminase [Source:HGNC Symbol;Acc:HGNC:1712]	protein_coding
CDADC1	7	ENSG00000102543	ENSG00000102543	ENST00000251108	cytidine and dCMP deaminase domain containing 1 [Source:HGNC Symbol;Acc:HGNC:20299]	protein_coding
CDC123	234	ENSG00000151465	ENSG00000151465	ENST00000429258	cell division cycle 123 [Source:HGNC Symbol;Acc:HGNC:16827]	protein_coding
CDC14A	1	NA	ENSG00000079335	ENST00000644844	cell division cycle 14A [Source:HGNC Symbol;Acc:HGNC:1718]	protein_coding
CDC14B	22	ENSG00000081377	ENSG00000081377	ENST00000474602	cell division cycle 14B [Source:HGNC Symbol;Acc:HGNC:1719]	protein_coding
CDC16	46	ENSG00000130177	ENSG00000130177	ENST00000360383	cell division cycle 16 [Source:HGNC Symbol;Acc:HGNC:1720]	protein_coding
CDC20	69	ENSG00000117399	ENSG00000117399	ENST00000310955	cell division cycle 20 [Source:HGNC Symbol;Acc:HGNC:1723]	protein_coding
CDC20P1	7	NA	ENSG00000231007	ENST00000488829	cell division cycle 20 pseudogene 1 [Source:HGNC Symbol;Acc:HGNC:29487]	processed_pseudogene
CDC23	6	ENSG00000094880	ENSG00000094880	ENST00000394886	cell division cycle 23 [Source:HGNC Symbol;Acc:HGNC:1724]	protein_coding
CDC25A	11	ENSG00000164045	ENSG00000164045	ENST00000351231	cell division cycle 25A [Source:HGNC Symbol;Acc:HGNC:1725]	protein_coding
CDC25B	132	ENSG00000101224	ENSG00000101224	ENST00000344256	cell division cycle 25B [Source:HGNC Symbol;Acc:HGNC:1726]	protein_coding
CDC25C	22	ENSG00000158402	ENSG00000158402	ENST00000323760	cell division cycle 25C [Source:HGNC Symbol;Acc:HGNC:1727]	protein_coding
CDC26	18	ENSG00000176386	ENSG00000176386	ENST00000490408	cell division cycle 26 [Source:HGNC Symbol;Acc:HGNC:17839]	protein_coding
CDC26P1	11	NA	ENSG00000238072	ENST00000450566	cell division cycle 26 pseudogene 1 [Source:HGNC Symbol;Acc:HGNC:22770]	processed_pseudogene
CDC27	143	ENSG00000004897	ENSG00000004897	ENST00000066544	cell division cycle 27 [Source:HGNC Symbol;Acc:HGNC:1728]	protein_coding
CDC27P3	1	NA	ENSG00000283005	ENST00000635418	cell division cycle 27 pseudogene 3 [Source:HGNC Symbol;Acc:HGNC:51754]	processed_pseudogene
CDC34	40	ENSG00000099804	ENSG00000099804	ENST00000215574	cell division cycle 34, ubiqiutin conjugating enzyme [Source:HGNC Symbol;Acc:HGNC:1734]	protein_coding
CDC37	113	ENSG00000105401	ENSG00000105401	ENST00000222005	cell division cycle 37, HSP90 cochaperone [Source:HGNC Symbol;Acc:HGNC:1735]	protein_coding
CDC37L1	11	ENSG00000106993	ENSG00000106993	ENST00000381858	cell division cycle 37 like 1, HSP90 cochaperone [Source:HGNC Symbol;Acc:HGNC:17179]	protein_coding
CDC40	14	ENSG00000168438	ENSG00000168438	ENST00000606893	cell division cycle 40 [Source:HGNC Symbol;Acc:HGNC:17350]	protein_coding
CDC42BPA	28	ENSG00000143776	ENSG00000143776	ENST00000366767	CDC42 binding protein kinase alpha [Source:HGNC Symbol;Acc:HGNC:1737]	protein_coding
CDC42BPB	13	ENSG00000198752	ENSG00000198752	ENST00000559043	CDC42 binding protein kinase beta [Source:HGNC Symbol;Acc:HGNC:1738]	protein_coding
CDC42BPG	2	NA	ENSG00000171219	ENST00000342711	CDC42 binding protein kinase gamma [Source:HGNC Symbol;Acc:HGNC:29829]	protein_coding
CDC42EP1	6	ENSG00000128283	ENSG00000128283	ENST00000430687	CDC42 effector protein 1 [Source:HGNC Symbol;Acc:HGNC:17014]	protein_coding
CDC42EP3	16	ENSG00000163171	ENSG00000163171	ENST00000611976	CDC42 effector protein 3 [Source:HGNC Symbol;Acc:HGNC:16943]	protein_coding
CDC42EP4	74	ENSG00000179604	ENSG00000179604	ENST00000335793	CDC42 effector protein 4 [Source:HGNC Symbol;Acc:HGNC:17147]	protein_coding
CDC42P4	1	NA	ENSG00000249965	ENST00000510507	CDC42 pseudogene 4 [Source:HGNC Symbol;Acc:HGNC:44428]	processed_pseudogene
CDC42P6	29	NA	ENSG00000237350	ENST00000421246	CDC42 pseudogene 6 [Source:HGNC Symbol;Acc:HGNC:44430]	processed_pseudogene
CDC42SE1	12	ENSG00000197622	ENSG00000197622	ENST00000439374	CDC42 small effector 1 [Source:HGNC Symbol;Acc:HGNC:17719]	protein_coding
CDC42SE2	38	ENSG00000158985	ENSG00000158985	ENST00000503291	CDC42 small effector 2 [Source:HGNC Symbol;Acc:HGNC:18547]	protein_coding
[truncated: 14,772 more rows]
