# Supplementary material for: Host-pathogen protein interaction studies: quality control of cDNA libraries using nanopore sequencing
Source: PLoS One. 2025 May 30;20(5):e0324917. doi: 10.1371/journal.pone.0324917 (PMC12124543; doi:10.1371/journal.pone.0324917)
Supplement: Table S2 — (XLSX) [file pone.0324917.s003.xlsx]

## Sheet: TableS2
Gene type	Number
protein coding	12123
processed pseudogene	2768
lncRNA	1095
unprocessed pseudogene	244
transcribed processed pseudogene	142
transcribed unprocessed pseudogene	113
snRNA	89
misc RNA	62
miRNA	34
transcribed unitary pseudogene	30
rRNA	23
snoRNA	23
rRNA pseudogene	9
Mt tRNA	4
IG V gene	2
Mt rRNA	2
translated processed pseudogene	2
ribozyme	1
scRNA	1
TEC	1
TR V gene	1
unitary pseudogene	1
