# Supplementary material for: Host-pathogen protein interaction studies: quality control of cDNA libraries using nanopore sequencing
Source: PLoS One. 2025 May 30;20(5):e0324917. doi: 10.1371/journal.pone.0324917 (PMC12124543; doi:10.1371/journal.pone.0324917)
Supplement: Table S3 — (XLSX) [file pone.0324917.s004.xlsx]

## Sheet: Feuil1
	Assemblage	n	S.obs	SC	f1	f2	f3	f4	f5	f6	f7	f8	f9	f10
sum_Counts	site.1	1164190	16770	0.9979	2477	1394	939	728	590	518	447	404	353	355
