# Supplementary material for: Host-pathogen protein interaction studies: quality control of cDNA libraries using nanopore sequencing
Source: PLoS One. 2025 May 30;20(5):e0324917. doi: 10.1371/journal.pone.0324917 (PMC12124543; doi:10.1371/journal.pone.0324917)
Supplement: Table S4 — (XLSX) [file pone.0324917.s005.xlsx]

## Sheet: SGNex_A549_cDNA_rep1_run2
Gene name	Counts	Gene ID	Transcript ID	Gene description	Gene type
5_8S_rRNA	21	ENSG00000278294	ENST00000611690	5.8S ribosomal RNA [Source:RFAM;Acc:RF00002]	rRNA
A2M-AS1	1	ENSG00000245105	ENST00000667950	A2M antisense RNA 1 [Source:HGNC Symbol;Acc:HGNC:27057]	lncRNA
A4GALT	15	ENSG00000128274	ENST00000401850	alpha 1,4-galactosyltransferase (P blood group) [Source:HGNC Symbol;Acc:HGNC:18149]	protein_coding
AAAS	108	ENSG00000291836	ENST00000708959	aladin WD repeat nucleoporin [Source:HGNC Symbol;Acc:HGNC:13666]	protein_coding
AACS	16	ENSG00000081760	ENST00000418937	acetoacetyl-CoA synthetase [Source:HGNC Symbol;Acc:HGNC:21298]	protein_coding
AADAC	5	ENSG00000114771	ENST00000232892	arylacetamide deacetylase [Source:HGNC Symbol;Acc:HGNC:17]	protein_coding
AADAT	15	ENSG00000109576	ENST00000337664	aminoadipate aminotransferase [Source:HGNC Symbol;Acc:HGNC:17929]	protein_coding
AAGAB	162	ENSG00000103591	ENST00000261880	alpha and gamma adaptin binding protein [Source:HGNC Symbol;Acc:HGNC:25662]	protein_coding
AAK1	38	ENSG00000115977	ENST00000409085	AP2 associated kinase 1 [Source:HGNC Symbol;Acc:HGNC:19679]	protein_coding
AAMDC	68	ENSG00000087884	ENST00000532481	adipogenesis associated Mth938 domain containing [Source:HGNC Symbol;Acc:HGNC:30205]	protein_coding
AAMP	165	ENSG00000127837	ENST00000248450	angio associated migratory cell protein [Source:HGNC Symbol;Acc:HGNC:18]	protein_coding
AANAT	2	ENSG00000129673	ENST00000250615	aralkylamine N-acetyltransferase [Source:HGNC Symbol;Acc:HGNC:19]	protein_coding
AAR2	51	ENSG00000131043	ENST00000680639	AAR2 splicing factor [Source:HGNC Symbol;Acc:HGNC:15886]	protein_coding
AARS1	155	ENSG00000090861	ENST00000675643	alanyl-tRNA synthetase 1 [Source:HGNC Symbol;Acc:HGNC:20]	protein_coding
AARS2	8	ENSG00000124608	ENST00000244571	alanyl-tRNA synthetase 2, mitochondrial [Source:HGNC Symbol;Acc:HGNC:21022]	protein_coding
AARSD1	2	ENSG00000266967	ENST00000587023	alanyl-tRNA synthetase domain containing 1 [Source:HGNC Symbol;Acc:HGNC:28417]	protein_coding
AASDH	17	ENSG00000157426	ENST00000451613	aminoadipate-semialdehyde dehydrogenase [Source:HGNC Symbol;Acc:HGNC:23993]	protein_coding
AASDHPPT	116	ENSG00000149313	ENST00000533423	aminoadipate-semialdehyde dehydrogenase-phosphopantetheinyl transferase [Source:HGNC Symbol;Acc:HGNC:14235]	protein_coding
AASS	1	ENSG00000008311	ENST00000679864	aminoadipate-semialdehyde synthase [Source:HGNC Symbol;Acc:HGNC:17366]	protein_coding
AATF	88	ENSG00000276072	ENST00000620004	apoptosis antagonizing transcription factor [Source:HGNC Symbol;Acc:HGNC:19235]	protein_coding
ABAT	3	ENSG00000183044	ENST00000564714	4-aminobutyrate aminotransferase [Source:HGNC Symbol;Acc:HGNC:23]	protein_coding
ABCA1	16	ENSG00000165029	ENST00000374736	ATP binding cassette subfamily A member 1 [Source:HGNC Symbol;Acc:HGNC:29]	protein_coding
ABCA11P	1	ENSG00000251595	ENST00000504019	ATP binding cassette subfamily A member 11, pseudogene [Source:HGNC Symbol;Acc:HGNC:31]	transcribed_processed_pseudogene
ABCA12	1	ENSG00000144452	ENST00000272895	ATP binding cassette subfamily A member 12 [Source:HGNC Symbol;Acc:HGNC:14637]	protein_coding
ABCA17P	4	ENSG00000238098	ENST00000494925	ATP binding cassette subfamily A member 17, pseudogene [Source:HGNC Symbol;Acc:HGNC:32972]	transcribed_unitary_pseudogene
ABCA2	8	ENSG00000107331	ENST00000341511	ATP binding cassette subfamily A member 2 [Source:HGNC Symbol;Acc:HGNC:32]	protein_coding
ABCA3	21	ENSG00000167972	ENST00000301732	ATP binding cassette subfamily A member 3 [Source:HGNC Symbol;Acc:HGNC:33]	protein_coding
ABCA3P1	1	ENSG00000257408	ENST00000550410	ABCA3 pseudogene 1 [Source:HGNC Symbol;Acc:HGNC:55707]	transcribed_unprocessed_pseudogene
ABCA5	3	ENSG00000154265	ENST00000392676	ATP binding cassette subfamily A member 5 [Source:HGNC Symbol;Acc:HGNC:35]	protein_coding
ABCA8	1	ENSG00000141338	ENST00000269080	ATP binding cassette subfamily A member 8 [Source:HGNC Symbol;Acc:HGNC:38]	protein_coding
ABCB10	2	ENSG00000135776	ENST00000344517	ATP binding cassette subfamily B member 10 [Source:HGNC Symbol;Acc:HGNC:41]	protein_coding
ABCB4	1	ENSG00000005471	ENST00000649586	ATP binding cassette subfamily B member 4 [Source:HGNC Symbol;Acc:HGNC:45]	protein_coding
ABCB5	2	ENSG00000004846	ENST00000404938	ATP binding cassette subfamily B member 5 [Source:HGNC Symbol;Acc:HGNC:46]	protein_coding
ABCB7	20	ENSG00000131269	ENST00000373394	ATP binding cassette subfamily B member 7 [Source:HGNC Symbol;Acc:HGNC:48]	protein_coding
ABCB8	31	ENSG00000197150	ENST00000542328	ATP binding cassette subfamily B member 8 [Source:HGNC Symbol;Acc:HGNC:49]	protein_coding
ABCB9	3	ENSG00000150967	ENST00000344275	ATP binding cassette subfamily B member 9 [Source:HGNC Symbol;Acc:HGNC:50]	protein_coding
ABCC1	77	ENSG00000278183	ENST00000621144	ATP binding cassette subfamily C member 1 [Source:HGNC Symbol;Acc:HGNC:51]	protein_coding
ABCC10	3	ENSG00000124574	ENST00000372515	ATP binding cassette subfamily C member 10 [Source:HGNC Symbol;Acc:HGNC:52]	protein_coding
ABCC2	96	ENSG00000023839	ENST00000648689	ATP binding cassette subfamily C member 2 [Source:HGNC Symbol;Acc:HGNC:53]	protein_coding
ABCC3	159	ENSG00000108846	ENST00000515707	ATP binding cassette subfamily C member 3 [Source:HGNC Symbol;Acc:HGNC:54]	protein_coding
ABCC4	76	ENSG00000125257	ENST00000645237	ATP binding cassette subfamily C member 4 [Source:HGNC Symbol;Acc:HGNC:55]	protein_coding
ABCC5	15	ENSG00000114770	ENST00000334444	ATP binding cassette subfamily C member 5 [Source:HGNC Symbol;Acc:HGNC:56]	protein_coding
ABCC6	29	ENSG00000275331	ENST00000620078	ATP binding cassette subfamily C member 6 [Source:HGNC Symbol;Acc:HGNC:57]	protein_coding
ABCC6P1	2	ENSG00000291057	ENST00000565118	ATP binding cassette subfamily C member 6 pseudogene 1 [Source:HGNC Symbol;Acc:HGNC:33352]	lncRNA
ABCC6P2	12	ENSG00000273808	ENST00000632973	ATP binding cassette subfamily C member 6 pseudogene 2 [Source:HGNC Symbol;Acc:HGNC:33353]	transcribed_unprocessed_pseudogene
ABCC8	2	ENSG00000006071	ENST00000644772	ATP binding cassette subfamily C member 8 [Source:HGNC Symbol;Acc:HGNC:59]	protein_coding
ABCD1	2	ENSG00000101986	ENST00000218104	ATP binding cassette subfamily D member 1 [Source:HGNC Symbol;Acc:HGNC:61]	protein_coding
ABCD3	88	ENSG00000117528	ENST00000370214	ATP binding cassette subfamily D member 3 [Source:HGNC Symbol;Acc:HGNC:67]	protein_coding
ABCD4	27	ENSG00000119688	ENST00000356924	ATP binding cassette subfamily D member 4 [Source:HGNC Symbol;Acc:HGNC:68]	protein_coding
ABCE1	32	ENSG00000164163	ENST00000502586	ATP binding cassette subfamily E member 1 [Source:HGNC Symbol;Acc:HGNC:69]	protein_coding
ABCF1	86	ENSG00000204574	ENST00000376545	ATP binding cassette subfamily F member 1 [Source:HGNC Symbol;Acc:HGNC:70]	protein_coding
ABCF2	61	ENSG00000033050	ENST00000287844	ATP binding cassette subfamily F member 2 [Source:HGNC Symbol;Acc:HGNC:71]	protein_coding
ABCF2P1	1	ENSG00000242159	ENST00000465687	ATP binding cassette subfamily F member 2 pseudogene 1 [Source:HGNC Symbol;Acc:HGNC:48841]	processed_pseudogene
ABCF3	27	ENSG00000161204	ENST00000421340	ATP binding cassette subfamily F member 3 [Source:HGNC Symbol;Acc:HGNC:72]	protein_coding
ABCG1	25	ENSG00000160179	ENST00000398457	ATP binding cassette subfamily G member 1 [Source:HGNC Symbol;Acc:HGNC:73]	protein_coding
ABCG2	61	ENSG00000118777	ENST00000650821	ATP binding cassette subfamily G member 2 (Junior blood group) [Source:HGNC Symbol;Acc:HGNC:74]	protein_coding
ABHD1	5	ENSG00000143994	ENST00000621324	abhydrolase domain containing 1 [Source:HGNC Symbol;Acc:HGNC:17553]	protein_coding
ABHD10	72	ENSG00000144827	ENST00000491580	abhydrolase domain containing 10, depalmitoylase [Source:HGNC Symbol;Acc:HGNC:25656]	protein_coding
ABHD11	7	ENSG00000106077	ENST00000497897	abhydrolase domain containing 11 [Source:HGNC Symbol;Acc:HGNC:16407]	protein_coding
ABHD12	35	ENSG00000100997	ENST00000465694	abhydrolase domain containing 12, lysophospholipase [Source:HGNC Symbol;Acc:HGNC:15868]	protein_coding
ABHD13	12	ENSG00000139826	ENST00000375898	abhydrolase domain containing 13 [Source:HGNC Symbol;Acc:HGNC:20293]	protein_coding
ABHD14A	3	ENSG00000248487	ENST00000497864	abhydrolase domain containing 14A [Source:HGNC Symbol;Acc:HGNC:24538]	protein_coding
ABHD14B	51	ENSG00000114779	ENST00000483233	abhydrolase domain containing 14B [Source:HGNC Symbol;Acc:HGNC:28235]	protein_coding
ABHD15	8	ENSG00000168792	ENST00000307201	abhydrolase domain containing 15 [Source:HGNC Symbol;Acc:HGNC:26971]	protein_coding
ABHD17A	4	ENSG00000129968	ENST00000676686	abhydrolase domain containing 17A, depalmitoylase [Source:HGNC Symbol;Acc:HGNC:28756]	protein_coding
ABHD17AP1	4	ENSG00000198658	ENST00000358206	ABHD17A pseudogene 1 [Source:HGNC Symbol;Acc:HGNC:28394]	unprocessed_pseudogene
ABHD17AP3	3	ENSG00000250536	ENST00000503096	ABHD17A pseudogene 3 [Source:HGNC Symbol;Acc:HGNC:34041]	unprocessed_pseudogene
ABHD17AP5	2	ENSG00000263366	ENST00000580133	ABHD17A pseudogene 5 [Source:HGNC Symbol;Acc:HGNC:34043]	processed_pseudogene
ABHD17AP6	4	ENSG00000226981	ENST00000458502	ABHD17A pseudogene 6 [Source:HGNC Symbol;Acc:HGNC:34044]	unprocessed_pseudogene
ABHD17B	12	ENSG00000107362	ENST00000377041	abhydrolase domain containing 17B, depalmitoylase [Source:HGNC Symbol;Acc:HGNC:24278]	protein_coding
ABHD17C	22	ENSG00000136379	ENST00000560609	abhydrolase domain containing 17C, depalmitoylase [Source:HGNC Symbol;Acc:HGNC:26925]	protein_coding
ABHD18	9	ENSG00000164074	ENST00000473040	abhydrolase domain containing 18 [Source:HGNC Symbol;Acc:HGNC:26111]	protein_coding
ABHD2	51	ENSG00000140526	ENST00000569411	abhydrolase domain containing 2, acylglycerol lipase [Source:HGNC Symbol;Acc:HGNC:18717]	protein_coding
ABHD3	26	ENSG00000158201	ENST00000289119	abhydrolase domain containing 3, phospholipase [Source:HGNC Symbol;Acc:HGNC:18718]	protein_coding
ABHD4	47	ENSG00000100439	ENST00000428304	abhydrolase domain containing 4, N-acyl phospholipase B [Source:HGNC Symbol;Acc:HGNC:20154]	protein_coding
ABHD5	24	ENSG00000011198	ENST00000643520	abhydrolase domain containing 5, lysophosphatidic acid acyltransferase [Source:HGNC Symbol;Acc:HGNC:21396]	protein_coding
ABHD6	10	ENSG00000163686	ENST00000295962	abhydrolase domain containing 6, acylglycerol lipase [Source:HGNC Symbol;Acc:HGNC:21398]	protein_coding
ABI1	71	ENSG00000136754	ENST00000376170	abl interactor 1 [Source:HGNC Symbol;Acc:HGNC:11320]	protein_coding
ABI2	32	ENSG00000138443	ENST00000261017	abl interactor 2 [Source:HGNC Symbol;Acc:HGNC:24011]	protein_coding
ABI3BP	1	ENSG00000154175	ENST00000710654	ABI family member 3 binding protein [Source:HGNC Symbol;Acc:HGNC:17265]	protein_coding
ABITRAM	36	ENSG00000119328	ENST00000322940	actin binding transcription modulator [Source:HGNC Symbol;Acc:HGNC:1364]	protein_coding
ABL1	7	ENSG00000097007	ENST00000372348	ABL proto-oncogene 1, non-receptor tyrosine kinase [Source:HGNC Symbol;Acc:HGNC:76]	protein_coding
ABL2	12	ENSG00000143322	ENST00000344730	ABL proto-oncogene 2, non-receptor tyrosine kinase [Source:HGNC Symbol;Acc:HGNC:77]	protein_coding
ABLIM1	89	ENSG00000099204	ENST00000533213	actin binding LIM protein 1 [Source:HGNC Symbol;Acc:HGNC:78]	protein_coding
ABLIM2	1	ENSG00000163995	ENST00000512594	actin binding LIM protein family member 2 [Source:HGNC Symbol;Acc:HGNC:19195]	protein_coding
ABLIM3	2	ENSG00000173210	ENST00000326685	actin binding LIM protein family member 3 [Source:HGNC Symbol;Acc:HGNC:29132]	protein_coding
ABR	10	ENSG00000278741	ENST00000612118	ABR activator of RhoGEF and GTPase [Source:HGNC Symbol;Acc:HGNC:81]	protein_coding
ABRACL	175	ENSG00000146386	ENST00000367660	ABRA C-terminal like [Source:HGNC Symbol;Acc:HGNC:21230]	protein_coding
ABRAXAS1	15	ENSG00000163322	ENST00000321945	abraxas 1, BRCA1 A complex subunit [Source:HGNC Symbol;Acc:HGNC:25829]	protein_coding
ABRAXAS2	35	ENSG00000165660	ENST00000298492	abraxas 2, BRISC complex subunit [Source:HGNC Symbol;Acc:HGNC:28975]	protein_coding
ABT1	51	ENSG00000292169	ENST00000709933	activator of basal transcription 1 [Source:HGNC Symbol;Acc:HGNC:17369]	protein_coding
ABT1P1	1	ENSG00000250496	ENST00000511060	activator of basal transcription 1 pseudogene 1 [Source:HGNC Symbol;Acc:HGNC:39557]	processed_pseudogene
ABTB1	16	ENSG00000114626	ENST00000483857	ankyrin repeat and BTB domain containing 1 [Source:HGNC Symbol;Acc:HGNC:18275]	protein_coding
ABTB2	6	ENSG00000166016	ENST00000435224	ankyrin repeat and BTB domain containing 2 [Source:HGNC Symbol;Acc:HGNC:23842]	protein_coding
ABTB3	24	ENSG00000151136	ENST00000280758	ankyrin repeat and BTB domain containing 3 [Source:HGNC Symbol;Acc:HGNC:23844]	protein_coding
ACAA1	4	ENSG00000060971	ENST00000451419	acetyl-CoA acyltransferase 1 [Source:HGNC Symbol;Acc:HGNC:82]	protein_coding
ACAA2	144	ENSG00000167315	ENST00000285093	acetyl-CoA acyltransferase 2 [Source:HGNC Symbol;Acc:HGNC:83]	protein_coding
ACAA2P1	25	ENSG00000233585	ENST00000419045	ACAA2 pseudogene 1 [Source:HGNC Symbol;Acc:HGNC:55880]	transcribed_processed_pseudogene
ACACA	107	ENSG00000278540	ENST00000616317	acetyl-CoA carboxylase alpha [Source:HGNC Symbol;Acc:HGNC:84]	protein_coding
ACACB	15	ENSG00000076555	ENST00000338432	acetyl-CoA carboxylase beta [Source:HGNC Symbol;Acc:HGNC:85]	protein_coding
ACAD10	13	ENSG00000111271	ENST00000313698	acyl-CoA dehydrogenase family member 10 [Source:HGNC Symbol;Acc:HGNC:21597]	protein_coding
ACAD8	17	ENSG00000151498	ENST00000526026	acyl-CoA dehydrogenase family member 8 [Source:HGNC Symbol;Acc:HGNC:87]	protein_coding
ACAD9	32	ENSG00000177646	ENST00000505602	acyl-CoA dehydrogenase family member 9 [Source:HGNC Symbol;Acc:HGNC:21497]	protein_coding
ACAD9-DT	1	ENSG00000287110	ENST00000692129	ACAD9 divergent transcript [Source:HGNC Symbol;Acc:HGNC:56086]	lncRNA
ACADM	83	ENSG00000117054	ENST00000525881	acyl-CoA dehydrogenase medium chain [Source:HGNC Symbol;Acc:HGNC:89]	protein_coding
ACADS	21	ENSG00000122971	ENST00000539690	acyl-CoA dehydrogenase short chain [Source:HGNC Symbol;Acc:HGNC:90]	protein_coding
ACADSB	16	ENSG00000196177	ENST00000368869	acyl-CoA dehydrogenase short/branched chain [Source:HGNC Symbol;Acc:HGNC:91]	protein_coding
ACADVL	80	ENSG00000072778	ENST00000543245	acyl-CoA dehydrogenase very long chain [Source:HGNC Symbol;Acc:HGNC:92]	protein_coding
ACAP1	10	ENSG00000288169	ENST00000672212	ArfGAP with coiled-coil, ankyrin repeat and PH domains 1 [Source:HGNC Symbol;Acc:HGNC:16467]	protein_coding
ACAP2	17	ENSG00000114331	ENST00000326793	ArfGAP with coiled-coil, ankyrin repeat and PH domains 2 [Source:HGNC Symbol;Acc:HGNC:16469]	protein_coding
ACAT1	51	ENSG00000075239	ENST00000672284	acetyl-CoA acetyltransferase 1 [Source:HGNC Symbol;Acc:HGNC:93]	protein_coding
ACAT2	34	ENSG00000120437	ENST00000367048	acetyl-CoA acetyltransferase 2 [Source:HGNC Symbol;Acc:HGNC:94]	protein_coding
ACBD3	42	ENSG00000182827	ENST00000366812	acyl-CoA binding domain containing 3 [Source:HGNC Symbol;Acc:HGNC:15453]	protein_coding
ACBD4	10	ENSG00000181513	ENST00000587976	acyl-CoA binding domain containing 4 [Source:HGNC Symbol;Acc:HGNC:23337]	protein_coding
ACBD5	80	ENSG00000107897	ENST00000677440	acyl-CoA binding domain containing 5 [Source:HGNC Symbol;Acc:HGNC:23338]	protein_coding
ACBD6	81	ENSG00000230124	ENST00000415414	acyl-CoA binding domain containing 6 [Source:HGNC Symbol;Acc:HGNC:23339]	protein_coding
ACBD7	9	ENSG00000176244	ENST00000356189	acyl-CoA binding domain containing 7 [Source:HGNC Symbol;Acc:HGNC:17715]	protein_coding
ACCS	8	ENSG00000110455	ENST00000533208	1-aminocyclopropane-1-carboxylate synthase homolog (inactive) [Source:HGNC Symbol;Acc:HGNC:23989]	protein_coding
ACD	1	ENSG00000102977	ENST00000695731	ACD shelterin complex subunit and telomerase recruitment factor [Source:HGNC Symbol;Acc:HGNC:25070]	protein_coding
ACER3	45	ENSG00000078124	ENST00000679754	alkaline ceramidase 3 [Source:HGNC Symbol;Acc:HGNC:16066]	protein_coding
ACHE	2	ENSG00000087085	ENST00000419336	acetylcholinesterase (Cartwright blood group) [Source:HGNC Symbol;Acc:HGNC:108]	protein_coding
ACIN1	29	ENSG00000100813	ENST00000557515	apoptotic chromatin condensation inducer 1 [Source:HGNC Symbol;Acc:HGNC:17066]	protein_coding
ACKR2	1	ENSG00000144648	ENST00000565749	atypical chemokine receptor 2 [Source:HGNC Symbol;Acc:HGNC:1565]	protein_coding
ACLY	602	ENSG00000131473	ENST00000590151	ATP citrate lyase [Source:HGNC Symbol;Acc:HGNC:115]	protein_coding
ACMSD	1	ENSG00000153086	ENST00000485893	aminocarboxymuconate semialdehyde decarboxylase [Source:HGNC Symbol;Acc:HGNC:19288]	protein_coding
ACO1	24	ENSG00000122729	ENST00000541043	aconitase 1 [Source:HGNC Symbol;Acc:HGNC:117]	protein_coding
ACO2	35	ENSG00000100412	ENST00000676748	aconitase 2 [Source:HGNC Symbol;Acc:HGNC:118]	protein_coding
ACOT1	67	ENSG00000184227	ENST00000311148	acyl-CoA thioesterase 1 [Source:HGNC Symbol;Acc:HGNC:33128]	protein_coding
ACOT11	1	ENSG00000162390	ENST00000481208	acyl-CoA thioesterase 11 [Source:HGNC Symbol;Acc:HGNC:18156]	protein_coding
ACOT13	358	ENSG00000112304	ENST00000537591	acyl-CoA thioesterase 13 [Source:HGNC Symbol;Acc:HGNC:20999]	protein_coding
ACOT2	88	ENSG00000119673	ENST00000538782	acyl-CoA thioesterase 2 [Source:HGNC Symbol;Acc:HGNC:18431]	protein_coding
ACOT7	68	ENSG00000097021	ENST00000608083	acyl-CoA thioesterase 7 [Source:HGNC Symbol;Acc:HGNC:24157]	protein_coding
ACOT8	13	ENSG00000101473	ENST00000217455	acyl-CoA thioesterase 8 [Source:HGNC Symbol;Acc:HGNC:15919]	protein_coding
ACOT9	145	ENSG00000123130	ENST00000379303	acyl-CoA thioesterase 9 [Source:HGNC Symbol;Acc:HGNC:17152]	protein_coding
ACOX1	92	ENSG00000161533	ENST00000293217	acyl-CoA oxidase 1 [Source:HGNC Symbol;Acc:HGNC:119]	protein_coding
ACOX2	10	ENSG00000168306	ENST00000481527	acyl-CoA oxidase 2 [Source:HGNC Symbol;Acc:HGNC:120]	protein_coding
ACOX3	17	ENSG00000087008	ENST00000356406	acyl-CoA oxidase 3, pristanoyl [Source:HGNC Symbol;Acc:HGNC:121]	protein_coding
ACP1	840	ENSG00000143727	ENST00000484125	acid phosphatase 1 [Source:HGNC Symbol;Acc:HGNC:122]	protein_coding
ACP2	30	ENSG00000134575	ENST00000672073	acid phosphatase 2, lysosomal [Source:HGNC Symbol;Acc:HGNC:123]	protein_coding
ACP6	26	ENSG00000162836	ENST00000609196	acid phosphatase 6, lysophosphatidic [Source:HGNC Symbol;Acc:HGNC:29609]	protein_coding
ACRV1	1	ENSG00000134940	ENST00000533904	acrosomal vesicle protein 1 [Source:HGNC Symbol;Acc:HGNC:127]	protein_coding
ACSF2	12	ENSG00000167107	ENST00000510410	acyl-CoA synthetase family member 2 [Source:HGNC Symbol;Acc:HGNC:26101]	protein_coding
ACSF3	18	ENSG00000176715	ENST00000537895	acyl-CoA synthetase family member 3 [Source:HGNC Symbol;Acc:HGNC:27288]	protein_coding
ACSL1	6	ENSG00000151726	ENST00000706366	acyl-CoA synthetase long chain family member 1 [Source:HGNC Symbol;Acc:HGNC:3569]	protein_coding
ACSL3	84	ENSG00000123983	ENST00000392066	acyl-CoA synthetase long chain family member 3 [Source:HGNC Symbol;Acc:HGNC:3570]	protein_coding
ACSL4	26	ENSG00000068366	ENST00000439581	acyl-CoA synthetase long chain family member 4 [Source:HGNC Symbol;Acc:HGNC:3571]	protein_coding
ACSL5	1	ENSG00000197142	ENST00000354655	acyl-CoA synthetase long chain family member 5 [Source:HGNC Symbol;Acc:HGNC:16526]	protein_coding
ACSM3	8	ENSG00000005187	ENST00000568235	acyl-CoA synthetase medium chain family member 3 [Source:HGNC Symbol;Acc:HGNC:10522]	protein_coding
ACSS1	2	ENSG00000154930	ENST00000484396	acyl-CoA synthetase short chain family member 1 [Source:HGNC Symbol;Acc:HGNC:16091]	protein_coding
ACSS2	13	ENSG00000131069	ENST00000490046	acyl-CoA synthetase short chain family member 2 [Source:HGNC Symbol;Acc:HGNC:15814]	protein_coding
ACTB	16767	ENSG00000075624	ENST00000674681	actin beta [Source:HGNC Symbol;Acc:HGNC:132]	protein_coding
ACTBP11	5	ENSG00000188460	ENST00000436287	ACTB pseudogene 11 [Source:HGNC Symbol;Acc:HGNC:33971]	processed_pseudogene
ACTBP14	1	ENSG00000229001	ENST00000411655	ACTB pseudogene 14 [Source:HGNC Symbol;Acc:HGNC:45086]	processed_pseudogene
ACTBP15	1	ENSG00000213857	ENST00000423293	ACTB pseudogene 15 [Source:HGNC Symbol;Acc:HGNC:55065]	processed_pseudogene
ACTBP2	20	ENSG00000213763	ENST00000515712	ACTB pseudogene 2 [Source:HGNC Symbol;Acc:HGNC:135]	processed_pseudogene
ACTBP8	2	ENSG00000220267	ENST00000403258	ACTB pseudogene 8 [Source:HGNC Symbol;Acc:HGNC:141]	processed_pseudogene
ACTBP9	1	ENSG00000266920	ENST00000587663	ACTB pseudogene 9 [Source:HGNC Symbol;Acc:HGNC:142]	processed_pseudogene
ACTG1	6222	ENSG00000291420	ENST00000707466	actin gamma 1 [Source:HGNC Symbol;Acc:HGNC:144]	protein_coding
ACTG1P1	4	ENSG00000178631	ENST00000415794	actin gamma 1 pseudogene 1 [Source:HGNC Symbol;Acc:HGNC:146]	processed_pseudogene
ACTG1P12	5	ENSG00000226642	ENST00000423183	actin gamma 1 pseudogene 12 [Source:HGNC Symbol;Acc:HGNC:44496]	processed_pseudogene
ACTG1P14	4	ENSG00000230581	ENST00000446382	actin gamma 1 pseudogene 14 [Source:HGNC Symbol;Acc:HGNC:49751]	processed_pseudogene
ACTG1P16	2	ENSG00000260298	ENST00000564713	actin gamma 1 pseudogene 16 [Source:HGNC Symbol;Acc:HGNC:51496]	transcribed_processed_pseudogene
ACTG1P17	1	ENSG00000259315	ENST00000558391	actin gamma 1 pseudogene 17 [Source:HGNC Symbol;Acc:HGNC:51497]	transcribed_processed_pseudogene
ACTG1P20	14	ENSG00000241547	ENST00000486001	actin gamma 1 pseudogene 20 [Source:HGNC Symbol;Acc:HGNC:51500]	processed_pseudogene
ACTG1P22	2	ENSG00000271615	ENST00000603793	actin gamma 1 pseudogene 22 [Source:HGNC Symbol;Acc:HGNC:51502]	transcribed_processed_pseudogene
ACTG1P23	1	ENSG00000230362	ENST00000437653	actin gamma 1 pseudogene 23 [Source:HGNC Symbol;Acc:HGNC:51503]	processed_pseudogene
ACTG1P25	1	ENSG00000234996	ENST00000438944	actin gamma 1 pseudogene 25 [Source:HGNC Symbol;Acc:HGNC:54872]	transcribed_processed_pseudogene
ACTG1P9	4	ENSG00000229349	ENST00000457622	actin gamma 1 pseudogene 9 [Source:HGNC Symbol;Acc:HGNC:154]	processed_pseudogene
ACTL6A	94	ENSG00000136518	ENST00000450518	actin like 6A [Source:HGNC Symbol;Acc:HGNC:24124]	protein_coding
ACTMAP	27	ENSG00000188493	ENST00000470681	actin maturation protease [Source:HGNC Symbol;Acc:HGNC:24758]	protein_coding
ACTN1	125	ENSG00000072110	ENST00000394419	actinin alpha 1 [Source:HGNC Symbol;Acc:HGNC:163]	protein_coding
ACTN4	931	ENSG00000282844	ENST00000635260	actinin alpha 4 [Source:HGNC Symbol;Acc:HGNC:166]	protein_coding
ACTR10	194	ENSG00000131966	ENST00000545307	actin related protein 10 [Source:HGNC Symbol;Acc:HGNC:17372]	protein_coding
ACTR1A	173	ENSG00000138107	ENST00000636707	actin related protein 1A [Source:HGNC Symbol;Acc:HGNC:167]	protein_coding
ACTR1AP1	1	ENSG00000233370	ENST00000418944	ACTR1A pseudogene 1 [Source:HGNC Symbol;Acc:HGNC:54703]	processed_pseudogene
ACTR1B	5	ENSG00000291597	ENST00000708081	actin related protein 1B [Source:HGNC Symbol;Acc:HGNC:168]	protein_coding
ACTR2	341	ENSG00000138071	ENST00000476840	actin related protein 2 [Source:HGNC Symbol;Acc:HGNC:169]	protein_coding
ACTR3	237	ENSG00000115091	ENST00000263238	actin related protein 3 [Source:HGNC Symbol;Acc:HGNC:170]	protein_coding
ACTR3-AS1	5	ENSG00000228857	ENST00000420579	ACTR3 antisense RNA 1 [Source:HGNC Symbol;Acc:HGNC:53965]	lncRNA
ACTR3B	3	ENSG00000133627	ENST00000377776	actin related protein 3B [Source:HGNC Symbol;Acc:HGNC:17256]	protein_coding
ACTR3C	1	ENSG00000106526	ENST00000478393	actin related protein 3C [Source:HGNC Symbol;Acc:HGNC:37282]	protein_coding
ACTR5	18	ENSG00000101442	ENST00000243903	actin related protein 5 [Source:HGNC Symbol;Acc:HGNC:14671]	protein_coding
ACTR6	61	ENSG00000075089	ENST00000551652	actin related protein 6 [Source:HGNC Symbol;Acc:HGNC:24025]	protein_coding
ACTR8	19	ENSG00000113812	ENST00000335754	actin related protein 8 [Source:HGNC Symbol;Acc:HGNC:14672]	protein_coding
ACTRT3	2	ENSG00000184378	ENST00000330368	actin related protein T3 [Source:HGNC Symbol;Acc:HGNC:24022]	protein_coding
ACVR1	5	ENSG00000115170	ENST00000682025	activin A receptor type 1 [Source:HGNC Symbol;Acc:HGNC:171]	protein_coding
ACVR1B	16	ENSG00000135503	ENST00000257963	activin A receptor type 1B [Source:HGNC Symbol;Acc:HGNC:172]	protein_coding
ACVR1C	1	ENSG00000123612	ENST00000243349	activin A receptor type 1C [Source:HGNC Symbol;Acc:HGNC:18123]	protein_coding
ACVR2A	12	ENSG00000121989	ENST00000487959	activin A receptor type 2A [Source:HGNC Symbol;Acc:HGNC:173]	protein_coding
ACVR2B	23	ENSG00000114739	ENST00000352511	activin A receptor type 2B [Source:HGNC Symbol;Acc:HGNC:174]	protein_coding
ACY3	10	ENSG00000132744	ENST00000255082	aminoacylase 3 [Source:HGNC Symbol;Acc:HGNC:24104]	protein_coding
ACYP1	156	ENSG00000119640	ENST00000555463	acylphosphatase 1 [Source:HGNC Symbol;Acc:HGNC:179]	protein_coding
ACYP2	32	ENSG00000170634	ENST00000606082	acylphosphatase 2 [Source:HGNC Symbol;Acc:HGNC:180]	protein_coding
ADA	52	ENSG00000196839	ENST00000696034	adenosine deaminase [Source:HGNC Symbol;Acc:HGNC:186]	protein_coding
ADAL	16	ENSG00000168803	ENST00000562188	adenosine deaminase like [Source:HGNC Symbol;Acc:HGNC:31853]	protein_coding
ADAM10	1065	ENSG00000137845	ENST00000260408	ADAM metallopeptidase domain 10 [Source:HGNC Symbol;Acc:HGNC:188]	protein_coding
ADAM11	2	ENSG00000073670	ENST00000200557	ADAM metallopeptidase domain 11 [Source:HGNC Symbol;Acc:HGNC:189]	protein_coding
ADAM15	33	ENSG00000143537	ENST00000473905	ADAM metallopeptidase domain 15 [Source:HGNC Symbol;Acc:HGNC:193]	protein_coding
ADAM17	8	ENSG00000151694	ENST00000310823	ADAM metallopeptidase domain 17 [Source:HGNC Symbol;Acc:HGNC:195]	protein_coding
ADAM19	17	ENSG00000135074	ENST00000517951	ADAM metallopeptidase domain 19 [Source:HGNC Symbol;Acc:HGNC:197]	protein_coding
ADAM21	1	ENSG00000139985	ENST00000679631	ADAM metallopeptidase domain 21 [Source:HGNC Symbol;Acc:HGNC:200]	protein_coding
ADAM22	3	ENSG00000008277	ENST00000398204	ADAM metallopeptidase domain 22 [Source:HGNC Symbol;Acc:HGNC:201]	protein_coding
ADAM23	3	ENSG00000114948	ENST00000264377	ADAM metallopeptidase domain 23 [Source:HGNC Symbol;Acc:HGNC:202]	protein_coding
ADAM9	263	ENSG00000168615	ENST00000678474	ADAM metallopeptidase domain 9 [Source:HGNC Symbol;Acc:HGNC:216]	protein_coding
ADAMTS10	8	ENSG00000142303	ENST00000597188	ADAM metallopeptidase with thrombospondin type 1 motif 10 [Source:HGNC Symbol;Acc:HGNC:13201]	protein_coding
ADAMTS12	2	ENSG00000281690	ENST00000625675	ADAM metallopeptidase with thrombospondin type 1 motif 12 [Source:HGNC Symbol;Acc:HGNC:14605]	protein_coding
ADAMTS13	1	ENSG00000281244	ENST00000628339	ADAM metallopeptidase with thrombospondin type 1 motif 13 [Source:HGNC Symbol;Acc:HGNC:1366]	protein_coding
ADAMTS15	2	ENSG00000166106	ENST00000299164	ADAM metallopeptidase with thrombospondin type 1 motif 15 [Source:HGNC Symbol;Acc:HGNC:16305]	protein_coding
ADAMTS7	1	ENSG00000136378	ENST00000388820	ADAM metallopeptidase with thrombospondin type 1 motif 7 [Source:HGNC Symbol;Acc:HGNC:223]	protein_coding
ADAMTSL5	2	ENSG00000185761	ENST00000330475	ADAMTS like 5 [Source:HGNC Symbol;Acc:HGNC:27912]	protein_coding
ADAP2	4	ENSG00000184060	ENST00000583688	ArfGAP with dual PH domains 2 [Source:HGNC Symbol;Acc:HGNC:16487]	protein_coding
ADAR	58	ENSG00000160710	ENST00000647682	adenosine deaminase RNA specific [Source:HGNC Symbol;Acc:HGNC:225]	protein_coding
ADAT1	40	ENSG00000065457	ENST00000564657	adenosine deaminase tRNA specific 1 [Source:HGNC Symbol;Acc:HGNC:228]	protein_coding
ADAT2	20	ENSG00000189007	ENST00000606514	adenosine deaminase tRNA specific 2 [Source:HGNC Symbol;Acc:HGNC:21172]	protein_coding
ADCK1	4	ENSG00000063761	ENST00000238561	aarF domain containing kinase 1 [Source:HGNC Symbol;Acc:HGNC:19038]	protein_coding
ADCK2	7	ENSG00000133597	ENST00000072869	aarF domain containing kinase 2 [Source:HGNC Symbol;Acc:HGNC:19039]	protein_coding
ADCK5	5	ENSG00000285451	ENST00000645946	aarF domain containing kinase 5 [Source:HGNC Symbol;Acc:HGNC:21738]	protein_coding
ADCY1	2	ENSG00000164742	ENST00000432715	adenylate cyclase 1 [Source:HGNC Symbol;Acc:HGNC:232]	protein_coding
ADCY3	11	ENSG00000138031	ENST00000260600	adenylate cyclase 3 [Source:HGNC Symbol;Acc:HGNC:234]	protein_coding
ADCY6	1	ENSG00000174233	ENST00000547260	adenylate cyclase 6 [Source:HGNC Symbol;Acc:HGNC:237]	protein_coding
ADCY6-DT	4	ENSG00000257660	ENST00000547774	ADCY6 divergent transcript [Source:HGNC Symbol;Acc:HGNC:53332]	lncRNA
ADCY7	2	ENSG00000121281	ENST00000564965	adenylate cyclase 7 [Source:HGNC Symbol;Acc:HGNC:238]	protein_coding
ADCY9	1	ENSG00000162104	ENST00000576936	adenylate cyclase 9 [Source:HGNC Symbol;Acc:HGNC:240]	protein_coding
ADD1	35	ENSG00000087274	ENST00000683351	adducin 1 [Source:HGNC Symbol;Acc:HGNC:243]	protein_coding
ADD2	87	ENSG00000075340	ENST00000403045	adducin 2 [Source:HGNC Symbol;Acc:HGNC:244]	protein_coding
ADD3	7	ENSG00000148700	ENST00000468251	adducin 3 [Source:HGNC Symbol;Acc:HGNC:245]	protein_coding
ADGRA3	12	ENSG00000152990	ENST00000511051	adhesion G protein-coupled receptor A3 [Source:HGNC Symbol;Acc:HGNC:13839]	protein_coding
ADGRE1	40	ENSG00000174837	ENST00000250572	adhesion G protein-coupled receptor E1 [Source:HGNC Symbol;Acc:HGNC:3336]	protein_coding
ADGRE2	3	ENSG00000127507	ENST00000315576	adhesion G protein-coupled receptor E2 [Source:HGNC Symbol;Acc:HGNC:3337]	protein_coding
ADGRE5	24	ENSG00000123146	ENST00000587728	adhesion G protein-coupled receptor E5 [Source:HGNC Symbol;Acc:HGNC:1711]	protein_coding
ADGRF3	2	ENSG00000173567	ENST00000459892	adhesion G protein-coupled receptor F3 [Source:HGNC Symbol;Acc:HGNC:18989]	protein_coding
ADGRF4	3	ENSG00000153294	ENST00000371220	adhesion G protein-coupled receptor F4 [Source:HGNC Symbol;Acc:HGNC:19011]	protein_coding
ADGRG1	54	ENSG00000205336	ENST00000565587	adhesion G protein-coupled receptor G1 [Source:HGNC Symbol;Acc:HGNC:4512]	protein_coding
ADGRG2	1	ENSG00000173698	ENST00000379873	adhesion G protein-coupled receptor G2 [Source:HGNC Symbol;Acc:HGNC:4516]	protein_coding
ADGRG5	1	ENSG00000159618	ENST00000349457	adhesion G protein-coupled receptor G5 [Source:HGNC Symbol;Acc:HGNC:19010]	protein_coding
ADGRG6	253	ENSG00000112414	ENST00000230173	adhesion G protein-coupled receptor G6 [Source:HGNC Symbol;Acc:HGNC:13841]	protein_coding
ADGRL1	7	ENSG00000288324	ENST00000672190	adhesion G protein-coupled receptor L1 [Source:HGNC Symbol;Acc:HGNC:20973]	protein_coding
ADGRL1-AS1	1	ENSG00000288348	ENST00000673396	ADGRL1 antisense RNA 1 [Source:HGNC Symbol;Acc:HGNC:55309]	lncRNA
ADGRL2	14	ENSG00000117114	ENST00000674378	adhesion G protein-coupled receptor L2 [Source:HGNC Symbol;Acc:HGNC:18582]	protein_coding
ADGRL3	1	ENSG00000150471	ENST00000512091	adhesion G protein-coupled receptor L3 [Source:HGNC Symbol;Acc:HGNC:20974]	protein_coding
ADGRV1	7	ENSG00000164199	ENST00000508842	adhesion G protein-coupled receptor V1 [Source:HGNC Symbol;Acc:HGNC:17416]	protein_coding
ADH1A	1	ENSG00000187758	ENST00000209668	alcohol dehydrogenase 1A (class I), alpha polypeptide [Source:HGNC Symbol;Acc:HGNC:249]	protein_coding
ADH1C	11	ENSG00000248144	ENST00000515683	alcohol dehydrogenase 1C (class I), gamma polypeptide [Source:HGNC Symbol;Acc:HGNC:251]	protein_coding
ADH4	2	ENSG00000198099	ENST00000508393	alcohol dehydrogenase 4 (class II), pi polypeptide [Source:HGNC Symbol;Acc:HGNC:252]	protein_coding
ADH5	195	ENSG00000197894	ENST00000296412	alcohol dehydrogenase 5 (class III), chi polypeptide [Source:HGNC Symbol;Acc:HGNC:253]	protein_coding
ADH5P2	2	ENSG00000232676	ENST00000425922	ADH5 pseudogene 2 [Source:HGNC Symbol;Acc:HGNC:22976]	processed_pseudogene
ADH5P3	6	ENSG00000223694	ENST00000433842	ADH5 pseudogene 3 [Source:HGNC Symbol;Acc:HGNC:22991]	processed_pseudogene
ADH5P4	51	ENSG00000233859	ENST00000433151	ADH5 pseudogene 4 [Source:HGNC Symbol;Acc:HGNC:21377]	processed_pseudogene
ADH6	4	ENSG00000172955	ENST00000394897	alcohol dehydrogenase 6 (class V) [Source:HGNC Symbol;Acc:HGNC:255]	protein_coding
ADI1	188	ENSG00000182551	ENST00000327435	acireductone dioxygenase 1 [Source:HGNC Symbol;Acc:HGNC:30576]	protein_coding
ADIPOR1	167	ENSG00000159346	ENST00000495562	adiponectin receptor 1 [Source:HGNC Symbol;Acc:HGNC:24040]	protein_coding
ADIPOR2	33	ENSG00000285070	ENST00000643427	adiponectin receptor 2 [Source:HGNC Symbol;Acc:HGNC:24041]	protein_coding
ADIRF-AS1	2	ENSG00000272734	ENST00000609170	ADIRF antisense RNA 1 [Source:HGNC Symbol;Acc:HGNC:45127]	lncRNA
ADISSP	155	ENSG00000101220	ENST00000399683	adipose secreted signaling protein [Source:HGNC Symbol;Acc:HGNC:15873]	protein_coding
ADK	129	ENSG00000156110	ENST00000672429	adenosine kinase [Source:HGNC Symbol;Acc:HGNC:257]	protein_coding
ADM	61	ENSG00000148926	ENST00000534464	adrenomedullin [Source:HGNC Symbol;Acc:HGNC:259]	protein_coding
ADM-DT	1	ENSG00000254554	ENST00000526906	ADM divergent transcript [Source:HGNC Symbol;Acc:HGNC:55516]	lncRNA
ADM2	3	ENSG00000128165	ENST00000395737	adrenomedullin 2 [Source:HGNC Symbol;Acc:HGNC:28898]	protein_coding
ADNP	127	ENSG00000101126	ENST00000371602	activity dependent neuroprotector homeobox [Source:HGNC Symbol;Acc:HGNC:15766]	protein_coding
ADNP2	16	ENSG00000101544	ENST00000262198	ADNP homeobox 2 [Source:HGNC Symbol;Acc:HGNC:23803]	protein_coding
ADO	5	ENSG00000181915	ENST00000373783	2-aminoethanethiol dioxygenase [Source:HGNC Symbol;Acc:HGNC:23506]	protein_coding
ADORA2B	23	ENSG00000170425	ENST00000304222	adenosine A2b receptor [Source:HGNC Symbol;Acc:HGNC:264]	protein_coding
ADPGK	304	ENSG00000159322	ENST00000456471	ADP dependent glucokinase [Source:HGNC Symbol;Acc:HGNC:25250]	protein_coding
ADPRHL1	30	ENSG00000153531	ENST00000682618	ADP-ribosylhydrolase like 1 [Source:HGNC Symbol;Acc:HGNC:21303]	protein_coding
ADPRM	13	ENSG00000170222	ENST00000379774	ADP-ribose/CDP-alcohol diphosphatase, manganese dependent [Source:HGNC Symbol;Acc:HGNC:30925]	protein_coding
ADPRS	24	ENSG00000116863	ENST00000373178	ADP-ribosylserine hydrolase [Source:HGNC Symbol;Acc:HGNC:21304]	protein_coding
ADRA1B	4	ENSG00000170214	ENST00000641205	adrenoceptor alpha 1B [Source:HGNC Symbol;Acc:HGNC:278]	protein_coding
ADRA1D	5	ENSG00000171873	ENST00000379453	adrenoceptor alpha 1D [Source:HGNC Symbol;Acc:HGNC:280]	protein_coding
ADRA2A	1	ENSG00000150594	ENST00000280155	adrenoceptor alpha 2A [Source:HGNC Symbol;Acc:HGNC:281]	protein_coding
ADRA2C	1	ENSG00000184160	ENST00000509482	adrenoceptor alpha 2C [Source:HGNC Symbol;Acc:HGNC:283]	protein_coding
ADRB1	8	ENSG00000043591	ENST00000369295	adrenoceptor beta 1 [Source:HGNC Symbol;Acc:HGNC:285]	protein_coding
ADRB2	1	ENSG00000169252	ENST00000305988	adrenoceptor beta 2 [Source:HGNC Symbol;Acc:HGNC:286]	protein_coding
ADRM1	140	ENSG00000130706	ENST00000491935	ADRM1 26S proteasome ubiquitin receptor [Source:HGNC Symbol;Acc:HGNC:15759]	protein_coding
ADSL	2	ENSG00000239900	ENST00000623632	adenylosuccinate lyase [Source:HGNC Symbol;Acc:HGNC:291]	protein_coding
ADSS1	6	ENSG00000185100	ENST00000710323	adenylosuccinate synthase 1 [Source:HGNC Symbol;Acc:HGNC:20093]	protein_coding
ADSS2	49	ENSG00000035687	ENST00000366535	adenylosuccinate synthase 2 [Source:HGNC Symbol;Acc:HGNC:292]	protein_coding
ADTRP	1	ENSG00000111863	ENST00000505099	androgen dependent TFPI regulating protein [Source:HGNC Symbol;Acc:HGNC:21214]	protein_coding
AEBP2	158	ENSG00000139154	ENST00000538425	AE binding protein 2 [Source:HGNC Symbol;Acc:HGNC:24051]	protein_coding
AEN	131	ENSG00000181026	ENST00000332810	apoptosis enhancing nuclease [Source:HGNC Symbol;Acc:HGNC:25722]	protein_coding
AFAP1	19	ENSG00000196526	ENST00000360265	actin filament associated protein 1 [Source:HGNC Symbol;Acc:HGNC:24017]	protein_coding
AFAP1-AS1	1	ENSG00000272620	ENST00000608442	AFAP1 antisense RNA 1 [Source:HGNC Symbol;Acc:HGNC:28141]	lncRNA
AFAP1L1	3	ENSG00000157510	ENST00000296721	actin filament associated protein 1 like 1 [Source:HGNC Symbol;Acc:HGNC:26714]	protein_coding
AFAP1L2	32	ENSG00000169129	ENST00000304129	actin filament associated protein 1 like 2 [Source:HGNC Symbol;Acc:HGNC:25901]	protein_coding
AFDN	5	ENSG00000130396	ENST00000515794	afadin, adherens junction formation factor [Source:HGNC Symbol;Acc:HGNC:7137]	protein_coding
AFF1	22	ENSG00000172493	ENST00000504956	ALF transcription elongation factor 1 [Source:HGNC Symbol;Acc:HGNC:7135]	protein_coding
AFF4	22	ENSG00000072364	ENST00000265343	ALF transcription elongation factor 4 [Source:HGNC Symbol;Acc:HGNC:17869]	protein_coding
AFF4-DT	2	ENSG00000272023	ENST00000607688	AFF4 divergent transcript [Source:HGNC Symbol;Acc:HGNC:55235]	lncRNA
AFG1L	2	ENSG00000135537	ENST00000368977	AFG1 like ATPase [Source:HGNC Symbol;Acc:HGNC:16411]	protein_coding
AFG2A	11	ENSG00000145375	ENST00000675612	AFG2 AAA ATPase homolog A [Source:HGNC Symbol;Acc:HGNC:18119]	protein_coding
AFG2B	2	ENSG00000171763	ENST00000305560	AFG2 AAA ATPase homolog B [Source:HGNC Symbol;Acc:HGNC:28762]	protein_coding
AFG3L1P	23	ENSG00000223959	ENST00000557444	AFG3 like matrix AAA peptidase subunit 1, pseudogene [Source:HGNC Symbol;Acc:HGNC:314]	transcribed_unitary_pseudogene
AFG3L2	3	ENSG00000141385	ENST00000269143	AFG3 like matrix AAA peptidase subunit 2 [Source:HGNC Symbol;Acc:HGNC:315]	protein_coding
AFMID	169	ENSG00000183077	ENST00000409257	arylformamidase [Source:HGNC Symbol;Acc:HGNC:20910]	protein_coding
AFP	1	ENSG00000081051	ENST00000513720	alpha fetoprotein [Source:HGNC Symbol;Acc:HGNC:317]	protein_coding
AFTPH	29	ENSG00000119844	ENST00000695864	aftiphilin [Source:HGNC Symbol;Acc:HGNC:25951]	protein_coding
AFTPH-DT	1	ENSG00000260101	ENST00000561559	AFTPH divergent transcript [Source:HGNC Symbol;Acc:HGNC:52788]	lncRNA
AGA	44	ENSG00000038002	ENST00000264595	aspartylglucosaminidase [Source:HGNC Symbol;Acc:HGNC:318]	protein_coding
AGA-DT	2	ENSG00000250131	ENST00000507023	AGA divergent transcript [Source:HGNC Symbol;Acc:HGNC:27730]	lncRNA
AGAP1	8	ENSG00000157985	ENST00000304032	ArfGAP with GTPase domain, ankyrin repeat and PH domain 1 [Source:HGNC Symbol;Acc:HGNC:16922]	protein_coding
AGAP10P	12	ENSG00000230869	ENST00000454844	ArfGAP with GTPase domain, ankyrin repeat and PH domain 10, pseudogene [Source:HGNC Symbol;Acc:HGNC:23659]	unprocessed_pseudogene
AGAP12P	2	ENSG00000288424	ENST00000672054	ArfGAP with GTPase domain, ankyrin repeat and PH domain 12, pseudogene [Source:HGNC Symbol;Acc:HGNC:23661]	transcribed_unprocessed_pseudogene
AGAP13P	13	ENSG00000243289	ENST00000417888	ArfGAP with GTPase domain, ankyrin repeat and PH domain 13, pseudogene [Source:HGNC Symbol;Acc:HGNC:23499]	unprocessed_pseudogene
AGAP14P	12	ENSG00000279058	ENST00000624701	ArfGAP with GTPase domain, ankyrin repeat and PH domain 14, pseudogene [Source:HGNC Symbol;Acc:HGNC:23660]	unprocessed_pseudogene
AGAP2	3	ENSG00000135439	ENST00000257897	ArfGAP with GTPase domain, ankyrin repeat and PH domain 2 [Source:HGNC Symbol;Acc:HGNC:16921]	protein_coding
AGAP3	12	ENSG00000133612	ENST00000490097	ArfGAP with GTPase domain, ankyrin repeat and PH domain 3 [Source:HGNC Symbol;Acc:HGNC:16923]	protein_coding
AGAP4	15	ENSG00000188234	ENST00000448048	ArfGAP with GTPase domain, ankyrin repeat and PH domain 4 [Source:HGNC Symbol;Acc:HGNC:23459]	protein_coding
AGAP6	2	ENSG00000204149	ENST00000618025	ArfGAP with GTPase domain, ankyrin repeat and PH domain 6 [Source:HGNC Symbol;Acc:HGNC:23466]	protein_coding
AGAP7P	13	ENSG00000264204	ENST00000582299	ArfGAP with GTPase domain, ankyrin repeat and PH domain 7, pseudogene [Source:HGNC Symbol;Acc:HGNC:23465]	unprocessed_pseudogene
AGAP9	9	ENSG00000204172	ENST00000452145	ArfGAP with GTPase domain, ankyrin repeat and PH domain 9 [Source:HGNC Symbol;Acc:HGNC:23463]	protein_coding
AGBL2	3	ENSG00000285501	ENST00000644932	AGBL carboxypeptidase 2 [Source:HGNC Symbol;Acc:HGNC:26296]	protein_coding
AGBL3	13	ENSG00000146856	ENST00000436302	AGBL carboxypeptidase 3 [Source:HGNC Symbol;Acc:HGNC:27981]	protein_coding
AGBL5	16	ENSG00000084693	ENST00000421915	AGBL carboxypeptidase 5 [Source:HGNC Symbol;Acc:HGNC:26147]	protein_coding
AGER	2	ENSG00000231268	ENST00000469296	advanced glycosylation end-product specific receptor [Source:HGNC Symbol;Acc:HGNC:320]	protein_coding
AGFG1	83	ENSG00000173744	ENST00000409979	ArfGAP with FG repeats 1 [Source:HGNC Symbol;Acc:HGNC:5175]	protein_coding
AGFG2	30	ENSG00000106351	ENST00000300176	ArfGAP with FG repeats 2 [Source:HGNC Symbol;Acc:HGNC:5177]	protein_coding
AGGF1	14	ENSG00000164252	ENST00000503538	angiogenic factor with G-patch and FHA domains 1 [Source:HGNC Symbol;Acc:HGNC:24684]	protein_coding
AGK	24	ENSG00000006530	ENST00000473247	acylglycerol kinase [Source:HGNC Symbol;Acc:HGNC:21869]	protein_coding
AGL	9	ENSG00000162688	ENST00000361915	amylo-alpha-1, 6-glucosidase, 4-alpha-glucanotransferase [Source:HGNC Symbol;Acc:HGNC:321]	protein_coding
AGMAT	14	ENSG00000116771	ENST00000375826	agmatinase [Source:HGNC Symbol;Acc:HGNC:18407]	protein_coding
AGMO	3	ENSG00000187546	ENST00000342526	alkylglycerol monooxygenase [Source:HGNC Symbol;Acc:HGNC:33784]	protein_coding
AGO1	28	ENSG00000092847	ENST00000373206	argonaute RISC component 1 [Source:HGNC Symbol;Acc:HGNC:3262]	protein_coding
AGO2	33	ENSG00000123908	ENST00000220592	argonaute RISC catalytic component 2 [Source:HGNC Symbol;Acc:HGNC:3263]	protein_coding
AGO3	11	ENSG00000126070	ENST00000324350	argonaute RISC catalytic component 3 [Source:HGNC Symbol;Acc:HGNC:18421]	protein_coding
AGPAT2	41	ENSG00000169692	ENST00000371694	1-acylglycerol-3-phosphate O-acyltransferase 2 [Source:HGNC Symbol;Acc:HGNC:325]	protein_coding
AGPAT3	21	ENSG00000160216	ENST00000291572	1-acylglycerol-3-phosphate O-acyltransferase 3 [Source:HGNC Symbol;Acc:HGNC:326]	protein_coding
AGPAT4	3	ENSG00000026652	ENST00000320285	1-acylglycerol-3-phosphate O-acyltransferase 4 [Source:HGNC Symbol;Acc:HGNC:20885]	protein_coding
AGPAT5	32	ENSG00000284980	ENST00000646327	1-acylglycerol-3-phosphate O-acyltransferase 5 [Source:HGNC Symbol;Acc:HGNC:20886]	protein_coding
AGPS	93	ENSG00000018510	ENST00000680705	alkylglycerone phosphate synthase [Source:HGNC Symbol;Acc:HGNC:327]	protein_coding
AGR2	3081	ENSG00000106541	ENST00000419304	anterior gradient 2, protein disulphide isomerase family member [Source:HGNC Symbol;Acc:HGNC:328]	protein_coding
AGR3	2	ENSG00000173467	ENST00000310398	anterior gradient 3, protein disulphide isomerase family member [Source:HGNC Symbol;Acc:HGNC:24167]	protein_coding
AGRN	3	ENSG00000188157	ENST00000379370	agrin [Source:HGNC Symbol;Acc:HGNC:329]	protein_coding
AGT	1	ENSG00000135744	ENST00000680783	angiotensinogen [Source:HGNC Symbol;Acc:HGNC:333]	protein_coding
AGTPBP1	14	ENSG00000135049	ENST00000376083	ATP/GTP binding carboxypeptidase 1 [Source:HGNC Symbol;Acc:HGNC:17258]	protein_coding
AGTR1	3	ENSG00000144891	ENST00000497524	angiotensin II receptor type 1 [Source:HGNC Symbol;Acc:HGNC:336]	protein_coding
AGTRAP	155	ENSG00000177674	ENST00000376637	angiotensin II receptor associated protein [Source:HGNC Symbol;Acc:HGNC:13539]	protein_coding
AHCTF1	16	ENSG00000153207	ENST00000470300	AT-hook containing transcription factor 1 [Source:HGNC Symbol;Acc:HGNC:24618]	protein_coding
AHCTF1P1	8	ENSG00000226121	ENST00000420969	AT-hook containing transcription factor 1 pseudogene 1 [Source:HGNC Symbol;Acc:HGNC:24620]	processed_pseudogene
AHCY	253	ENSG00000101444	ENST00000217426	adenosylhomocysteinase [Source:HGNC Symbol;Acc:HGNC:343]	protein_coding
AHCYL1	86	ENSG00000168710	ENST00000393614	adenosylhomocysteinase like 1 [Source:HGNC Symbol;Acc:HGNC:344]	protein_coding
AHCYL2	8	ENSG00000158467	ENST00000325006	adenosylhomocysteinase like 2 [Source:HGNC Symbol;Acc:HGNC:22204]	protein_coding
AHDC1	6	ENSG00000126705	ENST00000247087	AT-hook DNA binding motif containing 1 [Source:HGNC Symbol;Acc:HGNC:25230]	protein_coding
AHI1	30	ENSG00000135541	ENST00000681331	Abelson helper integration site 1 [Source:HGNC Symbol;Acc:HGNC:21575]	protein_coding
AHNAK	76	ENSG00000124942	ENST00000530124	AHNAK nucleoprotein [Source:HGNC Symbol;Acc:HGNC:347]	protein_coding
AHNAK2	15	ENSG00000185567	ENST00000555122	AHNAK nucleoprotein 2 [Source:HGNC Symbol;Acc:HGNC:20125]	protein_coding
AHR	45	ENSG00000106546	ENST00000645559	aryl hydrocarbon receptor [Source:HGNC Symbol;Acc:HGNC:348]	protein_coding
AHSA1	338	ENSG00000100591	ENST00000555133	activator of HSP90 ATPase activity 1 [Source:HGNC Symbol;Acc:HGNC:1189]	protein_coding
AHSA2P	13	ENSG00000173209	ENST00000489653	activator of HSP90 ATPase homolog 2, pseudogene [Source:HGNC Symbol;Acc:HGNC:20437]	transcribed_unitary_pseudogene
AHSG	7	ENSG00000145192	ENST00000411641	alpha 2-HS glycoprotein [Source:HGNC Symbol;Acc:HGNC:349]	protein_coding
AIDA	20	ENSG00000186063	ENST00000340020	axin interactor, dorsalization associated [Source:HGNC Symbol;Acc:HGNC:25761]	protein_coding
AIDAP1	1	ENSG00000230154	ENST00000456674	AIDA pseudogene 1 [Source:HGNC Symbol;Acc:HGNC:54663]	processed_pseudogene
AIDAP2	3	ENSG00000251429	ENST00000514881	AIDA pseudogene 2 [Source:HGNC Symbol;Acc:HGNC:54664]	transcribed_processed_pseudogene
AIF1L	2	ENSG00000126878	ENST00000372309	allograft inflammatory factor 1 like [Source:HGNC Symbol;Acc:HGNC:28904]	protein_coding
AIFM1	186	ENSG00000156709	ENST00000675050	apoptosis inducing factor mitochondria associated 1 [Source:HGNC Symbol;Acc:HGNC:8768]	protein_coding
AIFM2	70	ENSG00000042286	ENST00000373248	apoptosis inducing factor mitochondria associated 2 [Source:HGNC Symbol;Acc:HGNC:21411]	protein_coding
AIG1	86	ENSG00000146416	ENST00000367601	androgen induced 1 [Source:HGNC Symbol;Acc:HGNC:21607]	protein_coding
AIMP1	113	ENSG00000164022	ENST00000510207	aminoacyl tRNA synthetase complex interacting multifunctional protein 1 [Source:HGNC Symbol;Acc:HGNC:10648]	protein_coding
AIMP1P1	2	ENSG00000234187	ENST00000418670	aminoacyl tRNA synthetase complex interacting multifunctional protein 1 pseudogene 1 [Source:HGNC Symbol;Acc:HGNC:16543]	processed_pseudogene
AIMP2	256	ENSG00000106305	ENST00000400479	aminoacyl tRNA synthetase complex interacting multifunctional protein 2 [Source:HGNC Symbol;Acc:HGNC:20609]	protein_coding
AIP	127	ENSG00000110711	ENST00000682699	aryl hydrocarbon receptor interacting protein [Source:HGNC Symbol;Acc:HGNC:358]	protein_coding
AIRIM	11	ENSG00000116922	ENST00000358011	AFG2 interacting ribosome maturation factor [Source:HGNC Symbol;Acc:HGNC:26039]	protein_coding
AJM1	15	ENSG00000232434	ENST00000436881	apical junction component 1 homolog [Source:HGNC Symbol;Acc:HGNC:37284]	protein_coding
AJUBA	50	ENSG00000129474	ENST00000262713	ajuba LIM protein [Source:HGNC Symbol;Acc:HGNC:20250]	protein_coding
AJUBA-DT	3	ENSG00000258457	ENST00000557615	AJUBA divergent transcript [Source:HGNC Symbol;Acc:HGNC:55449]	lncRNA
AK1	4	ENSG00000106992	ENST00000644144	adenylate kinase 1 [Source:HGNC Symbol;Acc:HGNC:361]	protein_coding
AK2	420	ENSG00000004455	ENST00000373449	adenylate kinase 2 [Source:HGNC Symbol;Acc:HGNC:362]	protein_coding
AK3	27	ENSG00000147853	ENST00000381809	adenylate kinase 3 [Source:HGNC Symbol;Acc:HGNC:17376]	protein_coding
AK4	216	ENSG00000162433	ENST00000497030	adenylate kinase 4 [Source:HGNC Symbol;Acc:HGNC:363]	protein_coding
AK4P1	4	ENSG00000291723	ENST00000708447	adenylate kinase 4 pseudogene 1 [Source:HGNC Symbol;Acc:HGNC:364]	processed_pseudogene
AK4P3	49	ENSG00000233381	ENST00000418260	adenylate kinase 4 pseudogene 3 [Source:HGNC Symbol;Acc:HGNC:21596]	protein_coding
AK5	3	ENSG00000154027	ENST00000354567	adenylate kinase 5 [Source:HGNC Symbol;Acc:HGNC:365]	protein_coding
AK6	226	ENSG00000279247	ENST00000612207	adenylate kinase 6 [Source:HGNC Symbol;Acc:HGNC:49151]	protein_coding
AK6P1	1	ENSG00000256614	ENST00000540219	adenylate kinase 6 pseudogene 1 [Source:HGNC Symbol;Acc:HGNC:51678]	processed_pseudogene
AK6P2	1	ENSG00000257173	ENST00000549020	adenylate kinase 6 pseudogene 2 [Source:HGNC Symbol;Acc:HGNC:51679]	processed_pseudogene
AK7	19	ENSG00000140057	ENST00000267584	adenylate kinase 7 [Source:HGNC Symbol;Acc:HGNC:20091]	protein_coding
AK8	2	ENSG00000165695	ENST00000298545	adenylate kinase 8 [Source:HGNC Symbol;Acc:HGNC:26526]	protein_coding
AK9	9	ENSG00000155085	ENST00000470564	adenylate kinase 9 [Source:HGNC Symbol;Acc:HGNC:33814]	protein_coding
AKAP1	20	ENSG00000121057	ENST00000575322	A-kinase anchoring protein 1 [Source:HGNC Symbol;Acc:HGNC:367]	protein_coding
AKAP1-DT	22	ENSG00000263004	ENST00000656535	AKAP1 divergent transcript [Source:HGNC Symbol;Acc:HGNC:55339]	lncRNA
AKAP10	29	ENSG00000108599	ENST00000225737	A-kinase anchoring protein 10 [Source:HGNC Symbol;Acc:HGNC:368]	protein_coding
AKAP11	24	ENSG00000023516	ENST00000025301	A-kinase anchoring protein 11 [Source:HGNC Symbol;Acc:HGNC:369]	protein_coding
AKAP12	86	ENSG00000131016	ENST00000253332	A-kinase anchoring protein 12 [Source:HGNC Symbol;Acc:HGNC:370]	protein_coding
AKAP13	15	ENSG00000170776	ENST00000560571	A-kinase anchoring protein 13 [Source:HGNC Symbol;Acc:HGNC:371]	protein_coding
AKAP17A	24	ENSG00000292343	ENST00000711132	A-kinase anchoring protein 17A [Source:HGNC Symbol;Acc:HGNC:18783]	protein_coding
AKAP5	6	ENSG00000179841	ENST00000394718	A-kinase anchoring protein 5 [Source:HGNC Symbol;Acc:HGNC:375]	protein_coding
AKAP6	1	ENSG00000151320	ENST00000280979	A-kinase anchoring protein 6 [Source:HGNC Symbol;Acc:HGNC:376]	protein_coding
AKAP7	11	ENSG00000118507	ENST00000431975	A-kinase anchoring protein 7 [Source:HGNC Symbol;Acc:HGNC:377]	protein_coding
AKAP8	16	ENSG00000105127	ENST00000269701	A-kinase anchoring protein 8 [Source:HGNC Symbol;Acc:HGNC:378]	protein_coding
AKAP8L	4	ENSG00000011243	ENST00000397410	A-kinase anchoring protein 8 like [Source:HGNC Symbol;Acc:HGNC:29857]	protein_coding
AKAP9	52	ENSG00000127914	ENST00000680534	A-kinase anchoring protein 9 [Source:HGNC Symbol;Acc:HGNC:379]	protein_coding
AKIP1	146	ENSG00000166452	ENST00000299576	A-kinase interacting protein 1 [Source:HGNC Symbol;Acc:HGNC:1170]	protein_coding
AKIRIN1	19	ENSG00000174574	ENST00000432648	akirin 1 [Source:HGNC Symbol;Acc:HGNC:25744]	protein_coding
AKIRIN2	42	ENSG00000135334	ENST00000257787	akirin 2 [Source:HGNC Symbol;Acc:HGNC:21407]	protein_coding
AKNA	2	ENSG00000106948	ENST00000374088	AT-hook transcription factor [Source:HGNC Symbol;Acc:HGNC:24108]	protein_coding
AKNAD1	1	ENSG00000162641	ENST00000466413	AKNA domain containing 1 [Source:HGNC Symbol;Acc:HGNC:28398]	protein_coding
AKR1A1	124	ENSG00000117448	ENST00000372070	aldo-keto reductase family 1 member A1 [Source:HGNC Symbol;Acc:HGNC:380]	protein_coding
AKR1B1	1807	ENSG00000085662	ENST00000285930	aldo-keto reductase family 1 member B [Source:HGNC Symbol;Acc:HGNC:381]	protein_coding
AKR1B10	13877	ENSG00000198074	ENST00000359579	aldo-keto reductase family 1 member B10 [Source:HGNC Symbol;Acc:HGNC:382]	protein_coding
AKR1B10P1	165	ENSG00000213606	ENST00000425765	aldo-keto reductase family 1 member B10 pseudogene 1 [Source:HGNC Symbol;Acc:HGNC:45062]	processed_pseudogene
AKR1B15	15	ENSG00000227471	ENST00000457545	aldo-keto reductase family 1 member B15 [Source:HGNC Symbol;Acc:HGNC:37281]	protein_coding
AKR1B1P1	12	ENSG00000229991	ENST00000429105	aldehyde reductase family 1 member B1 pseudogene 1 [Source:HGNC Symbol;Acc:HGNC:420]	processed_pseudogene
AKR1B1P2	6	ENSG00000213452	ENST00000494640	aldo-keto reductase family 1 member B1 pseudogene 2 [Source:HGNC Symbol;Acc:HGNC:425]	processed_pseudogene
AKR1B1P7	3	ENSG00000266899	ENST00000587229	aldo-keto reductase family 1 member B1 pseudogene 7 [Source:HGNC Symbol;Acc:HGNC:33497]	processed_pseudogene
AKR1C1	12248	ENSG00000187134	ENST00000477661	aldo-keto reductase family 1 member C1 [Source:HGNC Symbol;Acc:HGNC:384]	protein_coding
AKR1C2	19492	ENSG00000151632	ENST00000380753	aldo-keto reductase family 1 member C2 [Source:HGNC Symbol;Acc:HGNC:385]	protein_coding
AKR1C3	7555	ENSG00000196139	ENST00000605781	aldo-keto reductase family 1 member C3 [Source:HGNC Symbol;Acc:HGNC:386]	protein_coding
AKR1C4	14	ENSG00000198610	ENST00000469875	aldo-keto reductase family 1 member C4 [Source:HGNC Symbol;Acc:HGNC:387]	protein_coding
AKR1C6P	1	ENSG00000151631	ENST00000432950	aldo-keto reductase family 1 member C6, pseudogene [Source:HGNC Symbol;Acc:HGNC:44680]	unprocessed_pseudogene
AKR1E2	10	ENSG00000165568	ENST00000533295	aldo-keto reductase family 1 member E2 [Source:HGNC Symbol;Acc:HGNC:23437]	protein_coding
AKR7A2	61	ENSG00000053371	ENST00000235835	aldo-keto reductase family 7 member A2 [Source:HGNC Symbol;Acc:HGNC:389]	protein_coding
AKT1S1	28	ENSG00000204673	ENST00000391834	AKT1 substrate 1 [Source:HGNC Symbol;Acc:HGNC:28426]	protein_coding
AKT2	85	ENSG00000105221	ENST00000392038	AKT serine/threonine kinase 2 [Source:HGNC Symbol;Acc:HGNC:392]	protein_coding
AKT3	10	ENSG00000275199	ENST00000613395	AKT serine/threonine kinase 3 [Source:HGNC Symbol;Acc:HGNC:393]	protein_coding
AKTIP	26	ENSG00000166971	ENST00000394657	AKT interacting protein [Source:HGNC Symbol;Acc:HGNC:16710]	protein_coding
AKTIPP2	22	ENSG00000226432	ENST00000514047	AKTIP pseudogene 2 [Source:HGNC Symbol;Acc:HGNC:56420]	processed_pseudogene
ALAD	10	ENSG00000148218	ENST00000409155	aminolevulinate dehydratase [Source:HGNC Symbol;Acc:HGNC:395]	protein_coding
ALAS1	46	ENSG00000023330	ENST00000469224	5'-aminolevulinate synthase 1 [Source:HGNC Symbol;Acc:HGNC:396]	protein_coding
ALCAM	48	ENSG00000170017	ENST00000306107	activated leukocyte cell adhesion molecule [Source:HGNC Symbol;Acc:HGNC:400]	protein_coding
ALDH16A1	113	ENSG00000161618	ENST00000540132	aldehyde dehydrogenase 16 family member A1 [Source:HGNC Symbol;Acc:HGNC:28114]	protein_coding
ALDH18A1	39	ENSG00000059573	ENST00000371224	aldehyde dehydrogenase 18 family member A1 [Source:HGNC Symbol;Acc:HGNC:9722]	protein_coding
ALDH1A1	7820	ENSG00000165092	ENST00000297785	aldehyde dehydrogenase 1 family member A1 [Source:HGNC Symbol;Acc:HGNC:402]	protein_coding
ALDH1A3	1	ENSG00000184254	ENST00000561338	aldehyde dehydrogenase 1 family member A3 [Source:HGNC Symbol;Acc:HGNC:409]	protein_coding
ALDH1A3-AS1	5	ENSG00000259583	ENST00000560351	ALDH1A3 antisense RNA 1 [Source:HGNC Symbol;Acc:HGNC:55416]	lncRNA
ALDH1B1	168	ENSG00000137124	ENST00000377698	aldehyde dehydrogenase 1 family member B1 [Source:HGNC Symbol;Acc:HGNC:407]	protein_coding
ALDH1L2	3	ENSG00000136010	ENST00000549335	aldehyde dehydrogenase 1 family member L2 [Source:HGNC Symbol;Acc:HGNC:26777]	protein_coding
ALDH2	56	ENSG00000111275	ENST00000416293	aldehyde dehydrogenase 2 family member [Source:HGNC Symbol;Acc:HGNC:404]	protein_coding
ALDH3A1	1177	ENSG00000108602	ENST00000395555	aldehyde dehydrogenase 3 family member A1 [Source:HGNC Symbol;Acc:HGNC:405]	protein_coding
ALDH3A2	201	ENSG00000072210	ENST00000581518	aldehyde dehydrogenase 3 family member A2 [Source:HGNC Symbol;Acc:HGNC:403]	protein_coding
ALDH3B1	176	ENSG00000006534	ENST00000614849	aldehyde dehydrogenase 3 family member B1 [Source:HGNC Symbol;Acc:HGNC:410]	protein_coding
ALDH4A1	28	ENSG00000159423	ENST00000290597	aldehyde dehydrogenase 4 family member A1 [Source:HGNC Symbol;Acc:HGNC:406]	protein_coding
ALDH5A1	9	ENSG00000112294	ENST00000491546	aldehyde dehydrogenase 5 family member A1 [Source:HGNC Symbol;Acc:HGNC:408]	protein_coding
ALDH6A1	135	ENSG00000119711	ENST00000553458	aldehyde dehydrogenase 6 family member A1 [Source:HGNC Symbol;Acc:HGNC:7179]	protein_coding
ALDH7A1	97	ENSG00000164904	ENST00000637782	aldehyde dehydrogenase 7 family member A1 [Source:HGNC Symbol;Acc:HGNC:877]	protein_coding
ALDH7A1P1	59	ENSG00000251400	ENST00000510973	aldehyde dehydrogenase 7 family member A1 pseudogene 1 [Source:HGNC Symbol;Acc:HGNC:878]	processed_pseudogene
ALDH9A1	45	ENSG00000143149	ENST00000354775	aldehyde dehydrogenase 9 family member A1 [Source:HGNC Symbol;Acc:HGNC:412]	protein_coding
ALDOA	205	ENSG00000149925	ENST00000562302	aldolase, fructose-bisphosphate A [Source:HGNC Symbol;Acc:HGNC:414]	protein_coding
ALDOAP1	4	ENSG00000242849	ENST00000491506	ALDOA pseudogene 1 [Source:HGNC Symbol;Acc:HGNC:415]	processed_pseudogene
ALDOAP2	1	ENSG00000214297	ENST00000398050	ALDOA pseudogene 2 [Source:HGNC Symbol;Acc:HGNC:416]	processed_pseudogene
ALG1	19	ENSG00000033011	ENST00000632058	ALG1 chitobiosyldiphosphodolichol beta-mannosyltransferase [Source:HGNC Symbol;Acc:HGNC:18294]	protein_coding
ALG10	6	ENSG00000139133	ENST00000266483	ALG10 alpha-1,2-glucosyltransferase [Source:HGNC Symbol;Acc:HGNC:23162]	protein_coding
ALG10B	14	ENSG00000175548	ENST00000308742	ALG10 alpha-1,2-glucosyltransferase B [Source:HGNC Symbol;Acc:HGNC:31088]	protein_coding
ALG11	22	ENSG00000253710	ENST00000649708	ALG11 alpha-1,2-mannosyltransferase [Source:HGNC Symbol;Acc:HGNC:32456]	protein_coding
ALG12	5	ENSG00000182858	ENST00000330817	ALG12 alpha-1,6-mannosyltransferase [Source:HGNC Symbol;Acc:HGNC:19358]	protein_coding
ALG13	85	ENSG00000101901	ENST00000487141	ALG13 UDP-N-acetylglucosaminyltransferase subunit [Source:HGNC Symbol;Acc:HGNC:30881]	protein_coding
ALG14	119	ENSG00000172339	ENST00000370205	ALG14 UDP-N-acetylglucosaminyltransferase subunit [Source:HGNC Symbol;Acc:HGNC:28287]	protein_coding
ALG1L14P	1	ENSG00000250268	ENST00000514230	ALG1 like 14, pseudogene [Source:HGNC Symbol;Acc:HGNC:44383]	unprocessed_pseudogene
ALG1L15P	2	ENSG00000242017	ENST00000482834	ALG1 like 15, pseudogene [Source:HGNC Symbol;Acc:HGNC:44384]	processed_pseudogene
ALG1L5P	1	ENSG00000226943	ENST00000482043	ALG1 like 5, pseudogene [Source:HGNC Symbol;Acc:HGNC:44374]	unprocessed_pseudogene
ALG1L8P	3	ENSG00000227620	ENST00000533887	ALG1 like 8, pseudogene [Source:HGNC Symbol;Acc:HGNC:44377]	unprocessed_pseudogene
ALG2	33	ENSG00000119523	ENST00000476832	ALG2 alpha-1,3/1,6-mannosyltransferase [Source:HGNC Symbol;Acc:HGNC:23159]	protein_coding
ALG3	204	ENSG00000214160	ENST00000397676	ALG3 alpha-1,3- mannosyltransferase [Source:HGNC Symbol;Acc:HGNC:23056]	protein_coding
ALG5	154	ENSG00000120697	ENST00000679673	ALG5 dolichyl-phosphate beta-glucosyltransferase [Source:HGNC Symbol;Acc:HGNC:20266]	protein_coding
ALG6	21	ENSG00000088035	ENST00000647818	ALG6 alpha-1,3-glucosyltransferase [Source:HGNC Symbol;Acc:HGNC:23157]	protein_coding
ALG8	187	ENSG00000159063	ENST00000679559	ALG8 alpha-1,3-glucosyltransferase [Source:HGNC Symbol;Acc:HGNC:23161]	protein_coding
ALG9	1	ENSG00000086848	ENST00000532425	ALG9 alpha-1,2-mannosyltransferase [Source:HGNC Symbol;Acc:HGNC:15672]	protein_coding
ALKAL1	2	ENSG00000196711	ENST00000358543	ALK and LTK ligand 1 [Source:HGNC Symbol;Acc:HGNC:33775]	protein_coding
ALKBH1	18	ENSG00000100601	ENST00000216489	alkB homolog 1, histone H2A dioxygenase [Source:HGNC Symbol;Acc:HGNC:17911]	protein_coding
ALKBH2	123	ENSG00000189046	ENST00000343075	alkB homolog 2, alpha-ketoglutarate dependent dioxygenase [Source:HGNC Symbol;Acc:HGNC:32487]	protein_coding
ALKBH3	19	ENSG00000166199	ENST00000532962	alkB homolog 3, alpha-ketoglutarate dependent dioxygenase [Source:HGNC Symbol;Acc:HGNC:30141]	protein_coding
ALKBH4	3	ENSG00000160993	ENST00000292566	alkB homolog 4, lysine demethylase [Source:HGNC Symbol;Acc:HGNC:21900]	protein_coding
ALKBH5	196	ENSG00000091542	ENST00000541285	alkB homolog 5, RNA demethylase [Source:HGNC Symbol;Acc:HGNC:25996]	protein_coding
ALKBH6	2	ENSG00000239382	ENST00000378875	alkB homolog 6 [Source:HGNC Symbol;Acc:HGNC:28243]	protein_coding
ALKBH7	115	ENSG00000125652	ENST00000245812	alkB homolog 7 [Source:HGNC Symbol;Acc:HGNC:21306]	protein_coding
ALKBH8	8	ENSG00000137760	ENST00000428149	alkB homolog 8, tRNA methyltransferase [Source:HGNC Symbol;Acc:HGNC:25189]	protein_coding
ALMS1	4	ENSG00000116127	ENST00000484298	ALMS1 centrosome and basal body associated protein [Source:HGNC Symbol;Acc:HGNC:428]	protein_coding
ALOX12	1	ENSG00000108839	ENST00000251535	arachidonate 12-lipoxygenase, 12S type [Source:HGNC Symbol;Acc:HGNC:429]	protein_coding
ALOX12B	1	ENSG00000179477	ENST00000647874	arachidonate 12-lipoxygenase, 12R type [Source:HGNC Symbol;Acc:HGNC:430]	protein_coding
ALOX5AP	3	ENSG00000132965	ENST00000617770	arachidonate 5-lipoxygenase activating protein [Source:HGNC Symbol;Acc:HGNC:436]	protein_coding
ALPK1	10	ENSG00000073331	ENST00000514594	alpha kinase 1 [Source:HGNC Symbol;Acc:HGNC:20917]	protein_coding
ALPK2	5	ENSG00000198796	ENST00000361673	alpha kinase 2 [Source:HGNC Symbol;Acc:HGNC:20565]	protein_coding
ALS2	11	ENSG00000003393	ENST00000264276	alsin Rho guanine nucleotide exchange factor ALS2 [Source:HGNC Symbol;Acc:HGNC:443]	protein_coding
ALS2CL	1	ENSG00000178038	ENST00000318962	ALS2 C-terminal like [Source:HGNC Symbol;Acc:HGNC:20605]	protein_coding
ALX1	8	ENSG00000180318	ENST00000316824	ALX homeobox 1 [Source:HGNC Symbol;Acc:HGNC:1494]	protein_coding
ALYREF	284	ENSG00000183684	ENST00000505490	Aly/REF export factor [Source:HGNC Symbol;Acc:HGNC:19071]	protein_coding
AMACR	1	ENSG00000242110	ENST00000335606	alpha-methylacyl-CoA racemase [Source:HGNC Symbol;Acc:HGNC:451]	protein_coding
AMBP	21	ENSG00000106927	ENST00000265132	alpha-1-microglobulin/bikunin precursor [Source:HGNC Symbol;Acc:HGNC:453]	protein_coding
AMBRA1	24	ENSG00000110497	ENST00000314845	autophagy and beclin 1 regulator 1 [Source:HGNC Symbol;Acc:HGNC:25990]	protein_coding
AMD1	129	ENSG00000123505	ENST00000451850	adenosylmethionine decarboxylase 1 [Source:HGNC Symbol;Acc:HGNC:457]	protein_coding
AMD1P2	2	ENSG00000292364	ENST00000711258	adenosylmethionine decarboxylase 1 pseudogene 2 [Source:HGNC Symbol;Acc:HGNC:460]	processed_pseudogene
AMDHD1	9	ENSG00000139344	ENST00000266736	amidohydrolase domain containing 1 [Source:HGNC Symbol;Acc:HGNC:28577]	protein_coding
AMDHD2	2	ENSG00000162066	ENST00000568263	amidohydrolase domain containing 2 [Source:HGNC Symbol;Acc:HGNC:24262]	protein_coding
AMER1	2	ENSG00000184675	ENST00000374869	APC membrane recruitment protein 1 [Source:HGNC Symbol;Acc:HGNC:26837]	protein_coding
AMFR	126	ENSG00000159461	ENST00000290649	autocrine motility factor receptor [Source:HGNC Symbol;Acc:HGNC:463]	protein_coding
AMIGO2	64	ENSG00000139211	ENST00000266581	adhesion molecule with Ig like domain 2 [Source:HGNC Symbol;Acc:HGNC:24073]	protein_coding
AMMECR1	9	ENSG00000101935	ENST00000262844	AMMECR nuclear protein 1 [Source:HGNC Symbol;Acc:HGNC:467]	protein_coding
AMMECR1L	8	ENSG00000144233	ENST00000272647	AMMECR1 like [Source:HGNC Symbol;Acc:HGNC:28658]	protein_coding
AMN1	7	ENSG00000151743	ENST00000281471	antagonist of mitotic exit network 1 homolog [Source:HGNC Symbol;Acc:HGNC:27281]	protein_coding
AMOTL1	69	ENSG00000166025	ENST00000299004	angiomotin like 1 [Source:HGNC Symbol;Acc:HGNC:17811]	protein_coding
AMOTL2	15	ENSG00000114019	ENST00000249883	angiomotin like 2 [Source:HGNC Symbol;Acc:HGNC:17812]	protein_coding
AMPD2	3	ENSG00000116337	ENST00000673915	adenosine monophosphate deaminase 2 [Source:HGNC Symbol;Acc:HGNC:469]	protein_coding
AMPD3	3	ENSG00000133805	ENST00000527261	adenosine monophosphate deaminase 3 [Source:HGNC Symbol;Acc:HGNC:470]	protein_coding
AMY1A	10	ENSG00000237763	ENST00000370083	amylase alpha 1A [Source:HGNC Symbol;Acc:HGNC:474]	protein_coding
AMY1B	14	ENSG00000174876	ENST00000330330	amylase alpha 1B [Source:HGNC Symbol;Acc:HGNC:475]	protein_coding
AMY2B	8	ENSG00000240038	ENST00000477657	amylase alpha 2B [Source:HGNC Symbol;Acc:HGNC:478]	protein_coding
AMZ2	150	ENSG00000196704	ENST00000674770	archaelysin family metallopeptidase 2 [Source:HGNC Symbol;Acc:HGNC:28041]	protein_coding
AMZ2P1	6	ENSG00000214174	ENST00000565833	AMZ2 pseudogene 1 [Source:HGNC Symbol;Acc:HGNC:26491]	transcribed_unprocessed_pseudogene
ANAPC1	35	ENSG00000153107	ENST00000643447	anaphase promoting complex subunit 1 [Source:HGNC Symbol;Acc:HGNC:19988]	protein_coding
ANAPC10	34	ENSG00000164162	ENST00000641499	anaphase promoting complex subunit 10 [Source:HGNC Symbol;Acc:HGNC:24077]	protein_coding
ANAPC10P1	2	ENSG00000213735	ENST00000395991	anaphase promoting complex subunit 10 pseudogene 1 [Source:HGNC Symbol;Acc:HGNC:33976]	processed_pseudogene
ANAPC11	2706	ENSG00000141552	ENST00000571570	anaphase promoting complex subunit 11 [Source:HGNC Symbol;Acc:HGNC:14452]	protein_coding
ANAPC13	155	ENSG00000129055	ENST00000510994	anaphase promoting complex subunit 13 [Source:HGNC Symbol;Acc:HGNC:24540]	protein_coding
ANAPC15	2	ENSG00000110200	ENST00000502597	anaphase promoting complex subunit 15 [Source:HGNC Symbol;Acc:HGNC:24531]	protein_coding
ANAPC15P1	2	ENSG00000231619	ENST00000422795	ANAPC15 pseudogene 1 [Source:HGNC Symbol;Acc:HGNC:54888]	processed_pseudogene
ANAPC16	167	ENSG00000166295	ENST00000615507	anaphase promoting complex subunit 16 [Source:HGNC Symbol;Acc:HGNC:26976]	protein_coding
ANAPC1P2	2	ENSG00000285793	ENST00000648819	ANAPC1 pseudogene 2 [Source:NCBI gene (formerly Entrezgene);Acc:285074]	lncRNA
ANAPC1P6	1	ENSG00000235486	ENST00000447760	ANAPC1 pseudogene 6 [Source:HGNC Symbol;Acc:HGNC:54712]	unprocessed_pseudogene
ANAPC2	17	ENSG00000176248	ENST00000487917	anaphase promoting complex subunit 2 [Source:HGNC Symbol;Acc:HGNC:19989]	protein_coding
ANAPC4	33	ENSG00000053900	ENST00000315368	anaphase promoting complex subunit 4 [Source:HGNC Symbol;Acc:HGNC:19990]	protein_coding
ANAPC5	114	ENSG00000089053	ENST00000422342	anaphase promoting complex subunit 5 [Source:HGNC Symbol;Acc:HGNC:15713]	protein_coding
ANAPC7	26	ENSG00000196510	ENST00000455511	anaphase promoting complex subunit 7 [Source:HGNC Symbol;Acc:HGNC:17380]	protein_coding
ANG	8	ENSG00000214274	ENST00000336811	angiogenin [Source:HGNC Symbol;Acc:HGNC:483]	protein_coding
ANGEL1	12	ENSG00000013523	ENST00000554058	angel homolog 1 [Source:HGNC Symbol;Acc:HGNC:19961]	protein_coding
ANGEL2	42	ENSG00000174606	ENST00000366962	angel homolog 2 [Source:HGNC Symbol;Acc:HGNC:30534]	protein_coding
ANGPT1	4	ENSG00000154188	ENST00000517746	angiopoietin 1 [Source:HGNC Symbol;Acc:HGNC:484]	protein_coding
ANGPTL4	5	ENSG00000167772	ENST00000601886	angiopoietin like 4 [Source:HGNC Symbol;Acc:HGNC:16039]	protein_coding
ANGPTL6	1	ENSG00000130812	ENST00000589181	angiopoietin like 6 [Source:HGNC Symbol;Acc:HGNC:23140]	protein_coding
ANGPTL8	1	ENSG00000130173	ENST00000591200	angiopoietin like 8 [Source:HGNC Symbol;Acc:HGNC:24933]	protein_coding
ANK1	11	ENSG00000029534	ENST00000347528	ankyrin 1 [Source:HGNC Symbol;Acc:HGNC:492]	protein_coding
ANK2	3	ENSG00000145362	ENST00000672356	ankyrin 2 [Source:HGNC Symbol;Acc:HGNC:493]	protein_coding
ANK3	17	ENSG00000151150	ENST00000280772	ankyrin 3 [Source:HGNC Symbol;Acc:HGNC:494]	protein_coding
ANKAR	2	ENSG00000151687	ENST00000441800	ankyrin and armadillo repeat containing [Source:HGNC Symbol;Acc:HGNC:26350]	protein_coding
ANKDD1A	1	ENSG00000166839	ENST00000496480	ankyrin repeat and death domain containing 1A [Source:HGNC Symbol;Acc:HGNC:28002]	protein_coding
ANKDD1B	1	ENSG00000189045	ENST00000672850	ankyrin repeat and death domain containing 1B [Source:HGNC Symbol;Acc:HGNC:32525]	protein_coding
ANKEF1	25	ENSG00000132623	ENST00000437504	ankyrin repeat and EF-hand domain containing 1 [Source:HGNC Symbol;Acc:HGNC:15803]	protein_coding
ANKFY1	3	ENSG00000185722	ENST00000341657	ankyrin repeat and FYVE domain containing 1 [Source:HGNC Symbol;Acc:HGNC:20763]	protein_coding
ANKH	19	ENSG00000154122	ENST00000284268	ANKH inorganic pyrophosphate transport regulator [Source:HGNC Symbol;Acc:HGNC:15492]	protein_coding
ANKH-DT	1	ENSG00000272057	ENST00000607026	ANKH divergent transcript [Source:HGNC Symbol;Acc:HGNC:55234]	lncRNA
ANKHD1	1	ENSG00000131503	ENST00000616482	ankyrin repeat and KH domain containing 1 [Source:HGNC Symbol;Acc:HGNC:24714]	protein_coding
ANKHD1-DT	8	ENSG00000249637	ENST00000507521	ANKHD1 divergent transcript [Source:HGNC Symbol;Acc:HGNC:55564]	lncRNA
ANKIB1	11	ENSG00000001629	ENST00000265742	ankyrin repeat and IBR domain containing 1 [Source:HGNC Symbol;Acc:HGNC:22215]	protein_coding
ANKLE1	2	ENSG00000160117	ENST00000404261	ankyrin repeat and LEM domain containing 1 [Source:HGNC Symbol;Acc:HGNC:26812]	protein_coding
ANKLE2	14	ENSG00000176915	ENST00000357997	ankyrin repeat and LEM domain containing 2 [Source:HGNC Symbol;Acc:HGNC:29101]	protein_coding
ANKMY1	2	ENSG00000144504	ENST00000373318	ankyrin repeat and MYND domain containing 1 [Source:HGNC Symbol;Acc:HGNC:20987]	protein_coding
ANKMY2	15	ENSG00000106524	ENST00000306999	ankyrin repeat and MYND domain containing 2 [Source:HGNC Symbol;Acc:HGNC:25370]	protein_coding
ANKRA2	22	ENSG00000164331	ENST00000296785	ankyrin repeat family A member 2 [Source:HGNC Symbol;Acc:HGNC:13208]	protein_coding
ANKRD1	30	ENSG00000148677	ENST00000371697	ankyrin repeat domain 1 [Source:HGNC Symbol;Acc:HGNC:15819]	protein_coding
ANKRD10	46	ENSG00000088448	ENST00000267339	ankyrin repeat domain 10 [Source:HGNC Symbol;Acc:HGNC:20265]	protein_coding
ANKRD10-IT1	3	ENSG00000229152	ENST00000426991	ANKRD10 intronic transcript 1 [Source:HGNC Symbol;Acc:HGNC:39891]	lncRNA
ANKRD11	74	ENSG00000167522	ENST00000378330	ankyrin repeat domain containing 11 [Source:HGNC Symbol;Acc:HGNC:21316]	protein_coding
ANKRD12	15	ENSG00000101745	ENST00000585234	ankyrin repeat domain 12 [Source:HGNC Symbol;Acc:HGNC:29135]	protein_coding
ANKRD13A	7	ENSG00000076513	ENST00000553025	ankyrin repeat domain 13A [Source:HGNC Symbol;Acc:HGNC:21268]	protein_coding
ANKRD13B	42	ENSG00000198720	ENST00000583728	ankyrin repeat domain 13B [Source:HGNC Symbol;Acc:HGNC:26363]	protein_coding
ANKRD13C	12	ENSG00000118454	ENST00000370944	ankyrin repeat domain 13C [Source:HGNC Symbol;Acc:HGNC:25374]	protein_coding
ANKRD13C-DT	25	ENSG00000197568	ENST00000361764	ANKRD13C divergent transcript [Source:HGNC Symbol;Acc:HGNC:4906]	lncRNA
ANKRD13D	8	ENSG00000172932	ENST00000512101	ankyrin repeat domain 13D [Source:HGNC Symbol;Acc:HGNC:27880]	protein_coding
ANKRD16	3	ENSG00000134461	ENST00000380094	ankyrin repeat domain 16 [Source:HGNC Symbol;Acc:HGNC:23471]	protein_coding
ANKRD17	19	ENSG00000132466	ENST00000358602	ankyrin repeat domain 17 [Source:HGNC Symbol;Acc:HGNC:23575]	protein_coding
ANKRD17-DT	1	ENSG00000250220	ENST00000502790	ANKRD17 divergent transcript [Source:HGNC Symbol;Acc:HGNC:55556]	lncRNA
ANKRD18A	11	ENSG00000180071	ENST00000562942	ankyrin repeat domain 18A [Source:HGNC Symbol;Acc:HGNC:23643]	protein_coding
ANKRD18B	8	ENSG00000230453	ENST00000684830	ankyrin repeat domain 18B [Source:HGNC Symbol;Acc:HGNC:23644]	protein_coding
ANKRD2	12	ENSG00000165887	ENST00000298808	ankyrin repeat domain 2 [Source:HGNC Symbol;Acc:HGNC:495]	protein_coding
ANKRD20A1	5	ENSG00000260691	ENST00000652170	ankyrin repeat domain 20 family member A1 [Source:HGNC Symbol;Acc:HGNC:23665]	protein_coding
ANKRD20A11P	1	ENSG00000215559	ENST00000451663	ankyrin repeat domain 20 family member A11, pseudogene [Source:HGNC Symbol;Acc:HGNC:42024]	transcribed_unprocessed_pseudogene
ANKRD20A21P	1	ENSG00000277112	ENST00000623715	ankyrin repeat domain 20 family member A21, pseudogene [Source:HGNC Symbol;Acc:HGNC:52329]	transcribed_unprocessed_pseudogene
ANKRD20A5P	1	ENSG00000186481	ENST00000431648	ankyrin repeat domain 20 family member A5, pseudogene [Source:HGNC Symbol;Acc:HGNC:33833]	transcribed_unprocessed_pseudogene
ANKRD20A7P	1	ENSG00000236816	ENST00000402318	ankyrin repeat domain 20 family member A7, pseudogene [Source:HGNC Symbol;Acc:HGNC:31980]	transcribed_unprocessed_pseudogene
ANKRD20A8P	1	ENSG00000229089	ENST00000432432	ankyrin repeat domain 20 family member A8, pseudogene [Source:HGNC Symbol;Acc:HGNC:23666]	transcribed_unprocessed_pseudogene
ANKRD26	13	ENSG00000107890	ENST00000675439	ankyrin repeat domain containing 26 [Source:HGNC Symbol;Acc:HGNC:29186]	protein_coding
ANKRD27	18	ENSG00000105186	ENST00000306065	ankyrin repeat domain 27 [Source:HGNC Symbol;Acc:HGNC:25310]	protein_coding
ANKRD28	12	ENSG00000206560	ENST00000683139	ankyrin repeat domain 28 [Source:HGNC Symbol;Acc:HGNC:29024]	protein_coding
ANKRD29	6	ENSG00000154065	ENST00000592179	ankyrin repeat domain 29 [Source:HGNC Symbol;Acc:HGNC:27110]	protein_coding
ANKRD30A	14	ENSG00000148513	ENST00000361713	ankyrin repeat domain 30A [Source:HGNC Symbol;Acc:HGNC:17234]	protein_coding
ANKRD33B	2	ENSG00000164236	ENST00000296657	ankyrin repeat domain 33B [Source:HGNC Symbol;Acc:HGNC:35240]	protein_coding
ANKRD34A	1	ENSG00000272031	ENST00000606888	ankyrin repeat domain 34A [Source:HGNC Symbol;Acc:HGNC:27639]	protein_coding
ANKRD34C-AS1	1	ENSG00000259234	ENST00000692103	ANKRD34C antisense RNA 1 [Source:HGNC Symbol;Acc:HGNC:48618]	lncRNA
ANKRD36	9	ENSG00000291582	ENST00000708051	ankyrin repeat domain 36 [Source:HGNC Symbol;Acc:HGNC:24079]	protein_coding
ANKRD36B	8	ENSG00000291600	ENST00000708143	ankyrin repeat domain 36B [Source:HGNC Symbol;Acc:HGNC:29333]	protein_coding
ANKRD37	1	ENSG00000186352	ENST00000507479	ankyrin repeat domain 37 [Source:HGNC Symbol;Acc:HGNC:29593]	protein_coding
ANKRD39	32	ENSG00000213337	ENST00000443120	ankyrin repeat domain 39 [Source:HGNC Symbol;Acc:HGNC:28640]	protein_coding
ANKRD40	88	ENSG00000154945	ENST00000285243	ankyrin repeat domain 40 [Source:HGNC Symbol;Acc:HGNC:28233]	protein_coding
ANKRD40CL	1	ENSG00000167117	ENST00000300458	ANKRD40 C-terminal like [Source:HGNC Symbol;Acc:HGNC:26080]	protein_coding
ANKRD42	22	ENSG00000137494	ENST00000533342	ankyrin repeat domain 42 [Source:HGNC Symbol;Acc:HGNC:26752]	protein_coding
ANKRD42-DT	11	ENSG00000247137	ENST00000602381	ANKRD42 divergent transcript [Source:HGNC Symbol;Acc:HGNC:55590]	lncRNA
ANKRD44	1	ENSG00000065413	ENST00000424317	ankyrin repeat domain 44 [Source:HGNC Symbol;Acc:HGNC:25259]	protein_coding
ANKRD46	13	ENSG00000186106	ENST00000520552	ankyrin repeat domain 46 [Source:HGNC Symbol;Acc:HGNC:27229]	protein_coding
ANKRD49	9	ENSG00000168876	ENST00000540349	ankyrin repeat domain 49 [Source:HGNC Symbol;Acc:HGNC:25970]	protein_coding
ANKRD50	11	ENSG00000151458	ENST00000504087	ankyrin repeat domain containing 50 [Source:HGNC Symbol;Acc:HGNC:29223]	protein_coding
ANKRD52	7	ENSG00000139645	ENST00000548241	ankyrin repeat domain 52 [Source:HGNC Symbol;Acc:HGNC:26614]	protein_coding
ANKRD54	17	ENSG00000100124	ENST00000215941	ankyrin repeat domain 54 [Source:HGNC Symbol;Acc:HGNC:25185]	protein_coding
ANKRD55	3	ENSG00000164512	ENST00000341048	ankyrin repeat domain 55 [Source:HGNC Symbol;Acc:HGNC:25681]	protein_coding
ANKRD6	1	ENSG00000135299	ENST00000710308	ankyrin repeat domain 6 [Source:HGNC Symbol;Acc:HGNC:17280]	protein_coding
ANKRD63	1	ENSG00000230778	ENST00000434396	ankyrin repeat domain 63 [Source:HGNC Symbol;Acc:HGNC:40027]	protein_coding
ANKRD7	1	ENSG00000106013	ENST00000433239	ankyrin repeat domain 7 [Source:HGNC Symbol;Acc:HGNC:18588]	protein_coding
ANKRD9	8	ENSG00000156381	ENST00000286918	ankyrin repeat domain 9 [Source:HGNC Symbol;Acc:HGNC:20096]	protein_coding
ANKS1A	2	ENSG00000064999	ENST00000360359	ankyrin repeat and sterile alpha motif domain containing 1A [Source:HGNC Symbol;Acc:HGNC:20961]	protein_coding
ANKS1B	1	ENSG00000185046	ENST00000555119	ankyrin repeat and sterile alpha motif domain containing 1B [Source:HGNC Symbol;Acc:HGNC:24600]	protein_coding
ANKS3	13	ENSG00000168096	ENST00000591185	ankyrin repeat and sterile alpha motif domain containing 3 [Source:HGNC Symbol;Acc:HGNC:29422]	protein_coding
ANKS4B	20	ENSG00000284290	ENST00000639229	ankyrin repeat and sterile alpha motif domain containing 4B [Source:HGNC Symbol;Acc:HGNC:26795]	protein_coding
ANKS6	8	ENSG00000165138	ENST00000444472	ankyrin repeat and sterile alpha motif domain containing 6 [Source:HGNC Symbol;Acc:HGNC:26724]	protein_coding
ANKZF1	7	ENSG00000163516	ENST00000464763	ankyrin repeat and zinc finger peptidyl tRNA hydrolase 1 [Source:HGNC Symbol;Acc:HGNC:25527]	protein_coding
ANLN	47	ENSG00000011426	ENST00000396068	anillin, actin binding protein [Source:HGNC Symbol;Acc:HGNC:14082]	protein_coding
ANO10	24	ENSG00000160746	ENST00000466658	anoctamin 10 [Source:HGNC Symbol;Acc:HGNC:25519]	protein_coding
ANO5	19	ENSG00000171714	ENST00000664026	anoctamin 5 [Source:HGNC Symbol;Acc:HGNC:27337]	protein_coding
ANO6	22	ENSG00000177119	ENST00000426898	anoctamin 6 [Source:HGNC Symbol;Acc:HGNC:25240]	protein_coding
ANO7	11	ENSG00000146205	ENST00000274979	anoctamin 7 [Source:HGNC Symbol;Acc:HGNC:31677]	protein_coding
ANP32A	674	ENSG00000140350	ENST00000465139	acidic nuclear phosphoprotein 32 family member A [Source:HGNC Symbol;Acc:HGNC:13233]	protein_coding
ANP32AP1	103	ENSG00000259516	ENST00000559548	acidic nuclear phosphoprotein 32 family member A pseudogene 1 [Source:HGNC Symbol;Acc:HGNC:42949]	transcribed_processed_pseudogene
ANP32B	584	ENSG00000136938	ENST00000339399	acidic nuclear phosphoprotein 32 family member B [Source:HGNC Symbol;Acc:HGNC:16677]	protein_coding
ANP32BP1	40	ENSG00000259790	ENST00000568553	acidic nuclear phosphoprotein 32 family member B pseudogene 1 [Source:HGNC Symbol;Acc:HGNC:24267]	transcribed_processed_pseudogene
ANP32CP	22	ENSG00000248546	ENST00000512835	acidic nuclear phosphoprotein 32 family member C, pseudogene [Source:HGNC Symbol;Acc:HGNC:16675]	processed_pseudogene
ANP32D	6	ENSG00000139223	ENST00000266594	acidic nuclear phosphoprotein 32 family member D [Source:HGNC Symbol;Acc:HGNC:16676]	protein_coding
ANP32E	861	ENSG00000143401	ENST00000583931	acidic nuclear phosphoprotein 32 family member E [Source:HGNC Symbol;Acc:HGNC:16673]	protein_coding
ANPEP	3	ENSG00000166825	ENST00000679248	alanyl aminopeptidase, membrane [Source:HGNC Symbol;Acc:HGNC:500]	protein_coding
ANTKMT	17	ENSG00000103254	ENST00000566525	adenine nucleotide translocase lysine methyltransferase [Source:HGNC Symbol;Acc:HGNC:14152]	protein_coding
ANTXR1	38	ENSG00000169604	ENST00000481119	ANTXR cell adhesion molecule 1 [Source:HGNC Symbol;Acc:HGNC:21014]	protein_coding
ANTXR2	1	ENSG00000163297	ENST00000403729	ANTXR cell adhesion molecule 2 [Source:HGNC Symbol;Acc:HGNC:21732]	protein_coding
ANXA1	4980	ENSG00000135046	ENST00000257497	annexin A1 [Source:HGNC Symbol;Acc:HGNC:533]	protein_coding
ANXA10	1	ENSG00000109511	ENST00000359299	annexin A10 [Source:HGNC Symbol;Acc:HGNC:534]	protein_coding
ANXA11	97	ENSG00000122359	ENST00000372231	annexin A11 [Source:HGNC Symbol;Acc:HGNC:535]	protein_coding
ANXA13	87	ENSG00000104537	ENST00000262219	annexin A13 [Source:HGNC Symbol;Acc:HGNC:536]	protein_coding
ANXA2	9793	ENSG00000182718	ENST00000396024	annexin A2 [Source:HGNC Symbol;Acc:HGNC:537]	protein_coding
ANXA2P1	43	ENSG00000213406	ENST00000505539	annexin A2 pseudogene 1 [Source:HGNC Symbol;Acc:HGNC:538]	processed_pseudogene
ANXA2P2	7268	ENSG00000231991	ENST00000435128	annexin A2 pseudogene 2 [Source:HGNC Symbol;Acc:HGNC:539]	processed_pseudogene
ANXA2P3	85	ENSG00000216740	ENST00000404883	annexin A2 pseudogene 3 [Source:HGNC Symbol;Acc:HGNC:540]	processed_pseudogene
ANXA2R	20	ENSG00000177721	ENST00000616064	annexin A2 receptor [Source:HGNC Symbol;Acc:HGNC:33463]	protein_coding
ANXA2R-AS1	2	ENSG00000215068	ENST00000451894	ANXA2R antisense RNA 1 [Source:HGNC Symbol;Acc:HGNC:27208]	lncRNA
ANXA2R-OT1	6	ENSG00000177738	ENST00000654466	ANXA2R overlapping transcript 1 [Source:HGNC Symbol;Acc:HGNC:48996]	lncRNA
ANXA3	237	ENSG00000138772	ENST00000512884	annexin A3 [Source:HGNC Symbol;Acc:HGNC:541]	protein_coding
ANXA4	672	ENSG00000196975	ENST00000418066	annexin A4 [Source:HGNC Symbol;Acc:HGNC:542]	protein_coding
ANXA5	593	ENSG00000164111	ENST00000296511	annexin A5 [Source:HGNC Symbol;Acc:HGNC:543]	protein_coding
ANXA6	36	ENSG00000197043	ENST00000354546	annexin A6 [Source:HGNC Symbol;Acc:HGNC:544]	protein_coding
ANXA7	267	ENSG00000138279	ENST00000372921	annexin A7 [Source:HGNC Symbol;Acc:HGNC:545]	protein_coding
ANXA8	68	ENSG00000265190	ENST00000583448	annexin A8 [Source:HGNC Symbol;Acc:HGNC:546]	protein_coding
ANXA8L1	7	ENSG00000264230	ENST00000584982	annexin A8 like 1 [Source:HGNC Symbol;Acc:HGNC:23334]	protein_coding
ANXA9	1	ENSG00000143412	ENST00000474997	annexin A9 [Source:HGNC Symbol;Acc:HGNC:547]	protein_coding
AOAH	1	ENSG00000136250	ENST00000617537	acyloxyacyl hydrolase [Source:HGNC Symbol;Acc:HGNC:548]	protein_coding
AOPEP	293	ENSG00000148120	ENST00000489318	aminopeptidase O (putative) [Source:HGNC Symbol;Acc:HGNC:1361]	protein_coding
AP1AR	23	ENSG00000138660	ENST00000510527	adaptor related protein complex 1 associated regulatory protein [Source:HGNC Symbol;Acc:HGNC:28808]	protein_coding
AP1B1	54	ENSG00000100280	ENST00000482818	adaptor related protein complex 1 subunit beta 1 [Source:HGNC Symbol;Acc:HGNC:554]	protein_coding
AP1G1	351	ENSG00000166747	ENST00000299980	adaptor related protein complex 1 subunit gamma 1 [Source:HGNC Symbol;Acc:HGNC:555]	protein_coding
AP1G2	5	ENSG00000213983	ENST00000308724	adaptor related protein complex 1 subunit gamma 2 [Source:HGNC Symbol;Acc:HGNC:556]	protein_coding
AP1M1	30	ENSG00000072958	ENST00000291439	adaptor related protein complex 1 subunit mu 1 [Source:HGNC Symbol;Acc:HGNC:13667]	protein_coding
AP1M2	249	ENSG00000129354	ENST00000587069	adaptor related protein complex 1 subunit mu 2 [Source:HGNC Symbol;Acc:HGNC:558]	protein_coding
AP1S1	154	ENSG00000106367	ENST00000337619	adaptor related protein complex 1 subunit sigma 1 [Source:HGNC Symbol;Acc:HGNC:559]	protein_coding
AP1S2	49	ENSG00000182287	ENST00000672987	adaptor related protein complex 1 subunit sigma 2 [Source:HGNC Symbol;Acc:HGNC:560]	protein_coding
AP1S3	27	ENSG00000152056	ENST00000699384	adaptor related protein complex 1 subunit sigma 3 [Source:HGNC Symbol;Acc:HGNC:18971]	protein_coding
AP2A1	17	ENSG00000196961	ENST00000354293	adaptor related protein complex 2 subunit alpha 1 [Source:HGNC Symbol;Acc:HGNC:561]	protein_coding
AP2A2	18	ENSG00000281385	ENST00000626578	adaptor related protein complex 2 subunit alpha 2 [Source:HGNC Symbol;Acc:HGNC:562]	protein_coding
AP2B1	106	ENSG00000006125	ENST00000589774	adaptor related protein complex 2 subunit beta 1 [Source:HGNC Symbol;Acc:HGNC:563]	protein_coding
AP2B1P1	10	ENSG00000234130	ENST00000441188	AP2B1 pseudogene 1 [Source:HGNC Symbol;Acc:HGNC:55017]	processed_pseudogene
AP2M1	261	ENSG00000161203	ENST00000686364	adaptor related protein complex 2 subunit mu 1 [Source:HGNC Symbol;Acc:HGNC:564]	protein_coding
AP2S1	1037	ENSG00000042753	ENST00000352203	adaptor related protein complex 2 subunit sigma 1 [Source:HGNC Symbol;Acc:HGNC:565]	protein_coding
AP3B1	86	ENSG00000132842	ENST00000519295	adaptor related protein complex 3 subunit beta 1 [Source:HGNC Symbol;Acc:HGNC:566]	protein_coding
AP3D1	26	ENSG00000065000	ENST00000345016	adaptor related protein complex 3 subunit delta 1 [Source:HGNC Symbol;Acc:HGNC:568]	protein_coding
AP3M1	42	ENSG00000185009	ENST00000355264	adaptor related protein complex 3 subunit mu 1 [Source:HGNC Symbol;Acc:HGNC:569]	protein_coding
AP3M2	16	ENSG00000070718	ENST00000518421	adaptor related protein complex 3 subunit mu 2 [Source:HGNC Symbol;Acc:HGNC:570]	protein_coding
AP3S1	147	ENSG00000177879	ENST00000514118	adaptor related protein complex 3 subunit sigma 1 [Source:HGNC Symbol;Acc:HGNC:2013]	protein_coding
AP3S2	22	ENSG00000157823	ENST00000336418	adaptor related protein complex 3 subunit sigma 2 [Source:HGNC Symbol;Acc:HGNC:571]	protein_coding
AP4B1	15	ENSG00000134262	ENST00000369569	adaptor related protein complex 4 subunit beta 1 [Source:HGNC Symbol;Acc:HGNC:572]	protein_coding
AP4B1-AS1	1	ENSG00000226167	ENST00000419536	AP4B1 antisense RNA 1 [Source:HGNC Symbol;Acc:HGNC:44114]	lncRNA
AP4E1	13	ENSG00000081014	ENST00000561441	adaptor related protein complex 4 subunit epsilon 1 [Source:HGNC Symbol;Acc:HGNC:573]	protein_coding
AP4M1	8	ENSG00000221838	ENST00000713791	adaptor related protein complex 4 subunit mu 1 [Source:HGNC Symbol;Acc:HGNC:574]	protein_coding
AP4S1	29	ENSG00000100478	ENST00000557346	adaptor related protein complex 4 subunit sigma 1 [Source:HGNC Symbol;Acc:HGNC:575]	protein_coding
AP5B1	5	ENSG00000254470	ENST00000532090	adaptor related protein complex 5 subunit beta 1 [Source:HGNC Symbol;Acc:HGNC:25104]	protein_coding
AP5M1	27	ENSG00000053770	ENST00000261558	adaptor related protein complex 5 subunit mu 1 [Source:HGNC Symbol;Acc:HGNC:20192]	protein_coding
AP5S1	46	ENSG00000125843	ENST00000246041	adaptor related protein complex 5 subunit sigma 1 [Source:HGNC Symbol;Acc:HGNC:15875]	protein_coding
AP5Z1	5	ENSG00000242802	ENST00000647984	adaptor related protein complex 5 subunit zeta 1 [Source:HGNC Symbol;Acc:HGNC:22197]	protein_coding
APAF1	2	ENSG00000120868	ENST00000715693	apoptotic peptidase activating factor 1 [Source:HGNC Symbol;Acc:HGNC:576]	protein_coding
APBA1	2	ENSG00000276497	ENST00000617471	amyloid beta precursor protein binding family A member 1 [Source:HGNC Symbol;Acc:HGNC:578]	protein_coding
APBA2	5	ENSG00000276495	ENST00000632247	amyloid beta precursor protein binding family A member 2 [Source:HGNC Symbol;Acc:HGNC:579]	protein_coding
APBA3	1	ENSG00000011132	ENST00000588984	amyloid beta precursor protein binding family A member 3 [Source:HGNC Symbol;Acc:HGNC:580]	protein_coding
APBB1	32	ENSG00000166313	ENST00000526240	amyloid beta precursor protein binding family B member 1 [Source:HGNC Symbol;Acc:HGNC:581]	protein_coding
APBB1IP	1	ENSG00000077420	ENST00000376236	amyloid beta precursor protein binding family B member 1 interacting protein [Source:HGNC Symbol;Acc:HGNC:17379]	protein_coding
APBB2	3	ENSG00000163697	ENST00000508593	amyloid beta precursor protein binding family B member 2 [Source:HGNC Symbol;Acc:HGNC:582]	protein_coding
APBB3	1	ENSG00000113108	ENST00000515056	amyloid beta precursor protein binding family B member 3 [Source:HGNC Symbol;Acc:HGNC:20708]	protein_coding
APC	6	ENSG00000134982	ENST00000509732	APC regulator of WNT signaling pathway [Source:HGNC Symbol;Acc:HGNC:583]	protein_coding
APEH	47	ENSG00000164062	ENST00000449966	acylaminoacyl-peptide hydrolase [Source:HGNC Symbol;Acc:HGNC:586]	protein_coding
APEX1	394	ENSG00000291796	ENST00000708787	apurinic/apyrimidinic endodeoxyribonuclease 1 [Source:HGNC Symbol;Acc:HGNC:587]	protein_coding
APEX2	65	ENSG00000169188	ENST00000374987	apurinic/apyrimidinic endodeoxyribonuclease 2 [Source:HGNC Symbol;Acc:HGNC:17889]	protein_coding
APH1A	82	ENSG00000117362	ENST00000414276	aph-1 homolog A, gamma-secretase subunit [Source:HGNC Symbol;Acc:HGNC:29509]	protein_coding
APH1B	89	ENSG00000138613	ENST00000560890	aph-1 homolog B, gamma-secretase subunit [Source:HGNC Symbol;Acc:HGNC:24080]	protein_coding
API5	84	ENSG00000166181	ENST00000534695	apoptosis inhibitor 5 [Source:HGNC Symbol;Acc:HGNC:594]	protein_coding
API5P1	5	ENSG00000234558	ENST00000424316	apoptosis inhibitor 5 pseudogene 1 [Source:HGNC Symbol;Acc:HGNC:595]	processed_pseudogene
API5P2	1	ENSG00000213962	ENST00000397055	apoptosis inhibitor 5 pseudogene 2 [Source:HGNC Symbol;Acc:HGNC:39070]	processed_pseudogene
APIP	154	ENSG00000149089	ENST00000532428	APAF1 interacting protein [Source:HGNC Symbol;Acc:HGNC:17581]	protein_coding
APLF	1	ENSG00000169621	ENST00000529851	aprataxin and PNKP like factor [Source:HGNC Symbol;Acc:HGNC:28724]	protein_coding
APLP1	61	ENSG00000105290	ENST00000537454	amyloid beta precursor like protein 1 [Source:HGNC Symbol;Acc:HGNC:597]	protein_coding
APLP2	131	ENSG00000084234	ENST00000650012	amyloid beta precursor like protein 2 [Source:HGNC Symbol;Acc:HGNC:598]	protein_coding
APMAP	289	ENSG00000101474	ENST00000451442	adipocyte plasma membrane associated protein [Source:HGNC Symbol;Acc:HGNC:13238]	protein_coding
APOA1	1	ENSG00000118137	ENST00000375320	apolipoprotein A1 [Source:HGNC Symbol;Acc:HGNC:600]	protein_coding
APOBEC3B	65	ENSG00000179750	ENST00000407298	apolipoprotein B mRNA editing enzyme catalytic subunit 3B [Source:HGNC Symbol;Acc:HGNC:17352]	protein_coding
APOBEC3C	370	ENSG00000244509	ENST00000361441	apolipoprotein B mRNA editing enzyme catalytic subunit 3C [Source:HGNC Symbol;Acc:HGNC:17353]	protein_coding
APOBEC3F	19	ENSG00000128394	ENST00000491387	apolipoprotein B mRNA editing enzyme catalytic subunit 3F [Source:HGNC Symbol;Acc:HGNC:17356]	protein_coding
APOBEC3G	1	ENSG00000239713	ENST00000463934	apolipoprotein B mRNA editing enzyme catalytic subunit 3G [Source:HGNC Symbol;Acc:HGNC:17357]	protein_coding
APOC1	22	ENSG00000130208	ENST00000588750	apolipoprotein C1 [Source:HGNC Symbol;Acc:HGNC:607]	protein_coding
APOD	4	ENSG00000189058	ENST00000343267	apolipoprotein D [Source:HGNC Symbol;Acc:HGNC:612]	protein_coding
APOF	2	ENSG00000175336	ENST00000398189	apolipoprotein F [Source:HGNC Symbol;Acc:HGNC:615]	protein_coding
APOH	75	ENSG00000091583	ENST00000205948	apolipoprotein H [Source:HGNC Symbol;Acc:HGNC:616]	protein_coding
APOL1	3	ENSG00000100342	ENST00000426053	apolipoprotein L1 [Source:HGNC Symbol;Acc:HGNC:618]	protein_coding
APOL2	45	ENSG00000128335	ENST00000358502	apolipoprotein L2 [Source:HGNC Symbol;Acc:HGNC:619]	protein_coding
APOL6	11	ENSG00000221963	ENST00000409652	apolipoprotein L6 [Source:HGNC Symbol;Acc:HGNC:14870]	protein_coding
APOLD1	8	ENSG00000178878	ENST00000540583	apolipoprotein L domain containing 1 [Source:HGNC Symbol;Acc:HGNC:25268]	protein_coding
APOO	185	ENSG00000184831	ENST00000633432	apolipoprotein O [Source:HGNC Symbol;Acc:HGNC:28727]	protein_coding
APOOL	110	ENSG00000155008	ENST00000373173	apolipoprotein O like [Source:HGNC Symbol;Acc:HGNC:24009]	protein_coding
APOOP4	1	ENSG00000248122	ENST00000513530	apolipoprotein O pseudogene 4 [Source:HGNC Symbol;Acc:HGNC:48742]	processed_pseudogene
APOOP5	2	ENSG00000260240	ENST00000564761	apolipoprotein O pseudogene 5 [Source:HGNC Symbol;Acc:HGNC:48743]	transcribed_processed_pseudogene
APP	206	ENSG00000142192	ENST00000707132	amyloid beta precursor protein [Source:HGNC Symbol;Acc:HGNC:620]	protein_coding
APP-DT	3	ENSG00000273492	ENST00000608591	APP divergent transcript [Source:HGNC Symbol;Acc:HGNC:55075]	lncRNA
APPAT	2	ENSG00000230606	ENST00000621982	atherosclerotic plaque pathogenesis associated transcript [Source:HGNC Symbol;Acc:HGNC:56009]	lncRNA
APPBP2	22	ENSG00000062725	ENST00000083182	amyloid beta precursor protein binding protein 2 [Source:HGNC Symbol;Acc:HGNC:622]	protein_coding
APPBP2-DT	7	ENSG00000259349	ENST00000691821	APPBP2 divergent transcript [Source:HGNC Symbol;Acc:HGNC:55423]	lncRNA
APPL1	25	ENSG00000157500	ENST00000650354	adaptor protein, phosphotyrosine interacting with PH domain and leucine zipper 1 [Source:HGNC Symbol;Acc:HGNC:24035]	protein_coding
APPL2	26	ENSG00000136044	ENST00000258530	adaptor protein, phosphotyrosine interacting with PH domain and leucine zipper 2 [Source:HGNC Symbol;Acc:HGNC:18242]	protein_coding
APRT	1474	ENSG00000198931	ENST00000378364	adenine phosphoribosyltransferase [Source:HGNC Symbol;Acc:HGNC:626]	protein_coding
APTR	24	ENSG00000214293	ENST00000659053	Alu-mediated CDKN1A/p21 transcriptional regulator [Source:HGNC Symbol;Acc:HGNC:44173]	lncRNA
APTX	107	ENSG00000137074	ENST00000672846	aprataxin [Source:HGNC Symbol;Acc:HGNC:15984]	protein_coding
AQP11	24	ENSG00000178301	ENST00000528638	aquaporin 11 [Source:HGNC Symbol;Acc:HGNC:19940]	protein_coding
AQP3	80	ENSG00000165272	ENST00000493581	aquaporin 3 (Gill blood group) [Source:HGNC Symbol;Acc:HGNC:636]	protein_coding
AQP4-AS1	2	ENSG00000260372	ENST00000582605	AQP4 antisense RNA 1 [Source:HGNC Symbol;Acc:HGNC:26399]	lncRNA
AQP5	1	ENSG00000161798	ENST00000293599	aquaporin 5 [Source:HGNC Symbol;Acc:HGNC:638]	protein_coding
AQP5-AS1	3	ENSG00000257588	ENST00000550530	AQP5 and AQP2 antisense RNA 2 [Source:HGNC Symbol;Acc:HGNC:55474]	lncRNA
AQP7	2	ENSG00000165269	ENST00000379507	aquaporin 7 [Source:HGNC Symbol;Acc:HGNC:640]	protein_coding
AQP7P1	1	ENSG00000186466	ENST00000412626	aquaporin 7 pseudogene 1 [Source:HGNC Symbol;Acc:HGNC:32048]	unprocessed_pseudogene
AQP7P2	1	ENSG00000181997	ENST00000453967	aquaporin 7 pseudogene 2 [Source:HGNC Symbol;Acc:HGNC:32049]	unprocessed_pseudogene
AQP7P4	1	ENSG00000176115	ENST00000447083	aquaporin 7 pseudogene 4 [Source:HGNC Symbol;Acc:HGNC:32056]	unprocessed_pseudogene
AQR	57	ENSG00000021776	ENST00000156471	aquarius intron-binding spliceosomal factor [Source:HGNC Symbol;Acc:HGNC:29513]	protein_coding
AR	27	ENSG00000169083	ENST00000396043	androgen receptor [Source:HGNC Symbol;Acc:HGNC:644]	protein_coding
ARAF	28	ENSG00000078061	ENST00000377045	A-Raf proto-oncogene, serine/threonine kinase [Source:HGNC Symbol;Acc:HGNC:646]	protein_coding
ARAP1	8	ENSG00000186635	ENST00000495878	ArfGAP with RhoGAP domain, ankyrin repeat and PH domain 1 [Source:HGNC Symbol;Acc:HGNC:16925]	protein_coding
ARAP2	2	ENSG00000047365	ENST00000503225	ArfGAP with RhoGAP domain, ankyrin repeat and PH domain 2 [Source:HGNC Symbol;Acc:HGNC:16924]	protein_coding
ARAP3	5	ENSG00000120318	ENST00000508305	ArfGAP with RhoGAP domain, ankyrin repeat and PH domain 3 [Source:HGNC Symbol;Acc:HGNC:24097]	protein_coding
ARB2A	23	ENSG00000113391	ENST00000395965	ARB2 cotranscriptional regulator A [Source:HGNC Symbol;Acc:HGNC:25365]	protein_coding
ARCN1	63	ENSG00000095139	ENST00000392859	archain 1 [Source:HGNC Symbol;Acc:HGNC:649]	protein_coding
AREG	89	ENSG00000109321	ENST00000395748	amphiregulin [Source:HGNC Symbol;Acc:HGNC:651]	protein_coding
AREL1	16	ENSG00000119682	ENST00000554070	apoptosis resistant E3 ubiquitin protein ligase 1 [Source:HGNC Symbol;Acc:HGNC:20363]	protein_coding
ARF1	718	ENSG00000143761	ENST00000272102	ADP ribosylation factor 1 [Source:HGNC Symbol;Acc:HGNC:652]	protein_coding
ARF3	83	ENSG00000134287	ENST00000256682	ADP ribosylation factor 3 [Source:HGNC Symbol;Acc:HGNC:654]	protein_coding
ARF4	253	ENSG00000168374	ENST00000303436	ADP ribosylation factor 4 [Source:HGNC Symbol;Acc:HGNC:655]	protein_coding
ARF4-AS1	1	ENSG00000272146	ENST00000658756	ARF4 antisense RNA 1 [Source:HGNC Symbol;Acc:HGNC:51593]	lncRNA
ARF5	222	ENSG00000004059	ENST00000463733	ADP ribosylation factor 5 [Source:HGNC Symbol;Acc:HGNC:658]	protein_coding
ARF6	417	ENSG00000165527	ENST00000693319	ADP ribosylation factor 6 [Source:HGNC Symbol;Acc:HGNC:659]	protein_coding
ARFGAP1	4	ENSG00000101199	ENST00000519273	ADP ribosylation factor GTPase activating protein 1 [Source:HGNC Symbol;Acc:HGNC:15852]	protein_coding
ARFGAP2	4	ENSG00000149182	ENST00000426335	ADP ribosylation factor GTPase activating protein 2 [Source:HGNC Symbol;Acc:HGNC:13504]	protein_coding
ARFGAP3	43	ENSG00000242247	ENST00000263245	ADP ribosylation factor GTPase activating protein 3 [Source:HGNC Symbol;Acc:HGNC:661]	protein_coding
ARFGEF1	16	ENSG00000066777	ENST00000520381	ADP ribosylation factor guanine nucleotide exchange factor 1 [Source:HGNC Symbol;Acc:HGNC:15772]	protein_coding
ARFGEF2	10	ENSG00000124198	ENST00000371917	ADP ribosylation factor guanine nucleotide exchange factor 2 [Source:HGNC Symbol;Acc:HGNC:15853]	protein_coding
ARFGEF3	11	ENSG00000112379	ENST00000251691	ARFGEF family member 3 [Source:HGNC Symbol;Acc:HGNC:21213]	protein_coding
ARFIP1	33	ENSG00000164144	ENST00000451320	ADP ribosylation factor interacting protein 1 [Source:HGNC Symbol;Acc:HGNC:21496]	protein_coding
ARFIP2	51	ENSG00000132254	ENST00000614314	ADP ribosylation factor interacting protein 2 [Source:HGNC Symbol;Acc:HGNC:17160]	protein_coding
ARFRP1	40	ENSG00000101246	ENST00000612256	ADP ribosylation factor related protein 1 [Source:HGNC Symbol;Acc:HGNC:662]	protein_coding
ARG2	4	ENSG00000081181	ENST00000261783	arginase 2 [Source:HGNC Symbol;Acc:HGNC:664]	protein_coding
ARGLU1	355	ENSG00000134884	ENST00000400198	arginine and glutamate rich 1 [Source:HGNC Symbol;Acc:HGNC:25482]	protein_coding
ARGLU1-DT	4	ENSG00000272274	ENST00000700965	ARGLU1 divergent transcript [Source:HGNC Symbol;Acc:HGNC:43691]	lncRNA
ARHGAP1	319	ENSG00000175220	ENST00000311956	Rho GTPase activating protein 1 [Source:HGNC Symbol;Acc:HGNC:673]	protein_coding
ARHGAP10	8	ENSG00000071205	ENST00000510379	Rho GTPase activating protein 10 [Source:HGNC Symbol;Acc:HGNC:26099]	protein_coding
ARHGAP11A	28	ENSG00000275568	ENST00000622253	Rho GTPase activating protein 11A [Source:HGNC Symbol;Acc:HGNC:15783]	protein_coding
ARHGAP11A-DT	2	ENSG00000262728	ENST00000656039	ARHGAP11A divergent transcript [Source:HGNC Symbol;Acc:HGNC:56188]	lncRNA
ARHGAP11B-DT	1	ENSG00000282554	ENST00000632645	ARHGAP11B divergent transcript [Source:HGNC Symbol;Acc:HGNC:55586]	lncRNA
ARHGAP12	25	ENSG00000165322	ENST00000311380	Rho GTPase activating protein 12 [Source:HGNC Symbol;Acc:HGNC:16348]	protein_coding
ARHGAP17	29	ENSG00000288353	ENST00000672740	Rho GTPase activating protein 17 [Source:HGNC Symbol;Acc:HGNC:18239]	protein_coding
ARHGAP18	66	ENSG00000146376	ENST00000368149	Rho GTPase activating protein 18 [Source:HGNC Symbol;Acc:HGNC:21035]	protein_coding
ARHGAP19	6	ENSG00000213390	ENST00000492211	Rho GTPase activating protein 19 [Source:HGNC Symbol;Acc:HGNC:23724]	protein_coding
ARHGAP21	11	ENSG00000107863	ENST00000612832	Rho GTPase activating protein 21 [Source:HGNC Symbol;Acc:HGNC:23725]	protein_coding
ARHGAP22	1	ENSG00000128805	ENST00000477708	Rho GTPase activating protein 22 [Source:HGNC Symbol;Acc:HGNC:30320]	protein_coding
ARHGAP23	20	ENSG00000273780	ENST00000610551	Rho GTPase activating protein 23 [Source:HGNC Symbol;Acc:HGNC:29293]	protein_coding
ARHGAP24	4	ENSG00000138639	ENST00000395184	Rho GTPase activating protein 24 [Source:HGNC Symbol;Acc:HGNC:25361]	protein_coding
ARHGAP25	4	ENSG00000163219	ENST00000463483	Rho GTPase activating protein 25 [Source:HGNC Symbol;Acc:HGNC:28951]	protein_coding
ARHGAP26	17	ENSG00000145819	ENST00000645722	Rho GTPase activating protein 26 [Source:HGNC Symbol;Acc:HGNC:17073]	protein_coding
ARHGAP27	3	ENSG00000276907	ENST00000631499	Rho GTPase activating protein 27 [Source:HGNC Symbol;Acc:HGNC:31813]	protein_coding
ARHGAP27P1-BPTFP1-KPNA2P3	21	ENSG00000215769	ENST00000578492	ARHGAP27P1-BPTFP1-KPNA2P3 readthrough, transcribed pseudogene [Source:HGNC Symbol;Acc:HGNC:52873]	lncRNA
ARHGAP29	20	ENSG00000137962	ENST00000546444	Rho GTPase activating protein 29 [Source:HGNC Symbol;Acc:HGNC:30207]	protein_coding
ARHGAP29-AS1	1	ENSG00000226835	ENST00000660441	ARHGAP29 antisense RNA 1 [Source:HGNC Symbol;Acc:HGNC:54311]	lncRNA
ARHGAP31	1	ENSG00000031081	ENST00000264245	Rho GTPase activating protein 31 [Source:HGNC Symbol;Acc:HGNC:29216]	protein_coding
ARHGAP31-AS1	1	ENSG00000241155	ENST00000466292	ARHGAP31 antisense RNA 1 [Source:HGNC Symbol;Acc:HGNC:41235]	lncRNA
ARHGAP33	2	ENSG00000004777	ENST00000589133	Rho GTPase activating protein 33 [Source:HGNC Symbol;Acc:HGNC:23085]	protein_coding
ARHGAP35	53	ENSG00000160007	ENST00000672722	Rho GTPase activating protein 35 [Source:HGNC Symbol;Acc:HGNC:4591]	protein_coding
ARHGAP39	6	ENSG00000147799	ENST00000276826	Rho GTPase activating protein 39 [Source:HGNC Symbol;Acc:HGNC:29351]	protein_coding
ARHGAP42	1	ENSG00000165895	ENST00000524892	Rho GTPase activating protein 42 [Source:HGNC Symbol;Acc:HGNC:26545]	protein_coding
ARHGAP44	2	ENSG00000006740	ENST00000379672	Rho GTPase activating protein 44 [Source:HGNC Symbol;Acc:HGNC:29096]	protein_coding
ARHGAP45	4	ENSG00000180448	ENST00000539243	Rho GTPase activating protein 45 [Source:HGNC Symbol;Acc:HGNC:17102]	protein_coding
ARHGAP5	13	ENSG00000100852	ENST00000555814	Rho GTPase activating protein 5 [Source:HGNC Symbol;Acc:HGNC:675]	protein_coding
ARHGAP5-AS1	7	ENSG00000258655	ENST00000553596	ARHGAP5 antisense RNA 1 (head to head) [Source:HGNC Symbol;Acc:HGNC:20279]	lncRNA
ARHGDIA	12	ENSG00000141522	ENST00000582520	Rho GDP dissociation inhibitor alpha [Source:HGNC Symbol;Acc:HGNC:678]	protein_coding
ARHGDIB	2	ENSG00000111348	ENST00000228945	Rho GDP dissociation inhibitor beta [Source:HGNC Symbol;Acc:HGNC:679]	protein_coding
ARHGEF1	11	ENSG00000076928	ENST00000600387	Rho guanine nucleotide exchange factor 1 [Source:HGNC Symbol;Acc:HGNC:681]	protein_coding
ARHGEF10	13	ENSG00000274726	ENST00000619613	Rho guanine nucleotide exchange factor 10 [Source:HGNC Symbol;Acc:HGNC:14103]	protein_coding
ARHGEF10L	9	ENSG00000074964	ENST00000361221	Rho guanine nucleotide exchange factor 10 like [Source:HGNC Symbol;Acc:HGNC:25540]	protein_coding
ARHGEF11	11	ENSG00000132694	ENST00000715594	Rho guanine nucleotide exchange factor 11 [Source:HGNC Symbol;Acc:HGNC:14580]	protein_coding
ARHGEF12	12	ENSG00000196914	ENST00000356641	Rho guanine nucleotide exchange factor 12 [Source:HGNC Symbol;Acc:HGNC:14193]	protein_coding
ARHGEF16	1	ENSG00000130762	ENST00000378378	Rho guanine nucleotide exchange factor 16 [Source:HGNC Symbol;Acc:HGNC:15515]	protein_coding
ARHGEF17	2	ENSG00000110237	ENST00000263674	Rho guanine nucleotide exchange factor 17 [Source:HGNC Symbol;Acc:HGNC:21726]	protein_coding
ARHGEF18	7	ENSG00000104880	ENST00000668164	Rho/Rac guanine nucleotide exchange factor 18 [Source:HGNC Symbol;Acc:HGNC:17090]	protein_coding
ARHGEF19	1	ENSG00000291381	ENST00000707384	Rho guanine nucleotide exchange factor 19 [Source:HGNC Symbol;Acc:HGNC:26604]	protein_coding
ARHGEF2	11	ENSG00000116584	ENST00000313695	Rho/Rac guanine nucleotide exchange factor 2 [Source:HGNC Symbol;Acc:HGNC:682]	protein_coding
ARHGEF2-AS2	1	ENSG00000273002	ENST00000610146	ARHGEF2 antisense RNA 2 [Source:HGNC Symbol;Acc:HGNC:55175]	lncRNA
ARHGEF26	12	ENSG00000114790	ENST00000356448	Rho guanine nucleotide exchange factor 26 [Source:HGNC Symbol;Acc:HGNC:24490]	protein_coding
ARHGEF26-AS1	2	ENSG00000281157	ENST00000630099	ARHGEF26 antisense RNA 1 [Source:HGNC Symbol;Acc:HGNC:41048]	lncRNA
ARHGEF28	16	ENSG00000214944	ENST00000296794	Rho guanine nucleotide exchange factor 28 [Source:HGNC Symbol;Acc:HGNC:30322]	protein_coding
ARHGEF3	3	ENSG00000163947	ENST00000296315	Rho guanine nucleotide exchange factor 3 [Source:HGNC Symbol;Acc:HGNC:683]	protein_coding
ARHGEF37	2	ENSG00000183111	ENST00000505810	Rho guanine nucleotide exchange factor 37 [Source:HGNC Symbol;Acc:HGNC:34430]	protein_coding
ARHGEF38	2	ENSG00000236699	ENST00000265154	Rho guanine nucleotide exchange factor 38 [Source:HGNC Symbol;Acc:HGNC:25968]	protein_coding
ARHGEF39	15	ENSG00000137135	ENST00000490638	Rho guanine nucleotide exchange factor 39 [Source:HGNC Symbol;Acc:HGNC:25909]	protein_coding
ARHGEF40	5	ENSG00000165801	ENST00000555038	Rho guanine nucleotide exchange factor 40 [Source:HGNC Symbol;Acc:HGNC:25516]	protein_coding
ARHGEF7	11	ENSG00000102606	ENST00000483540	Rho guanine nucleotide exchange factor 7 [Source:HGNC Symbol;Acc:HGNC:15607]	protein_coding
ARHGEF9	21	ENSG00000131089	ENST00000253401	Cdc42 guanine nucleotide exchange factor 9 [Source:HGNC Symbol;Acc:HGNC:14561]	protein_coding
ARID1A	114	ENSG00000117713	ENST00000430799	AT-rich interaction domain 1A [Source:HGNC Symbol;Acc:HGNC:11110]	protein_coding
ARID1B	81	ENSG00000049618	ENST00000346085	AT-rich interaction domain 1B [Source:HGNC Symbol;Acc:HGNC:18040]	protein_coding
ARID2	245	ENSG00000189079	ENST00000700074	AT-rich interaction domain 2 [Source:HGNC Symbol;Acc:HGNC:18037]	protein_coding
ARID3A	9	ENSG00000116017	ENST00000585895	AT-rich interaction domain 3A [Source:HGNC Symbol;Acc:HGNC:3031]	protein_coding
ARID3B	3	ENSG00000179361	ENST00000622429	AT-rich interaction domain 3B [Source:HGNC Symbol;Acc:HGNC:14350]	protein_coding
ARID4A	30	ENSG00000032219	ENST00000348476	AT-rich interaction domain 4A [Source:HGNC Symbol;Acc:HGNC:9885]	protein_coding
ARID4B	39	ENSG00000054267	ENST00000474953	AT-rich interaction domain 4B [Source:HGNC Symbol;Acc:HGNC:15550]	protein_coding
ARID5A	1	ENSG00000196843	ENST00000470579	AT-rich interaction domain 5A [Source:HGNC Symbol;Acc:HGNC:17361]	protein_coding
ARID5B	17	ENSG00000150347	ENST00000644638	AT-rich interaction domain 5B [Source:HGNC Symbol;Acc:HGNC:17362]	protein_coding
ARIH1	31	ENSG00000166233	ENST00000379887	ariadne RBR E3 ubiquitin protein ligase 1 [Source:HGNC Symbol;Acc:HGNC:689]	protein_coding
ARIH2	55	ENSG00000177479	ENST00000452882	ariadne RBR E3 ubiquitin protein ligase 2 [Source:HGNC Symbol;Acc:HGNC:690]	protein_coding
ARIH2OS	6	ENSG00000221883	ENST00000647812	ARIH2 opposite strand lncRNA [Source:HGNC Symbol;Acc:HGNC:34425]	lncRNA
ARK2N	14	ENSG00000152242	ENST00000587591	arkadia (RNF111) N-terminal like PKA signaling regulator 2N [Source:HGNC Symbol;Acc:HGNC:28172]	protein_coding
ARL1	189	ENSG00000120805	ENST00000261636	ADP ribosylation factor like GTPase 1 [Source:HGNC Symbol;Acc:HGNC:692]	protein_coding
ARL13B	29	ENSG00000169379	ENST00000535334	ADP ribosylation factor like GTPase 13B [Source:HGNC Symbol;Acc:HGNC:25419]	protein_coding
ARL14	1	ENSG00000179674	ENST00000320767	ADP ribosylation factor like GTPase 14 [Source:HGNC Symbol;Acc:HGNC:22974]	protein_coding
ARL14EP	66	ENSG00000152219	ENST00000282032	ADP ribosylation factor like GTPase 14 effector protein [Source:HGNC Symbol;Acc:HGNC:26798]	protein_coding
ARL15	19	ENSG00000185305	ENST00000502271	ADP ribosylation factor like GTPase 15 [Source:HGNC Symbol;Acc:HGNC:25945]	protein_coding
ARL16	85	ENSG00000214087	ENST00000577142	ADP ribosylation factor like GTPase 16 [Source:HGNC Symbol;Acc:HGNC:27902]	protein_coding
ARL17A	44	ENSG00000185829	ENST00000706245	ADP ribosylation factor like GTPase 17A [Source:HGNC Symbol;Acc:HGNC:24096]	protein_coding
ARL17B	36	ENSG00000276276	ENST00000634170	ADP ribosylation factor like GTPase 17B [Source:HGNC Symbol;Acc:HGNC:32387]	protein_coding
ARL2	44	ENSG00000213465	ENST00000246747	ADP ribosylation factor like GTPase 2 [Source:HGNC Symbol;Acc:HGNC:693]	protein_coding
ARL2BP	9	ENSG00000102931	ENST00000565794	ADP ribosylation factor like GTPase 2 binding protein [Source:HGNC Symbol;Acc:HGNC:17146]	protein_coding
ARL3	442	ENSG00000138175	ENST00000260746	ADP ribosylation factor like GTPase 3 [Source:HGNC Symbol;Acc:HGNC:694]	protein_coding
ARL4A	92	ENSG00000122644	ENST00000396662	ADP ribosylation factor like GTPase 4A [Source:HGNC Symbol;Acc:HGNC:695]	protein_coding
ARL4AP1	1	ENSG00000122872	ENST00000503220	ADP ribosylation factor like GTPase 4A pseudogene 1 [Source:HGNC Symbol;Acc:HGNC:17741]	processed_pseudogene
ARL4AP2	32	ENSG00000248780	ENST00000507378	ADP ribosylation factor like GTPase 4A pseudogene 2 [Source:HGNC Symbol;Acc:HGNC:32379]	processed_pseudogene
ARL4AP5	20	ENSG00000218996	ENST00000404372	ADP ribosylation factor like GTPase 4A pseudogene 5 [Source:HGNC Symbol;Acc:HGNC:52374]	processed_pseudogene
ARL4C	68	ENSG00000188042	ENST00000339728	ADP ribosylation factor like GTPase 4C [Source:HGNC Symbol;Acc:HGNC:698]	protein_coding
ARL4D	40	ENSG00000175906	ENST00000320033	ADP ribosylation factor like GTPase 4D [Source:HGNC Symbol;Acc:HGNC:656]	protein_coding
ARL5A	8	ENSG00000162980	ENST00000495604	ADP ribosylation factor like GTPase 5A [Source:HGNC Symbol;Acc:HGNC:696]	protein_coding
ARL5AP5	1	ENSG00000232332	ENST00000451247	ARL5A pseudogene 5 [Source:HGNC Symbol;Acc:HGNC:55001]	processed_pseudogene
ARL5B	13	ENSG00000165997	ENST00000377275	ADP ribosylation factor like GTPase 5B [Source:HGNC Symbol;Acc:HGNC:23052]	protein_coding
ARL6	17	ENSG00000113966	ENST00000335979	ADP ribosylation factor like GTPase 6 [Source:HGNC Symbol;Acc:HGNC:13210]	protein_coding
ARL6IP1	426	ENSG00000170540	ENST00000304414	ADP ribosylation factor like GTPase 6 interacting protein 1 [Source:HGNC Symbol;Acc:HGNC:697]	protein_coding
ARL6IP1P1	2	ENSG00000255664	ENST00000545836	ADP ribosylation factor like GTPase 6 interacting protein 1 pseudogene 1 [Source:HGNC Symbol;Acc:HGNC:23178]	processed_pseudogene
ARL6IP1P2	2	ENSG00000225355	ENST00000431356	ADP ribosylation factor like GTPase 6 interacting protein 1 pseudogene 2 [Source:HGNC Symbol;Acc:HGNC:44971]	processed_pseudogene
ARL6IP1P3	1	ENSG00000255014	ENST00000524544	ADP ribosylation factor like GTPase 6 interacting protein 1 pseudogene 3 [Source:HGNC Symbol;Acc:HGNC:44972]	processed_pseudogene
ARL6IP5	193	ENSG00000144746	ENST00000273258	ADP ribosylation factor like GTPase 6 interacting protein 5 [Source:HGNC Symbol;Acc:HGNC:16937]	protein_coding
ARL6IP6	37	ENSG00000177917	ENST00000690727	ADP ribosylation factor like GTPase 6 interacting protein 6 [Source:HGNC Symbol;Acc:HGNC:24048]	protein_coding
ARL8A	2	ENSG00000143862	ENST00000272217	ADP ribosylation factor like GTPase 8A [Source:HGNC Symbol;Acc:HGNC:25192]	protein_coding
ARL8B	46	ENSG00000134108	ENST00000429403	ADP ribosylation factor like GTPase 8B [Source:HGNC Symbol;Acc:HGNC:25564]	protein_coding
ARMC1	62	ENSG00000104442	ENST00000276569	armadillo repeat containing 1 [Source:HGNC Symbol;Acc:HGNC:17684]	protein_coding
ARMC10	23	ENSG00000170632	ENST00000428183	armadillo repeat containing 10 [Source:HGNC Symbol;Acc:HGNC:21706]	protein_coding
ARMC10P1	7	ENSG00000178660	ENST00000313754	armadillo repeat containing 10 pseudogene 1 [Source:HGNC Symbol;Acc:HGNC:43646]	processed_pseudogene
ARMC2	3	ENSG00000118690	ENST00000392644	armadillo repeat containing 2 [Source:HGNC Symbol;Acc:HGNC:23045]	protein_coding
ARMC3	1	ENSG00000165309	ENST00000298032	armadillo repeat containing 3 [Source:HGNC Symbol;Acc:HGNC:30964]	protein_coding
ARMC5	4	ENSG00000140691	ENST00000408912	armadillo repeat containing 5 [Source:HGNC Symbol;Acc:HGNC:25781]	protein_coding
ARMC6	20	ENSG00000105676	ENST00000392335	armadillo repeat containing 6 [Source:HGNC Symbol;Acc:HGNC:25049]	protein_coding
ARMC7	28	ENSG00000125449	ENST00000581078	armadillo repeat containing 7 [Source:HGNC Symbol;Acc:HGNC:26168]	protein_coding
ARMC8	35	ENSG00000114098	ENST00000538260	armadillo repeat containing 8 [Source:HGNC Symbol;Acc:HGNC:24999]	protein_coding
ARMC9	22	ENSG00000135931	ENST00000349938	armadillo repeat containing 9 [Source:HGNC Symbol;Acc:HGNC:20730]	protein_coding
ARMCX3	12	ENSG00000102401	ENST00000341189	armadillo repeat containing X-linked 3 [Source:HGNC Symbol;Acc:HGNC:24065]	protein_coding
ARMCX4	3	ENSG00000196440	ENST00000433011	armadillo repeat containing X-linked 4 [Source:HGNC Symbol;Acc:HGNC:28615]	protein_coding
ARMCX5	4	ENSG00000125962	ENST00000246174	armadillo repeat containing X-linked 5 [Source:HGNC Symbol;Acc:HGNC:25772]	protein_coding
ARMCX6	41	ENSG00000198960	ENST00000497931	armadillo repeat containing X-linked 6 [Source:HGNC Symbol;Acc:HGNC:26094]	protein_coding
ARMH1	1	ENSG00000198520	ENST00000424484	armadillo like helical domain containing 1 [Source:HGNC Symbol;Acc:HGNC:34345]	protein_coding
ARMH3	9	ENSG00000120029	ENST00000495001	armadillo like helical domain containing 3 [Source:HGNC Symbol;Acc:HGNC:25788]	protein_coding
ARMT1	29	ENSG00000146476	ENST00000545879	acidic residue methyltransferase 1 [Source:HGNC Symbol;Acc:HGNC:17872]	protein_coding
ARNT	70	ENSG00000143437	ENST00000358595	aryl hydrocarbon receptor nuclear translocator [Source:HGNC Symbol;Acc:HGNC:700]	protein_coding
ARNT2	7	ENSG00000172379	ENST00000529181	aryl hydrocarbon receptor nuclear translocator 2 [Source:HGNC Symbol;Acc:HGNC:16876]	protein_coding
ARNT2-DT	2	ENSG00000259495	ENST00000559267	ARNT2 divergent transcript [Source:HGNC Symbol;Acc:HGNC:56077]	lncRNA
ARPC1A	17	ENSG00000241685	ENST00000262942	actin related protein 2/3 complex subunit 1A [Source:HGNC Symbol;Acc:HGNC:703]	protein_coding
ARPC1AP2	7	ENSG00000268282	ENST00000597698	ARPC1A pseudogene 2 [Source:HGNC Symbol;Acc:HGNC:56495]	processed_pseudogene
ARPC1AP3	1	ENSG00000250071	ENST00000511688	ARPC1A pseudogene 3 [Source:HGNC Symbol;Acc:HGNC:56496]	processed_pseudogene
ARPC1B	6	ENSG00000130429	ENST00000443222	actin related protein 2/3 complex subunit 1B [Source:HGNC Symbol;Acc:HGNC:704]	protein_coding
ARPC2	461	ENSG00000163466	ENST00000420104	actin related protein 2/3 complex subunit 2 [Source:HGNC Symbol;Acc:HGNC:705]	protein_coding
ARPC3	1538	ENSG00000111229	ENST00000228825	actin related protein 2/3 complex subunit 3 [Source:HGNC Symbol;Acc:HGNC:706]	protein_coding
ARPC3P1	657	ENSG00000226284	ENST00000437218	actin related protein 2/3 complex subunit 3 pseudogene 1 [Source:HGNC Symbol;Acc:HGNC:16092]	processed_pseudogene
ARPC3P2	29	ENSG00000238137	ENST00000457786	actin related protein 2/3 complex subunit 3 pseudogene 2 [Source:HGNC Symbol;Acc:HGNC:39431]	processed_pseudogene
ARPC3P3	738	ENSG00000256745	ENST00000397300	actin related protein 2/3 complex subunit 3 pseudogene 3 [Source:HGNC Symbol;Acc:HGNC:39432]	processed_pseudogene
ARPC3P4	39	ENSG00000256898	ENST00000543613	actin related protein 2/3 complex subunit 3 pseudogene 4 [Source:HGNC Symbol;Acc:HGNC:39434]	processed_pseudogene
ARPC3P5	51	ENSG00000214027	ENST00000448802	actin related protein 2/3 complex subunit 3 pseudogene 5 [Source:HGNC Symbol;Acc:HGNC:39435]	processed_pseudogene
ARPC4	603	ENSG00000241553	ENST00000498623	actin related protein 2/3 complex subunit 4 [Source:HGNC Symbol;Acc:HGNC:707]	protein_coding
ARPC5	302	ENSG00000162704	ENST00000359856	actin related protein 2/3 complex subunit 5 [Source:HGNC Symbol;Acc:HGNC:708]	protein_coding
ARPC5L	107	ENSG00000136950	ENST00000353214	actin related protein 2/3 complex subunit 5 like [Source:HGNC Symbol;Acc:HGNC:23366]	protein_coding
ARPIN	27	ENSG00000242498	ENST00000357484	actin related protein 2/3 complex inhibitor [Source:HGNC Symbol;Acc:HGNC:28782]	protein_coding
ARPP19	160	ENSG00000128989	ENST00000249822	cAMP regulated phosphoprotein 19 [Source:HGNC Symbol;Acc:HGNC:16967]	protein_coding
ARPP19P1	1	ENSG00000231228	ENST00000511402	ARPP19 pseudogene 1 [Source:HGNC Symbol;Acc:HGNC:54698]	processed_pseudogene
ARRB1	21	ENSG00000137486	ENST00000420843	arrestin beta 1 [Source:HGNC Symbol;Acc:HGNC:711]	protein_coding
ARRB2	115	ENSG00000141480	ENST00000574502	arrestin beta 2 [Source:HGNC Symbol;Acc:HGNC:712]	protein_coding
ARRDC1	12	ENSG00000197070	ENST00000483563	arrestin domain containing 1 [Source:HGNC Symbol;Acc:HGNC:28633]	protein_coding
ARRDC1-AS1	2	ENSG00000203993	ENST00000371417	ARRDC1 antisense RNA 1 [Source:HGNC Symbol;Acc:HGNC:23395]	lncRNA
ARRDC2	7	ENSG00000105643	ENST00000379656	arrestin domain containing 2 [Source:HGNC Symbol;Acc:HGNC:25225]	protein_coding
ARRDC3	120	ENSG00000113369	ENST00000265138	arrestin domain containing 3 [Source:HGNC Symbol;Acc:HGNC:29263]	protein_coding
ARRDC3-AS1	4	ENSG00000281357	ENST00000625713	ARRDC3 antisense RNA 1 [Source:HGNC Symbol;Acc:HGNC:44145]	lncRNA
ARRDC4	1	ENSG00000140450	ENST00000268042	arrestin domain containing 4 [Source:HGNC Symbol;Acc:HGNC:28087]	protein_coding
ARSA	2	ENSG00000100299	ENST00000610191	arylsulfatase A [Source:HGNC Symbol;Acc:HGNC:713]	protein_coding
ARSB	50	ENSG00000113273	ENST00000264914	arylsulfatase B [Source:HGNC Symbol;Acc:HGNC:714]	protein_coding
ARSD	20	ENSG00000006756	ENST00000381154	arylsulfatase D [Source:HGNC Symbol;Acc:HGNC:717]	protein_coding
ARSG	11	ENSG00000141337	ENST00000448504	arylsulfatase G [Source:HGNC Symbol;Acc:HGNC:24102]	protein_coding
ARSI	1	ENSG00000183876	ENST00000328668	arylsulfatase family member I [Source:HGNC Symbol;Acc:HGNC:32521]	protein_coding
ARSJ	3	ENSG00000180801	ENST00000315366	arylsulfatase family member J [Source:HGNC Symbol;Acc:HGNC:26286]	protein_coding
ARSK	42	ENSG00000164291	ENST00000380009	arylsulfatase family member K [Source:HGNC Symbol;Acc:HGNC:25239]	protein_coding
ARSL	137	ENSG00000157399	ENST00000683191	arylsulfatase L [Source:HGNC Symbol;Acc:HGNC:719]	protein_coding
ART5	1	ENSG00000167311	ENST00000397067	ADP-ribosyltransferase 5 [Source:HGNC Symbol;Acc:HGNC:24049]	protein_coding
ARV1	102	ENSG00000173409	ENST00000497753	ARV1 homolog, fatty acid homeostasis modulator [Source:HGNC Symbol;Acc:HGNC:29561]	protein_coding
ARX	15	ENSG00000004848	ENST00000379044	aristaless related homeobox [Source:HGNC Symbol;Acc:HGNC:18060]	protein_coding
AS3MT	2	ENSG00000214435	ENST00000369880	arsenite methyltransferase [Source:HGNC Symbol;Acc:HGNC:17452]	protein_coding
ASAH1	248	ENSG00000104763	ENST00000637790	N-acylsphingosine amidohydrolase 1 [Source:HGNC Symbol;Acc:HGNC:735]	protein_coding
ASAH1-AS1	1	ENSG00000245281	ENST00000702451	ASAH1 antisense RNA 1 [Source:HGNC Symbol;Acc:HGNC:55603]	lncRNA
ASAH2	14	ENSG00000188611	ENST00000395526	N-acylsphingosine amidohydrolase 2 [Source:HGNC Symbol;Acc:HGNC:18860]	protein_coding
ASAH2B	14	ENSG00000204147	ENST00000374007	N-acylsphingosine amidohydrolase 2B [Source:HGNC Symbol;Acc:HGNC:23456]	protein_coding
ASAP1	52	ENSG00000153317	ENST00000524124	ArfGAP with SH3 domain, ankyrin repeat and PH domain 1 [Source:HGNC Symbol;Acc:HGNC:2720]	protein_coding
ASAP2	3	ENSG00000151693	ENST00000281419	ArfGAP with SH3 domain, ankyrin repeat and PH domain 2 [Source:HGNC Symbol;Acc:HGNC:2721]	protein_coding
ASB1	11	ENSG00000065802	ENST00000463352	ankyrin repeat and SOCS box containing 1 [Source:HGNC Symbol;Acc:HGNC:16011]	protein_coding
ASB13	12	ENSG00000196372	ENST00000493897	ankyrin repeat and SOCS box containing 13 [Source:HGNC Symbol;Acc:HGNC:19765]	protein_coding
ASB16-AS1	56	ENSG00000267080	ENST00000588785	ASB16 antisense RNA 1 [Source:HGNC Symbol;Acc:HGNC:25442]	lncRNA
ASB2	1	ENSG00000278693	ENST00000612647	ankyrin repeat and SOCS box containing 2 [Source:HGNC Symbol;Acc:HGNC:16012]	protein_coding
ASB3	42	ENSG00000115239	ENST00000406053	ankyrin repeat and SOCS box containing 3 [Source:HGNC Symbol;Acc:HGNC:16013]	protein_coding
ASB4	2	ENSG00000005981	ENST00000257621	ankyrin repeat and SOCS box containing 4 [Source:HGNC Symbol;Acc:HGNC:16009]	protein_coding
ASB6	19	ENSG00000148331	ENST00000277459	ankyrin repeat and SOCS box containing 6 [Source:HGNC Symbol;Acc:HGNC:17181]	protein_coding
ASB7	37	ENSG00000183475	ENST00000332783	ankyrin repeat and SOCS box containing 7 [Source:HGNC Symbol;Acc:HGNC:17182]	protein_coding
ASB8	49	ENSG00000177981	ENST00000317697	ankyrin repeat and SOCS box containing 8 [Source:HGNC Symbol;Acc:HGNC:17183]	protein_coding
ASB9	43	ENSG00000102048	ENST00000477346	ankyrin repeat and SOCS box containing 9 [Source:HGNC Symbol;Acc:HGNC:17184]	protein_coding
ASCC1	66	ENSG00000138303	ENST00000672957	activating signal cointegrator 1 complex subunit 1 [Source:HGNC Symbol;Acc:HGNC:24268]	protein_coding
ASCC2	17	ENSG00000100325	ENST00000542393	activating signal cointegrator 1 complex subunit 2 [Source:HGNC Symbol;Acc:HGNC:24103]	protein_coding
ASCC3	17	ENSG00000112249	ENST00000369162	activating signal cointegrator 1 complex subunit 3 [Source:HGNC Symbol;Acc:HGNC:18697]	protein_coding
ASCL5	2	ENSG00000232237	ENST00000449188	achaete-scute family bHLH transcription factor 5 [Source:HGNC Symbol;Acc:HGNC:33169]	protein_coding
ASF1A	22	ENSG00000111875	ENST00000229595	anti-silencing function 1A histone chaperone [Source:HGNC Symbol;Acc:HGNC:20995]	protein_coding
ASF1B	8	ENSG00000288210	ENST00000672225	anti-silencing function 1B histone chaperone [Source:HGNC Symbol;Acc:HGNC:20996]	protein_coding
ASGR1	5	ENSG00000141505	ENST00000269299	asialoglycoprotein receptor 1 [Source:HGNC Symbol;Acc:HGNC:742]	protein_coding
ASGR2	1	ENSG00000161944	ENST00000355035	asialoglycoprotein receptor 2 [Source:HGNC Symbol;Acc:HGNC:743]	protein_coding
ASH1L	12	ENSG00000116539	ENST00000368346	ASH1 like histone lysine methyltransferase [Source:HGNC Symbol;Acc:HGNC:19088]	protein_coding
ASH2L	36	ENSG00000129691	ENST00000545394	ASH2 like, histone lysine methyltransferase complex subunit [Source:HGNC Symbol;Acc:HGNC:744]	protein_coding
ASIC1	5	ENSG00000110881	ENST00000228468	acid sensing ion channel subunit 1 [Source:HGNC Symbol;Acc:HGNC:100]	protein_coding
ASIC3	4	ENSG00000213199	ENST00000357922	acid sensing ion channel subunit 3 [Source:HGNC Symbol;Acc:HGNC:101]	protein_coding
ASL	18	ENSG00000126522	ENST00000672586	argininosuccinate lyase [Source:HGNC Symbol;Acc:HGNC:746]	protein_coding
ASLP1	1	ENSG00000244723	ENST00000428790	argininosuccinate lyase pseudogene 1 [Source:HGNC Symbol;Acc:HGNC:747]	unprocessed_pseudogene
ASMTL	44	ENSG00000292339	ENST00000711197	acetylserotonin O-methyltransferase like [Source:HGNC Symbol;Acc:HGNC:751]	protein_coding
ASNS	7	ENSG00000070669	ENST00000394309	asparagine synthetase (glutamine-hydrolyzing) [Source:HGNC Symbol;Acc:HGNC:753]	protein_coding
ASNSD1	7	ENSG00000138381	ENST00000607062	asparagine synthetase domain containing 1 [Source:HGNC Symbol;Acc:HGNC:24910]	protein_coding
ASPH	399	ENSG00000198363	ENST00000379454	aspartate beta-hydroxylase [Source:HGNC Symbol;Acc:HGNC:757]	protein_coding
ASPHD1	20	ENSG00000174939	ENST00000563177	aspartate beta-hydroxylase domain containing 1 [Source:HGNC Symbol;Acc:HGNC:27380]	protein_coding
ASPHD2	1	ENSG00000128203	ENST00000215906	aspartate beta-hydroxylase domain containing 2 [Source:HGNC Symbol;Acc:HGNC:30437]	protein_coding
ASPM	27	ENSG00000066279	ENST00000367408	assembly factor for spindle microtubules [Source:HGNC Symbol;Acc:HGNC:19048]	protein_coding
ASPSCR1	24	ENSG00000169696	ENST00000581484	ASPSCR1 tether for SLC2A4, UBX domain containing [Source:HGNC Symbol;Acc:HGNC:13825]	protein_coding
ASRGL1	5	ENSG00000162174	ENST00000415229	asparaginase and isoaspartyl peptidase 1 [Source:HGNC Symbol;Acc:HGNC:16448]	protein_coding
ASS1	14	ENSG00000130707	ENST00000352480	argininosuccinate synthase 1 [Source:HGNC Symbol;Acc:HGNC:758]	protein_coding
ASS1P1	1	ENSG00000220517	ENST00000402854	argininosuccinate synthetase 1 pseudogene 1 [Source:HGNC Symbol;Acc:HGNC:759]	processed_pseudogene
ASS1P14	1	ENSG00000257316	ENST00000553060	argininosuccinate synthetase 1 pseudogene 14 [Source:HGNC Symbol;Acc:HGNC:764]	processed_pseudogene
ASS1P3	1	ENSG00000233947	ENST00000418694	argininosuccinate synthetase 1 pseudogene 3 [Source:HGNC Symbol;Acc:HGNC:766]	processed_pseudogene
ASTE1	5	ENSG00000034533	ENST00000514044	asteroid homolog 1 [Source:HGNC Symbol;Acc:HGNC:25021]	protein_coding
ASTN2	7	ENSG00000148219	ENST00000313400	astrotactin 2 [Source:HGNC Symbol;Acc:HGNC:17021]	protein_coding
ASXL1	25	ENSG00000171456	ENST00000651418	ASXL transcriptional regulator 1 [Source:HGNC Symbol;Acc:HGNC:18318]	protein_coding
ASXL2	14	ENSG00000143970	ENST00000435504	ASXL transcriptional regulator 2 [Source:HGNC Symbol;Acc:HGNC:23805]	protein_coding
ATAD1	78	ENSG00000138138	ENST00000308448	ATPase family AAA domain containing 1 [Source:HGNC Symbol;Acc:HGNC:25903]	protein_coding
ATAD2	85	ENSG00000156802	ENST00000517666	ATPase family AAA domain containing 2 [Source:HGNC Symbol;Acc:HGNC:30123]	protein_coding
ATAD2B	9	ENSG00000119778	ENST00000238789	ATPase family AAA domain containing 2B [Source:HGNC Symbol;Acc:HGNC:29230]	protein_coding
ATAD3A	4	ENSG00000197785	ENST00000378756	ATPase family AAA domain containing 3A [Source:HGNC Symbol;Acc:HGNC:25567]	protein_coding
ATAD3B	1	ENSG00000160072	ENST00000673477	ATPase family AAA domain containing 3B [Source:HGNC Symbol;Acc:HGNC:24007]	protein_coding
ATAD5	42	ENSG00000176208	ENST00000321990	ATPase family AAA domain containing 5 [Source:HGNC Symbol;Acc:HGNC:25752]	protein_coding
ATAT1	13	ENSG00000234549	ENST00000416917	alpha tubulin acetyltransferase 1 [Source:HGNC Symbol;Acc:HGNC:21186]	protein_coding
ATE1	29	ENSG00000107669	ENST00000690984	arginyltransferase 1 [Source:HGNC Symbol;Acc:HGNC:782]	protein_coding
ATF1	25	ENSG00000123268	ENST00000552510	activating transcription factor 1 [Source:HGNC Symbol;Acc:HGNC:783]	protein_coding
ATF2	33	ENSG00000115966	ENST00000264110	activating transcription factor 2 [Source:HGNC Symbol;Acc:HGNC:784]	protein_coding
ATF3	5	ENSG00000162772	ENST00000366981	activating transcription factor 3 [Source:HGNC Symbol;Acc:HGNC:785]	protein_coding
ATF4	217	ENSG00000128272	ENST00000404241	activating transcription factor 4 [Source:HGNC Symbol;Acc:HGNC:786]	protein_coding
ATF4P1	3	ENSG00000213338	ENST00000443279	activating transcription factor 4 pseudogene 1 [Source:HGNC Symbol;Acc:HGNC:789]	processed_pseudogene
ATF4P2	3	ENSG00000273041	ENST00000601944	activating transcription factor 4 pseudogene 2 [Source:HGNC Symbol;Acc:HGNC:34025]	processed_pseudogene
ATF4P3	108	ENSG00000228218	ENST00000433309	activating transcription factor 4 pseudogene 3 [Source:HGNC Symbol;Acc:HGNC:788]	processed_pseudogene
ATF4P4	33	ENSG00000256167	ENST00000438498	activating transcription factor 4 pseudogene 4 [Source:HGNC Symbol;Acc:HGNC:787]	transcribed_processed_pseudogene
ATF5	20	ENSG00000169136	ENST00000595125	activating transcription factor 5 [Source:HGNC Symbol;Acc:HGNC:790]	protein_coding
ATF6	29	ENSG00000118217	ENST00000680688	activating transcription factor 6 [Source:HGNC Symbol;Acc:HGNC:791]	protein_coding
ATF6-DT	3	ENSG00000226889	ENST00000431097	ATF6 divergent transcript [Source:HGNC Symbol;Acc:HGNC:55826]	lncRNA
ATF6B	29	ENSG00000213676	ENST00000375203	activating transcription factor 6 beta [Source:HGNC Symbol;Acc:HGNC:2349]	protein_coding
ATF7	49	ENSG00000170653	ENST00000548446	activating transcription factor 7 [Source:HGNC Symbol;Acc:HGNC:792]	protein_coding
ATF7IP	19	ENSG00000171681	ENST00000539659	activating transcription factor 7 interacting protein [Source:HGNC Symbol;Acc:HGNC:20092]	protein_coding
ATF7IP2	44	ENSG00000166669	ENST00000564797	activating transcription factor 7 interacting protein 2 [Source:HGNC Symbol;Acc:HGNC:20397]	protein_coding
ATG10	61	ENSG00000152348	ENST00000355178	autophagy related 10 [Source:HGNC Symbol;Acc:HGNC:20315]	protein_coding
ATG101	58	ENSG00000123395	ENST00000547409	autophagy related 101 [Source:HGNC Symbol;Acc:HGNC:25679]	protein_coding
ATG12	247	ENSG00000145782	ENST00000509910	autophagy related 12 [Source:HGNC Symbol;Acc:HGNC:588]	protein_coding
ATG12P1	30	ENSG00000266501	ENST00000578331	autophagy related 12 pseudogene 1 [Source:HGNC Symbol;Acc:HGNC:21466]	processed_pseudogene
ATG13	19	ENSG00000175224	ENST00000580238	autophagy related 13 [Source:HGNC Symbol;Acc:HGNC:29091]	protein_coding
ATG14	17	ENSG00000126775	ENST00000247178	autophagy related 14 [Source:HGNC Symbol;Acc:HGNC:19962]	protein_coding
ATG16L1	97	ENSG00000281089	ENST00000629246	autophagy related 16 like 1 [Source:HGNC Symbol;Acc:HGNC:21498]	protein_coding
ATG16L2	3	ENSG00000168010	ENST00000534905	autophagy related 16 like 2 [Source:HGNC Symbol;Acc:HGNC:25464]	protein_coding
ATG2A	5	ENSG00000110046	ENST00000418259	autophagy related 2A [Source:HGNC Symbol;Acc:HGNC:29028]	protein_coding
ATG2B	9	ENSG00000066739	ENST00000359933	autophagy related 2B [Source:HGNC Symbol;Acc:HGNC:20187]	protein_coding
ATG3	141	ENSG00000144848	ENST00000283290	autophagy related 3 [Source:HGNC Symbol;Acc:HGNC:20962]	protein_coding
ATG4A	15	ENSG00000101844	ENST00000372232	autophagy related 4A cysteine peptidase [Source:HGNC Symbol;Acc:HGNC:16489]	protein_coding
ATG4B	42	ENSG00000168397	ENST00000405546	autophagy related 4B cysteine peptidase [Source:HGNC Symbol;Acc:HGNC:20790]	protein_coding
ATG4C	18	ENSG00000125703	ENST00000443289	autophagy related 4C cysteine peptidase [Source:HGNC Symbol;Acc:HGNC:16040]	protein_coding
ATG4D	1	ENSG00000130734	ENST00000586417	autophagy related 4D cysteine peptidase [Source:HGNC Symbol;Acc:HGNC:20789]	protein_coding
ATG5	58	ENSG00000057663	ENST00000636437	autophagy related 5 [Source:HGNC Symbol;Acc:HGNC:589]	protein_coding
ATG7	19	ENSG00000197548	ENST00000451513	autophagy related 7 [Source:HGNC Symbol;Acc:HGNC:16935]	protein_coding
ATG9A	4	ENSG00000198925	ENST00000409033	autophagy related 9A [Source:HGNC Symbol;Acc:HGNC:22408]	protein_coding
ATIC	153	ENSG00000138363	ENST00000444305	5-aminoimidazole-4-carboxamide ribonucleotide formyltransferase/IMP cyclohydrolase [Source:HGNC Symbol;Acc:HGNC:794]	protein_coding
ATL1	1	ENSG00000198513	ENST00000556478	atlastin GTPase 1 [Source:HGNC Symbol;Acc:HGNC:11231]	protein_coding
ATL2	34	ENSG00000119787	ENST00000378954	atlastin GTPase 2 [Source:HGNC Symbol;Acc:HGNC:24047]	protein_coding
ATL3	114	ENSG00000184743	ENST00000398868	atlastin GTPase 3 [Source:HGNC Symbol;Acc:HGNC:24526]	protein_coding
ATM	12	ENSG00000149311	ENST00000601453	ATM serine/threonine kinase [Source:HGNC Symbol;Acc:HGNC:795]	protein_coding
ATMIN	22	ENSG00000291953	ENST00000709336	ATM interactor [Source:HGNC Symbol;Acc:HGNC:29034]	protein_coding
ATN1	35	ENSG00000111676	ENST00000356654	atrophin 1 [Source:HGNC Symbol;Acc:HGNC:3033]	protein_coding
ATOH8	3	ENSG00000168874	ENST00000469442	atonal bHLH transcription factor 8 [Source:HGNC Symbol;Acc:HGNC:24126]	protein_coding
ATOSA	4	ENSG00000047346	ENST00000568871	atos homolog A [Source:HGNC Symbol;Acc:HGNC:25609]	protein_coding
ATOSB	3	ENSG00000005238	ENST00000378566	atos homolog B [Source:HGNC Symbol;Acc:HGNC:25666]	protein_coding
ATOX1	552	ENSG00000177556	ENST00000521264	antioxidant 1 copper chaperone [Source:HGNC Symbol;Acc:HGNC:798]	protein_coding
ATP10A	6	ENSG00000206190	ENST00000555815	ATPase phospholipid transporting 10A (putative) [Source:HGNC Symbol;Acc:HGNC:13542]	protein_coding
ATP11A	31	ENSG00000068650	ENST00000375630	ATPase phospholipid transporting 11A [Source:HGNC Symbol;Acc:HGNC:13552]	protein_coding
ATP11B	4	ENSG00000058063	ENST00000493826	ATPase phospholipid transporting 11B (putative) [Source:HGNC Symbol;Acc:HGNC:13553]	protein_coding
ATP11C	4	ENSG00000101974	ENST00000370557	ATPase phospholipid transporting 11C [Source:HGNC Symbol;Acc:HGNC:13554]	protein_coding
ATP13A1	8	ENSG00000105726	ENST00000467160	ATPase 13A1 [Source:HGNC Symbol;Acc:HGNC:24215]	protein_coding
ATP13A2	4	ENSG00000159363	ENST00000341676	ATPase cation transporting 13A2 [Source:HGNC Symbol;Acc:HGNC:30213]	protein_coding
ATP13A3	13	ENSG00000133657	ENST00000687055	ATPase 13A3 [Source:HGNC Symbol;Acc:HGNC:24113]	protein_coding
ATP1A1	22	ENSG00000163399	ENST00000418797	ATPase Na+/K+ transporting subunit alpha 1 [Source:HGNC Symbol;Acc:HGNC:799]	protein_coding
ATP1A1-AS1	1	ENSG00000203865	ENST00000675607	ATP1A1 antisense RNA 1 [Source:HGNC Symbol;Acc:HGNC:28262]	lncRNA
ATP1A3	2	ENSG00000105409	ENST00000441343	ATPase Na+/K+ transporting subunit alpha 3 [Source:HGNC Symbol;Acc:HGNC:801]	protein_coding
ATP1B1	1718	ENSG00000143153	ENST00000367816	ATPase Na+/K+ transporting subunit beta 1 [Source:HGNC Symbol;Acc:HGNC:804]	protein_coding
ATP1B3	321	ENSG00000069849	ENST00000475483	ATPase Na+/K+ transporting subunit beta 3 [Source:HGNC Symbol;Acc:HGNC:806]	protein_coding
ATP1B3P1	17	ENSG00000271707	ENST00000605365	ATPase Na+/K+ transporting subunit beta 3 pseudogene 1 [Source:HGNC Symbol;Acc:HGNC:807]	processed_pseudogene
ATP23	24	ENSG00000262145	ENST00000576795	ATP23 metallopeptidase and ATP synthase assembly factor homolog [Source:HGNC Symbol;Acc:HGNC:29452]	protein_coding
ATP2A2	72	ENSG00000174437	ENST00000552636	ATPase sarcoplasmic/endoplasmic reticulum Ca2+ transporting 2 [Source:HGNC Symbol;Acc:HGNC:812]	protein_coding
ATP2B1	162	ENSG00000070961	ENST00000359142	ATPase plasma membrane Ca2+ transporting 1 [Source:HGNC Symbol;Acc:HGNC:814]	protein_coding
ATP2B1-AS1	4	ENSG00000271614	ENST00000605386	ATP2B1 antisense RNA 1 [Source:HGNC Symbol;Acc:HGNC:27883]	lncRNA
ATP2B4	7	ENSG00000058668	ENST00000341360	ATPase plasma membrane Ca2+ transporting 4 [Source:HGNC Symbol;Acc:HGNC:817]	protein_coding
ATP2C1	20	ENSG00000017260	ENST00000505330	ATPase secretory pathway Ca2+ transporting 1 [Source:HGNC Symbol;Acc:HGNC:13211]	protein_coding
ATP2C2	4	ENSG00000064270	ENST00000262429	ATPase secretory pathway Ca2+ transporting 2 [Source:HGNC Symbol;Acc:HGNC:29103]	protein_coding
ATP2C2-AS1	1	ENSG00000261286	ENST00000565700	ATP2C2 antisense RNA 1 [Source:HGNC Symbol;Acc:HGNC:53167]	lncRNA
ATP5F1A	856	ENSG00000152234	ENST00000398752	ATP synthase F1 subunit alpha [Source:HGNC Symbol;Acc:HGNC:823]	protein_coding
ATP5F1AP1	4	ENSG00000234861	ENST00000454088	ATP synthase F1 subunit alpha pseudogene 1 [Source:HGNC Symbol;Acc:HGNC:827]	processed_pseudogene
ATP5F1AP10	5	ENSG00000277297	ENST00000622403	ATP synthase F1 subunit alpha pseudogene 10 [Source:HGNC Symbol;Acc:HGNC:37668]	processed_pseudogene
ATP5F1AP2	5	ENSG00000227682	ENST00000412323	ATP synthase F1 subunit alpha pseudogene 2 [Source:HGNC Symbol;Acc:HGNC:828]	transcribed_processed_pseudogene
ATP5F1AP3	10	ENSG00000263232	ENST00000573189	ATP synthase F1 subunit alpha pseudogene 3 [Source:HGNC Symbol;Acc:HGNC:829]	processed_pseudogene
ATP5F1AP7	5	ENSG00000241571	ENST00000453978	ATP synthase F1 subunit alpha pseudogene 7 [Source:HGNC Symbol;Acc:HGNC:37665]	processed_pseudogene
ATP5F1AP8	2	ENSG00000234720	ENST00000423669	ATP synthase F1 subunit alpha pseudogene 8 [Source:HGNC Symbol;Acc:HGNC:37666]	processed_pseudogene
ATP5F1B	1063	ENSG00000110955	ENST00000548474	ATP synthase F1 subunit beta [Source:HGNC Symbol;Acc:HGNC:830]	protein_coding
ATP5F1C	1179	ENSG00000165629	ENST00000356708	ATP synthase F1 subunit gamma [Source:HGNC Symbol;Acc:HGNC:833]	protein_coding
ATP5F1CP1	14	ENSG00000224004	ENST00000441945	ATP synthase F1 subunit gamma pseudogene 1 [Source:HGNC Symbol;Acc:HGNC:834]	processed_pseudogene
ATP5F1D	56	ENSG00000099624	ENST00000395633	ATP synthase F1 subunit delta [Source:HGNC Symbol;Acc:HGNC:837]	protein_coding
ATP5F1E	4841	ENSG00000124172	ENST00000243997	ATP synthase F1 subunit epsilon [Source:HGNC Symbol;Acc:HGNC:838]	protein_coding
ATP5F1EP2	2832	ENSG00000180389	ENST00000381026	ATP synthase F1 subunit epsilon pseudogene 2 [Source:HGNC Symbol;Acc:HGNC:34026]	processed_pseudogene
ATP5IF1	132	ENSG00000285390	ENST00000642464	ATP synthase inhibitory factor subunit 1 [Source:HGNC Symbol;Acc:HGNC:871]	protein_coding
ATP5MC1	3081	ENSG00000159199	ENST00000355938	ATP synthase membrane subunit c locus 1 [Source:HGNC Symbol;Acc:HGNC:841]	protein_coding
ATP5MC1P2	36	ENSG00000283016	ENST00000635085	ATP synthase membrane subunit c locus 1 pseudogene 2 [Source:HGNC Symbol;Acc:HGNC:19817]	processed_pseudogene
ATP5MC1P4	21	ENSG00000227440	ENST00000430660	ATP synthase membrane subunit c locus 1 pseudogene 4 [Source:HGNC Symbol;Acc:HGNC:39507]	processed_pseudogene
ATP5MC1P5	14	ENSG00000227590	ENST00000429024	ATP synthase membrane subunit c locus 1 pseudogene 5 [Source:HGNC Symbol;Acc:HGNC:39508]	processed_pseudogene
ATP5MC1P6	27	ENSG00000214318	ENST00000451206	ATP synthase membrane subunit c locus 1 pseudogene 6 [Source:HGNC Symbol;Acc:HGNC:39509]	processed_pseudogene
ATP5MC1P7	39	ENSG00000232734	ENST00000444398	ATP synthase membrane subunit c locus 1 pseudogene 7 [Source:HGNC Symbol;Acc:HGNC:39510]	processed_pseudogene
ATP5MC1P8	5	ENSG00000224948	ENST00000416294	ATP synthase membrane subunit c locus 1 pseudogene 8 [Source:HGNC Symbol;Acc:HGNC:39511]	processed_pseudogene
ATP5MC2	4518	ENSG00000135390	ENST00000550241	ATP synthase membrane subunit c locus 2 [Source:HGNC Symbol;Acc:HGNC:842]	protein_coding
ATP5MC2P1	175	ENSG00000225712	ENST00000433580	ATP5MC2 pseudogene 1 [Source:HGNC Symbol;Acc:HGNC:844]	processed_pseudogene
ATP5MC2P2	9	ENSG00000258401	ENST00000554200	ATP5MC2 pseudogene 2 [Source:HGNC Symbol;Acc:HGNC:19672]	processed_pseudogene
ATP5MC2P3	7	ENSG00000230482	ENST00000429083	ATP5MC2 pseudogene 3 [Source:HGNC Symbol;Acc:HGNC:42187]	processed_pseudogene
ATP5MC2P4	105	ENSG00000228847	ENST00000442175	ATP5MC2 pseudogene 4 [Source:HGNC Symbol;Acc:HGNC:42188]	processed_pseudogene
ATP5MC2P5	3	ENSG00000249253	ENST00000508850	ATP5MC2 pseudogene 5 [Source:HGNC Symbol;Acc:HGNC:56523]	processed_pseudogene
ATP5MC3	2754	ENSG00000154518	ENST00000284727	ATP synthase membrane subunit c locus 3 [Source:HGNC Symbol;Acc:HGNC:843]	protein_coding
ATP5ME	388	ENSG00000169020	ENST00000515202	ATP synthase membrane subunit e [Source:HGNC Symbol;Acc:HGNC:846]	protein_coding
ATP5MF	946	ENSG00000241468	ENST00000466753	ATP synthase membrane subunit f [Source:HGNC Symbol;Acc:HGNC:848]	protein_coding
ATP5MFP2	333	ENSG00000228834	ENST00000447543	ATP synthase membrane subunit f pseudogene 2 [Source:HGNC Symbol;Acc:HGNC:21540]	processed_pseudogene
ATP5MFP3	2	ENSG00000232851	ENST00000451550	ATP synthase membrane subunit f pseudogene 3 [Source:HGNC Symbol;Acc:HGNC:21286]	processed_pseudogene
ATP5MFP4	18	ENSG00000256826	ENST00000538774	ATP synthase membrane subunit f pseudogene 4 [Source:HGNC Symbol;Acc:HGNC:32451]	processed_pseudogene
ATP5MFP5	16	ENSG00000256103	ENST00000537967	ATP synthase membrane subunit f pseudogene 5 [Source:HGNC Symbol;Acc:HGNC:33611]	processed_pseudogene
ATP5MG	36	ENSG00000167283	ENST00000690793	ATP synthase membrane subunit g [Source:HGNC Symbol;Acc:HGNC:14247]	protein_coding
ATP5MGL	42	ENSG00000249222	ENST00000505920	ATP synthase membrane subunit g like [Source:HGNC Symbol;Acc:HGNC:13213]	protein_coding
ATP5MGP2	125	ENSG00000232362	ENST00000440646	ATP synthase membrane subunit g pseudogene 2 [Source:HGNC Symbol;Acc:HGNC:13215]	processed_pseudogene
ATP5MGP3	6	ENSG00000249256	ENST00000514223	ATP synthase membrane subunit g pseudogene 3 [Source:HGNC Symbol;Acc:HGNC:13216]	processed_pseudogene
ATP5MGP4	2	ENSG00000225176	ENST00000434169	ATP synthase membrane subunit g pseudogene 4 [Source:HGNC Symbol;Acc:HGNC:38165]	processed_pseudogene
ATP5MGP7	1	ENSG00000267189	ENST00000589299	ATP synthase membrane subunit g pseudogene 7 [Source:HGNC Symbol;Acc:HGNC:38169]	processed_pseudogene
ATP5MJ	2952	ENSG00000156411	ENST00000286953	ATP synthase membrane subunit j [Source:HGNC Symbol;Acc:HGNC:1188]	protein_coding
ATP5MK	201	ENSG00000173915	ENST00000369825	ATP synthase membrane subunit k [Source:HGNC Symbol;Acc:HGNC:30889]	protein_coding
ATP5MKP1	768	ENSG00000231549	ENST00000425964	ATP5MK pseudogene 1 [Source:HGNC Symbol;Acc:HGNC:31716]	processed_pseudogene
ATP5PB	551	ENSG00000116459	ENST00000493119	ATP synthase peripheral stalk-membrane subunit b [Source:HGNC Symbol;Acc:HGNC:840]	protein_coding
ATP5PBP3	2	ENSG00000214003	ENST00000397213	ATP synthase peripheral stalk-membrane subunit b pseudogene 3 [Source:HGNC Symbol;Acc:HGNC:39744]	processed_pseudogene
ATP5PD	992	ENSG00000167863	ENST00000580649	ATP synthase peripheral stalk subunit d [Source:HGNC Symbol;Acc:HGNC:845]	protein_coding
ATP5PDP1	26	ENSG00000261679	ENST00000567898	ATP synthase peripheral stalk subunit d pseudogene 1 [Source:HGNC Symbol;Acc:HGNC:31021]	processed_pseudogene
ATP5PDP2	147	ENSG00000229184	ENST00000433885	ATP synthase peripheral stalk subunit d pseudogene 2 [Source:HGNC Symbol;Acc:HGNC:49624]	processed_pseudogene
ATP5PDP3	8	ENSG00000213954	ENST00000396994	ATP synthase peripheral stalk subunit d pseudogene 3 [Source:HGNC Symbol;Acc:HGNC:49625]	processed_pseudogene
ATP5PDP4	956	ENSG00000234925	ENST00000414313	ATP synthase peripheral stalk subunit d pseudogene 4 [Source:HGNC Symbol;Acc:HGNC:49626]	processed_pseudogene
ATP5PF	1372	ENSG00000154723	ENST00000400099	ATP synthase peripheral stalk subunit F6 [Source:HGNC Symbol;Acc:HGNC:847]	protein_coding
ATP5PFP1	24	ENSG00000237701	ENST00000431631	ATP synthase peripheral stalk subunit F6 pseudogene 1 [Source:HGNC Symbol;Acc:HGNC:23933]	processed_pseudogene
ATP5PO	245	ENSG00000241837	ENST00000431254	ATP synthase peripheral stalk subunit OSCP [Source:HGNC Symbol;Acc:HGNC:850]	protein_coding
ATP5POP1	6	ENSG00000159186	ENST00000445875	ATP5PO pseudogene 1 [Source:HGNC Symbol;Acc:HGNC:54673]	processed_pseudogene
ATP6AP1	100	ENSG00000071553	ENST00000677342	ATPase H+ transporting accessory protein 1 [Source:HGNC Symbol;Acc:HGNC:868]	protein_coding
ATP6AP1-DT	40	ENSG00000197180	ENST00000360656	ATP6AP1 divergent transcript [Source:HGNC Symbol;Acc:HGNC:25138]	lncRNA
ATP6AP2	204	ENSG00000182220	ENST00000436783	ATPase H+ transporting accessory protein 2 [Source:HGNC Symbol;Acc:HGNC:18305]	protein_coding
ATP6V0A1	42	ENSG00000033627	ENST00000393829	ATPase H+ transporting V0 subunit a1 [Source:HGNC Symbol;Acc:HGNC:865]	protein_coding
ATP6V0A2	19	ENSG00000185344	ENST00000330342	ATPase H+ transporting V0 subunit a2 [Source:HGNC Symbol;Acc:HGNC:18481]	protein_coding
ATP6V0A4	1	ENSG00000105929	ENST00000310018	ATPase H+ transporting V0 subunit a4 [Source:HGNC Symbol;Acc:HGNC:866]	protein_coding
ATP6V0B	224	ENSG00000117410	ENST00000472505	ATPase H+ transporting V0 subunit b [Source:HGNC Symbol;Acc:HGNC:861]	protein_coding
ATP6V0D1	128	ENSG00000159720	ENST00000568620	ATPase H+ transporting V0 subunit d1 [Source:HGNC Symbol;Acc:HGNC:13724]	protein_coding
ATP6V0D1-DT	4	ENSG00000270049	ENST00000602592	ATP6V0D1 divergent transcript [Source:HGNC Symbol;Acc:HGNC:55268]	lncRNA
ATP6V0E1	918	ENSG00000113732	ENST00000519374	ATPase H+ transporting V0 subunit e1 [Source:HGNC Symbol;Acc:HGNC:863]	protein_coding
ATP6V0E2	118	ENSG00000171130	ENST00000421974	ATPase H+ transporting V0 subunit e2 [Source:HGNC Symbol;Acc:HGNC:21723]	protein_coding
ATP6V1A	61	ENSG00000114573	ENST00000703904	ATPase H+ transporting V1 subunit A [Source:HGNC Symbol;Acc:HGNC:851]	protein_coding
ATP6V1B2	77	ENSG00000147416	ENST00000276390	ATPase H+ transporting V1 subunit B2 [Source:HGNC Symbol;Acc:HGNC:854]	protein_coding
ATP6V1C1	31	ENSG00000155097	ENST00000518857	ATPase H+ transporting V1 subunit C1 [Source:HGNC Symbol;Acc:HGNC:856]	protein_coding
ATP6V1D	121	ENSG00000100554	ENST00000554087	ATPase H+ transporting V1 subunit D [Source:HGNC Symbol;Acc:HGNC:13527]	protein_coding
ATP6V1E1	97	ENSG00000131100	ENST00000253413	ATPase H+ transporting V1 subunit E1 [Source:HGNC Symbol;Acc:HGNC:857]	protein_coding
ATP6V1E1P1	2	ENSG00000225099	ENST00000439215	ATPase H+ transporting V1 subunit E1 pseudogene 1 [Source:HGNC Symbol;Acc:HGNC:859]	processed_pseudogene
ATP6V1E1P3	1	ENSG00000256293	ENST00000545001	ATPase H+ transporting V1 subunit E1 pseudogene 3 [Source:HGNC Symbol;Acc:HGNC:858]	processed_pseudogene
ATP6V1E2	4	ENSG00000250565	ENST00000524249	ATPase H+ transporting V1 subunit E2 [Source:HGNC Symbol;Acc:HGNC:18125]	protein_coding
ATP6V1F	122	ENSG00000128524	ENST00000249289	ATPase H+ transporting V1 subunit F [Source:HGNC Symbol;Acc:HGNC:16832]	protein_coding
ATP6V1G1	464	ENSG00000136888	ENST00000677115	ATPase H+ transporting V1 subunit G1 [Source:HGNC Symbol;Acc:HGNC:864]	protein_coding
ATP6V1G2	1	ENSG00000213760	ENST00000376151	ATPase H+ transporting V1 subunit G2 [Source:HGNC Symbol;Acc:HGNC:862]	protein_coding
ATP6V1H	58	ENSG00000047249	ENST00000355221	ATPase H+ transporting V1 subunit H [Source:HGNC Symbol;Acc:HGNC:18303]	protein_coding
ATP7A	12	ENSG00000165240	ENST00000693051	ATPase copper transporting alpha [Source:HGNC Symbol;Acc:HGNC:869]	protein_coding
ATP7B	2	ENSG00000123191	ENST00000634519	ATPase copper transporting beta [Source:HGNC Symbol;Acc:HGNC:870]	protein_coding
ATP8B1	23	ENSG00000081923	ENST00000648908	ATPase phospholipid transporting 8B1 [Source:HGNC Symbol;Acc:HGNC:3706]	protein_coding
ATP8B1-AS1	1	ENSG00000267040	ENST00000591854	ATP8B1 antisense RNA 1 [Source:HGNC Symbol;Acc:HGNC:56042]	lncRNA
ATP8B2	12	ENSG00000143515	ENST00000368489	ATPase phospholipid transporting 8B2 [Source:HGNC Symbol;Acc:HGNC:13534]	protein_coding
ATP8B3	17	ENSG00000130270	ENST00000310127	ATPase phospholipid transporting 8B3 [Source:HGNC Symbol;Acc:HGNC:13535]	protein_coding
ATP8B4	1	ENSG00000104043	ENST00000558498	ATPase phospholipid transporting 8B4 (putative) [Source:HGNC Symbol;Acc:HGNC:13536]	protein_coding
ATP8B5P	102	ENSG00000179766	ENST00000423138	ATPase phospholipid transporting 8B5, pseudogene [Source:HGNC Symbol;Acc:HGNC:27245]	transcribed_unprocessed_pseudogene
ATP9A	20	ENSG00000054793	ENST00000311637	ATPase phospholipid transporting 9A (putative) [Source:HGNC Symbol;Acc:HGNC:13540]	protein_coding
ATP9B	25	ENSG00000166377	ENST00000588600	ATPase phospholipid transporting 9B (putative) [Source:HGNC Symbol;Acc:HGNC:13541]	protein_coding
ATPAF1	13	ENSG00000123472	ENST00000574428	ATP synthase mitochondrial F1 complex assembly factor 1 [Source:HGNC Symbol;Acc:HGNC:18803]	protein_coding
ATPAF2	46	ENSG00000171953	ENST00000584205	ATP synthase mitochondrial F1 complex assembly factor 2 [Source:HGNC Symbol;Acc:HGNC:18802]	protein_coding
ATPSCKMT	45	ENSG00000150756	ENST00000511437	ATP synthase c subunit lysine N-methyltransferase [Source:HGNC Symbol;Acc:HGNC:27029]	protein_coding
ATR	12	ENSG00000175054	ENST00000658083	ATR serine/threonine kinase [Source:HGNC Symbol;Acc:HGNC:882]	protein_coding
ATRAID	88	ENSG00000138085	ENST00000380171	all-trans retinoic acid induced differentiation factor [Source:HGNC Symbol;Acc:HGNC:24090]	protein_coding
ATRIP	6	ENSG00000164053	ENST00000635099	ATR interacting protein [Source:HGNC Symbol;Acc:HGNC:33499]	protein_coding
ATRN	17	ENSG00000088812	ENST00000262919	attractin [Source:HGNC Symbol;Acc:HGNC:885]	protein_coding
ATRX	71	ENSG00000085224	ENST00000373344	ATRX chromatin remodeler [Source:HGNC Symbol;Acc:HGNC:886]	protein_coding
ATXN1	15	ENSG00000124788	ENST00000244769	ataxin 1 [Source:HGNC Symbol;Acc:HGNC:10548]	protein_coding
ATXN10	84	ENSG00000130638	ENST00000381061	ataxin 10 [Source:HGNC Symbol;Acc:HGNC:10549]	protein_coding
ATXN1L	8	ENSG00000224470	ENST00000683775	ataxin 1 like [Source:HGNC Symbol;Acc:HGNC:33279]	protein_coding
ATXN2	8	ENSG00000204842	ENST00000642389	ataxin 2 [Source:HGNC Symbol;Acc:HGNC:10555]	protein_coding
ATXN2L	18	ENSG00000168488	ENST00000563314	ataxin 2 like [Source:HGNC Symbol;Acc:HGNC:31326]	protein_coding
ATXN3	52	ENSG00000066427	ENST00000642417	ataxin 3 [Source:HGNC Symbol;Acc:HGNC:7106]	protein_coding
ATXN7	10	ENSG00000163635	ENST00000643464	ataxin 7 [Source:HGNC Symbol;Acc:HGNC:10560]	protein_coding
ATXN7L1	17	ENSG00000146776	ENST00000419735	ataxin 7 like 1 [Source:HGNC Symbol;Acc:HGNC:22210]	protein_coding
ATXN7L3-AS1	10	ENSG00000260793	ENST00000588279	ATXN7L3 antisense RNA 1 [Source:NCBI gene (formerly Entrezgene);Acc:101926967]	lncRNA
ATXN7L3B	42	ENSG00000253719	ENST00000519948	ataxin 7 like 3B [Source:HGNC Symbol;Acc:HGNC:37931]	protein_coding
AUH	21	ENSG00000148090	ENST00000375731	AU RNA binding methylglutaconyl-CoA hydratase [Source:HGNC Symbol;Acc:HGNC:890]	protein_coding
AUNIP	35	ENSG00000127423	ENST00000538789	aurora kinase A and ninein interacting protein [Source:HGNC Symbol;Acc:HGNC:28363]	protein_coding
AUP1	254	ENSG00000115307	ENST00000425118	AUP1 lipid droplet regulating VLDL assembly factor [Source:HGNC Symbol;Acc:HGNC:891]	protein_coding
AURKA	211	ENSG00000087586	ENST00000395914	aurora kinase A [Source:HGNC Symbol;Acc:HGNC:11393]	protein_coding
AURKAIP1	377	ENSG00000175756	ENST00000338370	aurora kinase A interacting protein 1 [Source:HGNC Symbol;Acc:HGNC:24114]	protein_coding
AURKB	287	ENSG00000178999	ENST00000316199	aurora kinase B [Source:HGNC Symbol;Acc:HGNC:11390]	protein_coding
AUTS2	19	ENSG00000158321	ENST00000644939	activator of transcription and developmental regulator AUTS2 [Source:HGNC Symbol;Acc:HGNC:14262]	protein_coding
AVEN	11	ENSG00000169857	ENST00000675287	apoptosis and caspase activation inhibitor [Source:HGNC Symbol;Acc:HGNC:13509]	protein_coding
AVL9	34	ENSG00000105778	ENST00000485228	AVL9 cell migration associated [Source:HGNC Symbol;Acc:HGNC:28994]	protein_coding
AVPI1	105	ENSG00000119986	ENST00000370626	arginine vasopressin induced 1 [Source:HGNC Symbol;Acc:HGNC:30898]	protein_coding
AVPR1A	1	ENSG00000166148	ENST00000299178	arginine vasopressin receptor 1A [Source:HGNC Symbol;Acc:HGNC:895]	protein_coding
AXDND1	2	ENSG00000162779	ENST00000509175	axonemal dynein light chain domain containing 1 [Source:HGNC Symbol;Acc:HGNC:26564]	protein_coding
AXIN1	39	ENSG00000103126	ENST00000461023	axin 1 [Source:HGNC Symbol;Acc:HGNC:903]	protein_coding
AXIN2	7	ENSG00000168646	ENST00000307078	axin 2 [Source:HGNC Symbol;Acc:HGNC:904]	protein_coding
AXL	846	ENSG00000167601	ENST00000301178	AXL receptor tyrosine kinase [Source:HGNC Symbol;Acc:HGNC:905]	protein_coding
AZGP1	1	ENSG00000160862	ENST00000483612	alpha-2-glycoprotein 1, zinc-binding [Source:HGNC Symbol;Acc:HGNC:910]	protein_coding
AZI2	49	ENSG00000163512	ENST00000429369	5-azacytidine induced 2 [Source:HGNC Symbol;Acc:HGNC:24002]	protein_coding
AZIN1	93	ENSG00000155096	ENST00000682725	antizyme inhibitor 1 [Source:HGNC Symbol;Acc:HGNC:16432]	protein_coding
AZIN2	3	ENSG00000142920	ENST00000478635	antizyme inhibitor 2 [Source:HGNC Symbol;Acc:HGNC:29957]	protein_coding
B2M	1510	ENSG00000273686	ENST00000617605	beta-2-microglobulin [Source:HGNC Symbol;Acc:HGNC:914]	protein_coding
B3GALNT2	56	ENSG00000282880	ENST00000635453	beta-1,3-N-acetylgalactosaminyltransferase 2 [Source:HGNC Symbol;Acc:HGNC:28596]	protein_coding
B3GALT4	3	ENSG00000235155	ENST00000419471	beta-1,3-galactosyltransferase 4 [Source:HGNC Symbol;Acc:HGNC:919]	protein_coding
B3GALT6	192	ENSG00000176022	ENST00000379198	beta-1,3-galactosyltransferase 6 [Source:HGNC Symbol;Acc:HGNC:17978]	protein_coding
B3GALT9	9	ENSG00000214654	ENST00000464488	beta-1,3-galactosyltransferase 9 [Source:HGNC Symbol;Acc:HGNC:53652]	protein_coding
B3GAT3	84	ENSG00000149541	ENST00000265471	beta-1,3-glucuronyltransferase 3 [Source:HGNC Symbol;Acc:HGNC:923]	protein_coding
B3GAT3P1	4	ENSG00000244009	ENST00000471720	beta-1,3-glucuronyltransferase 3 pseudogene 1 [Source:HGNC Symbol;Acc:HGNC:35243]	processed_pseudogene
B3GLCT	11	ENSG00000187676	ENST00000343307	beta 3-glucosyltransferase [Source:HGNC Symbol;Acc:HGNC:20207]	protein_coding
B3GNT2	3	ENSG00000170340	ENST00000301998	UDP-GlcNAc:betaGal beta-1,3-N-acetylglucosaminyltransferase 2 [Source:HGNC Symbol;Acc:HGNC:15629]	protein_coding
B3GNT3	16	ENSG00000179913	ENST00000599265	UDP-GlcNAc:betaGal beta-1,3-N-acetylglucosaminyltransferase 3 [Source:HGNC Symbol;Acc:HGNC:13528]	protein_coding
B3GNT4	1	ENSG00000176383	ENST00000546192	UDP-GlcNAc:betaGal beta-1,3-N-acetylglucosaminyltransferase 4 [Source:HGNC Symbol;Acc:HGNC:15683]	protein_coding
B3GNT5	1	ENSG00000176597	ENST00000326505	UDP-GlcNAc:betaGal beta-1,3-N-acetylglucosaminyltransferase 5 [Source:HGNC Symbol;Acc:HGNC:15684]	protein_coding
B3GNT7	22	ENSG00000156966	ENST00000714191	UDP-GlcNAc:betaGal beta-1,3-N-acetylglucosaminyltransferase 7 [Source:HGNC Symbol;Acc:HGNC:18811]	protein_coding
B3GNTL1	18	ENSG00000277033	ENST00000621596	UDP-GlcNAc:betaGal beta-1,3-N-acetylglucosaminyltransferase like 1 [Source:HGNC Symbol;Acc:HGNC:21727]	protein_coding
B4GALNT1	19	ENSG00000135454	ENST00000341156	beta-1,4-N-acetyl-galactosaminyltransferase 1 [Source:HGNC Symbol;Acc:HGNC:4117]	protein_coding
B4GALNT2	1	ENSG00000167080	ENST00000504681	beta-1,4-N-acetyl-galactosaminyltransferase 2 [Source:HGNC Symbol;Acc:HGNC:24136]	protein_coding
B4GALNT4	6	ENSG00000182272	ENST00000329962	beta-1,4-N-acetyl-galactosaminyltransferase 4 [Source:HGNC Symbol;Acc:HGNC:26315]	protein_coding
B4GALT1	1284	ENSG00000086062	ENST00000535206	beta-1,4-galactosyltransferase 1 [Source:HGNC Symbol;Acc:HGNC:924]	protein_coding
B4GALT2	17	ENSG00000117411	ENST00000498543	beta-1,4-galactosyltransferase 2 [Source:HGNC Symbol;Acc:HGNC:925]	protein_coding
B4GALT3	39	ENSG00000158850	ENST00000319769	beta-1,4-galactosyltransferase 3 [Source:HGNC Symbol;Acc:HGNC:926]	protein_coding
B4GALT4	156	ENSG00000121578	ENST00000483209	beta-1,4-galactosyltransferase 4 [Source:HGNC Symbol;Acc:HGNC:927]	protein_coding
B4GALT5	21	ENSG00000158470	ENST00000371711	beta-1,4-galactosyltransferase 5 [Source:HGNC Symbol;Acc:HGNC:928]	protein_coding
B4GALT6	2	ENSG00000118276	ENST00000578114	beta-1,4-galactosyltransferase 6 [Source:HGNC Symbol;Acc:HGNC:929]	protein_coding
B4GALT7	18	ENSG00000027847	ENST00000502420	beta-1,4-galactosyltransferase 7 [Source:HGNC Symbol;Acc:HGNC:930]	protein_coding
B4GAT1	60	ENSG00000174684	ENST00000311181	beta-1,4-glucuronyltransferase 1 [Source:HGNC Symbol;Acc:HGNC:15685]	protein_coding
B4GAT1-DT	2	ENSG00000255468	ENST00000581155	B4GAT1 divergent transcript [Source:HGNC Symbol;Acc:HGNC:56070]	lncRNA
B9D1	171	ENSG00000108641	ENST00000581122	B9 domain containing 1 [Source:HGNC Symbol;Acc:HGNC:24123]	protein_coding
B9D2	64	ENSG00000123810	ENST00000675972	B9 domain containing 2 [Source:HGNC Symbol;Acc:HGNC:28636]	protein_coding
BAAT	59	ENSG00000136881	ENST00000674791	bile acid-CoA:amino acid N-acyltransferase [Source:HGNC Symbol;Acc:HGNC:932]	protein_coding
BABAM1	8	ENSG00000105393	ENST00000598188	BRISC and BRCA1 A complex member 1 [Source:HGNC Symbol;Acc:HGNC:25008]	protein_coding
BABAM2	29	ENSG00000158019	ENST00000436924	BRISC and BRCA1 A complex member 2 [Source:HGNC Symbol;Acc:HGNC:1106]	protein_coding
BACE1-AS	24	ENSG00000278768	ENST00000649580	BACE1 antisense RNA [Source:HGNC Symbol;Acc:HGNC:37125]	lncRNA
BACE2	2	ENSG00000182240	ENST00000328735	beta-secretase 2 [Source:HGNC Symbol;Acc:HGNC:934]	protein_coding
BACH1	6	ENSG00000156273	ENST00000548219	BTB domain and CNC homolog 1 [Source:HGNC Symbol;Acc:HGNC:935]	protein_coding
BAD	31	ENSG00000002330	ENST00000394532	BCL2 associated agonist of cell death [Source:HGNC Symbol;Acc:HGNC:936]	protein_coding
BAG1	111	ENSG00000107262	ENST00000493917	BAG cochaperone 1 [Source:HGNC Symbol;Acc:HGNC:937]	protein_coding
BAG2	46	ENSG00000112208	ENST00000370693	BAG cochaperone 2 [Source:HGNC Symbol;Acc:HGNC:938]	protein_coding
BAG3	54	ENSG00000151929	ENST00000369085	BAG cochaperone 3 [Source:HGNC Symbol;Acc:HGNC:939]	protein_coding
BAG4	165	ENSG00000156735	ENST00000521282	BAG cochaperone 4 [Source:HGNC Symbol;Acc:HGNC:940]	protein_coding
BAG5	38	ENSG00000166170	ENST00000445922	BAG cochaperone 5 [Source:HGNC Symbol;Acc:HGNC:941]	protein_coding
BAG6	43	ENSG00000228760	ENST00000481696	BAG cochaperone 6 [Source:HGNC Symbol;Acc:HGNC:13919]	protein_coding
BAHCC1	9	ENSG00000291421	ENST00000707491	BAH domain and coiled-coil containing 1 [Source:HGNC Symbol;Acc:HGNC:29279]	protein_coding
BAHD1	5	ENSG00000140320	ENST00000561234	bromo adjacent homology domain containing 1 [Source:HGNC Symbol;Acc:HGNC:29153]	protein_coding
BAIAP2	3	ENSG00000175866	ENST00000321280	BAR/IMD domain containing adaptor protein 2 [Source:HGNC Symbol;Acc:HGNC:947]	protein_coding
BAIAP2L1	39	ENSG00000006453	ENST00000005260	BAR/IMD domain containing adaptor protein 2 like 1 [Source:HGNC Symbol;Acc:HGNC:21649]	protein_coding
BAIAP2L2	7	ENSG00000128298	ENST00000681084	BAR/IMD domain containing adaptor protein 2 like 2 [Source:HGNC Symbol;Acc:HGNC:26203]	protein_coding
BAK1	31	ENSG00000030110	ENST00000442998	BCL2 antagonist/killer 1 [Source:HGNC Symbol;Acc:HGNC:949]	protein_coding
BAMBI	28	ENSG00000095739	ENST00000497699	BMP and activin membrane bound inhibitor [Source:HGNC Symbol;Acc:HGNC:30251]	protein_coding
BANF1	1621	ENSG00000175334	ENST00000445560	BAF nuclear assembly factor 1 [Source:HGNC Symbol;Acc:HGNC:17397]	protein_coding
BANF1P1	7	ENSG00000258531	ENST00000553684	BANF1 pseudogene 1 [Source:HGNC Symbol;Acc:HGNC:20252]	processed_pseudogene
BANF1P2	3	ENSG00000230306	ENST00000430526	BANF1 pseudogene 2 [Source:HGNC Symbol;Acc:HGNC:23426]	processed_pseudogene
BANF1P3	419	ENSG00000237758	ENST00000412556	BANF1 pseudogene 3 [Source:HGNC Symbol;Acc:HGNC:43883]	processed_pseudogene
BANK1	2	ENSG00000153064	ENST00000502990	B cell scaffold protein with ankyrin repeats 1 [Source:HGNC Symbol;Acc:HGNC:18233]	protein_coding
BANP	11	ENSG00000172530	ENST00000569400	BTG3 associated nuclear protein [Source:HGNC Symbol;Acc:HGNC:13450]	protein_coding
BAP1	63	ENSG00000163930	ENST00000460680	BRCA1 associated protein 1 [Source:HGNC Symbol;Acc:HGNC:950]	protein_coding
BARD1	48	ENSG00000138376	ENST00000260947	BRCA1 associated RING domain 1 [Source:HGNC Symbol;Acc:HGNC:952]	protein_coding
BASP1	242	ENSG00000176788	ENST00000606445	brain abundant membrane attached signal protein 1 [Source:HGNC Symbol;Acc:HGNC:957]	protein_coding
BASP1-AS1	1	ENSG00000215196	ENST00000399760	BASP1 antisense RNA 1 [Source:HGNC Symbol;Acc:HGNC:26609]	lncRNA
BATF2	2	ENSG00000168062	ENST00000435842	basic leucine zipper ATF-like transcription factor 2 [Source:HGNC Symbol;Acc:HGNC:25163]	protein_coding
BATF3	6	ENSG00000123685	ENST00000243440	basic leucine zipper ATF-like transcription factor 3 [Source:HGNC Symbol;Acc:HGNC:28915]	protein_coding
BAX	345	ENSG00000087088	ENST00000502487	BCL2 associated X, apoptosis regulator [Source:HGNC Symbol;Acc:HGNC:959]	protein_coding
BAZ1A	36	ENSG00000198604	ENST00000360310	bromodomain adjacent to zinc finger domain 1A [Source:HGNC Symbol;Acc:HGNC:960]	protein_coding
BAZ1A-AS1	1	ENSG00000258738	ENST00000557373	BAZ1A antisense RNA 1 [Source:HGNC Symbol;Acc:HGNC:55440]	lncRNA
BAZ1B	136	ENSG00000009954	ENST00000339594	bromodomain adjacent to zinc finger domain 1B [Source:HGNC Symbol;Acc:HGNC:961]	protein_coding
BAZ2A	32	ENSG00000076108	ENST00000379441	bromodomain adjacent to zinc finger domain 2A [Source:HGNC Symbol;Acc:HGNC:962]	protein_coding
BAZ2B	30	ENSG00000123636	ENST00000392782	bromodomain adjacent to zinc finger domain 2B [Source:HGNC Symbol;Acc:HGNC:963]	protein_coding
BBC3	7	ENSG00000105327	ENST00000601438	BCL2 binding component 3 [Source:HGNC Symbol;Acc:HGNC:17868]	protein_coding
BBIP1	103	ENSG00000214413	ENST00000448814	BBSome interacting protein 1 [Source:HGNC Symbol;Acc:HGNC:28093]	protein_coding
BBLN	165	ENSG00000171159	ENST00000372994	bublin coiled coil protein [Source:HGNC Symbol;Acc:HGNC:17823]	protein_coding
BBOF1	9	ENSG00000119636	ENST00000394009	basal body orientation factor 1 [Source:HGNC Symbol;Acc:HGNC:19855]	protein_coding
BBS1	2	ENSG00000174483	ENST00000526760	Bardet-Biedl syndrome 1 [Source:HGNC Symbol;Acc:HGNC:966]	protein_coding
BBS10	6	ENSG00000179941	ENST00000650064	Bardet-Biedl syndrome 10 [Source:HGNC Symbol;Acc:HGNC:26291]	protein_coding
BBS12	14	ENSG00000181004	ENST00000542236	Bardet-Biedl syndrome 12 [Source:HGNC Symbol;Acc:HGNC:26648]	protein_coding
BBS2	11	ENSG00000125124	ENST00000618027	Bardet-Biedl syndrome 2 [Source:HGNC Symbol;Acc:HGNC:967]	protein_coding
BBS4	26	ENSG00000140463	ENST00000395205	Bardet-Biedl syndrome 4 [Source:HGNC Symbol;Acc:HGNC:969]	protein_coding
BBS5	1	ENSG00000163093	ENST00000469980	Bardet-Biedl syndrome 5 [Source:HGNC Symbol;Acc:HGNC:970]	protein_coding
BBS7	27	ENSG00000138686	ENST00000264499	Bardet-Biedl syndrome 7 [Source:HGNC Symbol;Acc:HGNC:18758]	protein_coding
BBS9	9	ENSG00000122507	ENST00000672717	Bardet-Biedl syndrome 9 [Source:HGNC Symbol;Acc:HGNC:30000]	protein_coding
BBX	67	ENSG00000114439	ENST00000415149	BBX high mobility group box domain containing [Source:HGNC Symbol;Acc:HGNC:14422]	protein_coding
BCAM	14	ENSG00000187244	ENST00000611077	basal cell adhesion molecule (Lutheran blood group) [Source:HGNC Symbol;Acc:HGNC:6722]	protein_coding
BCAN	3	ENSG00000132692	ENST00000441358	brevican [Source:HGNC Symbol;Acc:HGNC:23059]	protein_coding
BCAN-AS1	2	ENSG00000291757	ENST00000708587	BCAN antisense RNA 1 [Source:HGNC Symbol;Acc:HGNC:55233]	lncRNA
BCAP31	873	ENSG00000185825	ENST00000458587	B cell receptor associated protein 31 [Source:HGNC Symbol;Acc:HGNC:16695]	protein_coding
BCAP31P1	6	ENSG00000261217	ENST00000565437	B cell receptor associated protein 31 pseudogene 1 [Source:HGNC Symbol;Acc:HGNC:51323]	unprocessed_pseudogene
BCAP31P2	19	ENSG00000260047	ENST00000563143	B cell receptor associated protein 31 pseudogene 2 [Source:HGNC Symbol;Acc:HGNC:51324]	unprocessed_pseudogene
BCAR1	11	ENSG00000050820	ENST00000393422	BCAR1 scaffold protein, Cas family member [Source:HGNC Symbol;Acc:HGNC:971]	protein_coding
BCAR1P1	2	ENSG00000258397	ENST00000553953	BCAR1 pseudogene 1 [Source:HGNC Symbol;Acc:HGNC:51325]	processed_pseudogene
BCAR1P2	1	ENSG00000258771	ENST00000557707	BCAR1 pseudogene 2 [Source:HGNC Symbol;Acc:HGNC:51326]	processed_pseudogene
BCAR3	7	ENSG00000137936	ENST00000370247	BCAR3 adaptor protein, NSP family member [Source:HGNC Symbol;Acc:HGNC:973]	protein_coding
BCAR3-AS1	1	ENSG00000224093	ENST00000417401	BCAR3 antisense RNA 1 [Source:HGNC Symbol;Acc:HGNC:40093]	lncRNA
BCAS1	8	ENSG00000064787	ENST00000448484	brain enriched myelin associated protein 1 [Source:HGNC Symbol;Acc:HGNC:974]	protein_coding
BCAS2	82	ENSG00000116752	ENST00000369541	BCAS2 pre-mRNA processing factor [Source:HGNC Symbol;Acc:HGNC:975]	protein_coding
BCAS2P1	1	ENSG00000255051	ENST00000528022	BCAS2 pseudogene 1 [Source:HGNC Symbol;Acc:HGNC:39594]	processed_pseudogene
BCAS2P2	2	ENSG00000234332	ENST00000425064	BCAS2 pseudogene 2 [Source:HGNC Symbol;Acc:HGNC:39595]	processed_pseudogene
BCAS3	38	ENSG00000141376	ENST00000588168	BCAS3 microtubule associated cell migration factor [Source:HGNC Symbol;Acc:HGNC:14347]	protein_coding
BCAS4	420	ENSG00000124243	ENST00000358791	breast carcinoma amplified sequence 4 [Source:HGNC Symbol;Acc:HGNC:14367]	protein_coding
BCAT1	6	ENSG00000060982	ENST00000261192	branched chain amino acid transaminase 1 [Source:HGNC Symbol;Acc:HGNC:976]	protein_coding
BCAT2	85	ENSG00000105552	ENST00000545387	branched chain amino acid transaminase 2 [Source:HGNC Symbol;Acc:HGNC:977]	protein_coding
BCCIP	335	ENSG00000107949	ENST00000278100	BRCA2 and CDKN1A interacting protein [Source:HGNC Symbol;Acc:HGNC:978]	protein_coding
BCDIN3D	10	ENSG00000186666	ENST00000333924	BCDIN3 domain containing RNA methyltransferase [Source:HGNC Symbol;Acc:HGNC:27050]	protein_coding
BCDIN3D-AS1	1	ENSG00000258057	ENST00000670504	BCDIN3D antisense RNA 1 [Source:HGNC Symbol;Acc:HGNC:44113]	lncRNA
BCHE	9	ENSG00000114200	ENST00000264381	butyrylcholinesterase [Source:HGNC Symbol;Acc:HGNC:983]	protein_coding
BCKDHA	6	ENSG00000248098	ENST00000538423	branched chain keto acid dehydrogenase E1 subunit alpha [Source:HGNC Symbol;Acc:HGNC:986]	protein_coding
BCKDHB	12	ENSG00000083123	ENST00000369760	branched chain keto acid dehydrogenase E1 subunit beta [Source:HGNC Symbol;Acc:HGNC:987]	protein_coding
BCKDK	66	ENSG00000103507	ENST00000394951	branched chain keto acid dehydrogenase kinase [Source:HGNC Symbol;Acc:HGNC:16902]	protein_coding
BCL10	119	ENSG00000142867	ENST00000648566	BCL10 immune signaling adaptor [Source:HGNC Symbol;Acc:HGNC:989]	protein_coding
BCL10-AS1	1	ENSG00000223653	ENST00000654182	BCL10 antisense RNA 1 [Source:HGNC Symbol;Acc:HGNC:55868]	lncRNA
BCL11B	2	ENSG00000127152	ENST00000345514	BCL11 transcription factor B [Source:HGNC Symbol;Acc:HGNC:13222]	protein_coding
BCL2	1	ENSG00000171791	ENST00000677635	BCL2 apoptosis regulator [Source:HGNC Symbol;Acc:HGNC:990]	protein_coding
BCL2A1	12	ENSG00000140379	ENST00000335661	BCL2 related protein A1 [Source:HGNC Symbol;Acc:HGNC:991]	protein_coding
BCL2L1	189	ENSG00000171552	ENST00000376062	BCL2 like 1 [Source:HGNC Symbol;Acc:HGNC:992]	protein_coding
BCL2L11	1	ENSG00000153094	ENST00000432179	BCL2 like 11 [Source:HGNC Symbol;Acc:HGNC:994]	protein_coding
BCL2L12	143	ENSG00000126453	ENST00000619007	BCL2 like 12 [Source:HGNC Symbol;Acc:HGNC:13787]	protein_coding
BCL2L13	36	ENSG00000099968	ENST00000399781	BCL2 like 13 [Source:HGNC Symbol;Acc:HGNC:17164]	protein_coding
BCL2L14	1	ENSG00000281449	ENST00000627413	BCL2 like 14 [Source:HGNC Symbol;Acc:HGNC:16657]	protein_coding
BCL2L15	9	ENSG00000188761	ENST00000393316	BCL2 like 15 [Source:HGNC Symbol;Acc:HGNC:33624]	protein_coding
BCL2L2	6	ENSG00000129473	ENST00000553824	BCL2 like 2 [Source:HGNC Symbol;Acc:HGNC:995]	protein_coding
BCL3	12	ENSG00000069399	ENST00000403534	BCL3 transcription coactivator [Source:HGNC Symbol;Acc:HGNC:998]	protein_coding
BCL6	5	ENSG00000113916	ENST00000621333	BCL6 transcription repressor [Source:HGNC Symbol;Acc:HGNC:1001]	protein_coding
BCL7A	15	ENSG00000110987	ENST00000538010	BAF chromatin remodeling complex subunit BCL7A [Source:HGNC Symbol;Acc:HGNC:1004]	protein_coding
BCL7B	43	ENSG00000106635	ENST00000486818	BAF chromatin remodeling complex subunit BCL7B [Source:HGNC Symbol;Acc:HGNC:1005]	protein_coding
BCL7C	7	ENSG00000099385	ENST00000380317	BAF chromatin remodeling complex subunit BCL7C [Source:HGNC Symbol;Acc:HGNC:1006]	protein_coding
BCL9	12	ENSG00000116128	ENST00000683836	BCL9 transcription coactivator [Source:HGNC Symbol;Acc:HGNC:1008]	protein_coding
BCL9L	10	ENSG00000186174	ENST00000334801	BCL9 like [Source:HGNC Symbol;Acc:HGNC:23688]	protein_coding
BCLAF1	130	ENSG00000029363	ENST00000640069	BCL2 associated transcription factor 1 [Source:HGNC Symbol;Acc:HGNC:16863]	protein_coding
BCLAF1P1	9	ENSG00000248966	ENST00000505813	BCL2 associated transcription factor 1 pseudogene 1 [Source:HGNC Symbol;Acc:HGNC:51329]	processed_pseudogene
BCLAF1P2	44	ENSG00000279800	ENST00000624956	BCL2 associated transcription factor 1 pseudogene 2 [Source:HGNC Symbol;Acc:HGNC:51807]	processed_pseudogene
BCLAF3	2	ENSG00000173681	ENST00000379682	BCLAF1 and THRAP3 family member 3 [Source:HGNC Symbol;Acc:HGNC:27413]	protein_coding
BCO1	18	ENSG00000135697	ENST00000563804	beta-carotene oxygenase 1 [Source:HGNC Symbol;Acc:HGNC:13815]	protein_coding
BCO2	1	ENSG00000197580	ENST00000460924	beta-carotene oxygenase 2 [Source:HGNC Symbol;Acc:HGNC:18503]	protein_coding
BCOR	16	ENSG00000183337	ENST00000378463	BCL6 corepressor [Source:HGNC Symbol;Acc:HGNC:20893]	protein_coding
BCORL1	9	ENSG00000085185	ENST00000607874	BCL6 corepressor like 1 [Source:HGNC Symbol;Acc:HGNC:25657]	protein_coding
BCORP1	1	ENSG00000291031	ENST00000441139	BCL6 corepressor pseudogene 1 [Source:NCBI gene (formerly Entrezgene);Acc:286554]	lncRNA
BCR	14	ENSG00000186716	ENST00000479188	BCR activator of RhoGEF and GTPase [Source:HGNC Symbol;Acc:HGNC:1014]	protein_coding
BCRP4	1	ENSG00000215456	ENST00000506079	BCR pseudogene 4 [Source:HGNC Symbol;Acc:HGNC:1017]	unprocessed_pseudogene
BCRP6	1	ENSG00000169662	ENST00000510112	BCR pseudogene 6 [Source:HGNC Symbol;Acc:HGNC:39074]	unprocessed_pseudogene
BCS1L	34	ENSG00000074582	ENST00000428880	BCS1 homolog, ubiquinol-cytochrome c reductase complex chaperone [Source:HGNC Symbol;Acc:HGNC:1020]	protein_coding
BCYRN1	193	ENSG00000236824	ENST00000418539	brain cytoplasmic RNA 1 [Source:HGNC Symbol;Acc:HGNC:1022]	scRNA
BDH1	6	ENSG00000161267	ENST00000392378	3-hydroxybutyrate dehydrogenase 1 [Source:HGNC Symbol;Acc:HGNC:1027]	protein_coding
BDH2	10	ENSG00000164039	ENST00000296424	3-hydroxybutyrate dehydrogenase 2 [Source:HGNC Symbol;Acc:HGNC:32389]	protein_coding
BDH2P1	22	ENSG00000232699	ENST00000602288	3-hydroxybutyrate dehydrogenase 2, pseudogene 1 [Source:HGNC Symbol;Acc:HGNC:21476]	processed_pseudogene
BDKRB1	1	ENSG00000100739	ENST00000216629	bradykinin receptor B1 [Source:HGNC Symbol;Acc:HGNC:1029]	protein_coding
BDKRB2	6	ENSG00000168398	ENST00000542454	bradykinin receptor B2 [Source:HGNC Symbol;Acc:HGNC:1030]	protein_coding
BDNF	11	ENSG00000176697	ENST00000439476	brain derived neurotrophic factor [Source:HGNC Symbol;Acc:HGNC:1033]	protein_coding
BDNF-AS	4	ENSG00000245573	ENST00000651518	BDNF antisense RNA [Source:HGNC Symbol;Acc:HGNC:20608]	lncRNA
BDP1	30	ENSG00000274803	ENST00000611966	B double prime 1, subunit of RNA polymerase III transcription initiation factor IIIB [Source:HGNC Symbol;Acc:HGNC:13652]	protein_coding
BEAN1	2	ENSG00000166546	ENST00000536005	brain expressed associated with NEDD4 1 [Source:HGNC Symbol;Acc:HGNC:24160]	protein_coding
BECN1	6	ENSG00000126581	ENST00000361523	beclin 1 [Source:HGNC Symbol;Acc:HGNC:1034]	protein_coding
BEND3	9	ENSG00000178409	ENST00000369042	BEN domain containing 3 [Source:HGNC Symbol;Acc:HGNC:23040]	protein_coding
BEND3P1	14	ENSG00000231345	ENST00000421591	BEN domain containing 3 pseudogene 1 [Source:HGNC Symbol;Acc:HGNC:45014]	transcribed_processed_pseudogene
BEND6	1	ENSG00000151917	ENST00000370746	BEN domain containing 6 [Source:HGNC Symbol;Acc:HGNC:20871]	protein_coding
BEND7	4	ENSG00000165626	ENST00000486542	BEN domain containing 7 [Source:HGNC Symbol;Acc:HGNC:23514]	protein_coding
BEST3	2	ENSG00000127325	ENST00000547208	bestrophin 3 [Source:HGNC Symbol;Acc:HGNC:17105]	protein_coding
BET1	100	ENSG00000105829	ENST00000357520	Bet1 golgi vesicular membrane trafficking protein [Source:HGNC Symbol;Acc:HGNC:14562]	protein_coding
BET1-AS1	1	ENSG00000236861	ENST00000426193	BET1 antisense RNA 1 [Source:HGNC Symbol;Acc:HGNC:40690]	lncRNA
BET1L	45	ENSG00000177951	ENST00000410108	Bet1 golgi vesicular membrane trafficking protein like [Source:HGNC Symbol;Acc:HGNC:19348]	protein_coding
BEX2	13	ENSG00000133134	ENST00000372677	brain expressed X-linked 2 [Source:HGNC Symbol;Acc:HGNC:30933]	protein_coding
BEX3	1165	ENSG00000166681	ENST00000372645	brain expressed X-linked 3 [Source:HGNC Symbol;Acc:HGNC:13388]	protein_coding
BFAR	99	ENSG00000275618	ENST00000619034	bifunctional apoptosis regulator [Source:HGNC Symbol;Acc:HGNC:17613]	protein_coding
BFSP1	2	ENSG00000125864	ENST00000377873	beaded filament structural protein 1 [Source:HGNC Symbol;Acc:HGNC:1040]	protein_coding
BHLHE40	77	ENSG00000134107	ENST00000467610	basic helix-loop-helix family member e40 [Source:HGNC Symbol;Acc:HGNC:1046]	protein_coding
BHLHE40-AS1	9	ENSG00000235831	ENST00000615178	BHLHE40 antisense RNA 1 [Source:HGNC Symbol;Acc:HGNC:44471]	lncRNA
BICC1	797	ENSG00000122870	ENST00000373886	BicC family RNA binding protein 1 [Source:HGNC Symbol;Acc:HGNC:19351]	protein_coding
BICD1	11	ENSG00000151746	ENST00000551848	BICD cargo adaptor 1 [Source:HGNC Symbol;Acc:HGNC:1049]	protein_coding
BICD2	11	ENSG00000185963	ENST00000375512	BICD cargo adaptor 2 [Source:HGNC Symbol;Acc:HGNC:17208]	protein_coding
BICDL1	3	ENSG00000135127	ENST00000548673	BICD family like cargo adaptor 1 [Source:HGNC Symbol;Acc:HGNC:28095]	protein_coding
BICDL3P	2	ENSG00000225969	ENST00000641969	BICD family like 3, pseudogene [Source:HGNC Symbol;Acc:HGNC:18289]	transcribed_unitary_pseudogene
BICRA	2	ENSG00000063169	ENST00000396720	BRD4 interacting chromatin remodeling complex associated protein [Source:HGNC Symbol;Acc:HGNC:4332]	protein_coding
BICRA-AS2	5	ENSG00000277383	ENST00000611423	BICRA antisense RNA 2 [Source:HGNC Symbol;Acc:HGNC:56742]	lncRNA
BICRAL	8	ENSG00000112624	ENST00000314073	BICRA like chromatin remodeling complex associated protein [Source:HGNC Symbol;Acc:HGNC:21111]	protein_coding
BID	141	ENSG00000015475	ENST00000317361	BH3 interacting domain death agonist [Source:HGNC Symbol;Acc:HGNC:1050]	protein_coding
BIK	9	ENSG00000100290	ENST00000216115	BCL2 interacting killer [Source:HGNC Symbol;Acc:HGNC:1051]	protein_coding
BIN1	52	ENSG00000136717	ENST00000376113	bridging integrator 1 [Source:HGNC Symbol;Acc:HGNC:1052]	protein_coding
BIN3	1	ENSG00000147439	ENST00000276416	bridging integrator 3 [Source:HGNC Symbol;Acc:HGNC:1054]	protein_coding
BIRC2	71	ENSG00000110330	ENST00000527808	baculoviral IAP repeat containing 2 [Source:HGNC Symbol;Acc:HGNC:590]	protein_coding
BIRC3	17	ENSG00000023445	ENST00000527309	baculoviral IAP repeat containing 3 [Source:HGNC Symbol;Acc:HGNC:591]	protein_coding
BIRC5	1668	ENSG00000089685	ENST00000301633	baculoviral IAP repeat containing 5 [Source:HGNC Symbol;Acc:HGNC:593]	protein_coding
BIRC6	47	ENSG00000115760	ENST00000421745	baculoviral IAP repeat containing 6 [Source:HGNC Symbol;Acc:HGNC:13516]	protein_coding
BIRC7	2	ENSG00000101197	ENST00000342412	baculoviral IAP repeat containing 7 [Source:HGNC Symbol;Acc:HGNC:13702]	protein_coding
BIVM	7	ENSG00000134897	ENST00000651949	basic, immunoglobulin-like variable motif containing [Source:HGNC Symbol;Acc:HGNC:16034]	protein_coding
BLCAP	46	ENSG00000166619	ENST00000411780	BLCAP apoptosis inducing factor [Source:HGNC Symbol;Acc:HGNC:1055]	protein_coding
BLM	21	ENSG00000197299	ENST00000355112	BLM RecQ like helicase [Source:HGNC Symbol;Acc:HGNC:1058]	protein_coding
BLMH	74	ENSG00000108578	ENST00000261714	bleomycin hydrolase [Source:HGNC Symbol;Acc:HGNC:1059]	protein_coding
BLNK	11	ENSG00000095585	ENST00000224337	B cell linker [Source:HGNC Symbol;Acc:HGNC:14211]	protein_coding
BLOC1S1	4	ENSG00000135441	ENST00000548925	biogenesis of lysosomal organelles complex 1 subunit 1 [Source:HGNC Symbol;Acc:HGNC:4200]	protein_coding
BLOC1S2	214	ENSG00000196072	ENST00000618916	biogenesis of lysosomal organelles complex 1 subunit 2 [Source:HGNC Symbol;Acc:HGNC:20984]	protein_coding
BLOC1S3	107	ENSG00000189114	ENST00000433642	biogenesis of lysosomal organelles complex 1 subunit 3 [Source:HGNC Symbol;Acc:HGNC:20914]	protein_coding
BLOC1S4	9	ENSG00000186222	ENST00000320776	biogenesis of lysosomal organelles complex 1 subunit 4 [Source:HGNC Symbol;Acc:HGNC:24206]	protein_coding
BLOC1S5	7	ENSG00000188428	ENST00000397457	biogenesis of lysosomal organelles complex 1 subunit 5 [Source:HGNC Symbol;Acc:HGNC:18561]	protein_coding
BLOC1S6	17	ENSG00000104164	ENST00000567740	biogenesis of lysosomal organelles complex 1 subunit 6 [Source:HGNC Symbol;Acc:HGNC:8549]	protein_coding
BLTP2	40	ENSG00000007202	ENST00000528896	bridge-like lipid transfer protein family member 2 [Source:HGNC Symbol;Acc:HGNC:28960]	protein_coding
BLTP3A	4	ENSG00000065060	ENST00000192788	bridge-like lipid transfer protein family member 3A [Source:HGNC Symbol;Acc:HGNC:21216]	protein_coding
BLTP3B	15	ENSG00000111647	ENST00000548712	bridge-like lipid transfer protein family member 3B [Source:HGNC Symbol;Acc:HGNC:29102]	protein_coding
BLVRA	387	ENSG00000106605	ENST00000265523	biliverdin reductase A [Source:HGNC Symbol;Acc:HGNC:1062]	protein_coding
BLVRB	1294	ENSG00000090013	ENST00000643519	biliverdin reductase B [Source:HGNC Symbol;Acc:HGNC:1063]	protein_coding
BLZF1	15	ENSG00000117475	ENST00000367807	basic leucine zipper nuclear factor 1 [Source:HGNC Symbol;Acc:HGNC:1065]	protein_coding
BMAL1	11	ENSG00000133794	ENST00000529050	basic helix-loop-helix ARNT like 1 [Source:HGNC Symbol;Acc:HGNC:701]	protein_coding
BMAL2	49	ENSG00000029153	ENST00000266503	basic helix-loop-helix ARNT like 2 [Source:HGNC Symbol;Acc:HGNC:18984]	protein_coding
BMERB1	4	ENSG00000278823	ENST00000615273	bMERB domain containing 1 [Source:HGNC Symbol;Acc:HGNC:19213]	protein_coding
BMI1	12	ENSG00000168283	ENST00000376663	BMI1 proto-oncogene, polycomb ring finger [Source:HGNC Symbol;Acc:HGNC:1066]	protein_coding
BMP1	19	ENSG00000168487	ENST00000397814	bone morphogenetic protein 1 [Source:HGNC Symbol;Acc:HGNC:1067]	protein_coding
BMP2K	2	ENSG00000138756	ENST00000389010	BMP2 inducible kinase [Source:HGNC Symbol;Acc:HGNC:18041]	protein_coding
BMP4	55	ENSG00000125378	ENST00000245451	bone morphogenetic protein 4 [Source:HGNC Symbol;Acc:HGNC:1071]	protein_coding
BMP5	1	ENSG00000112175	ENST00000370830	bone morphogenetic protein 5 [Source:HGNC Symbol;Acc:HGNC:1072]	protein_coding
BMP6	2	ENSG00000153162	ENST00000283147	bone morphogenetic protein 6 [Source:HGNC Symbol;Acc:HGNC:1073]	protein_coding
BMP7	1	ENSG00000101144	ENST00000395863	bone morphogenetic protein 7 [Source:HGNC Symbol;Acc:HGNC:1074]	protein_coding
BMP8B	3	ENSG00000116985	ENST00000372827	bone morphogenetic protein 8b [Source:HGNC Symbol;Acc:HGNC:1075]	protein_coding
BMPER	2	ENSG00000164619	ENST00000436222	BMP binding endothelial regulator [Source:HGNC Symbol;Acc:HGNC:24154]	protein_coding
BMPR1A	17	ENSG00000107779	ENST00000713669	bone morphogenetic protein receptor type 1A [Source:HGNC Symbol;Acc:HGNC:1076]	protein_coding
BMPR1B	115	ENSG00000138696	ENST00000515059	bone morphogenetic protein receptor type 1B [Source:HGNC Symbol;Acc:HGNC:1077]	protein_coding
BMPR1B-DT	24	ENSG00000249599	ENST00000510795	BMPR1B divergent transcript [Source:HGNC Symbol;Acc:HGNC:50864]	lncRNA
BMPR2	13	ENSG00000204217	ENST00000374580	bone morphogenetic protein receptor type 2 [Source:HGNC Symbol;Acc:HGNC:1078]	protein_coding
BMS1	60	ENSG00000165733	ENST00000374518	BMS1 ribosome biogenesis factor [Source:HGNC Symbol;Acc:HGNC:23505]	protein_coding
BMS1P1	13	ENSG00000204177	ENST00000374336	BMS1 pseudogene 1 [Source:HGNC Symbol;Acc:HGNC:23649]	transcribed_unprocessed_pseudogene
BMS1P11	3	ENSG00000225883	ENST00000442351	BMS1 pseudogene 11 [Source:HGNC Symbol;Acc:HGNC:49156]	unprocessed_pseudogene
BMS1P12	1	ENSG00000224599	ENST00000428213	BMS1 pseudogene 12 [Source:HGNC Symbol;Acc:HGNC:49157]	unprocessed_pseudogene
BMS1P13	5	ENSG00000231701	ENST00000417301	BMS1 pseudogene 13 [Source:HGNC Symbol;Acc:HGNC:49158]	unprocessed_pseudogene
BMS1P15	31	ENSG00000258780	ENST00000554269	BMS1 pseudogene 15 [Source:HGNC Symbol;Acc:HGNC:49160]	unprocessed_pseudogene
BMS1P16	25	ENSG00000258684	ENST00000556075	BMS1 pseudogene 16 [Source:HGNC Symbol;Acc:HGNC:49161]	unprocessed_pseudogene
BMS1P9	5	ENSG00000198312	ENST00000457640	BMS1 pseudogene 9 [Source:HGNC Symbol;Acc:HGNC:49155]	unprocessed_pseudogene
BMT2	8	ENSG00000164603	ENST00000297145	base methyltransferase of 25S rRNA 2 homolog [Source:HGNC Symbol;Acc:HGNC:26475]	protein_coding
BNAT1	2	ENSG00000273796	ENST00000617004	breast cancer associated ESR1 regulating natural antisense transcript 1 [Source:HGNC Symbol;Acc:HGNC:56666]	lncRNA
BNC2	9	ENSG00000173068	ENST00000380672	basonuclin zinc finger protein 2 [Source:HGNC Symbol;Acc:HGNC:30988]	protein_coding
BNC2-AS1	9	ENSG00000234779	ENST00000450445	BNC2 antisense RNA 1 [Source:HGNC Symbol;Acc:HGNC:53727]	lncRNA
BNIP1	13	ENSG00000113734	ENST00000231668	BCL2 interacting protein 1 [Source:HGNC Symbol;Acc:HGNC:1082]	protein_coding
BNIP2	104	ENSG00000140299	ENST00000607373	BCL2 interacting protein 2 [Source:HGNC Symbol;Acc:HGNC:1083]	protein_coding
BNIP3	185	ENSG00000176171	ENST00000368636	BCL2 interacting protein 3 [Source:HGNC Symbol;Acc:HGNC:1084]	protein_coding
BNIP3L	133	ENSG00000104765	ENST00000380629	BCL2 interacting protein 3 like [Source:HGNC Symbol;Acc:HGNC:1085]	protein_coding
BNIP3P1	145	ENSG00000197358	ENST00000547295	BCL2 interacting protein 3 pseudogene 1 [Source:HGNC Symbol;Acc:HGNC:19922]	transcribed_processed_pseudogene
BNIP3P27	1	ENSG00000268438	ENST00000599991	BCL2 interacting protein 3 pseudogene 27 [Source:HGNC Symbol;Acc:HGNC:49707]	processed_pseudogene
BNIPL	2	ENSG00000163141	ENST00000650563	BCL2 interacting protein like [Source:HGNC Symbol;Acc:HGNC:16976]	protein_coding
BOD1	53	ENSG00000145919	ENST00000311086	biorientation of chromosomes in cell division 1 [Source:HGNC Symbol;Acc:HGNC:25114]	protein_coding
BOD1L1	31	ENSG00000038219	ENST00000040738	biorientation of chromosomes in cell division 1 like 1 [Source:HGNC Symbol;Acc:HGNC:31792]	protein_coding
BOK	2	ENSG00000176720	ENST00000641230	BCL2 family apoptosis regulator BOK [Source:HGNC Symbol;Acc:HGNC:1087]	protein_coding
BOLA1	115	ENSG00000178096	ENST00000369153	bolA family member 1 [Source:HGNC Symbol;Acc:HGNC:24263]	protein_coding
BOLA2B	1054	ENSG00000169627	ENST00000651894	bolA family member 2B [Source:HGNC Symbol;Acc:HGNC:32479]	protein_coding
BOLA2P1	15	ENSG00000266575	ENST00000584794	bolA family member 2 pseudogene 1 [Source:HGNC Symbol;Acc:HGNC:51437]	processed_pseudogene
BOLA3	53	ENSG00000163170	ENST00000327428	bolA family member 3 [Source:HGNC Symbol;Acc:HGNC:24415]	protein_coding
BOLA3-DT	6	ENSG00000225439	ENST00000655044	BOLA3 divergent transcript [Source:HGNC Symbol;Acc:HGNC:42922]	lncRNA
BOLA3P1	3	ENSG00000255469	ENST00000530713	bolA family member 3 pseudogene 1 [Source:HGNC Symbol;Acc:HGNC:51440]	processed_pseudogene
BOLA3P2	4	ENSG00000291736	ENST00000708540	bolA family member 3 pseudogene 2 [Source:HGNC Symbol;Acc:HGNC:51441]	processed_pseudogene
BOLA3P3	195	ENSG00000213630	ENST00000505182	bolA family member 3 pseudogene 3 [Source:HGNC Symbol;Acc:HGNC:51442]	processed_pseudogene
BOP1	24	ENSG00000261236	ENST00000569669	BOP1 ribosomal biogenesis factor [Source:HGNC Symbol;Acc:HGNC:15519]	protein_coding
BORA	5	ENSG00000136122	ENST00000390667	BORA aurora kinase A activator [Source:HGNC Symbol;Acc:HGNC:24724]	protein_coding
BORCS5	16	ENSG00000280689	ENST00000627374	BLOC-1 related complex subunit 5 [Source:HGNC Symbol;Acc:HGNC:17950]	protein_coding
BORCS6	5	ENSG00000196544	ENST00000389017	BLOC-1 related complex subunit 6 [Source:HGNC Symbol;Acc:HGNC:25939]	protein_coding
BORCS7	12	ENSG00000166275	ENST00000339834	BLOC-1 related complex subunit 7 [Source:HGNC Symbol;Acc:HGNC:23516]	protein_coding
BORCS8	39	ENSG00000254901	ENST00000488252	BLOC-1 related complex subunit 8 [Source:HGNC Symbol;Acc:HGNC:37247]	protein_coding
BPGM	24	ENSG00000172331	ENST00000344924	bisphosphoglycerate mutase [Source:HGNC Symbol;Acc:HGNC:1093]	protein_coding
BPHL	51	ENSG00000137274	ENST00000434640	biphenyl hydrolase like [Source:HGNC Symbol;Acc:HGNC:1094]	protein_coding
BPIFA2	1	ENSG00000131050	ENST00000253362	BPI fold containing family A member 2 [Source:HGNC Symbol;Acc:HGNC:16203]	protein_coding
BPIFB1	2	ENSG00000125999	ENST00000423645	BPI fold containing family B member 1 [Source:HGNC Symbol;Acc:HGNC:16108]	protein_coding
BPNT1	141	ENSG00000162813	ENST00000322067	3'(2'), 5'-bisphosphate nucleotidase 1 [Source:HGNC Symbol;Acc:HGNC:1096]	protein_coding
BPNT2	37	ENSG00000104331	ENST00000262644	3'(2'), 5'-bisphosphate nucleotidase 2 [Source:HGNC Symbol;Acc:HGNC:26019]	protein_coding
BPTF	21	ENSG00000171634	ENST00000306378	bromodomain PHD finger transcription factor [Source:HGNC Symbol;Acc:HGNC:3581]	protein_coding
BRAF	5	ENSG00000157764	ENST00000496384	B-Raf proto-oncogene, serine/threonine kinase [Source:HGNC Symbol;Acc:HGNC:1097]	protein_coding
BRAP	27	ENSG00000089234	ENST00000419234	BRCA1 associated protein [Source:HGNC Symbol;Acc:HGNC:1099]	protein_coding
BRAT1	26	ENSG00000106009	ENST00000340611	BRCA1 associated ATM activator 1 [Source:HGNC Symbol;Acc:HGNC:21701]	protein_coding
BRCA1	58	ENSG00000012048	ENST00000497488	BRCA1 DNA repair associated [Source:HGNC Symbol;Acc:HGNC:1100]	protein_coding
BRCA2	24	ENSG00000139618	ENST00000544455	BRCA2 DNA repair associated [Source:HGNC Symbol;Acc:HGNC:1101]	protein_coding
BRCC3	60	ENSG00000185515	ENST00000340647	BRCA1/BRCA2-containing complex subunit 3 [Source:HGNC Symbol;Acc:HGNC:24185]	protein_coding
BRCC3P1	13	ENSG00000251667	ENST00000508559	BRCA1/BRCA2-containing complex subunit 3 pseudogene 1 [Source:HGNC Symbol;Acc:HGNC:51444]	processed_pseudogene
BRD1	2	ENSG00000100425	ENST00000438393	bromodomain containing 1 [Source:HGNC Symbol;Acc:HGNC:1102]	protein_coding
BRD10	2	ENSG00000183354	ENST00000436015	bromodomain containing 10 [Source:HGNC Symbol;Acc:HGNC:23378]	protein_coding
BRD2	73	ENSG00000234704	ENST00000414731	bromodomain containing 2 [Source:HGNC Symbol;Acc:HGNC:1103]	protein_coding
BRD3	18	ENSG00000169925	ENST00000303407	bromodomain containing 3 [Source:HGNC Symbol;Acc:HGNC:1104]	protein_coding
BRD3OS	26	ENSG00000235106	ENST00000603928	BRD3 opposite strand [Source:HGNC Symbol;Acc:HGNC:24742]	protein_coding
BRD4	140	ENSG00000141867	ENST00000263377	bromodomain containing 4 [Source:HGNC Symbol;Acc:HGNC:13575]	protein_coding
BRD7	30	ENSG00000166164	ENST00000562383	bromodomain containing 7 [Source:HGNC Symbol;Acc:HGNC:14310]	protein_coding
BRD7P2	24	ENSG00000184100	ENST00000466133	bromodomain containing 7 pseudogene 2 [Source:HGNC Symbol;Acc:HGNC:33541]	processed_pseudogene
BRD7P4	1	ENSG00000218676	ENST00000406170	bromodomain containing 7 pseudogene 4 [Source:HGNC Symbol;Acc:HGNC:37630]	processed_pseudogene
BRD7P5	1	ENSG00000235768	ENST00000299197	bromodomain containing 7 pseudogene 5 [Source:HGNC Symbol;Acc:HGNC:37631]	processed_pseudogene
BRD8	69	ENSG00000112983	ENST00000254900	bromodomain containing 8 [Source:HGNC Symbol;Acc:HGNC:19874]	protein_coding
BRD9	19	ENSG00000028310	ENST00000493082	bromodomain containing 9 [Source:HGNC Symbol;Acc:HGNC:25818]	protein_coding
BRF1	9	ENSG00000185024	ENST00000392557	BRF1 RNA polymerase III transcription initiation factor subunit [Source:HGNC Symbol;Acc:HGNC:11551]	protein_coding
BRI3	58	ENSG00000164713	ENST00000456357	brain protein I3 [Source:HGNC Symbol;Acc:HGNC:1109]	protein_coding
BRI3BP	45	ENSG00000184992	ENST00000341446	BRI3 binding protein [Source:HGNC Symbol;Acc:HGNC:14251]	protein_coding
BRIP1	10	ENSG00000136492	ENST00000682755	BRCA1 interacting helicase 1 [Source:HGNC Symbol;Acc:HGNC:20473]	protein_coding
BRIX1	199	ENSG00000113460	ENST00000510960	biogenesis of ribosomes BRX1 [Source:HGNC Symbol;Acc:HGNC:24170]	protein_coding
BRK1	1027	ENSG00000254999	ENST00000530758	BRICK1 subunit of SCAR/WAVE actin nucleating complex [Source:HGNC Symbol;Acc:HGNC:23057]	protein_coding
BRK1P1	2	ENSG00000219870	ENST00000434191	BRICK1 pseudogene 1 [Source:HGNC Symbol;Acc:HGNC:42020]	processed_pseudogene
BRMS1	143	ENSG00000174744	ENST00000425825	BRMS1 transcriptional repressor and anoikis regulator [Source:HGNC Symbol;Acc:HGNC:17262]	protein_coding
BRMS1L	7	ENSG00000100916	ENST00000216807	BRMS1 like transcriptional repressor [Source:HGNC Symbol;Acc:HGNC:20512]	protein_coding
BROX	308	ENSG00000162819	ENST00000612948	BRO1 domain and CAAX motif containing [Source:HGNC Symbol;Acc:HGNC:26512]	protein_coding
BRPF1	3	ENSG00000156983	ENST00000433861	bromodomain and PHD finger containing 1 [Source:HGNC Symbol;Acc:HGNC:14255]	protein_coding
BRPF3	1	ENSG00000096070	ENST00000357641	bromodomain and PHD finger containing 3 [Source:HGNC Symbol;Acc:HGNC:14256]	protein_coding
BRSK2	6	ENSG00000291428	ENST00000707533	BR serine/threonine kinase 2 [Source:HGNC Symbol;Acc:HGNC:11405]	protein_coding
BRWD1	25	ENSG00000185658	ENST00000333229	bromodomain and WD repeat domain containing 1 [Source:HGNC Symbol;Acc:HGNC:12760]	protein_coding
BRWD3	7	ENSG00000165288	ENST00000373275	bromodomain and WD repeat domain containing 3 [Source:HGNC Symbol;Acc:HGNC:17342]	protein_coding
BSDC1	15	ENSG00000160058	ENST00000455895	BSD domain containing 1 [Source:HGNC Symbol;Acc:HGNC:25501]	protein_coding
BSG	803	ENSG00000172270	ENST00000545507	basigin (Ok blood group) [Source:HGNC Symbol;Acc:HGNC:1116]	protein_coding
BSG-AS1	15	ENSG00000267751	ENST00000589457	BSG antisense RNA 1 [Source:HGNC Symbol;Acc:HGNC:55286]	lncRNA
BST1	11	ENSG00000109743	ENST00000265016	bone marrow stromal cell antigen 1 [Source:HGNC Symbol;Acc:HGNC:1118]	protein_coding
BTAF1	6	ENSG00000095564	ENST00000265990	B-TFIID TATA-box binding protein associated factor 1 [Source:HGNC Symbol;Acc:HGNC:17307]	protein_coding
BTBD1	26	ENSG00000064726	ENST00000261721	BTB domain containing 1 [Source:HGNC Symbol;Acc:HGNC:1120]	protein_coding
BTBD10	41	ENSG00000148925	ENST00000278174	BTB domain containing 10 [Source:HGNC Symbol;Acc:HGNC:21445]	protein_coding
BTBD10P1	2	ENSG00000257675	ENST00000549824	BTB domain containing 10 pseudogene 1 [Source:HGNC Symbol;Acc:HGNC:51540]	processed_pseudogene
BTBD16	3	ENSG00000138152	ENST00000260723	BTB domain containing 16 [Source:HGNC Symbol;Acc:HGNC:26340]	protein_coding
BTBD19	2	ENSG00000222009	ENST00000409335	BTB domain containing 19 [Source:HGNC Symbol;Acc:HGNC:27145]	protein_coding
BTBD2	5	ENSG00000133243	ENST00000592895	BTB domain containing 2 [Source:HGNC Symbol;Acc:HGNC:15504]	protein_coding
BTBD3	13	ENSG00000132640	ENST00000254977	BTB domain containing 3 [Source:HGNC Symbol;Acc:HGNC:15854]	protein_coding
BTBD6	12	ENSG00000184887	ENST00000392554	BTB domain containing 6 [Source:HGNC Symbol;Acc:HGNC:19897]	protein_coding
BTBD7	17	ENSG00000277222	ENST00000620259	BTB domain containing 7 [Source:HGNC Symbol;Acc:HGNC:18269]	protein_coding
BTBD8	5	ENSG00000189195	ENST00000370382	BTB domain containing 8 [Source:HGNC Symbol;Acc:HGNC:21019]	protein_coding
BTC	5	ENSG00000174808	ENST00000395743	betacellulin [Source:HGNC Symbol;Acc:HGNC:1121]	protein_coding
BTD	10	ENSG00000169814	ENST00000427382	biotinidase [Source:HGNC Symbol;Acc:HGNC:1122]	protein_coding
BTF3	3307	ENSG00000145741	ENST00000335895	basic transcription factor 3 [Source:HGNC Symbol;Acc:HGNC:1125]	protein_coding
BTF3-DT	11	ENSG00000272525	ENST00000607001	BTF3 divergent transcript [Source:HGNC Symbol;Acc:HGNC:55211]	lncRNA
BTF3L4	276	ENSG00000134717	ENST00000313334	basic transcription factor 3 like 4 [Source:HGNC Symbol;Acc:HGNC:30547]	protein_coding
BTF3L4P1	22	ENSG00000232260	ENST00000413813	basic transcription factor 3 like 4 pseudogene 1 [Source:HGNC Symbol;Acc:HGNC:39645]	processed_pseudogene
BTF3L4P2	150	ENSG00000213189	ENST00000392798	basic transcription factor 3 like 4 pseudogene 2 [Source:HGNC Symbol;Acc:HGNC:39646]	processed_pseudogene
BTF3P10	72	ENSG00000231120	ENST00000433415	basic transcription factor 3 pseudogene 10 [Source:HGNC Symbol;Acc:HGNC:38570]	processed_pseudogene
BTF3P11	6	ENSG00000118903	ENST00000426582	basic transcription factor 3 pseudogene 11 [Source:HGNC Symbol;Acc:HGNC:1126]	processed_pseudogene
BTF3P12	34	ENSG00000213003	ENST00000519620	basic transcription factor 3 pseudogene 12 [Source:HGNC Symbol;Acc:HGNC:1127]	processed_pseudogene
BTF3P13	18	ENSG00000227118	ENST00000513224	basic transcription factor 3 pseudogene 13 [Source:HGNC Symbol;Acc:HGNC:1128]	processed_pseudogene
BTF3P16	58	ENSG00000282978	ENST00000635481	basic transcription factor 3 pseudogene 16 [Source:HGNC Symbol;Acc:HGNC:38568]	processed_pseudogene
BTF3P2	6	ENSG00000258282	ENST00000547436	BTF3 pseudogene 2 [Source:HGNC Symbol;Acc:HGNC:19924]	processed_pseudogene
BTF3P3	99	ENSG00000254272	ENST00000519706	BTF3 pseudogene 3 [Source:HGNC Symbol;Acc:HGNC:31100]	processed_pseudogene
BTF3P4	112	ENSG00000224820	ENST00000418852	basic transcription factor 3 pseudogene 4 [Source:HGNC Symbol;Acc:HGNC:38566]	processed_pseudogene
BTF3P5	77	ENSG00000233594	ENST00000457252	basic transcription factor 3 pseudogene 5 [Source:HGNC Symbol;Acc:HGNC:38565]	processed_pseudogene
BTF3P6	1	ENSG00000233956	ENST00000448054	basic transcription factor 3 pseudogene 6 [Source:HGNC Symbol;Acc:HGNC:23765]	processed_pseudogene
BTF3P7	1	ENSG00000219986	ENST00000407097	basic transcription factor 3 pseudogene 7 [Source:HGNC Symbol;Acc:HGNC:38569]	processed_pseudogene
BTF3P8	56	ENSG00000236813	ENST00000414577	basic transcription factor 3 pseudogene 8 [Source:HGNC Symbol;Acc:HGNC:38572]	processed_pseudogene
BTF3P9	31	ENSG00000224834	ENST00000418784	basic transcription factor 3 pseudogene 9 [Source:HGNC Symbol;Acc:HGNC:38573]	processed_pseudogene
BTG1	46	ENSG00000133639	ENST00000256015	BTG anti-proliferation factor 1 [Source:HGNC Symbol;Acc:HGNC:1130]	protein_coding
BTG1-DT	6	ENSG00000245904	ENST00000501008	BTG1 divergent transcript [Source:HGNC Symbol;Acc:HGNC:55600]	lncRNA
BTG2	3	ENSG00000159388	ENST00000475157	BTG anti-proliferation factor 2 [Source:HGNC Symbol;Acc:HGNC:1131]	protein_coding
BTG3	38	ENSG00000154640	ENST00000339775	BTG anti-proliferation factor 3 [Source:HGNC Symbol;Acc:HGNC:1132]	protein_coding
BTK	1	ENSG00000010671	ENST00000695614	Bruton tyrosine kinase [Source:HGNC Symbol;Acc:HGNC:1133]	protein_coding
BTN2A1	13	ENSG00000292170	ENST00000709934	butyrophilin subfamily 2 member A1 [Source:HGNC Symbol;Acc:HGNC:1136]	protein_coding
BTN2A2	4	ENSG00000124508	ENST00000469230	butyrophilin subfamily 2 member A2 [Source:HGNC Symbol;Acc:HGNC:1137]	protein_coding
BTN2A3P	2	ENSG00000124549	ENST00000377662	butyrophilin subfamily 2 member A3, pseudogene [Source:HGNC Symbol;Acc:HGNC:13229]	transcribed_unprocessed_pseudogene
BTN3A1	4	ENSG00000026950	ENST00000476549	butyrophilin subfamily 3 member A1 [Source:HGNC Symbol;Acc:HGNC:1138]	protein_coding
BTN3A2	9	ENSG00000186470	ENST00000532865	butyrophilin subfamily 3 member A2 [Source:HGNC Symbol;Acc:HGNC:1139]	protein_coding
BTN3A3	2	ENSG00000111801	ENST00000494393	butyrophilin subfamily 3 member A3 [Source:HGNC Symbol;Acc:HGNC:1140]	protein_coding
BTNL9	1	ENSG00000165810	ENST00000376841	butyrophilin like 9 [Source:HGNC Symbol;Acc:HGNC:24176]	protein_coding
BTRC	8	ENSG00000166167	ENST00000370187	beta-transducin repeat containing E3 ubiquitin protein ligase [Source:HGNC Symbol;Acc:HGNC:1144]	protein_coding
BUB1	42	ENSG00000169679	ENST00000302759	BUB1 mitotic checkpoint serine/threonine kinase [Source:HGNC Symbol;Acc:HGNC:1148]	protein_coding
BUB1B	50	ENSG00000156970	ENST00000560120	BUB1 mitotic checkpoint serine/threonine kinase B [Source:HGNC Symbol;Acc:HGNC:1149]	protein_coding
BUB3	784	ENSG00000154473	ENST00000368865	BUB3 mitotic checkpoint protein [Source:HGNC Symbol;Acc:HGNC:1151]	protein_coding
BUB3P1	1	ENSG00000227968	ENST00000458451	BUB3 mitotic checkpoint protein pseudogene 1 [Source:HGNC Symbol;Acc:HGNC:51559]	processed_pseudogene
BUD13	25	ENSG00000137656	ENST00000419189	BUD13 homolog [Source:HGNC Symbol;Acc:HGNC:28199]	protein_coding
BUD23	570	ENSG00000071462	ENST00000265758	BUD23 rRNA methyltransferase and ribosome maturation factor [Source:HGNC Symbol;Acc:HGNC:16405]	protein_coding
BUD31	497	ENSG00000106245	ENST00000403633	BUD31 homolog [Source:HGNC Symbol;Acc:HGNC:29629]	protein_coding
BVES	2	ENSG00000112276	ENST00000314641	blood vessel epicardial substance [Source:HGNC Symbol;Acc:HGNC:1152]	protein_coding
BVES-AS1	2	ENSG00000203808	ENST00000580511	BVES antisense RNA 1 [Source:HGNC Symbol;Acc:HGNC:21223]	lncRNA
BYSL	27	ENSG00000112578	ENST00000230340	bystin like [Source:HGNC Symbol;Acc:HGNC:1157]	protein_coding
BZW1	126	ENSG00000082153	ENST00000450637	basic leucine zipper and W2 domains 1 [Source:HGNC Symbol;Acc:HGNC:18380]	protein_coding
BZW1P2	9	ENSG00000198406	ENST00000473537	basic leucine zipper and W2 domains 1 pseudogene 2 [Source:HGNC Symbol;Acc:HGNC:33954]	processed_pseudogene
BZW2	91	ENSG00000136261	ENST00000415365	basic leucine zipper and W2 domains 2 [Source:HGNC Symbol;Acc:HGNC:18808]	protein_coding
C10orf143	5	ENSG00000237489	ENST00000643056	chromosome 10 open reading frame 143 [Source:HGNC Symbol;Acc:HGNC:48677]	protein_coding
C10orf88	10	ENSG00000119965	ENST00000481909	chromosome 10 open reading frame 88 [Source:HGNC Symbol;Acc:HGNC:25822]	protein_coding
C10orf88B	3	ENSG00000255624	ENST00000368895	C10orf88B (pseudogene) [Source:HGNC Symbol;Acc:HGNC:44080]	transcribed_processed_pseudogene
C10orf90	1	ENSG00000154493	ENST00000424927	chromosome 10 open reading frame 90 [Source:HGNC Symbol;Acc:HGNC:26563]	protein_coding
C10orf95-AS1	6	ENSG00000269609	ENST00000473970	C10orf95 antisense RNA 1 [Source:HGNC Symbol;Acc:HGNC:45238]	lncRNA
C11orf24	78	ENSG00000171067	ENST00000304271	chromosome 11 open reading frame 24 [Source:HGNC Symbol;Acc:HGNC:1174]	protein_coding
C11orf54	11	ENSG00000182919	ENST00000528288	chromosome 11 open reading frame 54 [Source:HGNC Symbol;Acc:HGNC:30204]	protein_coding
C11orf58	720	ENSG00000110696	ENST00000527893	chromosome 11 open reading frame 58 [Source:HGNC Symbol;Acc:HGNC:16990]	protein_coding
C11orf65	2	ENSG00000166323	ENST00000525729	chromosome 11 open reading frame 65 [Source:HGNC Symbol;Acc:HGNC:28519]	protein_coding
C11orf68	12	ENSG00000175573	ENST00000438576	chromosome 11 open reading frame 68 [Source:HGNC Symbol;Acc:HGNC:28801]	protein_coding
C11orf71	11	ENSG00000180425	ENST00000325636	chromosome 11 open reading frame 71 [Source:HGNC Symbol;Acc:HGNC:25937]	protein_coding
C11orf86	6	ENSG00000173237	ENST00000308963	chromosome 11 open reading frame 86 [Source:HGNC Symbol;Acc:HGNC:34442]	protein_coding
C12orf4	21	ENSG00000047621	ENST00000261250	chromosome 12 open reading frame 4 [Source:HGNC Symbol;Acc:HGNC:1184]	protein_coding
C12orf43	39	ENSG00000157895	ENST00000288757	chromosome 12 open reading frame 43 [Source:HGNC Symbol;Acc:HGNC:25719]	protein_coding
C12orf57	14	ENSG00000111678	ENST00000538392	chromosome 12 open reading frame 57 [Source:HGNC Symbol;Acc:HGNC:29521]	protein_coding
C12orf60	15	ENSG00000182993	ENST00000533472	chromosome 12 open reading frame 60 [Source:HGNC Symbol;Acc:HGNC:28726]	protein_coding
C12orf75	402	ENSG00000235162	ENST00000548458	chromosome 12 open reading frame 75 [Source:HGNC Symbol;Acc:HGNC:35164]	protein_coding
C12orf76	10	ENSG00000174456	ENST00000546651	chromosome 12 open reading frame 76 [Source:HGNC Symbol;Acc:HGNC:33790]	protein_coding
C14orf119	79	ENSG00000179933	ENST00000319074	chromosome 14 open reading frame 119 [Source:HGNC Symbol;Acc:HGNC:20270]	protein_coding
C14orf132	6	ENSG00000227051	ENST00000555004	chromosome 14 open reading frame 132 [Source:HGNC Symbol;Acc:HGNC:20346]	protein_coding
C14orf28	7	ENSG00000179476	ENST00000325192	chromosome 14 open reading frame 28 [Source:HGNC Symbol;Acc:HGNC:19834]	protein_coding
C14orf93	8	ENSG00000100802	ENST00000299088	chromosome 14 open reading frame 93 [Source:HGNC Symbol;Acc:HGNC:20162]	protein_coding
C15orf39	5	ENSG00000167173	ENST00000563905	chromosome 15 open reading frame 39 [Source:HGNC Symbol;Acc:HGNC:24497]	protein_coding
C15orf40	147	ENSG00000169609	ENST00000514272	chromosome 15 open reading frame 40 [Source:HGNC Symbol;Acc:HGNC:28443]	protein_coding
C15orf48	3	ENSG00000166920	ENST00000396650	chromosome 15 open reading frame 48 [Source:HGNC Symbol;Acc:HGNC:29898]	protein_coding
C15orf61	52	ENSG00000189227	ENST00000342683	chromosome 15 open reading frame 61 [Source:HGNC Symbol;Acc:HGNC:34453]	protein_coding
C16orf74	2	ENSG00000154102	ENST00000602758	chromosome 16 open reading frame 74 [Source:HGNC Symbol;Acc:HGNC:23362]	protein_coding
C16orf87	41	ENSG00000155330	ENST00000285697	chromosome 16 open reading frame 87 [Source:HGNC Symbol;Acc:HGNC:33754]	protein_coding
C16orf95	1	ENSG00000260456	ENST00000562840	chromosome 16 open reading frame 95 [Source:HGNC Symbol;Acc:HGNC:40033]	protein_coding
C16orf95-DT	16	ENSG00000270006	ENST00000602282	C16orf95 divergent transcript [Source:HGNC Symbol;Acc:HGNC:55269]	lncRNA
C17orf100	4	ENSG00000256806	ENST00000542475	chromosome 17 open reading frame 100 [Source:HGNC Symbol;Acc:HGNC:34494]	protein_coding
C17orf113	4	ENSG00000267221	ENST00000587304	chromosome 17 open reading frame 113 [Source:HGNC Symbol;Acc:HGNC:53437]	protein_coding
C17orf114	5	ENSG00000262165	ENST00000635921	chromosome 17 open reading frame 114 [Source:HGNC Symbol;Acc:HGNC:55343]	protein_coding
C17orf50	2	ENSG00000270806	ENST00000605587	chromosome 17 open reading frame 50 [Source:HGNC Symbol;Acc:HGNC:29581]	protein_coding
C17orf58	38	ENSG00000186665	ENST00000580729	chromosome 17 open reading frame 58 [Source:HGNC Symbol;Acc:HGNC:27568]	protein_coding
C17orf67	5	ENSG00000214226	ENST00000570754	chromosome 17 open reading frame 67 [Source:HGNC Symbol;Acc:HGNC:27900]	protein_coding
C17orf75	94	ENSG00000108666	ENST00000583104	chromosome 17 open reading frame 75 [Source:HGNC Symbol;Acc:HGNC:30173]	protein_coding
C17orf80	27	ENSG00000141219	ENST00000255557	chromosome 17 open reading frame 80 [Source:HGNC Symbol;Acc:HGNC:29601]	protein_coding
C18orf21	7	ENSG00000141428	ENST00000592875	chromosome 18 open reading frame 21 [Source:HGNC Symbol;Acc:HGNC:28802]	protein_coding
C18orf32	2	ENSG00000177576	ENST00000613385	chromosome 18 open reading frame 32 [Source:HGNC Symbol;Acc:HGNC:31690]	protein_coding
C18orf54	4	ENSG00000166845	ENST00000620105	chromosome 18 open reading frame 54 [Source:HGNC Symbol;Acc:HGNC:13796]	protein_coding
C19orf12	43	ENSG00000131943	ENST00000323670	chromosome 19 open reading frame 12 [Source:HGNC Symbol;Acc:HGNC:25443]	protein_coding
C19orf25	29	ENSG00000119559	ENST00000588427	chromosome 19 open reading frame 25 [Source:HGNC Symbol;Acc:HGNC:26711]	protein_coding
C19orf38	1	ENSG00000214212	ENST00000592854	chromosome 19 open reading frame 38 [Source:HGNC Symbol;Acc:HGNC:34073]	protein_coding
C19orf44	2	ENSG00000105072	ENST00000594035	chromosome 19 open reading frame 44 [Source:HGNC Symbol;Acc:HGNC:26141]	protein_coding
C19orf47	13	ENSG00000160392	ENST00000683109	chromosome 19 open reading frame 47 [Source:HGNC Symbol;Acc:HGNC:26723]	protein_coding
C19orf48P	570	ENSG00000167747	ENST00000641539	chromosome 19 open reading frame 48, pseudogene [Source:HGNC Symbol;Acc:HGNC:29667]	transcribed_unitary_pseudogene
C19orf53	944	ENSG00000104979	ENST00000588234	chromosome 19 open reading frame 53 [Source:HGNC Symbol;Acc:HGNC:24991]	protein_coding
C19orf81	32	ENSG00000235034	ENST00000425202	chromosome 19 open reading frame 81 [Source:HGNC Symbol;Acc:HGNC:40041]	protein_coding
C1D	68	ENSG00000197223	ENST00000355848	C1D nuclear receptor corepressor [Source:HGNC Symbol;Acc:HGNC:29911]	protein_coding
C1DP1	4	ENSG00000231245	ENST00000426049	C1D nuclear receptor corepressor pseudogene 1 [Source:HGNC Symbol;Acc:HGNC:31465]	processed_pseudogene
C1DP2	1	ENSG00000236217	ENST00000418167	C1D nuclear receptor corepressor pseudogene 2 [Source:HGNC Symbol;Acc:HGNC:31660]	processed_pseudogene
C1DP4	1	ENSG00000227515	ENST00000455429	C1D nuclear receptor corepressor pseudogene 4 [Source:HGNC Symbol;Acc:HGNC:38028]	processed_pseudogene
C1GALT1	41	ENSG00000106392	ENST00000429911	core 1 synthase, glycoprotein-N-acetylgalactosamine 3-beta-galactosyltransferase 1 [Source:HGNC Symbol;Acc:HGNC:24337]	protein_coding
C1GALT1C1	77	ENSG00000288368	ENST00000673177	C1GALT1 specific chaperone 1 [Source:HGNC Symbol;Acc:HGNC:24338]	protein_coding
C1GALT1C1L	7	ENSG00000223658	ENST00000475092	C1GALT1 specific chaperone 1 like [Source:HGNC Symbol;Acc:HGNC:51617]	protein_coding
C1orf115	15	ENSG00000162817	ENST00000294889	chromosome 1 open reading frame 115 [Source:HGNC Symbol;Acc:HGNC:25873]	protein_coding
C1orf116	10	ENSG00000182795	ENST00000359470	chromosome 1 open reading frame 116 [Source:HGNC Symbol;Acc:HGNC:28667]	protein_coding
C1orf122	66	ENSG00000197982	ENST00000373043	chromosome 1 open reading frame 122 [Source:HGNC Symbol;Acc:HGNC:24789]	protein_coding
C1orf131	111	ENSG00000143633	ENST00000318906	chromosome 1 open reading frame 131 [Source:HGNC Symbol;Acc:HGNC:25332]	protein_coding
C1orf159	6	ENSG00000131591	ENST00000379339	chromosome 1 open reading frame 159 [Source:HGNC Symbol;Acc:HGNC:26062]	protein_coding
C1orf162	1	ENSG00000143110	ENST00000343534	chromosome 1 open reading frame 162 [Source:HGNC Symbol;Acc:HGNC:28344]	protein_coding
C1orf174	148	ENSG00000198912	ENST00000486765	chromosome 1 open reading frame 174 [Source:HGNC Symbol;Acc:HGNC:27915]	protein_coding
C1orf198	54	ENSG00000119280	ENST00000366663	chromosome 1 open reading frame 198 [Source:HGNC Symbol;Acc:HGNC:25900]	protein_coding
C1orf21	6	ENSG00000116667	ENST00000235307	chromosome 1 open reading frame 21 [Source:HGNC Symbol;Acc:HGNC:15494]	protein_coding
C1orf216	6	ENSG00000142686	ENST00000270815	chromosome 1 open reading frame 216 [Source:HGNC Symbol;Acc:HGNC:26800]	protein_coding
C1orf220	2	ENSG00000213057	ENST00000367638	chromosome 1 putative open reading frame 220 [Source:HGNC Symbol;Acc:HGNC:33805]	lncRNA
C1orf226	3	ENSG00000239887	ENST00000426197	chromosome 1 open reading frame 226 [Source:HGNC Symbol;Acc:HGNC:34351]	protein_coding
C1orf35	75	ENSG00000143793	ENST00000469781	chromosome 1 open reading frame 35 [Source:HGNC Symbol;Acc:HGNC:19032]	protein_coding
C1orf43	301	ENSG00000143612	ENST00000648267	chromosome 1 open reading frame 43 [Source:HGNC Symbol;Acc:HGNC:29876]	protein_coding
C1orf50	1	ENSG00000164008	ENST00000693399	chromosome 1 open reading frame 50 [Source:HGNC Symbol;Acc:HGNC:28795]	protein_coding
C1orf52	50	ENSG00000162642	ENST00000471115	chromosome 1 open reading frame 52 [Source:HGNC Symbol;Acc:HGNC:24871]	protein_coding
C1orf53	60	ENSG00000203724	ENST00000367393	chromosome 1 open reading frame 53 [Source:HGNC Symbol;Acc:HGNC:30003]	protein_coding
C1orf54	1	ENSG00000118292	ENST00000369102	chromosome 1 open reading frame 54 [Source:HGNC Symbol;Acc:HGNC:26258]	protein_coding
C1orf56	39	ENSG00000143443	ENST00000368926	chromosome 1 open reading frame 56 [Source:HGNC Symbol;Acc:HGNC:26045]	protein_coding
C1QBP	202	ENSG00000108561	ENST00000225698	complement C1q binding protein [Source:HGNC Symbol;Acc:HGNC:1243]	protein_coding
C1QBPP2	5	ENSG00000213409	ENST00000528754	complement C1q binding protein pseudogene 2 [Source:HGNC Symbol;Acc:HGNC:51618]	processed_pseudogene
C1QL1	4	ENSG00000131094	ENST00000253407	complement C1q like 1 [Source:HGNC Symbol;Acc:HGNC:24182]	protein_coding
C1QTNF1	10	ENSG00000173918	ENST00000578229	C1q and TNF related 1 [Source:HGNC Symbol;Acc:HGNC:14324]	protein_coding
C1QTNF6	18	ENSG00000133466	ENST00000337843	C1q and TNF related 6 [Source:HGNC Symbol;Acc:HGNC:14343]	protein_coding
C1R	19	ENSG00000288512	ENST00000672297	complement C1r [Source:HGNC Symbol;Acc:HGNC:1246]	protein_coding
C1RL	13	ENSG00000288124	ENST00000671738	complement C1r subcomponent like [Source:HGNC Symbol;Acc:HGNC:21265]	protein_coding
C1S	13	ENSG00000182326	ENST00000406697	complement C1s [Source:HGNC Symbol;Acc:HGNC:1247]	protein_coding
C2	1	ENSG00000204364	ENST00000493575	complement C2 [Source:HGNC Symbol;Acc:HGNC:1248]	protein_coding
C20orf96	26	ENSG00000196476	ENST00000382369	chromosome 20 open reading frame 96 [Source:HGNC Symbol;Acc:HGNC:16227]	protein_coding
C21orf58	14	ENSG00000160298	ENST00000491666	chromosome 21 open reading frame 58 [Source:HGNC Symbol;Acc:HGNC:1300]	protein_coding
C22orf39	35	ENSG00000242259	ENST00000509549	chromosome 22 open reading frame 39 [Source:HGNC Symbol;Acc:HGNC:27012]	protein_coding
C22orf46P	2	ENSG00000184208	ENST00000654032	chromosome 22 open reading frame 46, pseudogene [Source:HGNC Symbol;Acc:HGNC:26294]	transcribed_unitary_pseudogene
C2CD2	2	ENSG00000157617	ENST00000449165	C2 calcium dependent domain containing 2 [Source:HGNC Symbol;Acc:HGNC:1266]	protein_coding
C2CD3	19	ENSG00000168014	ENST00000442398	C2 domain containing 3 centriole elongation regulator [Source:HGNC Symbol;Acc:HGNC:24564]	protein_coding
C2CD5	8	ENSG00000111731	ENST00000333957	C2 calcium dependent domain containing 5 [Source:HGNC Symbol;Acc:HGNC:29062]	protein_coding
C2orf27A	12	ENSG00000287151	ENST00000652878	chromosome 2 open reading frame 27A [Source:HGNC Symbol;Acc:HGNC:25077]	lncRNA
C2orf42	10	ENSG00000115998	ENST00000264434	chromosome 2 open reading frame 42 [Source:HGNC Symbol;Acc:HGNC:26056]	protein_coding
C2orf49	65	ENSG00000135974	ENST00000410049	chromosome 2 open reading frame 49 [Source:HGNC Symbol;Acc:HGNC:28772]	protein_coding
C2orf49-DT	3	ENSG00000272994	ENST00000610036	C2orf49 divergent transcript [Source:HGNC Symbol;Acc:HGNC:55178]	lncRNA
C2orf68	278	ENSG00000168887	ENST00000306336	chromosome 2 open reading frame 68 [Source:HGNC Symbol;Acc:HGNC:34353]	protein_coding
C2orf69	68	ENSG00000178074	ENST00000319974	chromosome 2 open reading frame 69 [Source:HGNC Symbol;Acc:HGNC:26799]	protein_coding
C2orf72	6	ENSG00000204128	ENST00000373640	chromosome 2 open reading frame 72 [Source:HGNC Symbol;Acc:HGNC:27418]	protein_coding
C2orf74	9	ENSG00000237651	ENST00000426997	chromosome 2 open reading frame 74 [Source:HGNC Symbol;Acc:HGNC:34439]	protein_coding
C2orf74-DT	167	ENSG00000212978	ENST00000420918	C2orf74 divergent transcript [Source:HGNC Symbol;Acc:HGNC:27941]	lncRNA
C2orf76	52	ENSG00000186132	ENST00000409466	chromosome 2 open reading frame 76 [Source:HGNC Symbol;Acc:HGNC:27017]	protein_coding
C2orf81	2	ENSG00000284308	ENST00000612891	chromosome 2 open reading frame 81 [Source:HGNC Symbol;Acc:HGNC:34350]	protein_coding
C2orf88	1	ENSG00000187699	ENST00000478197	chromosome 2 open reading frame 88 [Source:HGNC Symbol;Acc:HGNC:28191]	protein_coding
C2orf92	1	ENSG00000291598	ENST00000708084	chromosome 2 open reading frame 92 [Source:HGNC Symbol;Acc:HGNC:49272]	protein_coding
C3	2	ENSG00000125730	ENST00000695651	complement C3 [Source:HGNC Symbol;Acc:HGNC:1318]	protein_coding
C3orf33	16	ENSG00000174928	ENST00000482061	chromosome 3 open reading frame 33 [Source:HGNC Symbol;Acc:HGNC:26434]	protein_coding
C3orf38	23	ENSG00000179021	ENST00000318887	chromosome 3 open reading frame 38 [Source:HGNC Symbol;Acc:HGNC:28384]	protein_coding
C3orf52	8	ENSG00000114529	ENST00000480282	chromosome 3 open reading frame 52 [Source:HGNC Symbol;Acc:HGNC:26255]	protein_coding
C3orf62	2	ENSG00000188315	ENST00000343010	chromosome 3 open reading frame 62 [Source:HGNC Symbol;Acc:HGNC:24771]	protein_coding
C3orf80	1	ENSG00000180044	ENST00000326474	chromosome 3 open reading frame 80 [Source:HGNC Symbol;Acc:HGNC:40048]	protein_coding
C4BPA	7	ENSG00000123838	ENST00000367070	complement component 4 binding protein alpha [Source:HGNC Symbol;Acc:HGNC:1325]	protein_coding
C4BPB	5	ENSG00000123843	ENST00000367078	complement component 4 binding protein beta [Source:HGNC Symbol;Acc:HGNC:1328]	protein_coding
C4orf3	446	ENSG00000164096	ENST00000504110	chromosome 4 open reading frame 3 [Source:HGNC Symbol;Acc:HGNC:19225]	protein_coding
C4orf33	8	ENSG00000151470	ENST00000281146	chromosome 4 open reading frame 33 [Source:HGNC Symbol;Acc:HGNC:27025]	protein_coding
C4orf46	59	ENSG00000205208	ENST00000379205	chromosome 4 open reading frame 46 [Source:HGNC Symbol;Acc:HGNC:27320]	protein_coding
C4orf46P1	1	ENSG00000206168	ENST00000382990	C4orf46 pseudogene 1 [Source:HGNC Symbol;Acc:HGNC:55882]	processed_pseudogene
C4orf46P3	1	ENSG00000254352	ENST00000520351	C4orf46 pseudogene 3 [Source:HGNC Symbol;Acc:HGNC:55884]	processed_pseudogene
C5	62	ENSG00000106804	ENST00000697921	complement C5 [Source:HGNC Symbol;Acc:HGNC:1331]	protein_coding
C5AR1	18	ENSG00000197405	ENST00000595501	complement C5a receptor 1 [Source:HGNC Symbol;Acc:HGNC:1338]	protein_coding
C5orf15	121	ENSG00000113583	ENST00000231512	chromosome 5 open reading frame 15 [Source:HGNC Symbol;Acc:HGNC:20656]	protein_coding
C5orf22	35	ENSG00000082213	ENST00000510659	chromosome 5 open reading frame 22 [Source:HGNC Symbol;Acc:HGNC:25639]	protein_coding
C5orf24	19	ENSG00000181904	ENST00000338051	chromosome 5 open reading frame 24 [Source:HGNC Symbol;Acc:HGNC:26746]	protein_coding
C5orf34	13	ENSG00000172244	ENST00000306862	chromosome 5 open reading frame 34 [Source:HGNC Symbol;Acc:HGNC:24738]	protein_coding
C5orf47	1	ENSG00000185056	ENST00000522195	chromosome 5 open reading frame 47 [Source:HGNC Symbol;Acc:HGNC:27026]	protein_coding
C5orf63	31	ENSG00000164241	ENST00000535381	chromosome 5 open reading frame 63 [Source:HGNC Symbol;Acc:HGNC:40051]	protein_coding
C5orf64	2	ENSG00000178722	ENST00000507461	chromosome 5 putative open reading frame 64 [Source:HGNC Symbol;Acc:HGNC:26744]	lncRNA
C6orf120	12	ENSG00000185127	ENST00000332290	chromosome 6 open reading frame 120 [Source:HGNC Symbol;Acc:HGNC:21247]	protein_coding
C6orf132	5	ENSG00000188112	ENST00000696229	chromosome 6 open reading frame 132 [Source:HGNC Symbol;Acc:HGNC:21288]	protein_coding
C6orf136	30	ENSG00000204564	ENST00000484551	chromosome 6 open reading frame 136 [Source:HGNC Symbol;Acc:HGNC:21301]	protein_coding
C6orf141	6	ENSG00000197261	ENST00000529246	chromosome 6 open reading frame 141 [Source:HGNC Symbol;Acc:HGNC:21351]	protein_coding
C6orf226	59	ENSG00000221821	ENST00000408925	chromosome 6 open reading frame 226 [Source:HGNC Symbol;Acc:HGNC:34431]	protein_coding
C6orf47	3	ENSG00000204439	ENST00000375911	chromosome 6 open reading frame 47 [Source:HGNC Symbol;Acc:HGNC:19076]	protein_coding
C6orf52	24	ENSG00000285312	ENST00000643843	chromosome 6 open reading frame 52 [Source:HGNC Symbol;Acc:HGNC:20881]	protein_coding
C6orf62	185	ENSG00000112308	ENST00000378119	chromosome 6 open reading frame 62 [Source:HGNC Symbol;Acc:HGNC:20998]	protein_coding
C6orf89	20	ENSG00000198663	ENST00000359359	chromosome 6 open reading frame 89 [Source:HGNC Symbol;Acc:HGNC:21114]	protein_coding
C7orf50	134	ENSG00000146540	ENST00000357429	chromosome 7 open reading frame 50 [Source:HGNC Symbol;Acc:HGNC:22421]	protein_coding
C8G	1	ENSG00000176919	ENST00000649755	complement C8 gamma chain [Source:HGNC Symbol;Acc:HGNC:1354]	protein_coding
C8orf33	115	ENSG00000182307	ENST00000331434	chromosome 8 open reading frame 33 [Source:HGNC Symbol;Acc:HGNC:26104]	protein_coding
C8orf44	3	ENSG00000288596	ENST00000521113	chromosome 8 putative open reading frame 44 [Source:HGNC Symbol;Acc:HGNC:25646]	lncRNA
C8orf44-SGK3	1	ENSG00000288602	ENST00000520044	C8orf44-SGK3 readthrough [Source:HGNC Symbol;Acc:HGNC:48354]	protein_coding
C8orf58	2	ENSG00000241852	ENST00000409586	chromosome 8 open reading frame 58 [Source:HGNC Symbol;Acc:HGNC:32233]	protein_coding
C8orf76	32	ENSG00000189376	ENST00000276704	chromosome 8 open reading frame 76 [Source:HGNC Symbol;Acc:HGNC:25924]	protein_coding
C8orf82	16	ENSG00000213563	ENST00000524821	chromosome 8 open reading frame 82 [Source:HGNC Symbol;Acc:HGNC:33826]	protein_coding
C9orf152	17	ENSG00000188959	ENST00000473442	chromosome 9 open reading frame 152 [Source:HGNC Symbol;Acc:HGNC:31455]	protein_coding
C9orf40	21	ENSG00000135045	ENST00000376854	chromosome 9 open reading frame 40 [Source:HGNC Symbol;Acc:HGNC:23433]	protein_coding
C9orf43	1	ENSG00000157653	ENST00000490544	chromosome 9 open reading frame 43 [Source:HGNC Symbol;Acc:HGNC:23570]	protein_coding
C9orf72	12	ENSG00000147894	ENST00000673600	C9orf72-SMCR8 complex subunit [Source:HGNC Symbol;Acc:HGNC:28337]	protein_coding
C9orf78	150	ENSG00000136819	ENST00000372447	chromosome 9 open reading frame 78 [Source:HGNC Symbol;Acc:HGNC:24932]	protein_coding
C9orf85	52	ENSG00000155621	ENST00000479413	chromosome 9 open reading frame 85 [Source:HGNC Symbol;Acc:HGNC:28784]	protein_coding
C9orf85P2	1	ENSG00000244346	ENST00000460975	C9orf85 pseudogene 2 [Source:HGNC Symbol;Acc:HGNC:56318]	processed_pseudogene
CA11	2	ENSG00000063180	ENST00000084798	carbonic anhydrase 11 [Source:HGNC Symbol;Acc:HGNC:1370]	protein_coding
CA12	394	ENSG00000074410	ENST00000178638	carbonic anhydrase 12 [Source:HGNC Symbol;Acc:HGNC:1371]	protein_coding
CA14	1	ENSG00000118298	ENST00000647854	carbonic anhydrase 14 [Source:HGNC Symbol;Acc:HGNC:1372]	protein_coding
CA2	1	ENSG00000104267	ENST00000285379	carbonic anhydrase 2 [Source:HGNC Symbol;Acc:HGNC:1373]	protein_coding
CA5B	8	ENSG00000169239	ENST00000498004	carbonic anhydrase 5B [Source:HGNC Symbol;Acc:HGNC:1378]	protein_coding
CA5BP1	5	ENSG00000186312	ENST00000435806	carbonic anhydrase 5B pseudogene 1 [Source:HGNC Symbol;Acc:HGNC:29544]	transcribed_unprocessed_pseudogene
CA8	8	ENSG00000178538	ENST00000317995	carbonic anhydrase 8 [Source:HGNC Symbol;Acc:HGNC:1382]	protein_coding
CA9	1	ENSG00000107159	ENST00000378357	carbonic anhydrase 9 [Source:HGNC Symbol;Acc:HGNC:1383]	protein_coding
CAAP1	25	ENSG00000120159	ENST00000333916	caspase activity and apoptosis inhibitor 1 [Source:HGNC Symbol;Acc:HGNC:25834]	protein_coding
CAB39	6	ENSG00000135932	ENST00000258418	calcium binding protein 39 [Source:HGNC Symbol;Acc:HGNC:20292]	protein_coding
CAB39L	9	ENSG00000102547	ENST00000355854	calcium binding protein 39 like [Source:HGNC Symbol;Acc:HGNC:20290]	protein_coding
CABCOCO1	1	ENSG00000183346	ENST00000648843	ciliary associated calcium binding coiled-coil 1 [Source:HGNC Symbol;Acc:HGNC:28678]	protein_coding
CABIN1	15	ENSG00000099991	ENST00000454754	calcineurin binding protein 1 [Source:HGNC Symbol;Acc:HGNC:24187]	protein_coding
CABLES1	6	ENSG00000134508	ENST00000400473	Cdk5 and Abl enzyme substrate 1 [Source:HGNC Symbol;Acc:HGNC:25097]	protein_coding
CABLES2	8	ENSG00000149679	ENST00000279101	Cdk5 and Abl enzyme substrate 2 [Source:HGNC Symbol;Acc:HGNC:16143]	protein_coding
CABYR	17	ENSG00000154040	ENST00000399496	calcium binding tyrosine phosphorylation regulated [Source:HGNC Symbol;Acc:HGNC:15569]	protein_coding
CACFD1	12	ENSG00000280479	ENST00000627083	calcium channel flower domain containing 1 [Source:HGNC Symbol;Acc:HGNC:1365]	protein_coding
CACHD1	1	ENSG00000158966	ENST00000651257	cache domain containing 1 [Source:HGNC Symbol;Acc:HGNC:29314]	protein_coding
CACNA1G	3	ENSG00000006283	ENST00000360761	calcium voltage-gated channel subunit alpha1 G [Source:HGNC Symbol;Acc:HGNC:1394]	protein_coding
CACNA2D1	6	ENSG00000153956	ENST00000356860	calcium voltage-gated channel auxiliary subunit alpha2delta 1 [Source:HGNC Symbol;Acc:HGNC:1399]	protein_coding
CACNA2D1-AS1	1	ENSG00000223770	ENST00000439234	CACNA2D1 antisense RNA 1 [Source:HGNC Symbol;Acc:HGNC:40120]	lncRNA
CACNB1	1	ENSG00000067191	ENST00000394303	calcium voltage-gated channel auxiliary subunit beta 1 [Source:HGNC Symbol;Acc:HGNC:1401]	protein_coding
CACNB3	8	ENSG00000167535	ENST00000547693	calcium voltage-gated channel auxiliary subunit beta 3 [Source:HGNC Symbol;Acc:HGNC:1403]	protein_coding
CACNG4	1	ENSG00000075461	ENST00000262138	calcium voltage-gated channel auxiliary subunit gamma 4 [Source:HGNC Symbol;Acc:HGNC:1408]	protein_coding
CACNG6	9	ENSG00000130433	ENST00000252729	calcium voltage-gated channel auxiliary subunit gamma 6 [Source:HGNC Symbol;Acc:HGNC:13625]	protein_coding
CACNG8	3	ENSG00000142408	ENST00000270458	calcium voltage-gated channel auxiliary subunit gamma 8 [Source:HGNC Symbol;Acc:HGNC:13628]	protein_coding
CACUL1	139	ENSG00000151893	ENST00000544392	CDK2 associated cullin domain 1 [Source:HGNC Symbol;Acc:HGNC:23727]	protein_coding
CACYBP	872	ENSG00000116161	ENST00000613570	calcyclin binding protein [Source:HGNC Symbol;Acc:HGNC:30423]	protein_coding
CACYBPP1	1	ENSG00000225928	ENST00000438592	calcyclin binding protein pseudogene 1 [Source:HGNC Symbol;Acc:HGNC:45122]	processed_pseudogene
CACYBPP2	449	ENSG00000177855	ENST00000453625	calcyclin binding protein pseudogene 2 [Source:HGNC Symbol;Acc:HGNC:45123]	processed_pseudogene
CAD	29	ENSG00000084774	ENST00000264705	carbamoyl-phosphate synthetase 2, aspartate transcarbamylase, and dihydroorotase [Source:HGNC Symbol;Acc:HGNC:1424]	protein_coding
CADM1	109	ENSG00000182985	ENST00000545960	cell adhesion molecule 1 [Source:HGNC Symbol;Acc:HGNC:5951]	protein_coding
CADM2	1	ENSG00000175161	ENST00000473523	cell adhesion molecule 2 [Source:HGNC Symbol;Acc:HGNC:29849]	protein_coding
CADM4	9	ENSG00000105767	ENST00000222374	cell adhesion molecule 4 [Source:HGNC Symbol;Acc:HGNC:30825]	protein_coding
CAGE1	1	ENSG00000164304	ENST00000458291	cancer antigen 1 [Source:HGNC Symbol;Acc:HGNC:21622]	protein_coding
CAHM	2	ENSG00000270419	ENST00000604200	colon adenocarcinoma hypermethylated [Source:HGNC Symbol;Acc:HGNC:42860]	lncRNA
CALB2	22	ENSG00000282830	ENST00000635154	calbindin 2 [Source:HGNC Symbol;Acc:HGNC:1435]	protein_coding
CALCOCO1	21	ENSG00000012822	ENST00000262059	calcium binding and coiled-coil domain 1 [Source:HGNC Symbol;Acc:HGNC:29306]	protein_coding
CALCOCO2	119	ENSG00000136436	ENST00000258947	calcium binding and coiled-coil domain 2 [Source:HGNC Symbol;Acc:HGNC:29912]	protein_coding
CALCRL	3	ENSG00000064989	ENST00000392370	calcitonin receptor like receptor [Source:HGNC Symbol;Acc:HGNC:16709]	protein_coding
CALCRL-AS1	1	ENSG00000224063	ENST00000453517	CALCRL and TFPI antisense RNA 1 [Source:HGNC Symbol;Acc:HGNC:55863]	lncRNA
CALD1	194	ENSG00000122786	ENST00000417172	caldesmon 1 [Source:HGNC Symbol;Acc:HGNC:1441]	protein_coding
CALM1	1031	ENSG00000198668	ENST00000557020	calmodulin 1 [Source:HGNC Symbol;Acc:HGNC:1442]	protein_coding
CALM1P1	7	ENSG00000223467	ENST00000442082	calmodulin 1 pseudogene 1 [Source:HGNC Symbol;Acc:HGNC:1443]	processed_pseudogene
CALM1P2	2	ENSG00000230564	ENST00000452941	calmodulin 1 pseudogene 2 [Source:HGNC Symbol;Acc:HGNC:1444]	processed_pseudogene
CALM2	2948	ENSG00000143933	ENST00000272298	calmodulin 2 [Source:HGNC Symbol;Acc:HGNC:1445]	protein_coding
CALM2P1	4	ENSG00000267170	ENST00000585658	calmodulin 2 pseudogene 1 [Source:HGNC Symbol;Acc:HGNC:1446]	processed_pseudogene
CALM2P2	99	ENSG00000229097	ENST00000428512	calmodulin 2 pseudogene 2 [Source:HGNC Symbol;Acc:HGNC:1447]	processed_pseudogene
CALM2P3	101	ENSG00000215482	ENST00000400429	calmodulin 2 pseudogene 3 [Source:HGNC Symbol;Acc:HGNC:1448]	processed_pseudogene
CALM2P4	5	ENSG00000233662	ENST00000430810	calmodulin 2 pseudogene 4 [Source:HGNC Symbol;Acc:HGNC:39661]	processed_pseudogene
CALM3	370	ENSG00000160014	ENST00000391918	calmodulin 3 [Source:HGNC Symbol;Acc:HGNC:1449]	protein_coding
CALR	368	ENSG00000179218	ENST00000587486	calreticulin [Source:HGNC Symbol;Acc:HGNC:1455]	protein_coding
CALU	358	ENSG00000128595	ENST00000535011	calumenin [Source:HGNC Symbol;Acc:HGNC:1458]	protein_coding
CAMK1D	6	ENSG00000183049	ENST00000619168	calcium/calmodulin dependent protein kinase ID [Source:HGNC Symbol;Acc:HGNC:19341]	protein_coding
CAMK2D	168	ENSG00000145349	ENST00000683023	calcium/calmodulin dependent protein kinase II delta [Source:HGNC Symbol;Acc:HGNC:1462]	protein_coding
CAMK2G	15	ENSG00000148660	ENST00000351293	calcium/calmodulin dependent protein kinase II gamma [Source:HGNC Symbol;Acc:HGNC:1463]	protein_coding
CAMK2N1	113	ENSG00000162545	ENST00000375078	calcium/calmodulin dependent protein kinase II inhibitor 1 [Source:HGNC Symbol;Acc:HGNC:24190]	protein_coding
CAMK2N2	2	ENSG00000163888	ENST00000296238	calcium/calmodulin dependent protein kinase II inhibitor 2 [Source:HGNC Symbol;Acc:HGNC:24197]	protein_coding
CAMKK1	4	ENSG00000004660	ENST00000381769	calcium/calmodulin dependent protein kinase kinase 1 [Source:HGNC Symbol;Acc:HGNC:1469]	protein_coding
CAMKK2	39	ENSG00000110931	ENST00000652382	calcium/calmodulin dependent protein kinase kinase 2 [Source:HGNC Symbol;Acc:HGNC:1470]	protein_coding
CAMKMT	24	ENSG00000143919	ENST00000378494	calmodulin-lysine N-methyltransferase [Source:HGNC Symbol;Acc:HGNC:26276]	protein_coding
CAMLG	101	ENSG00000164615	ENST00000678771	calcium modulating ligand [Source:HGNC Symbol;Acc:HGNC:1471]	protein_coding
CAMSAP1	7	ENSG00000130559	ENST00000389532	calmodulin regulated spectrin associated protein 1 [Source:HGNC Symbol;Acc:HGNC:19946]	protein_coding
CAMSAP1-DT	2	ENSG00000238058	ENST00000423793	CAMSAP1 divergent transcript [Source:HGNC Symbol;Acc:HGNC:55648]	lncRNA
CAMSAP2	13	ENSG00000118200	ENST00000358823	calmodulin regulated spectrin associated protein family member 2 [Source:HGNC Symbol;Acc:HGNC:29188]	protein_coding
CAMSAP3	2	ENSG00000076826	ENST00000160298	calmodulin regulated spectrin associated protein family member 3 [Source:HGNC Symbol;Acc:HGNC:29307]	protein_coding
CAMTA1	635	ENSG00000171735	ENST00000490738	calmodulin binding transcription activator 1 [Source:HGNC Symbol;Acc:HGNC:18806]	protein_coding
CAMTA2	2	ENSG00000108509	ENST00000574951	calmodulin binding transcription activator 2 [Source:HGNC Symbol;Acc:HGNC:18807]	protein_coding
CAND1	64	ENSG00000111530	ENST00000545606	cullin associated and neddylation dissociated 1 [Source:HGNC Symbol;Acc:HGNC:30688]	protein_coding
CAND2	1	ENSG00000144712	ENST00000295989	cullin associated and neddylation dissociated 2 (putative) [Source:HGNC Symbol;Acc:HGNC:30689]	protein_coding
CANT1	52	ENSG00000171302	ENST00000392446	calcium activated nucleotidase 1 [Source:HGNC Symbol;Acc:HGNC:19721]	protein_coding
CANX	352	ENSG00000283777	ENST00000638584	calnexin [Source:HGNC Symbol;Acc:HGNC:1473]	protein_coding
CAP1	210	ENSG00000131236	ENST00000372797	cyclase associated actin cytoskeleton regulatory protein 1 [Source:HGNC Symbol;Acc:HGNC:20040]	protein_coding
CAP1P1	8	ENSG00000240809	ENST00000476047	CAP1 pseudogene 1 [Source:HGNC Symbol;Acc:HGNC:31134]	processed_pseudogene
CAP2	27	ENSG00000112186	ENST00000229922	cyclase associated actin cytoskeleton regulatory protein 2 [Source:HGNC Symbol;Acc:HGNC:20039]	protein_coding
CAPG	139	ENSG00000042493	ENST00000453973	capping actin protein, gelsolin like [Source:HGNC Symbol;Acc:HGNC:1474]	protein_coding
CAPN1	115	ENSG00000014216	ENST00000528396	calpain 1 [Source:HGNC Symbol;Acc:HGNC:1476]	protein_coding
CAPN1-AS1	2	ENSG00000254614	ENST00000528551	CAPN1 antisense RNA 1 [Source:HGNC Symbol;Acc:HGNC:56068]	lncRNA
CAPN10	8	ENSG00000142330	ENST00000463653	calpain 10 [Source:HGNC Symbol;Acc:HGNC:1477]	protein_coding
CAPN12	2	ENSG00000292260	ENST00000710400	calpain 12 [Source:HGNC Symbol;Acc:HGNC:13249]	protein_coding
CAPN15	13	ENSG00000282214	ENST00000632256	calpain 15 [Source:HGNC Symbol;Acc:HGNC:11182]	lncRNA
CAPN2	51	ENSG00000162909	ENST00000433674	calpain 2 [Source:HGNC Symbol;Acc:HGNC:1479]	protein_coding
CAPN5	7	ENSG00000149260	ENST00000531028	calpain 5 [Source:HGNC Symbol;Acc:HGNC:1482]	protein_coding
CAPN7	23	ENSG00000131375	ENST00000418994	calpain 7 [Source:HGNC Symbol;Acc:HGNC:1484]	protein_coding
CAPNS1	200	ENSG00000126247	ENST00000589146	calpain small subunit 1 [Source:HGNC Symbol;Acc:HGNC:1481]	protein_coding
CAPRIN1	92	ENSG00000135387	ENST00000341394	cell cycle associated protein 1 [Source:HGNC Symbol;Acc:HGNC:6743]	protein_coding
CAPRIN2	14	ENSG00000110888	ENST00000537553	caprin family member 2 [Source:HGNC Symbol;Acc:HGNC:21259]	protein_coding
CAPS2	3	ENSG00000180881	ENST00000409004	calcyphosine 2 [Source:HGNC Symbol;Acc:HGNC:16471]	protein_coding
CAPZA1	738	ENSG00000116489	ENST00000485542	capping actin protein of muscle Z-line subunit alpha 1 [Source:HGNC Symbol;Acc:HGNC:1488]	protein_coding
CAPZA2	381	ENSG00000198898	ENST00000464223	capping actin protein of muscle Z-line subunit alpha 2 [Source:HGNC Symbol;Acc:HGNC:1490]	protein_coding
CAPZB	277	ENSG00000077549	ENST00000264202	capping actin protein of muscle Z-line subunit beta [Source:HGNC Symbol;Acc:HGNC:1491]	protein_coding
CARD10	4	ENSG00000100065	ENST00000488141	caspase recruitment domain family member 10 [Source:HGNC Symbol;Acc:HGNC:16422]	protein_coding
CARD16	1	ENSG00000204397	ENST00000527065	caspase recruitment domain family member 16 [Source:HGNC Symbol;Acc:HGNC:33701]	protein_coding
CARD19	144	ENSG00000165233	ENST00000375464	caspase recruitment domain family member 19 [Source:HGNC Symbol;Acc:HGNC:28148]	protein_coding
CARD6	4	ENSG00000132357	ENST00000381677	caspase recruitment domain family member 6 [Source:HGNC Symbol;Acc:HGNC:16394]	protein_coding
CARD8	57	ENSG00000105483	ENST00000600800	caspase recruitment domain family member 8 [Source:HGNC Symbol;Acc:HGNC:17057]	protein_coding
CARF	3	ENSG00000138380	ENST00000402905	calcium responsive transcription factor [Source:HGNC Symbol;Acc:HGNC:14435]	protein_coding
CARHSP1	45	ENSG00000153048	ENST00000396593	calcium regulated heat stable protein 1 [Source:HGNC Symbol;Acc:HGNC:17150]	protein_coding
CARM1	2	ENSG00000142453	ENST00000327064	coactivator associated arginine methyltransferase 1 [Source:HGNC Symbol;Acc:HGNC:23393]	protein_coding
CARMIL1	235	ENSG00000079691	ENST00000461945	capping protein regulator and myosin 1 linker 1 [Source:HGNC Symbol;Acc:HGNC:21581]	protein_coding
CARNMT1	54	ENSG00000156017	ENST00000376834	carnosine N-methyltransferase 1 [Source:HGNC Symbol;Acc:HGNC:23435]	protein_coding
CARNS1	1	ENSG00000172508	ENST00000525907	carnosine synthase 1 [Source:HGNC Symbol;Acc:HGNC:29268]	protein_coding
CARS1	67	ENSG00000278191	ENST00000612826	cysteinyl-tRNA synthetase 1 [Source:HGNC Symbol;Acc:HGNC:1493]	protein_coding
CARS2	28	ENSG00000134905	ENST00000541239	cysteinyl-tRNA synthetase 2, mitochondrial [Source:HGNC Symbol;Acc:HGNC:25695]	protein_coding
CASC15	24	ENSG00000272168	ENST00000651481	cancer susceptibility 15 [Source:HGNC Symbol;Acc:HGNC:28245]	lncRNA
CASC16	1	ENSG00000249231	ENST00000565755	cancer susceptibility 16 [Source:HGNC Symbol;Acc:HGNC:48608]	lncRNA
CASC19	13	ENSG00000254166	ENST00000523510	cancer susceptibility 19 [Source:HGNC Symbol;Acc:HGNC:49476]	lncRNA
CASC2	6	ENSG00000177640	ENST00000414722	cancer susceptibility 2 [Source:HGNC Symbol;Acc:HGNC:22933]	lncRNA
CASC3	45	ENSG00000108349	ENST00000418132	CASC3 exon junction complex subunit [Source:HGNC Symbol;Acc:HGNC:17040]	protein_coding
CASC8	77	ENSG00000246228	ENST00000523825	cancer susceptibility 8 [Source:HGNC Symbol;Acc:HGNC:45129]	lncRNA
CASC9	20	ENSG00000249395	ENST00000676364	cancer susceptibility 9 [Source:HGNC Symbol;Acc:HGNC:48906]	lncRNA
CASD1	14	ENSG00000127995	ENST00000447923	CAS1 domain containing 1 [Source:HGNC Symbol;Acc:HGNC:16014]	protein_coding
CASK	44	ENSG00000147044	ENST00000421587	calcium/calmodulin dependent serine protein kinase [Source:HGNC Symbol;Acc:HGNC:1497]	protein_coding
CASP10	18	ENSG00000003400	ENST00000374650	caspase 10 [Source:HGNC Symbol;Acc:HGNC:1500]	protein_coding
CASP2	246	ENSG00000106144	ENST00000619992	caspase 2 [Source:HGNC Symbol;Acc:HGNC:1503]	protein_coding
CASP3	25	ENSG00000164305	ENST00000393585	caspase 3 [Source:HGNC Symbol;Acc:HGNC:1504]	protein_coding
CASP4	38	ENSG00000196954	ENST00000525116	caspase 4 [Source:HGNC Symbol;Acc:HGNC:1505]	protein_coding
CASP6	48	ENSG00000138794	ENST00000352981	caspase 6 [Source:HGNC Symbol;Acc:HGNC:1507]	protein_coding
CASP7	24	ENSG00000165806	ENST00000621345	caspase 7 [Source:HGNC Symbol;Acc:HGNC:1508]	protein_coding
CASP8	88	ENSG00000064012	ENST00000392263	caspase 8 [Source:HGNC Symbol;Acc:HGNC:1509]	protein_coding
CASP8AP2	38	ENSG00000288475	ENST00000671703	caspase 8 associated protein 2 [Source:HGNC Symbol;Acc:HGNC:1510]	protein_coding
CASP9	14	ENSG00000132906	ENST00000546424	caspase 9 [Source:HGNC Symbol;Acc:HGNC:1511]	protein_coding
CASS4	2	ENSG00000087589	ENST00000360314	Cas scaffold protein family member 4 [Source:HGNC Symbol;Acc:HGNC:15878]	protein_coding
CAST	176	ENSG00000153113	ENST00000509602	calpastatin [Source:HGNC Symbol;Acc:HGNC:1515]	protein_coding
CASTOR2	228	ENSG00000274070	ENST00000616305	cytosolic arginine sensor for mTORC1 subunit 2 [Source:HGNC Symbol;Acc:HGNC:37073]	protein_coding
CASTOR3P	8	ENSG00000239521	ENST00000647868	CASTOR family member 3, pseudogene [Source:HGNC Symbol;Acc:HGNC:29954]	transcribed_unprocessed_pseudogene
CASZ1	2	ENSG00000130940	ENST00000377022	castor zinc finger 1 [Source:HGNC Symbol;Acc:HGNC:26002]	protein_coding
CAT	32	ENSG00000121691	ENST00000241052	catalase [Source:HGNC Symbol;Acc:HGNC:1516]	protein_coding
CATSPER1	3	ENSG00000175294	ENST00000312106	cation channel sperm associated 1 [Source:HGNC Symbol;Acc:HGNC:17116]	protein_coding
CATSPER2	2	ENSG00000166762	ENST00000396879	cation channel sperm associated 2 [Source:HGNC Symbol;Acc:HGNC:18810]	protein_coding
CATSPER2P1	1	ENSG00000205771	ENST00000439564	CATSPER2 pseudogene 1 [Source:HGNC Symbol;Acc:HGNC:31054]	transcribed_unprocessed_pseudogene
CATSPER3	1	ENSG00000152705	ENST00000511235	cation channel sperm associated 3 [Source:HGNC Symbol;Acc:HGNC:20819]	protein_coding
CATSPERB	1	ENSG00000274338	ENST00000633011	cation channel sperm associated auxiliary subunit beta [Source:HGNC Symbol;Acc:HGNC:20500]	protein_coding
CATSPERE	3	ENSG00000179397	ENST00000473875	catsper channel auxiliary subunit epsilon [Source:HGNC Symbol;Acc:HGNC:28491]	protein_coding
CAV1	388	ENSG00000105974	ENST00000614113	caveolin 1 [Source:HGNC Symbol;Acc:HGNC:1527]	protein_coding
CAV2	205	ENSG00000105971	ENST00000490906	caveolin 2 [Source:HGNC Symbol;Acc:HGNC:1528]	protein_coding
CAVIN1	226	ENSG00000177469	ENST00000357037	caveolae associated protein 1 [Source:HGNC Symbol;Acc:HGNC:9688]	protein_coding
CAVIN2	19	ENSG00000168497	ENST00000304141	caveolae associated protein 2 [Source:HGNC Symbol;Acc:HGNC:10690]	protein_coding
CBARP-DT	3	ENSG00000267778	ENST00000592843	CBARP divergent transcript [Source:HGNC Symbol;Acc:HGNC:55285]	lncRNA
CBFA2T2	5	ENSG00000078699	ENST00000471007	CBFA2/RUNX1 partner transcriptional co-repressor 2 [Source:HGNC Symbol;Acc:HGNC:1536]	protein_coding
CBFB	51	ENSG00000067955	ENST00000651988	core-binding factor subunit beta [Source:HGNC Symbol;Acc:HGNC:1539]	protein_coding
CBL	13	ENSG00000110395	ENST00000634586	Cbl proto-oncogene [Source:HGNC Symbol;Acc:HGNC:1541]	protein_coding
CBLB	5	ENSG00000114423	ENST00000394030	Cbl proto-oncogene B [Source:HGNC Symbol;Acc:HGNC:1542]	protein_coding
CBLL1	16	ENSG00000105879	ENST00000698938	Cbl proto-oncogene like 1 [Source:HGNC Symbol;Acc:HGNC:21225]	protein_coding
CBLL1-AS1	5	ENSG00000241764	ENST00000658766	CBLL1 antisense RNA 1 [Source:HGNC Symbol;Acc:HGNC:55571]	lncRNA
CBR1	133	ENSG00000159228	ENST00000466328	carbonyl reductase 1 [Source:HGNC Symbol;Acc:HGNC:1548]	protein_coding
CBR3-AS1	18	ENSG00000236830	ENST00000453159	CBR3 antisense RNA 1 [Source:HGNC Symbol;Acc:HGNC:43664]	lncRNA
CBR4	46	ENSG00000145439	ENST00000510042	carbonyl reductase 4 [Source:HGNC Symbol;Acc:HGNC:25891]	protein_coding
CBS	13	ENSG00000160200	ENST00000461686	cystathionine beta-synthase [Source:HGNC Symbol;Acc:HGNC:1550]	protein_coding
CBX1	123	ENSG00000108468	ENST00000393408	chromobox 1 [Source:HGNC Symbol;Acc:HGNC:1551]	protein_coding
CBX1P1	15	ENSG00000230823	ENST00000440184	chromobox 1 pseudogene 1 [Source:HGNC Symbol;Acc:HGNC:38655]	processed_pseudogene
CBX1P2	4	ENSG00000214322	ENST00000453841	chromobox 1 pseudogene 2 [Source:HGNC Symbol;Acc:HGNC:38656]	processed_pseudogene
CBX2	27	ENSG00000173894	ENST00000310942	chromobox 2 [Source:HGNC Symbol;Acc:HGNC:1552]	protein_coding
CBX3	879	ENSG00000122565	ENST00000337620	chromobox 3 [Source:HGNC Symbol;Acc:HGNC:1553]	protein_coding
CBX3P1	2	ENSG00000177447	ENST00000325243	CBX3 pseudogene 1 [Source:HGNC Symbol;Acc:HGNC:33950]	processed_pseudogene
CBX3P2	1	ENSG00000266405	ENST00000583365	CBX3 pseudogene 2 [Source:HGNC Symbol;Acc:HGNC:42874]	transcribed_processed_pseudogene
CBX3P3	1	ENSG00000250045	ENST00000508108	CBX3 pseudogene 3 [Source:HGNC Symbol;Acc:HGNC:42875]	processed_pseudogene
CBX3P5	4	ENSG00000257666	ENST00000552017	CBX3 pseudogene 5 [Source:HGNC Symbol;Acc:HGNC:42877]	processed_pseudogene
CBX3P8	1	ENSG00000254496	ENST00000532412	CBX3 pseudogene 8 [Source:HGNC Symbol;Acc:HGNC:42880]	processed_pseudogene
CBX3P9	82	ENSG00000217241	ENST00000402326	CBX3 pseudogene 9 [Source:HGNC Symbol;Acc:HGNC:42881]	processed_pseudogene
CBX4	21	ENSG00000141582	ENST00000269397	chromobox 4 [Source:HGNC Symbol;Acc:HGNC:1554]	protein_coding
CBX5	815	ENSG00000094916	ENST00000209875	chromobox 5 [Source:HGNC Symbol;Acc:HGNC:1555]	protein_coding
CBX5P1	1	ENSG00000241535	ENST00000468470	chromobox 5 pseudogene 1 [Source:HGNC Symbol;Acc:HGNC:38659]	processed_pseudogene
CBX6	575	ENSG00000183741	ENST00000407418	chromobox 6 [Source:HGNC Symbol;Acc:HGNC:1556]	protein_coding
CBX7	2	ENSG00000100307	ENST00000475962	chromobox 7 [Source:HGNC Symbol;Acc:HGNC:1557]	protein_coding
CBX8	36	ENSG00000141570	ENST00000269385	chromobox 8 [Source:HGNC Symbol;Acc:HGNC:15962]	protein_coding
CBY1	26	ENSG00000100211	ENST00000475924	chibby 1, beta catenin antagonist [Source:HGNC Symbol;Acc:HGNC:1307]	protein_coding
CC2D1A	6	ENSG00000288293	ENST00000672017	coiled-coil and C2 domain containing 1A [Source:HGNC Symbol;Acc:HGNC:30237]	protein_coding
CC2D1B	13	ENSG00000154222	ENST00000470844	coiled-coil and C2 domain containing 1B [Source:HGNC Symbol;Acc:HGNC:29386]	protein_coding
CC2D2A	27	ENSG00000048342	ENST00000515124	coiled-coil and C2 domain containing 2A [Source:HGNC Symbol;Acc:HGNC:29253]	protein_coding
CCAR1	182	ENSG00000060339	ENST00000536391	cell division cycle and apoptosis regulator 1 [Source:HGNC Symbol;Acc:HGNC:24236]	protein_coding
CCAR2	12	ENSG00000158941	ENST00000308511	cell cycle and apoptosis regulator 2 [Source:HGNC Symbol;Acc:HGNC:23360]	protein_coding
CCBE1	5	ENSG00000183287	ENST00000439986	collagen and calcium binding EGF domains 1 [Source:HGNC Symbol;Acc:HGNC:29426]	protein_coding
CCDC102A	5	ENSG00000135736	ENST00000258214	coiled-coil domain containing 102A [Source:HGNC Symbol;Acc:HGNC:28097]	protein_coding
CCDC102B	4	ENSG00000150636	ENST00000582077	coiled-coil domain containing 102B [Source:HGNC Symbol;Acc:HGNC:26295]	protein_coding
CCDC103	20	ENSG00000167131	ENST00000577339	coiled-coil domain containing 103 [Source:HGNC Symbol;Acc:HGNC:32700]	protein_coding
CCDC106	20	ENSG00000173581	ENST00000592996	coiled-coil domain containing 106 [Source:HGNC Symbol;Acc:HGNC:30181]	protein_coding
CCDC107	23	ENSG00000159884	ENST00000378409	coiled-coil domain containing 107 [Source:HGNC Symbol;Acc:HGNC:28465]	protein_coding
CCDC112	19	ENSG00000164221	ENST00000379611	coiled-coil domain containing 112 [Source:HGNC Symbol;Acc:HGNC:28599]	protein_coding
CCDC113	10	ENSG00000103021	ENST00000569374	coiled-coil domain containing 113 [Source:HGNC Symbol;Acc:HGNC:25002]	protein_coding
CCDC115	45	ENSG00000136710	ENST00000259229	coiled-coil domain containing 115 [Source:HGNC Symbol;Acc:HGNC:28178]	protein_coding
CCDC117	105	ENSG00000159873	ENST00000421503	coiled-coil domain containing 117 [Source:HGNC Symbol;Acc:HGNC:26599]	protein_coding
CCDC12	148	ENSG00000160799	ENST00000425441	coiled-coil domain containing 12 [Source:HGNC Symbol;Acc:HGNC:28332]	protein_coding
CCDC120	2	ENSG00000292279	ENST00000710667	coiled-coil domain containing 120 [Source:HGNC Symbol;Acc:HGNC:28910]	protein_coding
CCDC121	2	ENSG00000176714	ENST00000324364	coiled-coil domain containing 121 [Source:HGNC Symbol;Acc:HGNC:25833]	protein_coding
CCDC122	13	ENSG00000151773	ENST00000470137	coiled-coil domain containing 122 [Source:HGNC Symbol;Acc:HGNC:26478]	protein_coding
CCDC124	126	ENSG00000007080	ENST00000445755	coiled-coil domain containing 124 [Source:HGNC Symbol;Acc:HGNC:25171]	protein_coding
CCDC125	10	ENSG00000277868	ENST00000619386	coiled-coil domain containing 125 [Source:HGNC Symbol;Acc:HGNC:28924]	protein_coding
CCDC126	15	ENSG00000169193	ENST00000307471	coiled-coil domain containing 126 [Source:HGNC Symbol;Acc:HGNC:22398]	protein_coding
CCDC127	49	ENSG00000164366	ENST00000296824	coiled-coil domain containing 127 [Source:HGNC Symbol;Acc:HGNC:30520]	protein_coding
CCDC134	8	ENSG00000100147	ENST00000402061	coiled-coil domain containing 134 [Source:HGNC Symbol;Acc:HGNC:26185]	protein_coding
CCDC136	2	ENSG00000128596	ENST00000485998	coiled-coil domain containing 136 [Source:HGNC Symbol;Acc:HGNC:22225]	protein_coding
CCDC137	91	ENSG00000185298	ENST00000329214	coiled-coil domain containing 137 [Source:HGNC Symbol;Acc:HGNC:33451]	protein_coding
CCDC138	17	ENSG00000163006	ENST00000412964	coiled-coil domain containing 138 [Source:HGNC Symbol;Acc:HGNC:26531]	protein_coding
CCDC14	40	ENSG00000175455	ENST00000463996	coiled-coil domain containing 14 [Source:HGNC Symbol;Acc:HGNC:25766]	protein_coding
CCDC144CP	12	ENSG00000154898	ENST00000433419	coiled-coil domain containing 144C, pseudogene [Source:HGNC Symbol;Acc:HGNC:29073]	transcribed_processed_pseudogene
CCDC144NL-AS1	1	ENSG00000233098	ENST00000577537	CCDC144NL antisense RNA 1 [Source:HGNC Symbol;Acc:HGNC:51340]	lncRNA
CCDC148	1	ENSG00000153237	ENST00000283233	coiled-coil domain containing 148 [Source:HGNC Symbol;Acc:HGNC:25191]	protein_coding
CCDC149	1	ENSG00000181982	ENST00000635206	coiled-coil domain containing 149 [Source:HGNC Symbol;Acc:HGNC:25405]	protein_coding
CCDC153	1	ENSG00000248712	ENST00000375140	coiled-coil domain containing 153 [Source:HGNC Symbol;Acc:HGNC:27446]	protein_coding
CCDC157	5	ENSG00000187860	ENST00000399824	coiled-coil domain containing 157 [Source:HGNC Symbol;Acc:HGNC:33854]	protein_coding
CCDC159	3	ENSG00000183401	ENST00000589186	coiled-coil domain containing 159 [Source:HGNC Symbol;Acc:HGNC:26996]	protein_coding
CCDC162P	2	ENSG00000203799	ENST00000368966	coiled-coil domain containing 162, pseudogene [Source:HGNC Symbol;Acc:HGNC:21565]	transcribed_unitary_pseudogene
CCDC163	22	ENSG00000280670	ENST00000629482	CCDC163 homolog [Source:HGNC Symbol;Acc:HGNC:27003]	protein_coding
CCDC167	337	ENSG00000198937	ENST00000373408	coiled-coil domain containing 167 [Source:HGNC Symbol;Acc:HGNC:21239]	protein_coding
CCDC170	2	ENSG00000120262	ENST00000239374	coiled-coil domain containing 170 [Source:HGNC Symbol;Acc:HGNC:21177]	protein_coding
CCDC171	5	ENSG00000164989	ENST00000380701	coiled-coil domain containing 171 [Source:HGNC Symbol;Acc:HGNC:29828]	protein_coding
CCDC174	44	ENSG00000154781	ENST00000463438	coiled-coil domain containing 174 [Source:HGNC Symbol;Acc:HGNC:28033]	protein_coding
CCDC18	21	ENSG00000122483	ENST00000343253	coiled-coil domain containing 18 [Source:HGNC Symbol;Acc:HGNC:30370]	protein_coding
CCDC18-AS1	6	ENSG00000223745	ENST00000413606	CCDC18 antisense RNA 1 [Source:HGNC Symbol;Acc:HGNC:52262]	lncRNA
CCDC181	1	ENSG00000117477	ENST00000367805	coiled-coil domain containing 181 [Source:HGNC Symbol;Acc:HGNC:28051]	protein_coding
CCDC184	1	ENSG00000177875	ENST00000316554	coiled-coil domain containing 184 [Source:HGNC Symbol;Acc:HGNC:33749]	protein_coding
CCDC186	23	ENSG00000165813	ENST00000369287	coiled-coil domain containing 186 [Source:HGNC Symbol;Acc:HGNC:24349]	protein_coding
CCDC191	3	ENSG00000163617	ENST00000295878	coiled-coil domain containing 191 [Source:HGNC Symbol;Acc:HGNC:29272]	protein_coding
CCDC194	1	ENSG00000269720	ENST00000636079	coiled-coil domain containing 194 [Source:HGNC Symbol;Acc:HGNC:53438]	protein_coding
CCDC198	15	ENSG00000100557	ENST00000216445	coiled-coil domain containing 198 [Source:HGNC Symbol;Acc:HGNC:20189]	protein_coding
CCDC22	9	ENSG00000101997	ENST00000376227	coiled-coil domain containing 22 [Source:HGNC Symbol;Acc:HGNC:28909]	protein_coding
CCDC24	4	ENSG00000159214	ENST00000486064	coiled-coil domain containing 24 [Source:HGNC Symbol;Acc:HGNC:28688]	protein_coding
CCDC25	187	ENSG00000147419	ENST00000356537	coiled-coil domain containing 25 [Source:HGNC Symbol;Acc:HGNC:25591]	protein_coding
CCDC28A	42	ENSG00000024862	ENST00000617445	coiled-coil domain containing 28A [Source:HGNC Symbol;Acc:HGNC:21098]	protein_coding
CCDC28A-AS1	4	ENSG00000279968	ENST00000624173	CCDC28A antisense RNA 1 [Source:HGNC Symbol;Acc:HGNC:51715]	lncRNA
CCDC28B	19	ENSG00000160050	ENST00000373602	coiled-coil domain containing 28B [Source:HGNC Symbol;Acc:HGNC:28163]	protein_coding
CCDC3	1	ENSG00000151468	ENST00000378825	coiled-coil domain containing 3 [Source:HGNC Symbol;Acc:HGNC:23813]	protein_coding
CCDC30	5	ENSG00000186409	ENST00000654683	coiled-coil domain containing 30 [Source:HGNC Symbol;Acc:HGNC:26103]	protein_coding
CCDC32	6	ENSG00000128891	ENST00000560305	coiled-coil domain containing 32 [Source:HGNC Symbol;Acc:HGNC:28295]	protein_coding
CCDC33	6	ENSG00000288407	ENST00000672359	coiled-coil domain containing 33 [Source:HGNC Symbol;Acc:HGNC:26552]	protein_coding
CCDC34	374	ENSG00000109881	ENST00000529615	coiled-coil domain containing 34 [Source:HGNC Symbol;Acc:HGNC:25079]	protein_coding
CCDC40	5	ENSG00000291505	ENST00000707761	coiled-coil domain containing 40 [Source:HGNC Symbol;Acc:HGNC:26090]	protein_coding
CCDC43	71	ENSG00000180329	ENST00000588687	coiled-coil domain containing 43 [Source:HGNC Symbol;Acc:HGNC:26472]	protein_coding
CCDC47	135	ENSG00000108588	ENST00000225726	coiled-coil domain containing 47 [Source:HGNC Symbol;Acc:HGNC:24856]	protein_coding
CCDC50	5	ENSG00000152492	ENST00000392456	coiled-coil domain containing 50 [Source:HGNC Symbol;Acc:HGNC:18111]	protein_coding
CCDC51	47	ENSG00000164051	ENST00000447018	coiled-coil domain containing 51 [Source:HGNC Symbol;Acc:HGNC:25714]	protein_coding
CCDC57	38	ENSG00000176155	ENST00000584717	coiled-coil domain containing 57 [Source:HGNC Symbol;Acc:HGNC:27564]	protein_coding
CCDC59	128	ENSG00000133773	ENST00000552377	coiled-coil domain containing 59 [Source:HGNC Symbol;Acc:HGNC:25005]	protein_coding
CCDC6	88	ENSG00000108091	ENST00000263102	coiled-coil domain containing 6 [Source:HGNC Symbol;Acc:HGNC:18782]	protein_coding
CCDC61	5	ENSG00000104983	ENST00000536603	coiled-coil domain containing 61 [Source:HGNC Symbol;Acc:HGNC:33629]	protein_coding
CCDC65	2	ENSG00000139537	ENST00000266984	coiled-coil domain containing 65 [Source:HGNC Symbol;Acc:HGNC:29937]	protein_coding
CCDC66	31	ENSG00000180376	ENST00000422222	coiled-coil domain containing 66 [Source:HGNC Symbol;Acc:HGNC:27709]	protein_coding
CCDC68	9	ENSG00000166510	ENST00000591504	coiled-coil domain containing 68 [Source:HGNC Symbol;Acc:HGNC:24350]	protein_coding
CCDC69	4	ENSG00000198624	ENST00000355417	coiled-coil domain containing 69 [Source:HGNC Symbol;Acc:HGNC:24487]	protein_coding
CCDC7	4	ENSG00000216937	ENST00000476558	coiled-coil domain containing 7 [Source:HGNC Symbol;Acc:HGNC:26533]	protein_coding
CCDC71	6	ENSG00000177352	ENST00000321895	coiled-coil domain containing 71 [Source:HGNC Symbol;Acc:HGNC:25760]	protein_coding
CCDC71L	5	ENSG00000253276	ENST00000523505	coiled-coil domain containing 71 like [Source:HGNC Symbol;Acc:HGNC:26685]	protein_coding
CCDC74A	11	ENSG00000163040	ENST00000465939	coiled-coil domain containing 74A [Source:HGNC Symbol;Acc:HGNC:25197]	protein_coding
CCDC77	30	ENSG00000120647	ENST00000537453	coiled-coil domain containing 77 [Source:HGNC Symbol;Acc:HGNC:28203]	protein_coding
CCDC80	209	ENSG00000091986	ENST00000206423	coiled-coil domain containing 80 [Source:HGNC Symbol;Acc:HGNC:30649]	protein_coding
CCDC82	37	ENSG00000149231	ENST00000679696	coiled-coil domain containing 82 [Source:HGNC Symbol;Acc:HGNC:26282]	protein_coding
CCDC83	1	ENSG00000150676	ENST00000280245	coiled-coil domain containing 83 [Source:HGNC Symbol;Acc:HGNC:28535]	protein_coding
CCDC85B	46	ENSG00000175602	ENST00000312579	coiled-coil domain containing 85B [Source:HGNC Symbol;Acc:HGNC:24926]	protein_coding
CCDC85C	1	ENSG00000205476	ENST00000380243	coiled-coil domain containing 85C [Source:HGNC Symbol;Acc:HGNC:35459]	protein_coding
CCDC86	62	ENSG00000110104	ENST00000227520	coiled-coil domain containing 86 [Source:HGNC Symbol;Acc:HGNC:28359]	protein_coding
CCDC88A	15	ENSG00000115355	ENST00000336838	coiled-coil domain containing 88A [Source:HGNC Symbol;Acc:HGNC:25523]	protein_coding
CCDC88B	23	ENSG00000168071	ENST00000356786	coiled-coil domain containing 88B [Source:HGNC Symbol;Acc:HGNC:26757]	protein_coding
CCDC88C	81	ENSG00000015133	ENST00000556726	coiled-coil domain containing 88C [Source:HGNC Symbol;Acc:HGNC:19967]	protein_coding
CCDC9	27	ENSG00000105321	ENST00000601154	coiled-coil domain containing 9 [Source:HGNC Symbol;Acc:HGNC:24560]	protein_coding
CCDC90B	140	ENSG00000137500	ENST00000529689	coiled-coil domain containing 90B [Source:HGNC Symbol;Acc:HGNC:28108]	protein_coding
CCDC91	13	ENSG00000123106	ENST00000540794	coiled-coil domain containing 91 [Source:HGNC Symbol;Acc:HGNC:24855]	protein_coding
CCDC92	13	ENSG00000275035	ENST00000632320	coiled-coil domain containing 92 [Source:HGNC Symbol;Acc:HGNC:29563]	protein_coding
CCDC93	6	ENSG00000125633	ENST00000376300	coiled-coil domain containing 93 [Source:HGNC Symbol;Acc:HGNC:25611]	protein_coding
CCDC97	10	ENSG00000142039	ENST00000269967	coiled-coil domain containing 97 [Source:HGNC Symbol;Acc:HGNC:28289]	protein_coding
CCDC9B	6	ENSG00000188549	ENST00000559313	coiled-coil domain containing 9B [Source:HGNC Symbol;Acc:HGNC:33488]	protein_coding
CCER2	1	ENSG00000283099	ENST00000635007	coiled-coil glutamate rich protein 2 [Source:HGNC Symbol;Acc:HGNC:44662]	protein_coding
CCHCR1	7	ENSG00000223533	ENST00000447874	coiled-coil alpha-helical rod protein 1 [Source:HGNC Symbol;Acc:HGNC:13930]	protein_coding
CCK	1	ENSG00000187094	ENST00000334681	cholecystokinin [Source:HGNC Symbol;Acc:HGNC:1569]	protein_coding
CCL2	50	ENSG00000108691	ENST00000580907	C-C motif chemokine ligand 2 [Source:HGNC Symbol;Acc:HGNC:10618]	protein_coding
CCL26	22	ENSG00000006606	ENST00000394905	C-C motif chemokine ligand 26 [Source:HGNC Symbol;Acc:HGNC:10625]	protein_coding
CCL28	1	ENSG00000151882	ENST00000489442	C-C motif chemokine ligand 28 [Source:HGNC Symbol;Acc:HGNC:17700]	protein_coding
CCL5	2	ENSG00000274233	ENST00000613606	C-C motif chemokine ligand 5 [Source:HGNC Symbol;Acc:HGNC:10632]	protein_coding
CCM2	22	ENSG00000136280	ENST00000461377	CCM2 scaffold protein [Source:HGNC Symbol;Acc:HGNC:21708]	protein_coding
CCN1	29	ENSG00000142871	ENST00000451137	cellular communication network factor 1 [Source:HGNC Symbol;Acc:HGNC:2654]	protein_coding
CCN2	82	ENSG00000118523	ENST00000367976	cellular communication network factor 2 [Source:HGNC Symbol;Acc:HGNC:2500]	protein_coding
CCN5	28	ENSG00000064205	ENST00000372868	cellular communication network factor 5 [Source:HGNC Symbol;Acc:HGNC:12770]	protein_coding
CCNA2	33	ENSG00000145386	ENST00000274026	cyclin A2 [Source:HGNC Symbol;Acc:HGNC:1578]	protein_coding
CCNB1	733	ENSG00000134057	ENST00000506572	cyclin B1 [Source:HGNC Symbol;Acc:HGNC:1579]	protein_coding
CCNB1IP1	47	ENSG00000291784	ENST00000708737	cyclin B1 interacting protein 1 [Source:HGNC Symbol;Acc:HGNC:19437]	protein_coding
CCNB2	251	ENSG00000157456	ENST00000288207	cyclin B2 [Source:HGNC Symbol;Acc:HGNC:1580]	protein_coding
CCNB2P1	1	ENSG00000214998	ENST00000399411	cyclin B2 pseudogene 1 [Source:HGNC Symbol;Acc:HGNC:50850]	processed_pseudogene
CCNB3	1	ENSG00000147082	ENST00000493507	cyclin B3 [Source:HGNC Symbol;Acc:HGNC:18709]	protein_coding
CCNC	90	ENSG00000112237	ENST00000369220	cyclin C [Source:HGNC Symbol;Acc:HGNC:1581]	protein_coding
CCND1	105	ENSG00000110092	ENST00000227507	cyclin D1 [Source:HGNC Symbol;Acc:HGNC:1582]	protein_coding
CCND3	313	ENSG00000112576	ENST00000616010	cyclin D3 [Source:HGNC Symbol;Acc:HGNC:1585]	protein_coding
CCNDBP1	70	ENSG00000166946	ENST00000564630	cyclin D1 binding protein 1 [Source:HGNC Symbol;Acc:HGNC:1587]	protein_coding
CCNE1	3	ENSG00000105173	ENST00000262643	cyclin E1 [Source:HGNC Symbol;Acc:HGNC:1589]	protein_coding
CCNE2	1	ENSG00000175305	ENST00000520509	cyclin E2 [Source:HGNC Symbol;Acc:HGNC:1590]	protein_coding
CCNF	75	ENSG00000162063	ENST00000293968	cyclin F [Source:HGNC Symbol;Acc:HGNC:1591]	protein_coding
CCNG1	71	ENSG00000113328	ENST00000512163	cyclin G1 [Source:HGNC Symbol;Acc:HGNC:1592]	protein_coding
CCNG2	9	ENSG00000138764	ENST00000316355	cyclin G2 [Source:HGNC Symbol;Acc:HGNC:1593]	protein_coding
CCNH	134	ENSG00000134480	ENST00000645953	cyclin H [Source:HGNC Symbol;Acc:HGNC:1594]	protein_coding
CCNI	79	ENSG00000118816	ENST00000237654	cyclin I [Source:HGNC Symbol;Acc:HGNC:1595]	protein_coding
CCNI2	1	ENSG00000205089	ENST00000378731	cyclin I family member 2 [Source:HGNC Symbol;Acc:HGNC:33869]	protein_coding
CCNJ	17	ENSG00000107443	ENST00000403870	cyclin J [Source:HGNC Symbol;Acc:HGNC:23434]	protein_coding
CCNJL	14	ENSG00000135083	ENST00000644926	cyclin J like [Source:HGNC Symbol;Acc:HGNC:25876]	protein_coding
CCNK	44	ENSG00000090061	ENST00000557165	cyclin K [Source:HGNC Symbol;Acc:HGNC:1596]	protein_coding
CCNL1	38	ENSG00000163660	ENST00000461804	cyclin L1 [Source:HGNC Symbol;Acc:HGNC:20569]	protein_coding
CCNL2	54	ENSG00000221978	ENST00000480479	cyclin L2 [Source:HGNC Symbol;Acc:HGNC:20570]	protein_coding
CCNO	17	ENSG00000152669	ENST00000501463	cyclin O [Source:HGNC Symbol;Acc:HGNC:18576]	protein_coding
CCNQ	29	ENSG00000262919	ENST00000576892	cyclin Q [Source:HGNC Symbol;Acc:HGNC:28434]	protein_coding
CCNT1	15	ENSG00000129315	ENST00000261900	cyclin T1 [Source:HGNC Symbol;Acc:HGNC:1599]	protein_coding
CCNT2	8	ENSG00000082258	ENST00000419781	cyclin T2 [Source:HGNC Symbol;Acc:HGNC:1600]	protein_coding
CCNT2-AS1	1	ENSG00000224043	ENST00000392929	CCNT2 antisense RNA 1 [Source:HGNC Symbol;Acc:HGNC:40130]	lncRNA
CCNY	46	ENSG00000108100	ENST00000490012	cyclin Y [Source:HGNC Symbol;Acc:HGNC:23354]	protein_coding
CCNY-AS1	1	ENSG00000271335	ENST00000603160	CCNY antisense RNA 1 [Source:HGNC Symbol;Acc:HGNC:55252]	lncRNA
CCNYL1	8	ENSG00000163249	ENST00000392209	cyclin Y like 1 [Source:HGNC Symbol;Acc:HGNC:26868]	protein_coding
CCP110	21	ENSG00000103540	ENST00000396212	centriolar coiled-coil protein 110 [Source:HGNC Symbol;Acc:HGNC:24342]	protein_coding
CCPG1	30	ENSG00000260916	ENST00000564663	cell cycle progression 1 [Source:HGNC Symbol;Acc:HGNC:24227]	protein_coding
CCR10	2	ENSG00000184451	ENST00000332438	C-C motif chemokine receptor 10 [Source:HGNC Symbol;Acc:HGNC:4474]	protein_coding
CCR5AS	1	ENSG00000223552	ENST00000451485	CCR5 antisense RNA [Source:HGNC Symbol;Acc:HGNC:54398]	lncRNA
CCR7	4	ENSG00000126353	ENST00000246657	C-C motif chemokine receptor 7 [Source:HGNC Symbol;Acc:HGNC:1608]	protein_coding
CCS	27	ENSG00000173992	ENST00000530384	copper chaperone for superoxide dismutase [Source:HGNC Symbol;Acc:HGNC:1613]	protein_coding
CCSAP	6	ENSG00000154429	ENST00000366687	centriole, cilia and spindle associated protein [Source:HGNC Symbol;Acc:HGNC:29578]	protein_coding
CCSER1	2	ENSG00000184305	ENST00000509176	coiled-coil serine rich protein 1 [Source:HGNC Symbol;Acc:HGNC:29349]	protein_coding
CCSER2	13	ENSG00000107771	ENST00000372088	coiled-coil serine rich protein 2 [Source:HGNC Symbol;Acc:HGNC:29197]	protein_coding
CCT2	367	ENSG00000166226	ENST00000299300	chaperonin containing TCP1 subunit 2 [Source:HGNC Symbol;Acc:HGNC:1615]	protein_coding
CCT3	509	ENSG00000163468	ENST00000295688	chaperonin containing TCP1 subunit 3 [Source:HGNC Symbol;Acc:HGNC:1616]	protein_coding
CCT4	220	ENSG00000115484	ENST00000394440	chaperonin containing TCP1 subunit 4 [Source:HGNC Symbol;Acc:HGNC:1617]	protein_coding
CCT5	684	ENSG00000150753	ENST00000503026	chaperonin containing TCP1 subunit 5 [Source:HGNC Symbol;Acc:HGNC:1618]	protein_coding
CCT5P1	4	ENSG00000250444	ENST00000502314	chaperonin containing TCP1 subunit 5 pseudogene 1 [Source:HGNC Symbol;Acc:HGNC:35135]	processed_pseudogene
CCT5P2	1	ENSG00000230584	ENST00000432974	chaperonin containing TCP1 subunit 5 pseudogene 2 [Source:HGNC Symbol;Acc:HGNC:35139]	processed_pseudogene
CCT6A	741	ENSG00000146731	ENST00000275603	chaperonin containing TCP1 subunit 6A [Source:HGNC Symbol;Acc:HGNC:1620]	protein_coding
CCT6B	3	ENSG00000132141	ENST00000421975	chaperonin containing TCP1 subunit 6B [Source:HGNC Symbol;Acc:HGNC:1621]	protein_coding
CCT6P2	4	ENSG00000250526	ENST00000507234	chaperonin containing TCP1 subunit 6 pseudogene 2 [Source:HGNC Symbol;Acc:HGNC:35150]	processed_pseudogene
CCT6P3	9	ENSG00000234585	ENST00000452026	chaperonin containing TCP1 subunit 6 pseudogene 3 [Source:HGNC Symbol;Acc:HGNC:35137]	transcribed_unprocessed_pseudogene
CCT6P4	1	ENSG00000232610	ENST00000430443	chaperonin containing TCP1 subunit 6 pseudogene 4 [Source:HGNC Symbol;Acc:HGNC:35148]	processed_pseudogene
CCT7	994	ENSG00000135624	ENST00000471927	chaperonin containing TCP1 subunit 7 [Source:HGNC Symbol;Acc:HGNC:1622]	protein_coding
CCT7P1	1	ENSG00000217733	ENST00000406551	chaperonin containing TCP1 subunit 7 pseudogene 1 [Source:HGNC Symbol;Acc:HGNC:35149]	processed_pseudogene
CCT8	408	ENSG00000291533	ENST00000707881	chaperonin containing TCP1 subunit 8 [Source:HGNC Symbol;Acc:HGNC:1623]	protein_coding
CCT8P1	87	ENSG00000226015	ENST00000413611	chaperonin containing TCP1 subunit 8 pseudogene 1 [Source:HGNC Symbol;Acc:HGNC:35144]	processed_pseudogene
CCZ1	109	ENSG00000122674	ENST00000461592	CCZ1 homolog, vacuolar protein trafficking and biogenesis associated [Source:HGNC Symbol;Acc:HGNC:21691]	protein_coding
CCZ1B	34	ENSG00000146574	ENST00000429267	CCZ1 homolog B, vacuolar protein trafficking and biogenesis associated [Source:HGNC Symbol;Acc:HGNC:21717]	protein_coding
CD101-AS1	3	ENSG00000236137	ENST00000445523	CD101 antisense RNA 1 [Source:HGNC Symbol;Acc:HGNC:55665]	lncRNA
CD109	47	ENSG00000156535	ENST00000287097	CD109 molecule [Source:HGNC Symbol;Acc:HGNC:21685]	protein_coding
CD109-AS1	1	ENSG00000231652	ENST00000428865	CD109 antisense RNA 1 [Source:HGNC Symbol;Acc:HGNC:55765]	lncRNA
CD14	8	ENSG00000170458	ENST00000498971	CD14 molecule [Source:HGNC Symbol;Acc:HGNC:1628]	protein_coding
CD151	639	ENSG00000177697	ENST00000524748	CD151 molecule (Raph blood group) [Source:HGNC Symbol;Acc:HGNC:1630]	protein_coding
CD164	182	ENSG00000135535	ENST00000415861	CD164 molecule [Source:HGNC Symbol;Acc:HGNC:1632]	protein_coding
CD200R1L	3	ENSG00000206531	ENST00000398214	CD200 receptor 1 like [Source:HGNC Symbol;Acc:HGNC:24665]	protein_coding
CD209	5	ENSG00000090659	ENST00000315599	CD209 molecule [Source:HGNC Symbol;Acc:HGNC:1641]	protein_coding
CD22	1	ENSG00000012124	ENST00000598537	CD22 molecule [Source:HGNC Symbol;Acc:HGNC:1643]	protein_coding
CD24	1016	ENSG00000272398	ENST00000619133	CD24 molecule [Source:HGNC Symbol;Acc:HGNC:1645]	protein_coding
CD24P2	5	ENSG00000261333	ENST00000565486	CD24 molecule pseudogene 2 [Source:HGNC Symbol;Acc:HGNC:1647]	processed_pseudogene
CD24P4	218	ENSG00000185275	ENST00000382840	CD24 molecule pseudogene 4 [Source:HGNC Symbol;Acc:HGNC:1649]	processed_pseudogene
CD27-AS1	5	ENSG00000215039	ENST00000535639	CD27 antisense RNA 1 [Source:HGNC Symbol;Acc:HGNC:43896]	lncRNA
CD276	36	ENSG00000103855	ENST00000567189	CD276 molecule [Source:HGNC Symbol;Acc:HGNC:19137]	protein_coding
CD2AP	11	ENSG00000198087	ENST00000359314	CD2 associated protein [Source:HGNC Symbol;Acc:HGNC:14258]	protein_coding
CD2AP-DT	10	ENSG00000270761	ENST00000604014	CD2AP divergent transcript [Source:HGNC Symbol;Acc:HGNC:55263]	lncRNA
CD2BP2	60	ENSG00000169217	ENST00000305596	CD2 cytoplasmic tail binding protein 2 [Source:HGNC Symbol;Acc:HGNC:1656]	protein_coding
CD2BP2-DT	5	ENSG00000260219	ENST00000690312	CD2BP2 divergent transcript [Source:HGNC Symbol;Acc:HGNC:53029]	lncRNA
CD302	2	ENSG00000241399	ENST00000259053	CD302 molecule [Source:HGNC Symbol;Acc:HGNC:30843]	protein_coding
CD320	174	ENSG00000167775	ENST00000596002	CD320 molecule [Source:HGNC Symbol;Acc:HGNC:16692]	protein_coding
CD38	50	ENSG00000004468	ENST00000502843	CD38 molecule [Source:HGNC Symbol;Acc:HGNC:1667]	protein_coding
CD40	12	ENSG00000101017	ENST00000695669	CD40 molecule [Source:HGNC Symbol;Acc:HGNC:11919]	protein_coding
CD44	380	ENSG00000026508	ENST00000526025	CD44 molecule (Indian blood group) [Source:HGNC Symbol;Acc:HGNC:1681]	protein_coding
CD46	80	ENSG00000117335	ENST00000695777	CD46 molecule [Source:HGNC Symbol;Acc:HGNC:6953]	protein_coding
CD47	116	ENSG00000196776	ENST00000355354	CD47 molecule [Source:HGNC Symbol;Acc:HGNC:1682]	protein_coding
CD55	61	ENSG00000196352	ENST00000695822	CD55 molecule (Cromer blood group) [Source:HGNC Symbol;Acc:HGNC:2665]	protein_coding
CD58	74	ENSG00000116815	ENST00000369489	CD58 molecule [Source:HGNC Symbol;Acc:HGNC:1688]	protein_coding
CD59	217	ENSG00000085063	ENST00000642928	CD59 molecule (CD59 blood group) [Source:HGNC Symbol;Acc:HGNC:1689]	protein_coding
CD63	1025	ENSG00000135404	ENST00000548898	CD63 molecule [Source:HGNC Symbol;Acc:HGNC:1692]	protein_coding
CD63-AS1	4	ENSG00000258056	ENST00000552576	CD63 antisense RNA 1 [Source:HGNC Symbol;Acc:HGNC:55455]	lncRNA
CD70	89	ENSG00000125726	ENST00000423145	CD70 molecule [Source:HGNC Symbol;Acc:HGNC:11937]	protein_coding
CD79A	1	ENSG00000105369	ENST00000221972	CD79a molecule [Source:HGNC Symbol;Acc:HGNC:1698]	protein_coding
CD81	77	ENSG00000110651	ENST00000475945	CD81 molecule [Source:HGNC Symbol;Acc:HGNC:1701]	protein_coding
[truncated: 14,828 more rows]

## Sheet: SGNex_A549_cDNAStranded_rep3_r3
Gene name	Counts	Gene ID	Transcript ID	Gene description	Gene type
5_8S_rRNA	39	ENSG00000278294	ENST00000611690	5.8S ribosomal RNA [Source:RFAM;Acc:RF00002]	rRNA
A4GALT	7	ENSG00000128274	ENST00000401850	alpha 1,4-galactosyltransferase (P blood group) [Source:HGNC Symbol;Acc:HGNC:18149]	protein_coding
AAAS	82	ENSG00000291836	ENST00000708959	aladin WD repeat nucleoporin [Source:HGNC Symbol;Acc:HGNC:13666]	protein_coding
AACS	9	ENSG00000081760	ENST00000418937	acetoacetyl-CoA synthetase [Source:HGNC Symbol;Acc:HGNC:21298]	protein_coding
AADAC	2	ENSG00000114771	ENST00000232892	arylacetamide deacetylase [Source:HGNC Symbol;Acc:HGNC:17]	protein_coding
AADACP1	1	ENSG00000240602	ENST00000561502	arylacetamide deacetylase pseudogene 1 [Source:HGNC Symbol;Acc:HGNC:50305]	transcribed_unprocessed_pseudogene
AADAT	3	ENSG00000109576	ENST00000337664	aminoadipate aminotransferase [Source:HGNC Symbol;Acc:HGNC:17929]	protein_coding
AAGAB	109	ENSG00000103591	ENST00000261880	alpha and gamma adaptin binding protein [Source:HGNC Symbol;Acc:HGNC:25662]	protein_coding
AAK1	55	ENSG00000115977	ENST00000409085	AP2 associated kinase 1 [Source:HGNC Symbol;Acc:HGNC:19679]	protein_coding
AAMDC	15	ENSG00000087884	ENST00000532481	adipogenesis associated Mth938 domain containing [Source:HGNC Symbol;Acc:HGNC:30205]	protein_coding
AAMP	175	ENSG00000127837	ENST00000248450	angio associated migratory cell protein [Source:HGNC Symbol;Acc:HGNC:18]	protein_coding
AAR2	50	ENSG00000131043	ENST00000680639	AAR2 splicing factor [Source:HGNC Symbol;Acc:HGNC:15886]	protein_coding
AARS1	64	ENSG00000090861	ENST00000675643	alanyl-tRNA synthetase 1 [Source:HGNC Symbol;Acc:HGNC:20]	protein_coding
AARS2	3	ENSG00000124608	ENST00000244571	alanyl-tRNA synthetase 2, mitochondrial [Source:HGNC Symbol;Acc:HGNC:21022]	protein_coding
AARSD1	1	ENSG00000266967	ENST00000587023	alanyl-tRNA synthetase domain containing 1 [Source:HGNC Symbol;Acc:HGNC:28417]	protein_coding
AASDH	7	ENSG00000157426	ENST00000451613	aminoadipate-semialdehyde dehydrogenase [Source:HGNC Symbol;Acc:HGNC:23993]	protein_coding
AASDHPPT	99	ENSG00000149313	ENST00000533423	aminoadipate-semialdehyde dehydrogenase-phosphopantetheinyl transferase [Source:HGNC Symbol;Acc:HGNC:14235]	protein_coding
AATF	104	ENSG00000276072	ENST00000620004	apoptosis antagonizing transcription factor [Source:HGNC Symbol;Acc:HGNC:19235]	protein_coding
ABCA1	11	ENSG00000165029	ENST00000374736	ATP binding cassette subfamily A member 1 [Source:HGNC Symbol;Acc:HGNC:29]	protein_coding
ABCA2	3	ENSG00000107331	ENST00000341511	ATP binding cassette subfamily A member 2 [Source:HGNC Symbol;Acc:HGNC:32]	protein_coding
ABCA3	10	ENSG00000167972	ENST00000301732	ATP binding cassette subfamily A member 3 [Source:HGNC Symbol;Acc:HGNC:33]	protein_coding
ABCA5	5	ENSG00000154265	ENST00000392676	ATP binding cassette subfamily A member 5 [Source:HGNC Symbol;Acc:HGNC:35]	protein_coding
ABCA7	5	ENSG00000064687	ENST00000433129	ATP binding cassette subfamily A member 7 [Source:HGNC Symbol;Acc:HGNC:37]	protein_coding
ABCB10	21	ENSG00000135776	ENST00000344517	ATP binding cassette subfamily B member 10 [Source:HGNC Symbol;Acc:HGNC:41]	protein_coding
ABCB6	1	ENSG00000115657	ENST00000487380	ATP binding cassette subfamily B member 6 (Langereis blood group) [Source:HGNC Symbol;Acc:HGNC:47]	protein_coding
ABCB7	18	ENSG00000131269	ENST00000373394	ATP binding cassette subfamily B member 7 [Source:HGNC Symbol;Acc:HGNC:48]	protein_coding
ABCB8	27	ENSG00000197150	ENST00000542328	ATP binding cassette subfamily B member 8 [Source:HGNC Symbol;Acc:HGNC:49]	protein_coding
ABCC1	33	ENSG00000278183	ENST00000621144	ATP binding cassette subfamily C member 1 [Source:HGNC Symbol;Acc:HGNC:51]	protein_coding
ABCC10	4	ENSG00000124574	ENST00000372515	ATP binding cassette subfamily C member 10 [Source:HGNC Symbol;Acc:HGNC:52]	protein_coding
ABCC2	139	ENSG00000023839	ENST00000648689	ATP binding cassette subfamily C member 2 [Source:HGNC Symbol;Acc:HGNC:53]	protein_coding
ABCC3	137	ENSG00000108846	ENST00000515707	ATP binding cassette subfamily C member 3 [Source:HGNC Symbol;Acc:HGNC:54]	protein_coding
ABCC4	170	ENSG00000125257	ENST00000645237	ATP binding cassette subfamily C member 4 [Source:HGNC Symbol;Acc:HGNC:55]	protein_coding
ABCC5	16	ENSG00000114770	ENST00000334444	ATP binding cassette subfamily C member 5 [Source:HGNC Symbol;Acc:HGNC:56]	protein_coding
ABCC6	9	ENSG00000275331	ENST00000620078	ATP binding cassette subfamily C member 6 [Source:HGNC Symbol;Acc:HGNC:57]	protein_coding
ABCC6P1	2	ENSG00000291057	ENST00000565118	ATP binding cassette subfamily C member 6 pseudogene 1 [Source:HGNC Symbol;Acc:HGNC:33352]	lncRNA
ABCC6P2	3	ENSG00000273808	ENST00000632973	ATP binding cassette subfamily C member 6 pseudogene 2 [Source:HGNC Symbol;Acc:HGNC:33353]	transcribed_unprocessed_pseudogene
ABCD1	1	ENSG00000101986	ENST00000218104	ATP binding cassette subfamily D member 1 [Source:HGNC Symbol;Acc:HGNC:61]	protein_coding
ABCD3	67	ENSG00000117528	ENST00000370214	ATP binding cassette subfamily D member 3 [Source:HGNC Symbol;Acc:HGNC:67]	protein_coding
ABCD4	13	ENSG00000119688	ENST00000356924	ATP binding cassette subfamily D member 4 [Source:HGNC Symbol;Acc:HGNC:68]	protein_coding
ABCE1	58	ENSG00000164163	ENST00000502586	ATP binding cassette subfamily E member 1 [Source:HGNC Symbol;Acc:HGNC:69]	protein_coding
ABCF1	108	ENSG00000204574	ENST00000376545	ATP binding cassette subfamily F member 1 [Source:HGNC Symbol;Acc:HGNC:70]	protein_coding
ABCF2	107	ENSG00000033050	ENST00000287844	ATP binding cassette subfamily F member 2 [Source:HGNC Symbol;Acc:HGNC:71]	protein_coding
ABCF3	34	ENSG00000161204	ENST00000421340	ATP binding cassette subfamily F member 3 [Source:HGNC Symbol;Acc:HGNC:72]	protein_coding
ABCG1	1	ENSG00000160179	ENST00000398457	ATP binding cassette subfamily G member 1 [Source:HGNC Symbol;Acc:HGNC:73]	protein_coding
ABCG2	56	ENSG00000118777	ENST00000650821	ATP binding cassette subfamily G member 2 (Junior blood group) [Source:HGNC Symbol;Acc:HGNC:74]	protein_coding
ABHD1	1	ENSG00000143994	ENST00000621324	abhydrolase domain containing 1 [Source:HGNC Symbol;Acc:HGNC:17553]	protein_coding
ABHD10	257	ENSG00000144827	ENST00000491580	abhydrolase domain containing 10, depalmitoylase [Source:HGNC Symbol;Acc:HGNC:25656]	protein_coding
ABHD11	3	ENSG00000106077	ENST00000497897	abhydrolase domain containing 11 [Source:HGNC Symbol;Acc:HGNC:16407]	protein_coding
ABHD12	33	ENSG00000100997	ENST00000465694	abhydrolase domain containing 12, lysophospholipase [Source:HGNC Symbol;Acc:HGNC:15868]	protein_coding
ABHD13	23	ENSG00000139826	ENST00000375898	abhydrolase domain containing 13 [Source:HGNC Symbol;Acc:HGNC:20293]	protein_coding
ABHD14A	4	ENSG00000248487	ENST00000497864	abhydrolase domain containing 14A [Source:HGNC Symbol;Acc:HGNC:24538]	protein_coding
ABHD14B	11	ENSG00000114779	ENST00000483233	abhydrolase domain containing 14B [Source:HGNC Symbol;Acc:HGNC:28235]	protein_coding
ABHD15	10	ENSG00000168792	ENST00000307201	abhydrolase domain containing 15 [Source:HGNC Symbol;Acc:HGNC:26971]	protein_coding
ABHD17A	7	ENSG00000129968	ENST00000676686	abhydrolase domain containing 17A, depalmitoylase [Source:HGNC Symbol;Acc:HGNC:28756]	protein_coding
ABHD17AP1	5	ENSG00000198658	ENST00000358206	ABHD17A pseudogene 1 [Source:HGNC Symbol;Acc:HGNC:28394]	unprocessed_pseudogene
ABHD17AP3	4	ENSG00000250536	ENST00000503096	ABHD17A pseudogene 3 [Source:HGNC Symbol;Acc:HGNC:34041]	unprocessed_pseudogene
ABHD17AP4	1	ENSG00000229107	ENST00000411545	ABHD17A pseudogene 4 [Source:HGNC Symbol;Acc:HGNC:34042]	processed_pseudogene
ABHD17AP5	2	ENSG00000263366	ENST00000580133	ABHD17A pseudogene 5 [Source:HGNC Symbol;Acc:HGNC:34043]	processed_pseudogene
ABHD17AP6	5	ENSG00000226981	ENST00000458502	ABHD17A pseudogene 6 [Source:HGNC Symbol;Acc:HGNC:34044]	unprocessed_pseudogene
ABHD17B	4	ENSG00000107362	ENST00000377041	abhydrolase domain containing 17B, depalmitoylase [Source:HGNC Symbol;Acc:HGNC:24278]	protein_coding
ABHD17C	5	ENSG00000136379	ENST00000560609	abhydrolase domain containing 17C, depalmitoylase [Source:HGNC Symbol;Acc:HGNC:26925]	protein_coding
ABHD18	6	ENSG00000164074	ENST00000473040	abhydrolase domain containing 18 [Source:HGNC Symbol;Acc:HGNC:26111]	protein_coding
ABHD2	171	ENSG00000140526	ENST00000569411	abhydrolase domain containing 2, acylglycerol lipase [Source:HGNC Symbol;Acc:HGNC:18717]	protein_coding
ABHD3	15	ENSG00000158201	ENST00000289119	abhydrolase domain containing 3, phospholipase [Source:HGNC Symbol;Acc:HGNC:18718]	protein_coding
ABHD4	22	ENSG00000100439	ENST00000428304	abhydrolase domain containing 4, N-acyl phospholipase B [Source:HGNC Symbol;Acc:HGNC:20154]	protein_coding
ABHD5	28	ENSG00000011198	ENST00000643520	abhydrolase domain containing 5, lysophosphatidic acid acyltransferase [Source:HGNC Symbol;Acc:HGNC:21396]	protein_coding
ABHD6	7	ENSG00000163686	ENST00000295962	abhydrolase domain containing 6, acylglycerol lipase [Source:HGNC Symbol;Acc:HGNC:21398]	protein_coding
ABI1	94	ENSG00000136754	ENST00000376170	abl interactor 1 [Source:HGNC Symbol;Acc:HGNC:11320]	protein_coding
ABI1P1	5	ENSG00000271484	ENST00000603375	abl interactor 1 pseudogene 1 [Source:HGNC Symbol;Acc:HGNC:20035]	unprocessed_pseudogene
ABI2	28	ENSG00000138443	ENST00000261017	abl interactor 2 [Source:HGNC Symbol;Acc:HGNC:24011]	protein_coding
ABITRAM	30	ENSG00000119328	ENST00000322940	actin binding transcription modulator [Source:HGNC Symbol;Acc:HGNC:1364]	protein_coding
ABL1	18	ENSG00000097007	ENST00000372348	ABL proto-oncogene 1, non-receptor tyrosine kinase [Source:HGNC Symbol;Acc:HGNC:76]	protein_coding
ABL2	19	ENSG00000143322	ENST00000344730	ABL proto-oncogene 2, non-receptor tyrosine kinase [Source:HGNC Symbol;Acc:HGNC:77]	protein_coding
ABLIM1	81	ENSG00000099204	ENST00000533213	actin binding LIM protein 1 [Source:HGNC Symbol;Acc:HGNC:78]	protein_coding
ABLIM2	1	ENSG00000163995	ENST00000512594	actin binding LIM protein family member 2 [Source:HGNC Symbol;Acc:HGNC:19195]	protein_coding
ABLIM3	5	ENSG00000173210	ENST00000326685	actin binding LIM protein family member 3 [Source:HGNC Symbol;Acc:HGNC:29132]	protein_coding
ABO	1	ENSG00000281879	ENST00000644422	ABO, alpha 1-3-N-acetylgalactosaminyltransferase and alpha 1-3-galactosyltransferase [Source:HGNC Symbol;Acc:HGNC:79]	protein_coding
ABR	75	ENSG00000278741	ENST00000612118	ABR activator of RhoGEF and GTPase [Source:HGNC Symbol;Acc:HGNC:81]	protein_coding
ABRACL	79	ENSG00000146386	ENST00000367660	ABRA C-terminal like [Source:HGNC Symbol;Acc:HGNC:21230]	protein_coding
ABRAXAS1	9	ENSG00000163322	ENST00000321945	abraxas 1, BRCA1 A complex subunit [Source:HGNC Symbol;Acc:HGNC:25829]	protein_coding
ABRAXAS2	33	ENSG00000165660	ENST00000298492	abraxas 2, BRISC complex subunit [Source:HGNC Symbol;Acc:HGNC:28975]	protein_coding
ABT1	41	ENSG00000292169	ENST00000709933	activator of basal transcription 1 [Source:HGNC Symbol;Acc:HGNC:17369]	protein_coding
ABTB1	10	ENSG00000114626	ENST00000483857	ankyrin repeat and BTB domain containing 1 [Source:HGNC Symbol;Acc:HGNC:18275]	protein_coding
ABTB2	12	ENSG00000166016	ENST00000435224	ankyrin repeat and BTB domain containing 2 [Source:HGNC Symbol;Acc:HGNC:23842]	protein_coding
ABTB3	17	ENSG00000151136	ENST00000280758	ankyrin repeat and BTB domain containing 3 [Source:HGNC Symbol;Acc:HGNC:23844]	protein_coding
ACAA1	3	ENSG00000060971	ENST00000451419	acetyl-CoA acyltransferase 1 [Source:HGNC Symbol;Acc:HGNC:82]	protein_coding
ACAA2	102	ENSG00000167315	ENST00000285093	acetyl-CoA acyltransferase 2 [Source:HGNC Symbol;Acc:HGNC:83]	protein_coding
ACAA2P1	39	ENSG00000233585	ENST00000419045	ACAA2 pseudogene 1 [Source:HGNC Symbol;Acc:HGNC:55880]	transcribed_processed_pseudogene
ACACA	181	ENSG00000278540	ENST00000616317	acetyl-CoA carboxylase alpha [Source:HGNC Symbol;Acc:HGNC:84]	protein_coding
ACACB	11	ENSG00000076555	ENST00000338432	acetyl-CoA carboxylase beta [Source:HGNC Symbol;Acc:HGNC:85]	protein_coding
ACAD10	8	ENSG00000111271	ENST00000313698	acyl-CoA dehydrogenase family member 10 [Source:HGNC Symbol;Acc:HGNC:21597]	protein_coding
ACAD8	11	ENSG00000151498	ENST00000526026	acyl-CoA dehydrogenase family member 8 [Source:HGNC Symbol;Acc:HGNC:87]	protein_coding
ACAD9	30	ENSG00000177646	ENST00000505602	acyl-CoA dehydrogenase family member 9 [Source:HGNC Symbol;Acc:HGNC:21497]	protein_coding
ACADM	93	ENSG00000117054	ENST00000525881	acyl-CoA dehydrogenase medium chain [Source:HGNC Symbol;Acc:HGNC:89]	protein_coding
ACADS	10	ENSG00000122971	ENST00000539690	acyl-CoA dehydrogenase short chain [Source:HGNC Symbol;Acc:HGNC:90]	protein_coding
ACADSB	25	ENSG00000196177	ENST00000368869	acyl-CoA dehydrogenase short/branched chain [Source:HGNC Symbol;Acc:HGNC:91]	protein_coding
ACADVL	50	ENSG00000072778	ENST00000543245	acyl-CoA dehydrogenase very long chain [Source:HGNC Symbol;Acc:HGNC:92]	protein_coding
ACAP1	3	ENSG00000288169	ENST00000672212	ArfGAP with coiled-coil, ankyrin repeat and PH domains 1 [Source:HGNC Symbol;Acc:HGNC:16467]	protein_coding
ACAP2	28	ENSG00000114331	ENST00000326793	ArfGAP with coiled-coil, ankyrin repeat and PH domains 2 [Source:HGNC Symbol;Acc:HGNC:16469]	protein_coding
ACAP3	5	ENSG00000131584	ENST00000492936	ArfGAP with coiled-coil, ankyrin repeat and PH domains 3 [Source:HGNC Symbol;Acc:HGNC:16754]	protein_coding
ACAT1	15	ENSG00000075239	ENST00000672284	acetyl-CoA acetyltransferase 1 [Source:HGNC Symbol;Acc:HGNC:93]	protein_coding
ACAT2	7	ENSG00000120437	ENST00000367048	acetyl-CoA acetyltransferase 2 [Source:HGNC Symbol;Acc:HGNC:94]	protein_coding
ACBD3	65	ENSG00000182827	ENST00000366812	acyl-CoA binding domain containing 3 [Source:HGNC Symbol;Acc:HGNC:15453]	protein_coding
ACBD4	7	ENSG00000181513	ENST00000587976	acyl-CoA binding domain containing 4 [Source:HGNC Symbol;Acc:HGNC:23337]	protein_coding
ACBD5	49	ENSG00000107897	ENST00000677440	acyl-CoA binding domain containing 5 [Source:HGNC Symbol;Acc:HGNC:23338]	protein_coding
ACBD6	41	ENSG00000230124	ENST00000415414	acyl-CoA binding domain containing 6 [Source:HGNC Symbol;Acc:HGNC:23339]	protein_coding
ACBD7	6	ENSG00000176244	ENST00000356189	acyl-CoA binding domain containing 7 [Source:HGNC Symbol;Acc:HGNC:17715]	protein_coding
ACCS	8	ENSG00000110455	ENST00000533208	1-aminocyclopropane-1-carboxylate synthase homolog (inactive) [Source:HGNC Symbol;Acc:HGNC:23989]	protein_coding
ACD	2	ENSG00000102977	ENST00000695731	ACD shelterin complex subunit and telomerase recruitment factor [Source:HGNC Symbol;Acc:HGNC:25070]	protein_coding
ACER2	1	ENSG00000177076	ENST00000340967	alkaline ceramidase 2 [Source:HGNC Symbol;Acc:HGNC:23675]	protein_coding
ACER3	21	ENSG00000078124	ENST00000679754	alkaline ceramidase 3 [Source:HGNC Symbol;Acc:HGNC:16066]	protein_coding
ACHE	1	ENSG00000087085	ENST00000419336	acetylcholinesterase (Cartwright blood group) [Source:HGNC Symbol;Acc:HGNC:108]	protein_coding
ACIN1	106	ENSG00000100813	ENST00000557515	apoptotic chromatin condensation inducer 1 [Source:HGNC Symbol;Acc:HGNC:17066]	protein_coding
ACLY	329	ENSG00000131473	ENST00000590151	ATP citrate lyase [Source:HGNC Symbol;Acc:HGNC:115]	protein_coding
ACMSD	1	ENSG00000153086	ENST00000485893	aminocarboxymuconate semialdehyde decarboxylase [Source:HGNC Symbol;Acc:HGNC:19288]	protein_coding
ACO1	20	ENSG00000122729	ENST00000541043	aconitase 1 [Source:HGNC Symbol;Acc:HGNC:117]	protein_coding
ACO2	53	ENSG00000100412	ENST00000676748	aconitase 2 [Source:HGNC Symbol;Acc:HGNC:118]	protein_coding
ACOT1	30	ENSG00000184227	ENST00000311148	acyl-CoA thioesterase 1 [Source:HGNC Symbol;Acc:HGNC:33128]	protein_coding
ACOT11	1	ENSG00000162390	ENST00000481208	acyl-CoA thioesterase 11 [Source:HGNC Symbol;Acc:HGNC:18156]	protein_coding
ACOT13	120	ENSG00000112304	ENST00000537591	acyl-CoA thioesterase 13 [Source:HGNC Symbol;Acc:HGNC:20999]	protein_coding
ACOT2	38	ENSG00000119673	ENST00000538782	acyl-CoA thioesterase 2 [Source:HGNC Symbol;Acc:HGNC:18431]	protein_coding
ACOT7	42	ENSG00000097021	ENST00000608083	acyl-CoA thioesterase 7 [Source:HGNC Symbol;Acc:HGNC:24157]	protein_coding
ACOT8	10	ENSG00000101473	ENST00000217455	acyl-CoA thioesterase 8 [Source:HGNC Symbol;Acc:HGNC:15919]	protein_coding
ACOT9	138	ENSG00000123130	ENST00000379303	acyl-CoA thioesterase 9 [Source:HGNC Symbol;Acc:HGNC:17152]	protein_coding
ACOX1	20	ENSG00000161533	ENST00000293217	acyl-CoA oxidase 1 [Source:HGNC Symbol;Acc:HGNC:119]	protein_coding
ACOX2	12	ENSG00000168306	ENST00000481527	acyl-CoA oxidase 2 [Source:HGNC Symbol;Acc:HGNC:120]	protein_coding
ACOX3	8	ENSG00000087008	ENST00000356406	acyl-CoA oxidase 3, pristanoyl [Source:HGNC Symbol;Acc:HGNC:121]	protein_coding
ACP1	562	ENSG00000143727	ENST00000484125	acid phosphatase 1 [Source:HGNC Symbol;Acc:HGNC:122]	protein_coding
ACP2	23	ENSG00000134575	ENST00000672073	acid phosphatase 2, lysosomal [Source:HGNC Symbol;Acc:HGNC:123]	protein_coding
ACP6	12	ENSG00000162836	ENST00000609196	acid phosphatase 6, lysophosphatidic [Source:HGNC Symbol;Acc:HGNC:29609]	protein_coding
ACSF2	6	ENSG00000167107	ENST00000510410	acyl-CoA synthetase family member 2 [Source:HGNC Symbol;Acc:HGNC:26101]	protein_coding
ACSF3	14	ENSG00000176715	ENST00000537895	acyl-CoA synthetase family member 3 [Source:HGNC Symbol;Acc:HGNC:27288]	protein_coding
ACSL1	10	ENSG00000151726	ENST00000706366	acyl-CoA synthetase long chain family member 1 [Source:HGNC Symbol;Acc:HGNC:3569]	protein_coding
ACSL3	129	ENSG00000123983	ENST00000392066	acyl-CoA synthetase long chain family member 3 [Source:HGNC Symbol;Acc:HGNC:3570]	protein_coding
ACSL4	23	ENSG00000068366	ENST00000439581	acyl-CoA synthetase long chain family member 4 [Source:HGNC Symbol;Acc:HGNC:3571]	protein_coding
ACSM3	9	ENSG00000005187	ENST00000568235	acyl-CoA synthetase medium chain family member 3 [Source:HGNC Symbol;Acc:HGNC:10522]	protein_coding
ACSS1	10	ENSG00000154930	ENST00000484396	acyl-CoA synthetase short chain family member 1 [Source:HGNC Symbol;Acc:HGNC:16091]	protein_coding
ACSS2	10	ENSG00000131069	ENST00000490046	acyl-CoA synthetase short chain family member 2 [Source:HGNC Symbol;Acc:HGNC:15814]	protein_coding
ACTB	3651	ENSG00000075624	ENST00000674681	actin beta [Source:HGNC Symbol;Acc:HGNC:132]	protein_coding
ACTBP1	3	ENSG00000229145	ENST00000417985	ACTB pseudogene 1 [Source:HGNC Symbol;Acc:HGNC:134]	processed_pseudogene
ACTBP11	5	ENSG00000188460	ENST00000436287	ACTB pseudogene 11 [Source:HGNC Symbol;Acc:HGNC:33971]	processed_pseudogene
ACTBP12	1	ENSG00000233125	ENST00000435871	ACTB pseudogene 12 [Source:HGNC Symbol;Acc:HGNC:150]	processed_pseudogene
ACTBP15	2	ENSG00000213857	ENST00000423293	ACTB pseudogene 15 [Source:HGNC Symbol;Acc:HGNC:55065]	processed_pseudogene
ACTBP2	24	ENSG00000213763	ENST00000515712	ACTB pseudogene 2 [Source:HGNC Symbol;Acc:HGNC:135]	processed_pseudogene
ACTBP7	1	ENSG00000185607	ENST00000418351	ACTB pseudogene 7 [Source:HGNC Symbol;Acc:HGNC:140]	processed_pseudogene
ACTBP9	2	ENSG00000266920	ENST00000587663	ACTB pseudogene 9 [Source:HGNC Symbol;Acc:HGNC:142]	processed_pseudogene
ACTG1	6319	ENSG00000291420	ENST00000707466	actin gamma 1 [Source:HGNC Symbol;Acc:HGNC:144]	protein_coding
ACTG1P1	3	ENSG00000178631	ENST00000415794	actin gamma 1 pseudogene 1 [Source:HGNC Symbol;Acc:HGNC:146]	processed_pseudogene
ACTG1P11	4	ENSG00000229465	ENST00000425411	actin gamma 1 pseudogene 11 [Source:HGNC Symbol;Acc:HGNC:37651]	processed_pseudogene
ACTG1P12	6	ENSG00000226642	ENST00000423183	actin gamma 1 pseudogene 12 [Source:HGNC Symbol;Acc:HGNC:44496]	processed_pseudogene
ACTG1P14	2	ENSG00000230581	ENST00000446382	actin gamma 1 pseudogene 14 [Source:HGNC Symbol;Acc:HGNC:49751]	processed_pseudogene
ACTG1P15	1	ENSG00000291988	ENST00000709475	actin gamma 1 pseudogene 15 [Source:HGNC Symbol;Acc:HGNC:51495]	processed_pseudogene
ACTG1P19	1	ENSG00000237999	ENST00000418987	actin gamma 1 pseudogene 19 [Source:HGNC Symbol;Acc:HGNC:51499]	processed_pseudogene
ACTG1P2	2	ENSG00000229129	ENST00000415776	actin gamma 1 pseudogene 2 [Source:HGNC Symbol;Acc:HGNC:147]	processed_pseudogene
ACTG1P20	7	ENSG00000241547	ENST00000486001	actin gamma 1 pseudogene 20 [Source:HGNC Symbol;Acc:HGNC:51500]	processed_pseudogene
ACTG1P21	2	ENSG00000232672	ENST00000431536	actin gamma 1 pseudogene 21 [Source:HGNC Symbol;Acc:HGNC:51501]	processed_pseudogene
ACTG1P22	3	ENSG00000271615	ENST00000603793	actin gamma 1 pseudogene 22 [Source:HGNC Symbol;Acc:HGNC:51502]	transcribed_processed_pseudogene
ACTG1P23	1	ENSG00000230362	ENST00000437653	actin gamma 1 pseudogene 23 [Source:HGNC Symbol;Acc:HGNC:51503]	processed_pseudogene
ACTG1P24	2	ENSG00000226359	ENST00000423783	actin gamma 1 pseudogene 24 [Source:HGNC Symbol;Acc:HGNC:49661]	processed_pseudogene
ACTG1P9	4	ENSG00000229349	ENST00000457622	actin gamma 1 pseudogene 9 [Source:HGNC Symbol;Acc:HGNC:154]	processed_pseudogene
ACTG2	1	ENSG00000163017	ENST00000438902	actin gamma 2, smooth muscle [Source:HGNC Symbol;Acc:HGNC:145]	protein_coding
ACTL6A	63	ENSG00000136518	ENST00000450518	actin like 6A [Source:HGNC Symbol;Acc:HGNC:24124]	protein_coding
ACTL8	1	ENSG00000117148	ENST00000375406	actin like 8 [Source:HGNC Symbol;Acc:HGNC:24018]	protein_coding
ACTMAP	16	ENSG00000188493	ENST00000470681	actin maturation protease [Source:HGNC Symbol;Acc:HGNC:24758]	protein_coding
ACTN1	139	ENSG00000072110	ENST00000394419	actinin alpha 1 [Source:HGNC Symbol;Acc:HGNC:163]	protein_coding
ACTN4	645	ENSG00000282844	ENST00000635260	actinin alpha 4 [Source:HGNC Symbol;Acc:HGNC:166]	protein_coding
ACTN4P1	3	ENSG00000213493	ENST00000514175	actinin alpha 4 pseudogene 1 [Source:HGNC Symbol;Acc:HGNC:44028]	processed_pseudogene
ACTR10	104	ENSG00000131966	ENST00000545307	actin related protein 10 [Source:HGNC Symbol;Acc:HGNC:17372]	protein_coding
ACTR1A	100	ENSG00000138107	ENST00000636707	actin related protein 1A [Source:HGNC Symbol;Acc:HGNC:167]	protein_coding
ACTR1B	23	ENSG00000291597	ENST00000708081	actin related protein 1B [Source:HGNC Symbol;Acc:HGNC:168]	protein_coding
ACTR2	322	ENSG00000138071	ENST00000476840	actin related protein 2 [Source:HGNC Symbol;Acc:HGNC:169]	protein_coding
ACTR3	400	ENSG00000115091	ENST00000263238	actin related protein 3 [Source:HGNC Symbol;Acc:HGNC:170]	protein_coding
ACTR3-AS1	3	ENSG00000228857	ENST00000420579	ACTR3 antisense RNA 1 [Source:HGNC Symbol;Acc:HGNC:53965]	lncRNA
ACTR3B	7	ENSG00000133627	ENST00000377776	actin related protein 3B [Source:HGNC Symbol;Acc:HGNC:17256]	protein_coding
ACTR3P2	1	ENSG00000232267	ENST00000439585	ACTR3 pseudogene 2 [Source:HGNC Symbol;Acc:HGNC:38676]	processed_pseudogene
ACTR5	14	ENSG00000101442	ENST00000243903	actin related protein 5 [Source:HGNC Symbol;Acc:HGNC:14671]	protein_coding
ACTR6	128	ENSG00000075089	ENST00000551652	actin related protein 6 [Source:HGNC Symbol;Acc:HGNC:24025]	protein_coding
ACTR8	12	ENSG00000113812	ENST00000335754	actin related protein 8 [Source:HGNC Symbol;Acc:HGNC:14672]	protein_coding
ACTRT3	2	ENSG00000184378	ENST00000330368	actin related protein T3 [Source:HGNC Symbol;Acc:HGNC:24022]	protein_coding
ACVR1	4	ENSG00000115170	ENST00000682025	activin A receptor type 1 [Source:HGNC Symbol;Acc:HGNC:171]	protein_coding
ACVR1B	28	ENSG00000135503	ENST00000257963	activin A receptor type 1B [Source:HGNC Symbol;Acc:HGNC:172]	protein_coding
ACVR2A	3	ENSG00000121989	ENST00000487959	activin A receptor type 2A [Source:HGNC Symbol;Acc:HGNC:173]	protein_coding
ACVR2B	9	ENSG00000114739	ENST00000352511	activin A receptor type 2B [Source:HGNC Symbol;Acc:HGNC:174]	protein_coding
ACVR2B-AS1	1	ENSG00000229589	ENST00000441531	ACVR2B antisense RNA 1 [Source:HGNC Symbol;Acc:HGNC:44161]	lncRNA
ACYP1	50	ENSG00000119640	ENST00000555463	acylphosphatase 1 [Source:HGNC Symbol;Acc:HGNC:179]	protein_coding
ACYP2	18	ENSG00000170634	ENST00000606082	acylphosphatase 2 [Source:HGNC Symbol;Acc:HGNC:180]	protein_coding
ADA	43	ENSG00000196839	ENST00000696034	adenosine deaminase [Source:HGNC Symbol;Acc:HGNC:186]	protein_coding
ADAL	10	ENSG00000168803	ENST00000562188	adenosine deaminase like [Source:HGNC Symbol;Acc:HGNC:31853]	protein_coding
ADAM10	107	ENSG00000137845	ENST00000260408	ADAM metallopeptidase domain 10 [Source:HGNC Symbol;Acc:HGNC:188]	protein_coding
ADAM11	2	ENSG00000073670	ENST00000200557	ADAM metallopeptidase domain 11 [Source:HGNC Symbol;Acc:HGNC:189]	protein_coding
ADAM15	18	ENSG00000143537	ENST00000473905	ADAM metallopeptidase domain 15 [Source:HGNC Symbol;Acc:HGNC:193]	protein_coding
ADAM17	19	ENSG00000151694	ENST00000310823	ADAM metallopeptidase domain 17 [Source:HGNC Symbol;Acc:HGNC:195]	protein_coding
ADAM18	1	ENSG00000168619	ENST00000520001	ADAM metallopeptidase domain 18 [Source:HGNC Symbol;Acc:HGNC:196]	protein_coding
ADAM19	1	ENSG00000135074	ENST00000517951	ADAM metallopeptidase domain 19 [Source:HGNC Symbol;Acc:HGNC:197]	protein_coding
ADAM21	1	ENSG00000139985	ENST00000679631	ADAM metallopeptidase domain 21 [Source:HGNC Symbol;Acc:HGNC:200]	protein_coding
ADAM22	2	ENSG00000008277	ENST00000398204	ADAM metallopeptidase domain 22 [Source:HGNC Symbol;Acc:HGNC:201]	protein_coding
ADAM23	2	ENSG00000114948	ENST00000264377	ADAM metallopeptidase domain 23 [Source:HGNC Symbol;Acc:HGNC:202]	protein_coding
ADAM32	2	ENSG00000197140	ENST00000523400	ADAM metallopeptidase domain 32 [Source:HGNC Symbol;Acc:HGNC:15479]	protein_coding
ADAM3A	1	ENSG00000197475	ENST00000461344	ADAM metallopeptidase domain 3A (pseudogene) [Source:HGNC Symbol;Acc:HGNC:209]	transcribed_unitary_pseudogene
ADAM9	334	ENSG00000168615	ENST00000678474	ADAM metallopeptidase domain 9 [Source:HGNC Symbol;Acc:HGNC:216]	protein_coding
ADAMTS10	1	ENSG00000142303	ENST00000597188	ADAM metallopeptidase with thrombospondin type 1 motif 10 [Source:HGNC Symbol;Acc:HGNC:13201]	protein_coding
ADAMTS12	9	ENSG00000281690	ENST00000625675	ADAM metallopeptidase with thrombospondin type 1 motif 12 [Source:HGNC Symbol;Acc:HGNC:14605]	protein_coding
ADAMTS15	3	ENSG00000166106	ENST00000299164	ADAM metallopeptidase with thrombospondin type 1 motif 15 [Source:HGNC Symbol;Acc:HGNC:16305]	protein_coding
ADAMTS2	1	ENSG00000087116	ENST00000251582	ADAM metallopeptidase with thrombospondin type 1 motif 2 [Source:HGNC Symbol;Acc:HGNC:218]	protein_coding
ADAMTS7	2	ENSG00000136378	ENST00000388820	ADAM metallopeptidase with thrombospondin type 1 motif 7 [Source:HGNC Symbol;Acc:HGNC:223]	protein_coding
ADAMTS7P1	1	ENSG00000281976	ENST00000634190	ADAMTS7 pseudogene 1 [Source:HGNC Symbol;Acc:HGNC:49407]	transcribed_unprocessed_pseudogene
ADAMTS7P4	2	ENSG00000218052	ENST00000561209	ADAMTS7 pseudogene 4 [Source:HGNC Symbol;Acc:HGNC:49410]	transcribed_unprocessed_pseudogene
ADAMTS9	3	ENSG00000163638	ENST00000498707	ADAM metallopeptidase with thrombospondin type 1 motif 9 [Source:HGNC Symbol;Acc:HGNC:13202]	protein_coding
ADAP2	10	ENSG00000184060	ENST00000583688	ArfGAP with dual PH domains 2 [Source:HGNC Symbol;Acc:HGNC:16487]	protein_coding
ADAR	47	ENSG00000160710	ENST00000647682	adenosine deaminase RNA specific [Source:HGNC Symbol;Acc:HGNC:225]	protein_coding
ADAT1	53	ENSG00000065457	ENST00000564657	adenosine deaminase tRNA specific 1 [Source:HGNC Symbol;Acc:HGNC:228]	protein_coding
ADAT2	8	ENSG00000189007	ENST00000606514	adenosine deaminase tRNA specific 2 [Source:HGNC Symbol;Acc:HGNC:21172]	protein_coding
ADCK1	2	ENSG00000063761	ENST00000238561	aarF domain containing kinase 1 [Source:HGNC Symbol;Acc:HGNC:19038]	protein_coding
ADCK2	3	ENSG00000133597	ENST00000072869	aarF domain containing kinase 2 [Source:HGNC Symbol;Acc:HGNC:19039]	protein_coding
ADCK5	3	ENSG00000285451	ENST00000645946	aarF domain containing kinase 5 [Source:HGNC Symbol;Acc:HGNC:21738]	protein_coding
ADCY1	4	ENSG00000164742	ENST00000432715	adenylate cyclase 1 [Source:HGNC Symbol;Acc:HGNC:232]	protein_coding
ADCY3	20	ENSG00000138031	ENST00000260600	adenylate cyclase 3 [Source:HGNC Symbol;Acc:HGNC:234]	protein_coding
ADCY6-DT	1	ENSG00000257660	ENST00000547774	ADCY6 divergent transcript [Source:HGNC Symbol;Acc:HGNC:53332]	lncRNA
ADCY7	4	ENSG00000121281	ENST00000564965	adenylate cyclase 7 [Source:HGNC Symbol;Acc:HGNC:238]	protein_coding
ADCY9	3	ENSG00000162104	ENST00000576936	adenylate cyclase 9 [Source:HGNC Symbol;Acc:HGNC:240]	protein_coding
ADD1	14	ENSG00000087274	ENST00000683351	adducin 1 [Source:HGNC Symbol;Acc:HGNC:243]	protein_coding
ADD2	56	ENSG00000075340	ENST00000403045	adducin 2 [Source:HGNC Symbol;Acc:HGNC:244]	protein_coding
ADD3	7	ENSG00000148700	ENST00000468251	adducin 3 [Source:HGNC Symbol;Acc:HGNC:245]	protein_coding
ADGRA1	4	ENSG00000197177	ENST00000392607	adhesion G protein-coupled receptor A1 [Source:HGNC Symbol;Acc:HGNC:13838]	protein_coding
ADGRA3	210	ENSG00000152990	ENST00000511051	adhesion G protein-coupled receptor A3 [Source:HGNC Symbol;Acc:HGNC:13839]	protein_coding
ADGRD1	1	ENSG00000111452	ENST00000541143	adhesion G protein-coupled receptor D1 [Source:HGNC Symbol;Acc:HGNC:19893]	protein_coding
ADGRE1	11	ENSG00000174837	ENST00000250572	adhesion G protein-coupled receptor E1 [Source:HGNC Symbol;Acc:HGNC:3336]	protein_coding
ADGRE5	21	ENSG00000123146	ENST00000587728	adhesion G protein-coupled receptor E5 [Source:HGNC Symbol;Acc:HGNC:1711]	protein_coding
ADGRF3	2	ENSG00000173567	ENST00000459892	adhesion G protein-coupled receptor F3 [Source:HGNC Symbol;Acc:HGNC:18989]	protein_coding
ADGRF4	1	ENSG00000153294	ENST00000371220	adhesion G protein-coupled receptor F4 [Source:HGNC Symbol;Acc:HGNC:19011]	protein_coding
ADGRG1	16	ENSG00000205336	ENST00000565587	adhesion G protein-coupled receptor G1 [Source:HGNC Symbol;Acc:HGNC:4512]	protein_coding
ADGRG2	9	ENSG00000173698	ENST00000379873	adhesion G protein-coupled receptor G2 [Source:HGNC Symbol;Acc:HGNC:4516]	protein_coding
ADGRG3	1	ENSG00000182885	ENST00000568245	adhesion G protein-coupled receptor G3 [Source:HGNC Symbol;Acc:HGNC:13728]	protein_coding
ADGRG6	537	ENSG00000112414	ENST00000230173	adhesion G protein-coupled receptor G6 [Source:HGNC Symbol;Acc:HGNC:13841]	protein_coding
ADGRL1	2	ENSG00000288324	ENST00000672190	adhesion G protein-coupled receptor L1 [Source:HGNC Symbol;Acc:HGNC:20973]	protein_coding
ADGRL2	31	ENSG00000117114	ENST00000674378	adhesion G protein-coupled receptor L2 [Source:HGNC Symbol;Acc:HGNC:18582]	protein_coding
ADH1A	1	ENSG00000187758	ENST00000209668	alcohol dehydrogenase 1A (class I), alpha polypeptide [Source:HGNC Symbol;Acc:HGNC:249]	protein_coding
ADH1C	2	ENSG00000248144	ENST00000515683	alcohol dehydrogenase 1C (class I), gamma polypeptide [Source:HGNC Symbol;Acc:HGNC:251]	protein_coding
ADH5	137	ENSG00000197894	ENST00000296412	alcohol dehydrogenase 5 (class III), chi polypeptide [Source:HGNC Symbol;Acc:HGNC:253]	protein_coding
ADH5P3	1	ENSG00000223694	ENST00000433842	ADH5 pseudogene 3 [Source:HGNC Symbol;Acc:HGNC:22991]	processed_pseudogene
ADH5P4	57	ENSG00000233859	ENST00000433151	ADH5 pseudogene 4 [Source:HGNC Symbol;Acc:HGNC:21377]	processed_pseudogene
ADH6	3	ENSG00000172955	ENST00000394897	alcohol dehydrogenase 6 (class V) [Source:HGNC Symbol;Acc:HGNC:255]	protein_coding
ADHFE1	2	ENSG00000147576	ENST00000415254	alcohol dehydrogenase iron containing 1 [Source:HGNC Symbol;Acc:HGNC:16354]	protein_coding
ADI1	80	ENSG00000182551	ENST00000327435	acireductone dioxygenase 1 [Source:HGNC Symbol;Acc:HGNC:30576]	protein_coding
ADIPOR1	57	ENSG00000159346	ENST00000495562	adiponectin receptor 1 [Source:HGNC Symbol;Acc:HGNC:24040]	protein_coding
ADIPOR2	36	ENSG00000285070	ENST00000643427	adiponectin receptor 2 [Source:HGNC Symbol;Acc:HGNC:24041]	protein_coding
ADIRF-AS1	2	ENSG00000272734	ENST00000609170	ADIRF antisense RNA 1 [Source:HGNC Symbol;Acc:HGNC:45127]	lncRNA
ADISSP	110	ENSG00000101220	ENST00000399683	adipose secreted signaling protein [Source:HGNC Symbol;Acc:HGNC:15873]	protein_coding
ADK	101	ENSG00000156110	ENST00000672429	adenosine kinase [Source:HGNC Symbol;Acc:HGNC:257]	protein_coding
ADM	55	ENSG00000148926	ENST00000534464	adrenomedullin [Source:HGNC Symbol;Acc:HGNC:259]	protein_coding
ADNP	38	ENSG00000101126	ENST00000371602	activity dependent neuroprotector homeobox [Source:HGNC Symbol;Acc:HGNC:15766]	protein_coding
ADNP2	2	ENSG00000101544	ENST00000262198	ADNP homeobox 2 [Source:HGNC Symbol;Acc:HGNC:23803]	protein_coding
ADO	6	ENSG00000181915	ENST00000373783	2-aminoethanethiol dioxygenase [Source:HGNC Symbol;Acc:HGNC:23506]	protein_coding
ADORA2B	24	ENSG00000170425	ENST00000304222	adenosine A2b receptor [Source:HGNC Symbol;Acc:HGNC:264]	protein_coding
ADPGK	162	ENSG00000159322	ENST00000456471	ADP dependent glucokinase [Source:HGNC Symbol;Acc:HGNC:25250]	protein_coding
ADPRH	2	ENSG00000144843	ENST00000478399	ADP-ribosylarginine hydrolase [Source:HGNC Symbol;Acc:HGNC:269]	protein_coding
ADPRHL1	12	ENSG00000153531	ENST00000682618	ADP-ribosylhydrolase like 1 [Source:HGNC Symbol;Acc:HGNC:21303]	protein_coding
ADPRM	10	ENSG00000170222	ENST00000379774	ADP-ribose/CDP-alcohol diphosphatase, manganese dependent [Source:HGNC Symbol;Acc:HGNC:30925]	protein_coding
ADPRS	25	ENSG00000116863	ENST00000373178	ADP-ribosylserine hydrolase [Source:HGNC Symbol;Acc:HGNC:21304]	protein_coding
ADRA1B	7	ENSG00000170214	ENST00000641205	adrenoceptor alpha 1B [Source:HGNC Symbol;Acc:HGNC:278]	protein_coding
ADRA1D	2	ENSG00000171873	ENST00000379453	adrenoceptor alpha 1D [Source:HGNC Symbol;Acc:HGNC:280]	protein_coding
ADRB1	19	ENSG00000043591	ENST00000369295	adrenoceptor beta 1 [Source:HGNC Symbol;Acc:HGNC:285]	protein_coding
ADRM1	93	ENSG00000130706	ENST00000491935	ADRM1 26S proteasome ubiquitin receptor [Source:HGNC Symbol;Acc:HGNC:15759]	protein_coding
ADSL	5	ENSG00000239900	ENST00000623632	adenylosuccinate lyase [Source:HGNC Symbol;Acc:HGNC:291]	protein_coding
ADSS1	3	ENSG00000185100	ENST00000710323	adenylosuccinate synthase 1 [Source:HGNC Symbol;Acc:HGNC:20093]	protein_coding
ADSS2	76	ENSG00000035687	ENST00000366535	adenylosuccinate synthase 2 [Source:HGNC Symbol;Acc:HGNC:292]	protein_coding
AEBP2	11	ENSG00000139154	ENST00000538425	AE binding protein 2 [Source:HGNC Symbol;Acc:HGNC:24051]	protein_coding
AEN	31	ENSG00000181026	ENST00000332810	apoptosis enhancing nuclease [Source:HGNC Symbol;Acc:HGNC:25722]	protein_coding
AFAP1	11	ENSG00000196526	ENST00000360265	actin filament associated protein 1 [Source:HGNC Symbol;Acc:HGNC:24017]	protein_coding
AFAP1L2	8	ENSG00000169129	ENST00000304129	actin filament associated protein 1 like 2 [Source:HGNC Symbol;Acc:HGNC:25901]	protein_coding
AFDN	18	ENSG00000130396	ENST00000515794	afadin, adherens junction formation factor [Source:HGNC Symbol;Acc:HGNC:7137]	protein_coding
AFF1	26	ENSG00000172493	ENST00000504956	ALF transcription elongation factor 1 [Source:HGNC Symbol;Acc:HGNC:7135]	protein_coding
AFF4	33	ENSG00000072364	ENST00000265343	ALF transcription elongation factor 4 [Source:HGNC Symbol;Acc:HGNC:17869]	protein_coding
AFG1L	8	ENSG00000135537	ENST00000368977	AFG1 like ATPase [Source:HGNC Symbol;Acc:HGNC:16411]	protein_coding
AFG2A	17	ENSG00000145375	ENST00000675612	AFG2 AAA ATPase homolog A [Source:HGNC Symbol;Acc:HGNC:18119]	protein_coding
AFG2B	11	ENSG00000171763	ENST00000305560	AFG2 AAA ATPase homolog B [Source:HGNC Symbol;Acc:HGNC:28762]	protein_coding
AFG3L1P	13	ENSG00000223959	ENST00000557444	AFG3 like matrix AAA peptidase subunit 1, pseudogene [Source:HGNC Symbol;Acc:HGNC:314]	transcribed_unitary_pseudogene
AFG3L2	8	ENSG00000141385	ENST00000269143	AFG3 like matrix AAA peptidase subunit 2 [Source:HGNC Symbol;Acc:HGNC:315]	protein_coding
AFMID	40	ENSG00000183077	ENST00000409257	arylformamidase [Source:HGNC Symbol;Acc:HGNC:20910]	protein_coding
AFP	1	ENSG00000081051	ENST00000513720	alpha fetoprotein [Source:HGNC Symbol;Acc:HGNC:317]	protein_coding
AFTPH	35	ENSG00000119844	ENST00000695864	aftiphilin [Source:HGNC Symbol;Acc:HGNC:25951]	protein_coding
AGA	22	ENSG00000038002	ENST00000264595	aspartylglucosaminidase [Source:HGNC Symbol;Acc:HGNC:318]	protein_coding
AGAP1	12	ENSG00000157985	ENST00000304032	ArfGAP with GTPase domain, ankyrin repeat and PH domain 1 [Source:HGNC Symbol;Acc:HGNC:16922]	protein_coding
AGAP10P	7	ENSG00000230869	ENST00000454844	ArfGAP with GTPase domain, ankyrin repeat and PH domain 10, pseudogene [Source:HGNC Symbol;Acc:HGNC:23659]	unprocessed_pseudogene
AGAP12P	1	ENSG00000288424	ENST00000672054	ArfGAP with GTPase domain, ankyrin repeat and PH domain 12, pseudogene [Source:HGNC Symbol;Acc:HGNC:23661]	transcribed_unprocessed_pseudogene
AGAP13P	6	ENSG00000243289	ENST00000417888	ArfGAP with GTPase domain, ankyrin repeat and PH domain 13, pseudogene [Source:HGNC Symbol;Acc:HGNC:23499]	unprocessed_pseudogene
AGAP14P	5	ENSG00000279058	ENST00000624701	ArfGAP with GTPase domain, ankyrin repeat and PH domain 14, pseudogene [Source:HGNC Symbol;Acc:HGNC:23660]	unprocessed_pseudogene
AGAP3	36	ENSG00000133612	ENST00000490097	ArfGAP with GTPase domain, ankyrin repeat and PH domain 3 [Source:HGNC Symbol;Acc:HGNC:16923]	protein_coding
AGAP4	10	ENSG00000188234	ENST00000448048	ArfGAP with GTPase domain, ankyrin repeat and PH domain 4 [Source:HGNC Symbol;Acc:HGNC:23459]	protein_coding
AGAP6	2	ENSG00000204149	ENST00000618025	ArfGAP with GTPase domain, ankyrin repeat and PH domain 6 [Source:HGNC Symbol;Acc:HGNC:23466]	protein_coding
AGAP7P	6	ENSG00000264204	ENST00000582299	ArfGAP with GTPase domain, ankyrin repeat and PH domain 7, pseudogene [Source:HGNC Symbol;Acc:HGNC:23465]	unprocessed_pseudogene
AGAP9	7	ENSG00000204172	ENST00000452145	ArfGAP with GTPase domain, ankyrin repeat and PH domain 9 [Source:HGNC Symbol;Acc:HGNC:23463]	protein_coding
AGBL2	3	ENSG00000285501	ENST00000644932	AGBL carboxypeptidase 2 [Source:HGNC Symbol;Acc:HGNC:26296]	protein_coding
AGBL3	9	ENSG00000146856	ENST00000436302	AGBL carboxypeptidase 3 [Source:HGNC Symbol;Acc:HGNC:27981]	protein_coding
AGBL5	10	ENSG00000084693	ENST00000421915	AGBL carboxypeptidase 5 [Source:HGNC Symbol;Acc:HGNC:26147]	protein_coding
AGFG1	109	ENSG00000173744	ENST00000409979	ArfGAP with FG repeats 1 [Source:HGNC Symbol;Acc:HGNC:5175]	protein_coding
AGFG2	17	ENSG00000106351	ENST00000300176	ArfGAP with FG repeats 2 [Source:HGNC Symbol;Acc:HGNC:5177]	protein_coding
AGGF1	27	ENSG00000164252	ENST00000503538	angiogenic factor with G-patch and FHA domains 1 [Source:HGNC Symbol;Acc:HGNC:24684]	protein_coding
AGK	21	ENSG00000006530	ENST00000473247	acylglycerol kinase [Source:HGNC Symbol;Acc:HGNC:21869]	protein_coding
AGL	13	ENSG00000162688	ENST00000361915	amylo-alpha-1, 6-glucosidase, 4-alpha-glucanotransferase [Source:HGNC Symbol;Acc:HGNC:321]	protein_coding
AGMAT	10	ENSG00000116771	ENST00000375826	agmatinase [Source:HGNC Symbol;Acc:HGNC:18407]	protein_coding
AGO1	20	ENSG00000092847	ENST00000373206	argonaute RISC component 1 [Source:HGNC Symbol;Acc:HGNC:3262]	protein_coding
AGO2	29	ENSG00000123908	ENST00000220592	argonaute RISC catalytic component 2 [Source:HGNC Symbol;Acc:HGNC:3263]	protein_coding
AGO3	12	ENSG00000126070	ENST00000324350	argonaute RISC catalytic component 3 [Source:HGNC Symbol;Acc:HGNC:18421]	protein_coding
AGO4	4	ENSG00000134698	ENST00000373210	argonaute RISC component 4 [Source:HGNC Symbol;Acc:HGNC:18424]	protein_coding
AGPAT1	1	ENSG00000236873	ENST00000433896	1-acylglycerol-3-phosphate O-acyltransferase 1 [Source:HGNC Symbol;Acc:HGNC:324]	protein_coding
AGPAT2	21	ENSG00000169692	ENST00000371694	1-acylglycerol-3-phosphate O-acyltransferase 2 [Source:HGNC Symbol;Acc:HGNC:325]	protein_coding
AGPAT3	7	ENSG00000160216	ENST00000291572	1-acylglycerol-3-phosphate O-acyltransferase 3 [Source:HGNC Symbol;Acc:HGNC:326]	protein_coding
AGPAT4	4	ENSG00000026652	ENST00000320285	1-acylglycerol-3-phosphate O-acyltransferase 4 [Source:HGNC Symbol;Acc:HGNC:20885]	protein_coding
AGPAT5	72	ENSG00000284980	ENST00000646327	1-acylglycerol-3-phosphate O-acyltransferase 5 [Source:HGNC Symbol;Acc:HGNC:20886]	protein_coding
AGPS	337	ENSG00000018510	ENST00000680705	alkylglycerone phosphate synthase [Source:HGNC Symbol;Acc:HGNC:327]	protein_coding
AGR2	856	ENSG00000106541	ENST00000419304	anterior gradient 2, protein disulphide isomerase family member [Source:HGNC Symbol;Acc:HGNC:328]	protein_coding
AGR3	3	ENSG00000173467	ENST00000310398	anterior gradient 3, protein disulphide isomerase family member [Source:HGNC Symbol;Acc:HGNC:24167]	protein_coding
AGRN	11	ENSG00000188157	ENST00000379370	agrin [Source:HGNC Symbol;Acc:HGNC:329]	protein_coding
AGTPBP1	34	ENSG00000135049	ENST00000376083	ATP/GTP binding carboxypeptidase 1 [Source:HGNC Symbol;Acc:HGNC:17258]	protein_coding
AGTRAP	104	ENSG00000177674	ENST00000376637	angiotensin II receptor associated protein [Source:HGNC Symbol;Acc:HGNC:13539]	protein_coding
AHCTF1	36	ENSG00000153207	ENST00000470300	AT-hook containing transcription factor 1 [Source:HGNC Symbol;Acc:HGNC:24618]	protein_coding
AHCTF1P1	20	ENSG00000226121	ENST00000420969	AT-hook containing transcription factor 1 pseudogene 1 [Source:HGNC Symbol;Acc:HGNC:24620]	processed_pseudogene
AHCY	343	ENSG00000101444	ENST00000217426	adenosylhomocysteinase [Source:HGNC Symbol;Acc:HGNC:343]	protein_coding
AHCYL1	51	ENSG00000168710	ENST00000393614	adenosylhomocysteinase like 1 [Source:HGNC Symbol;Acc:HGNC:344]	protein_coding
AHCYL2	6	ENSG00000158467	ENST00000325006	adenosylhomocysteinase like 2 [Source:HGNC Symbol;Acc:HGNC:22204]	protein_coding
AHDC1	7	ENSG00000126705	ENST00000247087	AT-hook DNA binding motif containing 1 [Source:HGNC Symbol;Acc:HGNC:25230]	protein_coding
AHI1	22	ENSG00000135541	ENST00000681331	Abelson helper integration site 1 [Source:HGNC Symbol;Acc:HGNC:21575]	protein_coding
AHNAK	267	ENSG00000124942	ENST00000530124	AHNAK nucleoprotein [Source:HGNC Symbol;Acc:HGNC:347]	protein_coding
AHNAK2	76	ENSG00000185567	ENST00000555122	AHNAK nucleoprotein 2 [Source:HGNC Symbol;Acc:HGNC:20125]	protein_coding
AHR	41	ENSG00000106546	ENST00000645559	aryl hydrocarbon receptor [Source:HGNC Symbol;Acc:HGNC:348]	protein_coding
AHSA1	254	ENSG00000100591	ENST00000555133	activator of HSP90 ATPase activity 1 [Source:HGNC Symbol;Acc:HGNC:1189]	protein_coding
AHSA2P	43	ENSG00000173209	ENST00000489653	activator of HSP90 ATPase homolog 2, pseudogene [Source:HGNC Symbol;Acc:HGNC:20437]	transcribed_unitary_pseudogene
AIDA	44	ENSG00000186063	ENST00000340020	axin interactor, dorsalization associated [Source:HGNC Symbol;Acc:HGNC:25761]	protein_coding
AIDAP1	9	ENSG00000230154	ENST00000456674	AIDA pseudogene 1 [Source:HGNC Symbol;Acc:HGNC:54663]	processed_pseudogene
AIDAP2	15	ENSG00000251429	ENST00000514881	AIDA pseudogene 2 [Source:HGNC Symbol;Acc:HGNC:54664]	transcribed_processed_pseudogene
AIF1L	1	ENSG00000126878	ENST00000372309	allograft inflammatory factor 1 like [Source:HGNC Symbol;Acc:HGNC:28904]	protein_coding
AIFM1	113	ENSG00000156709	ENST00000675050	apoptosis inducing factor mitochondria associated 1 [Source:HGNC Symbol;Acc:HGNC:8768]	protein_coding
AIFM1P1	1	ENSG00000225509	ENST00000413342	AIFM1 pseudogene 1 [Source:HGNC Symbol;Acc:HGNC:44884]	processed_pseudogene
AIFM2	42	ENSG00000042286	ENST00000373248	apoptosis inducing factor mitochondria associated 2 [Source:HGNC Symbol;Acc:HGNC:21411]	protein_coding
AIG1	33	ENSG00000146416	ENST00000367601	androgen induced 1 [Source:HGNC Symbol;Acc:HGNC:21607]	protein_coding
AIMP1	32	ENSG00000164022	ENST00000510207	aminoacyl tRNA synthetase complex interacting multifunctional protein 1 [Source:HGNC Symbol;Acc:HGNC:10648]	protein_coding
AIMP2	155	ENSG00000106305	ENST00000400479	aminoacyl tRNA synthetase complex interacting multifunctional protein 2 [Source:HGNC Symbol;Acc:HGNC:20609]	protein_coding
AIP	67	ENSG00000110711	ENST00000682699	aryl hydrocarbon receptor interacting protein [Source:HGNC Symbol;Acc:HGNC:358]	protein_coding
AIRIM	26	ENSG00000116922	ENST00000358011	AFG2 interacting ribosome maturation factor [Source:HGNC Symbol;Acc:HGNC:26039]	protein_coding
AJM1	6	ENSG00000232434	ENST00000436881	apical junction component 1 homolog [Source:HGNC Symbol;Acc:HGNC:37284]	protein_coding
AJUBA	66	ENSG00000129474	ENST00000262713	ajuba LIM protein [Source:HGNC Symbol;Acc:HGNC:20250]	protein_coding
AJUBA-DT	4	ENSG00000258457	ENST00000557615	AJUBA divergent transcript [Source:HGNC Symbol;Acc:HGNC:55449]	lncRNA
AK1	1	ENSG00000106992	ENST00000644144	adenylate kinase 1 [Source:HGNC Symbol;Acc:HGNC:361]	protein_coding
AK2	271	ENSG00000004455	ENST00000373449	adenylate kinase 2 [Source:HGNC Symbol;Acc:HGNC:362]	protein_coding
AK2P2	1	ENSG00000242272	ENST00000439142	adenylate kinase 2 pseudogene 2 [Source:HGNC Symbol;Acc:HGNC:33542]	processed_pseudogene
AK3	34	ENSG00000147853	ENST00000381809	adenylate kinase 3 [Source:HGNC Symbol;Acc:HGNC:17376]	protein_coding
AK3P3	1	ENSG00000230042	ENST00000431883	AK3 pseudogene 3 [Source:HGNC Symbol;Acc:HGNC:39062]	processed_pseudogene
AK4	75	ENSG00000162433	ENST00000497030	adenylate kinase 4 [Source:HGNC Symbol;Acc:HGNC:363]	protein_coding
AK4P1	25	ENSG00000291723	ENST00000708447	adenylate kinase 4 pseudogene 1 [Source:HGNC Symbol;Acc:HGNC:364]	processed_pseudogene
AK4P3	11	ENSG00000233381	ENST00000418260	adenylate kinase 4 pseudogene 3 [Source:HGNC Symbol;Acc:HGNC:21596]	protein_coding
AK5	5	ENSG00000154027	ENST00000354567	adenylate kinase 5 [Source:HGNC Symbol;Acc:HGNC:365]	protein_coding
AK6	138	ENSG00000279247	ENST00000612207	adenylate kinase 6 [Source:HGNC Symbol;Acc:HGNC:49151]	protein_coding
AK6P1	2	ENSG00000256614	ENST00000540219	adenylate kinase 6 pseudogene 1 [Source:HGNC Symbol;Acc:HGNC:51678]	processed_pseudogene
AK6P2	3	ENSG00000257173	ENST00000549020	adenylate kinase 6 pseudogene 2 [Source:HGNC Symbol;Acc:HGNC:51679]	processed_pseudogene
AK7	6	ENSG00000140057	ENST00000267584	adenylate kinase 7 [Source:HGNC Symbol;Acc:HGNC:20091]	protein_coding
AK9	7	ENSG00000155085	ENST00000470564	adenylate kinase 9 [Source:HGNC Symbol;Acc:HGNC:33814]	protein_coding
AKAP1	30	ENSG00000121057	ENST00000575322	A-kinase anchoring protein 1 [Source:HGNC Symbol;Acc:HGNC:367]	protein_coding
AKAP1-DT	1	ENSG00000263004	ENST00000656535	AKAP1 divergent transcript [Source:HGNC Symbol;Acc:HGNC:55339]	lncRNA
AKAP10	10	ENSG00000108599	ENST00000225737	A-kinase anchoring protein 10 [Source:HGNC Symbol;Acc:HGNC:368]	protein_coding
AKAP11	56	ENSG00000023516	ENST00000025301	A-kinase anchoring protein 11 [Source:HGNC Symbol;Acc:HGNC:369]	protein_coding
AKAP12	224	ENSG00000131016	ENST00000253332	A-kinase anchoring protein 12 [Source:HGNC Symbol;Acc:HGNC:370]	protein_coding
AKAP13	25	ENSG00000170776	ENST00000560571	A-kinase anchoring protein 13 [Source:HGNC Symbol;Acc:HGNC:371]	protein_coding
AKAP17A	6	ENSG00000292343	ENST00000711132	A-kinase anchoring protein 17A [Source:HGNC Symbol;Acc:HGNC:18783]	protein_coding
AKAP3	1	ENSG00000111254	ENST00000545990	A-kinase anchoring protein 3 [Source:HGNC Symbol;Acc:HGNC:373]	protein_coding
AKAP5	6	ENSG00000179841	ENST00000394718	A-kinase anchoring protein 5 [Source:HGNC Symbol;Acc:HGNC:375]	protein_coding
AKAP6	1	ENSG00000151320	ENST00000280979	A-kinase anchoring protein 6 [Source:HGNC Symbol;Acc:HGNC:376]	protein_coding
AKAP7	12	ENSG00000118507	ENST00000431975	A-kinase anchoring protein 7 [Source:HGNC Symbol;Acc:HGNC:377]	protein_coding
AKAP8	14	ENSG00000105127	ENST00000269701	A-kinase anchoring protein 8 [Source:HGNC Symbol;Acc:HGNC:378]	protein_coding
AKAP8L	3	ENSG00000011243	ENST00000397410	A-kinase anchoring protein 8 like [Source:HGNC Symbol;Acc:HGNC:29857]	protein_coding
AKAP9	53	ENSG00000127914	ENST00000680534	A-kinase anchoring protein 9 [Source:HGNC Symbol;Acc:HGNC:379]	protein_coding
AKIP1	65	ENSG00000166452	ENST00000299576	A-kinase interacting protein 1 [Source:HGNC Symbol;Acc:HGNC:1170]	protein_coding
AKIRIN1	33	ENSG00000174574	ENST00000432648	akirin 1 [Source:HGNC Symbol;Acc:HGNC:25744]	protein_coding
AKIRIN2	21	ENSG00000135334	ENST00000257787	akirin 2 [Source:HGNC Symbol;Acc:HGNC:21407]	protein_coding
AKNA	7	ENSG00000106948	ENST00000374088	AT-hook transcription factor [Source:HGNC Symbol;Acc:HGNC:24108]	protein_coding
AKR1A1	110	ENSG00000117448	ENST00000372070	aldo-keto reductase family 1 member A1 [Source:HGNC Symbol;Acc:HGNC:380]	protein_coding
AKR1B1	1850	ENSG00000085662	ENST00000285930	aldo-keto reductase family 1 member B [Source:HGNC Symbol;Acc:HGNC:381]	protein_coding
AKR1B10	7101	ENSG00000198074	ENST00000359579	aldo-keto reductase family 1 member B10 [Source:HGNC Symbol;Acc:HGNC:382]	protein_coding
AKR1B10P1	42	ENSG00000213606	ENST00000425765	aldo-keto reductase family 1 member B10 pseudogene 1 [Source:HGNC Symbol;Acc:HGNC:45062]	processed_pseudogene
AKR1B15	11	ENSG00000227471	ENST00000457545	aldo-keto reductase family 1 member B15 [Source:HGNC Symbol;Acc:HGNC:37281]	protein_coding
AKR1B1P1	5	ENSG00000229991	ENST00000429105	aldehyde reductase family 1 member B1 pseudogene 1 [Source:HGNC Symbol;Acc:HGNC:420]	processed_pseudogene
AKR1B1P2	1	ENSG00000213452	ENST00000494640	aldo-keto reductase family 1 member B1 pseudogene 2 [Source:HGNC Symbol;Acc:HGNC:425]	processed_pseudogene
AKR1B1P3	2	ENSG00000213785	ENST00000525311	aldo-keto reductase family 1 member B1 pseudogene 3 [Source:HGNC Symbol;Acc:HGNC:422]	processed_pseudogene
AKR1B1P7	1	ENSG00000266899	ENST00000587229	aldo-keto reductase family 1 member B1 pseudogene 7 [Source:HGNC Symbol;Acc:HGNC:33497]	processed_pseudogene
AKR1C1	4371	ENSG00000187134	ENST00000477661	aldo-keto reductase family 1 member C1 [Source:HGNC Symbol;Acc:HGNC:384]	protein_coding
AKR1C2	6060	ENSG00000151632	ENST00000380753	aldo-keto reductase family 1 member C2 [Source:HGNC Symbol;Acc:HGNC:385]	protein_coding
AKR1C3	3502	ENSG00000196139	ENST00000605781	aldo-keto reductase family 1 member C3 [Source:HGNC Symbol;Acc:HGNC:386]	protein_coding
AKR1C4	4	ENSG00000198610	ENST00000469875	aldo-keto reductase family 1 member C4 [Source:HGNC Symbol;Acc:HGNC:387]	protein_coding
AKR1E2	6	ENSG00000165568	ENST00000533295	aldo-keto reductase family 1 member E2 [Source:HGNC Symbol;Acc:HGNC:23437]	protein_coding
AKR7A2	33	ENSG00000053371	ENST00000235835	aldo-keto reductase family 7 member A2 [Source:HGNC Symbol;Acc:HGNC:389]	protein_coding
AKR7L	1	ENSG00000211454	ENST00000457194	aldo-keto reductase family 7 like (gene/pseudogene) [Source:HGNC Symbol;Acc:HGNC:24056]	protein_coding
AKT1S1	37	ENSG00000204673	ENST00000391834	AKT1 substrate 1 [Source:HGNC Symbol;Acc:HGNC:28426]	protein_coding
AKT2	88	ENSG00000105221	ENST00000392038	AKT serine/threonine kinase 2 [Source:HGNC Symbol;Acc:HGNC:392]	protein_coding
AKT3	18	ENSG00000275199	ENST00000613395	AKT serine/threonine kinase 3 [Source:HGNC Symbol;Acc:HGNC:393]	protein_coding
AKTIP	15	ENSG00000166971	ENST00000394657	AKT interacting protein [Source:HGNC Symbol;Acc:HGNC:16710]	protein_coding
AKTIPP2	10	ENSG00000226432	ENST00000514047	AKTIP pseudogene 2 [Source:HGNC Symbol;Acc:HGNC:56420]	processed_pseudogene
ALAD	13	ENSG00000148218	ENST00000409155	aminolevulinate dehydratase [Source:HGNC Symbol;Acc:HGNC:395]	protein_coding
ALAS1	34	ENSG00000023330	ENST00000469224	5'-aminolevulinate synthase 1 [Source:HGNC Symbol;Acc:HGNC:396]	protein_coding
ALCAM	113	ENSG00000170017	ENST00000306107	activated leukocyte cell adhesion molecule [Source:HGNC Symbol;Acc:HGNC:400]	protein_coding
ALDH16A1	2	ENSG00000161618	ENST00000540132	aldehyde dehydrogenase 16 family member A1 [Source:HGNC Symbol;Acc:HGNC:28114]	protein_coding
ALDH18A1	57	ENSG00000059573	ENST00000371224	aldehyde dehydrogenase 18 family member A1 [Source:HGNC Symbol;Acc:HGNC:9722]	protein_coding
ALDH1A1	7646	ENSG00000165092	ENST00000297785	aldehyde dehydrogenase 1 family member A1 [Source:HGNC Symbol;Acc:HGNC:402]	protein_coding
ALDH1A3	2	ENSG00000184254	ENST00000561338	aldehyde dehydrogenase 1 family member A3 [Source:HGNC Symbol;Acc:HGNC:409]	protein_coding
ALDH1A3-AS1	1	ENSG00000259583	ENST00000560351	ALDH1A3 antisense RNA 1 [Source:HGNC Symbol;Acc:HGNC:55416]	lncRNA
ALDH1B1	87	ENSG00000137124	ENST00000377698	aldehyde dehydrogenase 1 family member B1 [Source:HGNC Symbol;Acc:HGNC:407]	protein_coding
ALDH1L1	1	ENSG00000144908	ENST00000273450	aldehyde dehydrogenase 1 family member L1 [Source:HGNC Symbol;Acc:HGNC:3978]	protein_coding
ALDH1L2	2	ENSG00000136010	ENST00000549335	aldehyde dehydrogenase 1 family member L2 [Source:HGNC Symbol;Acc:HGNC:26777]	protein_coding
ALDH2	26	ENSG00000111275	ENST00000416293	aldehyde dehydrogenase 2 family member [Source:HGNC Symbol;Acc:HGNC:404]	protein_coding
ALDH3A1	874	ENSG00000108602	ENST00000395555	aldehyde dehydrogenase 3 family member A1 [Source:HGNC Symbol;Acc:HGNC:405]	protein_coding
ALDH3A2	268	ENSG00000072210	ENST00000581518	aldehyde dehydrogenase 3 family member A2 [Source:HGNC Symbol;Acc:HGNC:403]	protein_coding
ALDH3B1	80	ENSG00000006534	ENST00000614849	aldehyde dehydrogenase 3 family member B1 [Source:HGNC Symbol;Acc:HGNC:410]	protein_coding
ALDH4A1	56	ENSG00000159423	ENST00000290597	aldehyde dehydrogenase 4 family member A1 [Source:HGNC Symbol;Acc:HGNC:406]	protein_coding
ALDH5A1	13	ENSG00000112294	ENST00000491546	aldehyde dehydrogenase 5 family member A1 [Source:HGNC Symbol;Acc:HGNC:408]	protein_coding
ALDH6A1	11	ENSG00000119711	ENST00000553458	aldehyde dehydrogenase 6 family member A1 [Source:HGNC Symbol;Acc:HGNC:7179]	protein_coding
ALDH7A1	42	ENSG00000164904	ENST00000637782	aldehyde dehydrogenase 7 family member A1 [Source:HGNC Symbol;Acc:HGNC:877]	protein_coding
ALDH7A1P1	24	ENSG00000251400	ENST00000510973	aldehyde dehydrogenase 7 family member A1 pseudogene 1 [Source:HGNC Symbol;Acc:HGNC:878]	processed_pseudogene
ALDH9A1	36	ENSG00000143149	ENST00000354775	aldehyde dehydrogenase 9 family member A1 [Source:HGNC Symbol;Acc:HGNC:412]	protein_coding
ALDOA	121	ENSG00000149925	ENST00000562302	aldolase, fructose-bisphosphate A [Source:HGNC Symbol;Acc:HGNC:414]	protein_coding
ALDOAP1	1	ENSG00000242849	ENST00000491506	ALDOA pseudogene 1 [Source:HGNC Symbol;Acc:HGNC:415]	processed_pseudogene
ALDOAP2	1	ENSG00000214297	ENST00000398050	ALDOA pseudogene 2 [Source:HGNC Symbol;Acc:HGNC:416]	processed_pseudogene
ALG1	16	ENSG00000033011	ENST00000632058	ALG1 chitobiosyldiphosphodolichol beta-mannosyltransferase [Source:HGNC Symbol;Acc:HGNC:18294]	protein_coding
ALG10	7	ENSG00000139133	ENST00000266483	ALG10 alpha-1,2-glucosyltransferase [Source:HGNC Symbol;Acc:HGNC:23162]	protein_coding
ALG10B	22	ENSG00000175548	ENST00000308742	ALG10 alpha-1,2-glucosyltransferase B [Source:HGNC Symbol;Acc:HGNC:31088]	protein_coding
ALG11	20	ENSG00000253710	ENST00000649708	ALG11 alpha-1,2-mannosyltransferase [Source:HGNC Symbol;Acc:HGNC:32456]	protein_coding
ALG12	42	ENSG00000182858	ENST00000330817	ALG12 alpha-1,6-mannosyltransferase [Source:HGNC Symbol;Acc:HGNC:19358]	protein_coding
ALG13	127	ENSG00000101901	ENST00000487141	ALG13 UDP-N-acetylglucosaminyltransferase subunit [Source:HGNC Symbol;Acc:HGNC:30881]	protein_coding
ALG14	50	ENSG00000172339	ENST00000370205	ALG14 UDP-N-acetylglucosaminyltransferase subunit [Source:HGNC Symbol;Acc:HGNC:28287]	protein_coding
ALG1L10P	2	ENSG00000254016	ENST00000437882	ALG1 like 10, pseudogene [Source:HGNC Symbol;Acc:HGNC:44379]	unprocessed_pseudogene
ALG1L8P	2	ENSG00000227620	ENST00000533887	ALG1 like 8, pseudogene [Source:HGNC Symbol;Acc:HGNC:44377]	unprocessed_pseudogene
ALG2	26	ENSG00000119523	ENST00000476832	ALG2 alpha-1,3/1,6-mannosyltransferase [Source:HGNC Symbol;Acc:HGNC:23159]	protein_coding
ALG3	81	ENSG00000214160	ENST00000397676	ALG3 alpha-1,3- mannosyltransferase [Source:HGNC Symbol;Acc:HGNC:23056]	protein_coding
ALG5	65	ENSG00000120697	ENST00000679673	ALG5 dolichyl-phosphate beta-glucosyltransferase [Source:HGNC Symbol;Acc:HGNC:20266]	protein_coding
ALG6	15	ENSG00000088035	ENST00000647818	ALG6 alpha-1,3-glucosyltransferase [Source:HGNC Symbol;Acc:HGNC:23157]	protein_coding
ALG8	121	ENSG00000159063	ENST00000679559	ALG8 alpha-1,3-glucosyltransferase [Source:HGNC Symbol;Acc:HGNC:23161]	protein_coding
ALKBH1	10	ENSG00000100601	ENST00000216489	alkB homolog 1, histone H2A dioxygenase [Source:HGNC Symbol;Acc:HGNC:17911]	protein_coding
ALKBH2	81	ENSG00000189046	ENST00000343075	alkB homolog 2, alpha-ketoglutarate dependent dioxygenase [Source:HGNC Symbol;Acc:HGNC:32487]	protein_coding
ALKBH3	27	ENSG00000166199	ENST00000532962	alkB homolog 3, alpha-ketoglutarate dependent dioxygenase [Source:HGNC Symbol;Acc:HGNC:30141]	protein_coding
ALKBH4	3	ENSG00000160993	ENST00000292566	alkB homolog 4, lysine demethylase [Source:HGNC Symbol;Acc:HGNC:21900]	protein_coding
ALKBH5	68	ENSG00000091542	ENST00000541285	alkB homolog 5, RNA demethylase [Source:HGNC Symbol;Acc:HGNC:25996]	protein_coding
ALKBH7	33	ENSG00000125652	ENST00000245812	alkB homolog 7 [Source:HGNC Symbol;Acc:HGNC:21306]	protein_coding
ALKBH8	8	ENSG00000137760	ENST00000428149	alkB homolog 8, tRNA methyltransferase [Source:HGNC Symbol;Acc:HGNC:25189]	protein_coding
ALMS1	14	ENSG00000116127	ENST00000484298	ALMS1 centrosome and basal body associated protein [Source:HGNC Symbol;Acc:HGNC:428]	protein_coding
ALMS1-IT1	1	ENSG00000291477	ENST00000707632	ALMS1 intronic transcript 1 [Source:HGNC Symbol;Acc:HGNC:41305]	lncRNA
ALOX5AP	2	ENSG00000132965	ENST00000617770	arachidonate 5-lipoxygenase activating protein [Source:HGNC Symbol;Acc:HGNC:436]	protein_coding
ALPK1	35	ENSG00000073331	ENST00000514594	alpha kinase 1 [Source:HGNC Symbol;Acc:HGNC:20917]	protein_coding
ALPK2	9	ENSG00000198796	ENST00000361673	alpha kinase 2 [Source:HGNC Symbol;Acc:HGNC:20565]	protein_coding
ALPL	1	ENSG00000162551	ENST00000468526	alkaline phosphatase, biomineralization associated [Source:HGNC Symbol;Acc:HGNC:438]	protein_coding
ALS2	21	ENSG00000003393	ENST00000264276	alsin Rho guanine nucleotide exchange factor ALS2 [Source:HGNC Symbol;Acc:HGNC:443]	protein_coding
ALS2CL	1	ENSG00000178038	ENST00000318962	ALS2 C-terminal like [Source:HGNC Symbol;Acc:HGNC:20605]	protein_coding
ALX1	2	ENSG00000180318	ENST00000316824	ALX homeobox 1 [Source:HGNC Symbol;Acc:HGNC:1494]	protein_coding
ALYREF	184	ENSG00000183684	ENST00000505490	Aly/REF export factor [Source:HGNC Symbol;Acc:HGNC:19071]	protein_coding
AMACR	2	ENSG00000242110	ENST00000335606	alpha-methylacyl-CoA racemase [Source:HGNC Symbol;Acc:HGNC:451]	protein_coding
AMBP	6	ENSG00000106927	ENST00000265132	alpha-1-microglobulin/bikunin precursor [Source:HGNC Symbol;Acc:HGNC:453]	protein_coding
AMBRA1	18	ENSG00000110497	ENST00000314845	autophagy and beclin 1 regulator 1 [Source:HGNC Symbol;Acc:HGNC:25990]	protein_coding
AMD1	295	ENSG00000123505	ENST00000451850	adenosylmethionine decarboxylase 1 [Source:HGNC Symbol;Acc:HGNC:457]	protein_coding
AMDHD1	1	ENSG00000139344	ENST00000266736	amidohydrolase domain containing 1 [Source:HGNC Symbol;Acc:HGNC:28577]	protein_coding
AMDHD2	1	ENSG00000162066	ENST00000568263	amidohydrolase domain containing 2 [Source:HGNC Symbol;Acc:HGNC:24262]	protein_coding
AMFR	12	ENSG00000159461	ENST00000290649	autocrine motility factor receptor [Source:HGNC Symbol;Acc:HGNC:463]	protein_coding
AMH	1	ENSG00000104899	ENST00000592877	anti-Mullerian hormone [Source:HGNC Symbol;Acc:HGNC:464]	protein_coding
AMHR2	4	ENSG00000135409	ENST00000257863	anti-Mullerian hormone receptor type 2 [Source:HGNC Symbol;Acc:HGNC:465]	protein_coding
AMIGO1	1	ENSG00000181754	ENST00000369864	adhesion molecule with Ig like domain 1 [Source:HGNC Symbol;Acc:HGNC:20824]	protein_coding
AMIGO2	75	ENSG00000139211	ENST00000266581	adhesion molecule with Ig like domain 2 [Source:HGNC Symbol;Acc:HGNC:24073]	protein_coding
AMMECR1	24	ENSG00000101935	ENST00000262844	AMMECR nuclear protein 1 [Source:HGNC Symbol;Acc:HGNC:467]	protein_coding
AMMECR1L	13	ENSG00000144233	ENST00000272647	AMMECR1 like [Source:HGNC Symbol;Acc:HGNC:28658]	protein_coding
AMN1	2	ENSG00000151743	ENST00000281471	antagonist of mitotic exit network 1 homolog [Source:HGNC Symbol;Acc:HGNC:27281]	protein_coding
AMOTL1	22	ENSG00000166025	ENST00000299004	angiomotin like 1 [Source:HGNC Symbol;Acc:HGNC:17811]	protein_coding
AMOTL2	31	ENSG00000114019	ENST00000249883	angiomotin like 2 [Source:HGNC Symbol;Acc:HGNC:17812]	protein_coding
AMPD2	4	ENSG00000116337	ENST00000673915	adenosine monophosphate deaminase 2 [Source:HGNC Symbol;Acc:HGNC:469]	protein_coding
AMPD3	2	ENSG00000133805	ENST00000527261	adenosine monophosphate deaminase 3 [Source:HGNC Symbol;Acc:HGNC:470]	protein_coding
AMT	2	ENSG00000145020	ENST00000636199	aminomethyltransferase [Source:HGNC Symbol;Acc:HGNC:473]	protein_coding
AMY1A	10	ENSG00000237763	ENST00000370083	amylase alpha 1A [Source:HGNC Symbol;Acc:HGNC:474]	protein_coding
AMY1B	12	ENSG00000174876	ENST00000330330	amylase alpha 1B [Source:HGNC Symbol;Acc:HGNC:475]	protein_coding
AMY2B	3	ENSG00000240038	ENST00000477657	amylase alpha 2B [Source:HGNC Symbol;Acc:HGNC:478]	protein_coding
AMZ2	128	ENSG00000196704	ENST00000674770	archaelysin family metallopeptidase 2 [Source:HGNC Symbol;Acc:HGNC:28041]	protein_coding
AMZ2P1	9	ENSG00000214174	ENST00000565833	AMZ2 pseudogene 1 [Source:HGNC Symbol;Acc:HGNC:26491]	transcribed_unprocessed_pseudogene
ANAPC1	51	ENSG00000153107	ENST00000643447	anaphase promoting complex subunit 1 [Source:HGNC Symbol;Acc:HGNC:19988]	protein_coding
ANAPC10	19	ENSG00000164162	ENST00000641499	anaphase promoting complex subunit 10 [Source:HGNC Symbol;Acc:HGNC:24077]	protein_coding
ANAPC11	1538	ENSG00000141552	ENST00000571570	anaphase promoting complex subunit 11 [Source:HGNC Symbol;Acc:HGNC:14452]	protein_coding
ANAPC13	105	ENSG00000129055	ENST00000510994	anaphase promoting complex subunit 13 [Source:HGNC Symbol;Acc:HGNC:24540]	protein_coding
ANAPC15	1	ENSG00000110200	ENST00000502597	anaphase promoting complex subunit 15 [Source:HGNC Symbol;Acc:HGNC:24531]	protein_coding
ANAPC16	67	ENSG00000166295	ENST00000615507	anaphase promoting complex subunit 16 [Source:HGNC Symbol;Acc:HGNC:26976]	protein_coding
ANAPC1P2	2	ENSG00000285793	ENST00000648819	ANAPC1 pseudogene 2 [Source:NCBI gene (formerly Entrezgene);Acc:285074]	lncRNA
ANAPC1P6	1	ENSG00000235486	ENST00000447760	ANAPC1 pseudogene 6 [Source:HGNC Symbol;Acc:HGNC:54712]	unprocessed_pseudogene
ANAPC2	10	ENSG00000176248	ENST00000487917	anaphase promoting complex subunit 2 [Source:HGNC Symbol;Acc:HGNC:19989]	protein_coding
ANAPC4	38	ENSG00000053900	ENST00000315368	anaphase promoting complex subunit 4 [Source:HGNC Symbol;Acc:HGNC:19990]	protein_coding
ANAPC5	171	ENSG00000089053	ENST00000422342	anaphase promoting complex subunit 5 [Source:HGNC Symbol;Acc:HGNC:15713]	protein_coding
ANAPC7	35	ENSG00000196510	ENST00000455511	anaphase promoting complex subunit 7 [Source:HGNC Symbol;Acc:HGNC:17380]	protein_coding
ANG	4	ENSG00000214274	ENST00000336811	angiogenin [Source:HGNC Symbol;Acc:HGNC:483]	protein_coding
ANGEL1	5	ENSG00000013523	ENST00000554058	angel homolog 1 [Source:HGNC Symbol;Acc:HGNC:19961]	protein_coding
ANGEL2	28	ENSG00000174606	ENST00000366962	angel homolog 2 [Source:HGNC Symbol;Acc:HGNC:30534]	protein_coding
ANGPT1	5	ENSG00000154188	ENST00000517746	angiopoietin 1 [Source:HGNC Symbol;Acc:HGNC:484]	protein_coding
ANGPTL1	1	ENSG00000116194	ENST00000234816	angiopoietin like 1 [Source:HGNC Symbol;Acc:HGNC:489]	protein_coding
ANGPTL4	10	ENSG00000167772	ENST00000601886	angiopoietin like 4 [Source:HGNC Symbol;Acc:HGNC:16039]	protein_coding
ANGPTL6	1	ENSG00000130812	ENST00000589181	angiopoietin like 6 [Source:HGNC Symbol;Acc:HGNC:23140]	protein_coding
ANK3	8	ENSG00000151150	ENST00000280772	ankyrin 3 [Source:HGNC Symbol;Acc:HGNC:494]	protein_coding
ANKAR	5	ENSG00000151687	ENST00000441800	ankyrin and armadillo repeat containing [Source:HGNC Symbol;Acc:HGNC:26350]	protein_coding
ANKDD1A	6	ENSG00000166839	ENST00000496480	ankyrin repeat and death domain containing 1A [Source:HGNC Symbol;Acc:HGNC:28002]	protein_coding
ANKEF1	7	ENSG00000132623	ENST00000437504	ankyrin repeat and EF-hand domain containing 1 [Source:HGNC Symbol;Acc:HGNC:15803]	protein_coding
ANKFY1	28	ENSG00000185722	ENST00000341657	ankyrin repeat and FYVE domain containing 1 [Source:HGNC Symbol;Acc:HGNC:20763]	protein_coding
ANKH	9	ENSG00000154122	ENST00000284268	ANKH inorganic pyrophosphate transport regulator [Source:HGNC Symbol;Acc:HGNC:15492]	protein_coding
ANKHD1	1	ENSG00000131503	ENST00000616482	ankyrin repeat and KH domain containing 1 [Source:HGNC Symbol;Acc:HGNC:24714]	protein_coding
ANKIB1	24	ENSG00000001629	ENST00000265742	ankyrin repeat and IBR domain containing 1 [Source:HGNC Symbol;Acc:HGNC:22215]	protein_coding
ANKLE2	42	ENSG00000176915	ENST00000357997	ankyrin repeat and LEM domain containing 2 [Source:HGNC Symbol;Acc:HGNC:29101]	protein_coding
ANKMY1	7	ENSG00000144504	ENST00000373318	ankyrin repeat and MYND domain containing 1 [Source:HGNC Symbol;Acc:HGNC:20987]	protein_coding
ANKMY2	16	ENSG00000106524	ENST00000306999	ankyrin repeat and MYND domain containing 2 [Source:HGNC Symbol;Acc:HGNC:25370]	protein_coding
ANKRA2	16	ENSG00000164331	ENST00000296785	ankyrin repeat family A member 2 [Source:HGNC Symbol;Acc:HGNC:13208]	protein_coding
ANKRD1	38	ENSG00000148677	ENST00000371697	ankyrin repeat domain 1 [Source:HGNC Symbol;Acc:HGNC:15819]	protein_coding
ANKRD10	29	ENSG00000088448	ENST00000267339	ankyrin repeat domain 10 [Source:HGNC Symbol;Acc:HGNC:20265]	protein_coding
ANKRD10-IT1	3	ENSG00000229152	ENST00000426991	ANKRD10 intronic transcript 1 [Source:HGNC Symbol;Acc:HGNC:39891]	lncRNA
ANKRD11	96	ENSG00000167522	ENST00000378330	ankyrin repeat domain containing 11 [Source:HGNC Symbol;Acc:HGNC:21316]	protein_coding
ANKRD12	19	ENSG00000101745	ENST00000585234	ankyrin repeat domain 12 [Source:HGNC Symbol;Acc:HGNC:29135]	protein_coding
ANKRD13A	4	ENSG00000076513	ENST00000553025	ankyrin repeat domain 13A [Source:HGNC Symbol;Acc:HGNC:21268]	protein_coding
ANKRD13B	9	ENSG00000198720	ENST00000583728	ankyrin repeat domain 13B [Source:HGNC Symbol;Acc:HGNC:26363]	protein_coding
ANKRD13C	17	ENSG00000118454	ENST00000370944	ankyrin repeat domain 13C [Source:HGNC Symbol;Acc:HGNC:25374]	protein_coding
ANKRD13C-DT	12	ENSG00000197568	ENST00000361764	ANKRD13C divergent transcript [Source:HGNC Symbol;Acc:HGNC:4906]	lncRNA
ANKRD13D	3	ENSG00000172932	ENST00000512101	ankyrin repeat domain 13D [Source:HGNC Symbol;Acc:HGNC:27880]	protein_coding
ANKRD16	3	ENSG00000134461	ENST00000380094	ankyrin repeat domain 16 [Source:HGNC Symbol;Acc:HGNC:23471]	protein_coding
ANKRD17	45	ENSG00000132466	ENST00000358602	ankyrin repeat domain 17 [Source:HGNC Symbol;Acc:HGNC:23575]	protein_coding
ANKRD18A	8	ENSG00000180071	ENST00000562942	ankyrin repeat domain 18A [Source:HGNC Symbol;Acc:HGNC:23643]	protein_coding
ANKRD18B	13	ENSG00000230453	ENST00000684830	ankyrin repeat domain 18B [Source:HGNC Symbol;Acc:HGNC:23644]	protein_coding
ANKRD2	22	ENSG00000165887	ENST00000298808	ankyrin repeat domain 2 [Source:HGNC Symbol;Acc:HGNC:495]	protein_coding
ANKRD20A1	5	ENSG00000260691	ENST00000652170	ankyrin repeat domain 20 family member A1 [Source:HGNC Symbol;Acc:HGNC:23665]	protein_coding
ANKRD20A17P	1	ENSG00000251056	ENST00000511745	ankyrin repeat domain 20 family member A17, pseudogene [Source:HGNC Symbol;Acc:HGNC:43608]	unprocessed_pseudogene
ANKRD20A21P	1	ENSG00000277112	ENST00000623715	ankyrin repeat domain 20 family member A21, pseudogene [Source:HGNC Symbol;Acc:HGNC:52329]	transcribed_unprocessed_pseudogene
ANKRD20A3P	1	ENSG00000276203	ENST00000697243	ankyrin repeat domain 20 family member A3, pseudogene [Source:HGNC Symbol;Acc:HGNC:31981]	transcribed_unprocessed_pseudogene
ANKRD20A5P	3	ENSG00000186481	ENST00000431648	ankyrin repeat domain 20 family member A5, pseudogene [Source:HGNC Symbol;Acc:HGNC:33833]	transcribed_unprocessed_pseudogene
ANKRD20A8P	2	ENSG00000229089	ENST00000432432	ankyrin repeat domain 20 family member A8, pseudogene [Source:HGNC Symbol;Acc:HGNC:23666]	transcribed_unprocessed_pseudogene
ANKRD20A9P	1	ENSG00000206192	ENST00000457997	ankyrin repeat domain 20 family member A9, pseudogene [Source:HGNC Symbol;Acc:HGNC:42023]	unprocessed_pseudogene
ANKRD26	73	ENSG00000107890	ENST00000675439	ankyrin repeat domain containing 26 [Source:HGNC Symbol;Acc:HGNC:29186]	protein_coding
ANKRD27	34	ENSG00000105186	ENST00000306065	ankyrin repeat domain 27 [Source:HGNC Symbol;Acc:HGNC:25310]	protein_coding
ANKRD28	95	ENSG00000206560	ENST00000683139	ankyrin repeat domain 28 [Source:HGNC Symbol;Acc:HGNC:29024]	protein_coding
ANKRD29	18	ENSG00000154065	ENST00000592179	ankyrin repeat domain 29 [Source:HGNC Symbol;Acc:HGNC:27110]	protein_coding
ANKRD30A	15	ENSG00000148513	ENST00000361713	ankyrin repeat domain 30A [Source:HGNC Symbol;Acc:HGNC:17234]	protein_coding
ANKRD31	1	ENSG00000145700	ENST00000504022	ankyrin repeat domain 31 [Source:HGNC Symbol;Acc:HGNC:26853]	protein_coding
ANKRD33B	18	ENSG00000164236	ENST00000296657	ankyrin repeat domain 33B [Source:HGNC Symbol;Acc:HGNC:35240]	protein_coding
ANKRD34C-AS1	2	ENSG00000259234	ENST00000692103	ANKRD34C antisense RNA 1 [Source:HGNC Symbol;Acc:HGNC:48618]	lncRNA
ANKRD36	18	ENSG00000291582	ENST00000708051	ankyrin repeat domain 36 [Source:HGNC Symbol;Acc:HGNC:24079]	protein_coding
ANKRD36B	12	ENSG00000291600	ENST00000708143	ankyrin repeat domain 36B [Source:HGNC Symbol;Acc:HGNC:29333]	protein_coding
ANKRD36C	6	ENSG00000174501	ENST00000612359	ankyrin repeat domain 36C [Source:HGNC Symbol;Acc:HGNC:32946]	protein_coding
ANKRD37	2	ENSG00000186352	ENST00000507479	ankyrin repeat domain 37 [Source:HGNC Symbol;Acc:HGNC:29593]	protein_coding
ANKRD39	8	ENSG00000213337	ENST00000443120	ankyrin repeat domain 39 [Source:HGNC Symbol;Acc:HGNC:28640]	protein_coding
ANKRD40	16	ENSG00000154945	ENST00000285243	ankyrin repeat domain 40 [Source:HGNC Symbol;Acc:HGNC:28233]	protein_coding
ANKRD42	1	ENSG00000137494	ENST00000533342	ankyrin repeat domain 42 [Source:HGNC Symbol;Acc:HGNC:26752]	protein_coding
ANKRD42-DT	6	ENSG00000247137	ENST00000602381	ANKRD42 divergent transcript [Source:HGNC Symbol;Acc:HGNC:55590]	lncRNA
ANKRD44	3	ENSG00000065413	ENST00000424317	ankyrin repeat domain 44 [Source:HGNC Symbol;Acc:HGNC:25259]	protein_coding
ANKRD46	12	ENSG00000186106	ENST00000520552	ankyrin repeat domain 46 [Source:HGNC Symbol;Acc:HGNC:27229]	protein_coding
ANKRD49	29	ENSG00000168876	ENST00000540349	ankyrin repeat domain 49 [Source:HGNC Symbol;Acc:HGNC:25970]	protein_coding
ANKRD49P3	1	ENSG00000248616	ENST00000511236	ANKRD49 pseudogene 3 [Source:HGNC Symbol;Acc:HGNC:54621]	processed_pseudogene
ANKRD50	51	ENSG00000151458	ENST00000504087	ankyrin repeat domain containing 50 [Source:HGNC Symbol;Acc:HGNC:29223]	protein_coding
ANKRD52	28	ENSG00000139645	ENST00000548241	ankyrin repeat domain 52 [Source:HGNC Symbol;Acc:HGNC:26614]	protein_coding
ANKRD54	8	ENSG00000100124	ENST00000215941	ankyrin repeat domain 54 [Source:HGNC Symbol;Acc:HGNC:25185]	protein_coding
ANKRD63	1	ENSG00000230778	ENST00000434396	ankyrin repeat domain 63 [Source:HGNC Symbol;Acc:HGNC:40027]	protein_coding
ANKRD9	5	ENSG00000156381	ENST00000286918	ankyrin repeat domain 9 [Source:HGNC Symbol;Acc:HGNC:20096]	protein_coding
ANKS1A	26	ENSG00000064999	ENST00000360359	ankyrin repeat and sterile alpha motif domain containing 1A [Source:HGNC Symbol;Acc:HGNC:20961]	protein_coding
ANKS1B	1	ENSG00000185046	ENST00000555119	ankyrin repeat and sterile alpha motif domain containing 1B [Source:HGNC Symbol;Acc:HGNC:24600]	protein_coding
ANKS3	10	ENSG00000168096	ENST00000591185	ankyrin repeat and sterile alpha motif domain containing 3 [Source:HGNC Symbol;Acc:HGNC:29422]	protein_coding
ANKS6	7	ENSG00000165138	ENST00000444472	ankyrin repeat and sterile alpha motif domain containing 6 [Source:HGNC Symbol;Acc:HGNC:26724]	protein_coding
ANKZF1	6	ENSG00000163516	ENST00000464763	ankyrin repeat and zinc finger peptidyl tRNA hydrolase 1 [Source:HGNC Symbol;Acc:HGNC:25527]	protein_coding
ANLN	45	ENSG00000011426	ENST00000396068	anillin, actin binding protein [Source:HGNC Symbol;Acc:HGNC:14082]	protein_coding
ANO10	18	ENSG00000160746	ENST00000466658	anoctamin 10 [Source:HGNC Symbol;Acc:HGNC:25519]	protein_coding
ANO5	5	ENSG00000171714	ENST00000664026	anoctamin 5 [Source:HGNC Symbol;Acc:HGNC:27337]	protein_coding
ANO6	40	ENSG00000177119	ENST00000426898	anoctamin 6 [Source:HGNC Symbol;Acc:HGNC:25240]	protein_coding
ANO7	5	ENSG00000146205	ENST00000274979	anoctamin 7 [Source:HGNC Symbol;Acc:HGNC:31677]	protein_coding
ANP32A	491	ENSG00000140350	ENST00000465139	acidic nuclear phosphoprotein 32 family member A [Source:HGNC Symbol;Acc:HGNC:13233]	protein_coding
ANP32AP1	66	ENSG00000259516	ENST00000559548	acidic nuclear phosphoprotein 32 family member A pseudogene 1 [Source:HGNC Symbol;Acc:HGNC:42949]	transcribed_processed_pseudogene
ANP32B	292	ENSG00000136938	ENST00000339399	acidic nuclear phosphoprotein 32 family member B [Source:HGNC Symbol;Acc:HGNC:16677]	protein_coding
ANP32BP1	16	ENSG00000259790	ENST00000568553	acidic nuclear phosphoprotein 32 family member B pseudogene 1 [Source:HGNC Symbol;Acc:HGNC:24267]	transcribed_processed_pseudogene
ANP32CP	17	ENSG00000248546	ENST00000512835	acidic nuclear phosphoprotein 32 family member C, pseudogene [Source:HGNC Symbol;Acc:HGNC:16675]	processed_pseudogene
ANP32D	2	ENSG00000139223	ENST00000266594	acidic nuclear phosphoprotein 32 family member D [Source:HGNC Symbol;Acc:HGNC:16676]	protein_coding
ANP32E	1070	ENSG00000143401	ENST00000583931	acidic nuclear phosphoprotein 32 family member E [Source:HGNC Symbol;Acc:HGNC:16673]	protein_coding
ANTKMT	16	ENSG00000103254	ENST00000566525	adenine nucleotide translocase lysine methyltransferase [Source:HGNC Symbol;Acc:HGNC:14152]	protein_coding
ANTXR1	129	ENSG00000169604	ENST00000481119	ANTXR cell adhesion molecule 1 [Source:HGNC Symbol;Acc:HGNC:21014]	protein_coding
ANXA1	3642	ENSG00000135046	ENST00000257497	annexin A1 [Source:HGNC Symbol;Acc:HGNC:533]	protein_coding
ANXA11	65	ENSG00000122359	ENST00000372231	annexin A11 [Source:HGNC Symbol;Acc:HGNC:535]	protein_coding
ANXA13	15	ENSG00000104537	ENST00000262219	annexin A13 [Source:HGNC Symbol;Acc:HGNC:536]	protein_coding
ANXA2	6086	ENSG00000182718	ENST00000396024	annexin A2 [Source:HGNC Symbol;Acc:HGNC:537]	protein_coding
ANXA2P1	32	ENSG00000213406	ENST00000505539	annexin A2 pseudogene 1 [Source:HGNC Symbol;Acc:HGNC:538]	processed_pseudogene
ANXA2P2	4496	ENSG00000231991	ENST00000435128	annexin A2 pseudogene 2 [Source:HGNC Symbol;Acc:HGNC:539]	processed_pseudogene
ANXA2P3	21	ENSG00000216740	ENST00000404883	annexin A2 pseudogene 3 [Source:HGNC Symbol;Acc:HGNC:540]	processed_pseudogene
ANXA2R	4	ENSG00000177721	ENST00000616064	annexin A2 receptor [Source:HGNC Symbol;Acc:HGNC:33463]	protein_coding
ANXA2R-AS1	3	ENSG00000215068	ENST00000451894	ANXA2R antisense RNA 1 [Source:HGNC Symbol;Acc:HGNC:27208]	lncRNA
ANXA2R-OT1	3	ENSG00000177738	ENST00000654466	ANXA2R overlapping transcript 1 [Source:HGNC Symbol;Acc:HGNC:48996]	lncRNA
ANXA3	201	ENSG00000138772	ENST00000512884	annexin A3 [Source:HGNC Symbol;Acc:HGNC:541]	protein_coding
ANXA4	439	ENSG00000196975	ENST00000418066	annexin A4 [Source:HGNC Symbol;Acc:HGNC:542]	protein_coding
ANXA5	385	ENSG00000164111	ENST00000296511	annexin A5 [Source:HGNC Symbol;Acc:HGNC:543]	protein_coding
ANXA6	41	ENSG00000197043	ENST00000354546	annexin A6 [Source:HGNC Symbol;Acc:HGNC:544]	protein_coding
ANXA7	165	ENSG00000138279	ENST00000372921	annexin A7 [Source:HGNC Symbol;Acc:HGNC:545]	protein_coding
ANXA8	68	ENSG00000265190	ENST00000583448	annexin A8 [Source:HGNC Symbol;Acc:HGNC:546]	protein_coding
ANXA8L1	2	ENSG00000264230	ENST00000584982	annexin A8 like 1 [Source:HGNC Symbol;Acc:HGNC:23334]	protein_coding
ANXA9	1	ENSG00000143412	ENST00000474997	annexin A9 [Source:HGNC Symbol;Acc:HGNC:547]	protein_coding
AOPEP	187	ENSG00000148120	ENST00000489318	aminopeptidase O (putative) [Source:HGNC Symbol;Acc:HGNC:1361]	protein_coding
AOX1	4	ENSG00000138356	ENST00000374700	aldehyde oxidase 1 [Source:HGNC Symbol;Acc:HGNC:553]	protein_coding
AP1AR	36	ENSG00000138660	ENST00000510527	adaptor related protein complex 1 associated regulatory protein [Source:HGNC Symbol;Acc:HGNC:28808]	protein_coding
AP1AR-DT	1	ENSG00000260526	ENST00000562919	AP1AR divergent transcript [Source:HGNC Symbol;Acc:HGNC:55391]	lncRNA
AP1B1	56	ENSG00000100280	ENST00000482818	adaptor related protein complex 1 subunit beta 1 [Source:HGNC Symbol;Acc:HGNC:554]	protein_coding
AP1G1	93	ENSG00000166747	ENST00000299980	adaptor related protein complex 1 subunit gamma 1 [Source:HGNC Symbol;Acc:HGNC:555]	protein_coding
AP1G2	6	ENSG00000213983	ENST00000308724	adaptor related protein complex 1 subunit gamma 2 [Source:HGNC Symbol;Acc:HGNC:556]	protein_coding
AP1M1	39	ENSG00000072958	ENST00000291439	adaptor related protein complex 1 subunit mu 1 [Source:HGNC Symbol;Acc:HGNC:13667]	protein_coding
AP1M2	155	ENSG00000129354	ENST00000587069	adaptor related protein complex 1 subunit mu 2 [Source:HGNC Symbol;Acc:HGNC:558]	protein_coding
AP1S1	101	ENSG00000106367	ENST00000337619	adaptor related protein complex 1 subunit sigma 1 [Source:HGNC Symbol;Acc:HGNC:559]	protein_coding
AP1S2	80	ENSG00000182287	ENST00000672987	adaptor related protein complex 1 subunit sigma 2 [Source:HGNC Symbol;Acc:HGNC:560]	protein_coding
AP1S3	14	ENSG00000152056	ENST00000699384	adaptor related protein complex 1 subunit sigma 3 [Source:HGNC Symbol;Acc:HGNC:18971]	protein_coding
AP2A1	19	ENSG00000196961	ENST00000354293	adaptor related protein complex 2 subunit alpha 1 [Source:HGNC Symbol;Acc:HGNC:561]	protein_coding
AP2A2	37	ENSG00000281385	ENST00000626578	adaptor related protein complex 2 subunit alpha 2 [Source:HGNC Symbol;Acc:HGNC:562]	protein_coding
AP2B1	258	ENSG00000006125	ENST00000589774	adaptor related protein complex 2 subunit beta 1 [Source:HGNC Symbol;Acc:HGNC:563]	protein_coding
AP2B1P1	23	ENSG00000234130	ENST00000441188	AP2B1 pseudogene 1 [Source:HGNC Symbol;Acc:HGNC:55017]	processed_pseudogene
AP2M1	146	ENSG00000161203	ENST00000686364	adaptor related protein complex 2 subunit mu 1 [Source:HGNC Symbol;Acc:HGNC:564]	protein_coding
AP2S1	319	ENSG00000042753	ENST00000352203	adaptor related protein complex 2 subunit sigma 1 [Source:HGNC Symbol;Acc:HGNC:565]	protein_coding
AP3B1	82	ENSG00000132842	ENST00000519295	adaptor related protein complex 3 subunit beta 1 [Source:HGNC Symbol;Acc:HGNC:566]	protein_coding
AP3D1	29	ENSG00000065000	ENST00000345016	adaptor related protein complex 3 subunit delta 1 [Source:HGNC Symbol;Acc:HGNC:568]	protein_coding
AP3M1	56	ENSG00000185009	ENST00000355264	adaptor related protein complex 3 subunit mu 1 [Source:HGNC Symbol;Acc:HGNC:569]	protein_coding
AP3M2	16	ENSG00000070718	ENST00000518421	adaptor related protein complex 3 subunit mu 2 [Source:HGNC Symbol;Acc:HGNC:570]	protein_coding
AP3S1	96	ENSG00000177879	ENST00000514118	adaptor related protein complex 3 subunit sigma 1 [Source:HGNC Symbol;Acc:HGNC:2013]	protein_coding
AP3S2	12	ENSG00000157823	ENST00000336418	adaptor related protein complex 3 subunit sigma 2 [Source:HGNC Symbol;Acc:HGNC:571]	protein_coding
AP4B1	15	ENSG00000134262	ENST00000369569	adaptor related protein complex 4 subunit beta 1 [Source:HGNC Symbol;Acc:HGNC:572]	protein_coding
AP4E1	15	ENSG00000081014	ENST00000561441	adaptor related protein complex 4 subunit epsilon 1 [Source:HGNC Symbol;Acc:HGNC:573]	protein_coding
AP4M1	7	ENSG00000221838	ENST00000713791	adaptor related protein complex 4 subunit mu 1 [Source:HGNC Symbol;Acc:HGNC:574]	protein_coding
AP4S1	31	ENSG00000100478	ENST00000557346	adaptor related protein complex 4 subunit sigma 1 [Source:HGNC Symbol;Acc:HGNC:575]	protein_coding
AP5B1	5	ENSG00000254470	ENST00000532090	adaptor related protein complex 5 subunit beta 1 [Source:HGNC Symbol;Acc:HGNC:25104]	protein_coding
AP5M1	42	ENSG00000053770	ENST00000261558	adaptor related protein complex 5 subunit mu 1 [Source:HGNC Symbol;Acc:HGNC:20192]	protein_coding
AP5S1	14	ENSG00000125843	ENST00000246041	adaptor related protein complex 5 subunit sigma 1 [Source:HGNC Symbol;Acc:HGNC:15875]	protein_coding
AP5Z1	19	ENSG00000242802	ENST00000647984	adaptor related protein complex 5 subunit zeta 1 [Source:HGNC Symbol;Acc:HGNC:22197]	protein_coding
APAF1	7	ENSG00000120868	ENST00000715693	apoptotic peptidase activating factor 1 [Source:HGNC Symbol;Acc:HGNC:576]	protein_coding
APBA1	3	ENSG00000276497	ENST00000617471	amyloid beta precursor protein binding family A member 1 [Source:HGNC Symbol;Acc:HGNC:578]	protein_coding
APBA3	1	ENSG00000011132	ENST00000588984	amyloid beta precursor protein binding family A member 3 [Source:HGNC Symbol;Acc:HGNC:580]	protein_coding
APBB1	13	ENSG00000166313	ENST00000526240	amyloid beta precursor protein binding family B member 1 [Source:HGNC Symbol;Acc:HGNC:581]	protein_coding
APBB2	6	ENSG00000163697	ENST00000508593	amyloid beta precursor protein binding family B member 2 [Source:HGNC Symbol;Acc:HGNC:582]	protein_coding
APBB3	3	ENSG00000113108	ENST00000515056	amyloid beta precursor protein binding family B member 3 [Source:HGNC Symbol;Acc:HGNC:20708]	protein_coding
APC	24	ENSG00000134982	ENST00000509732	APC regulator of WNT signaling pathway [Source:HGNC Symbol;Acc:HGNC:583]	protein_coding
APC2	3	ENSG00000115266	ENST00000587869	APC regulator of WNT signaling pathway 2 [Source:HGNC Symbol;Acc:HGNC:24036]	protein_coding
APEH	41	ENSG00000164062	ENST00000449966	acylaminoacyl-peptide hydrolase [Source:HGNC Symbol;Acc:HGNC:586]	protein_coding
APEX1	237	ENSG00000291796	ENST00000708787	apurinic/apyrimidinic endodeoxyribonuclease 1 [Source:HGNC Symbol;Acc:HGNC:587]	protein_coding
APEX2	46	ENSG00000169188	ENST00000374987	apurinic/apyrimidinic endodeoxyribonuclease 2 [Source:HGNC Symbol;Acc:HGNC:17889]	protein_coding
APH1A	49	ENSG00000117362	ENST00000414276	aph-1 homolog A, gamma-secretase subunit [Source:HGNC Symbol;Acc:HGNC:29509]	protein_coding
APH1B	50	ENSG00000138613	ENST00000560890	aph-1 homolog B, gamma-secretase subunit [Source:HGNC Symbol;Acc:HGNC:24080]	protein_coding
API5	153	ENSG00000166181	ENST00000534695	apoptosis inhibitor 5 [Source:HGNC Symbol;Acc:HGNC:594]	protein_coding
API5P1	6	ENSG00000234558	ENST00000424316	apoptosis inhibitor 5 pseudogene 1 [Source:HGNC Symbol;Acc:HGNC:595]	processed_pseudogene
APIP	81	ENSG00000149089	ENST00000532428	APAF1 interacting protein [Source:HGNC Symbol;Acc:HGNC:17581]	protein_coding
APLF	1	ENSG00000169621	ENST00000529851	aprataxin and PNKP like factor [Source:HGNC Symbol;Acc:HGNC:28724]	protein_coding
APLN	4	ENSG00000171388	ENST00000429967	apelin [Source:HGNC Symbol;Acc:HGNC:16665]	protein_coding
APLP1	43	ENSG00000105290	ENST00000537454	amyloid beta precursor like protein 1 [Source:HGNC Symbol;Acc:HGNC:597]	protein_coding
APLP2	88	ENSG00000084234	ENST00000650012	amyloid beta precursor like protein 2 [Source:HGNC Symbol;Acc:HGNC:598]	protein_coding
APMAP	466	ENSG00000101474	ENST00000451442	adipocyte plasma membrane associated protein [Source:HGNC Symbol;Acc:HGNC:13238]	protein_coding
APOBEC3B	39	ENSG00000179750	ENST00000407298	apolipoprotein B mRNA editing enzyme catalytic subunit 3B [Source:HGNC Symbol;Acc:HGNC:17352]	protein_coding
APOBEC3C	54	ENSG00000244509	ENST00000361441	apolipoprotein B mRNA editing enzyme catalytic subunit 3C [Source:HGNC Symbol;Acc:HGNC:17353]	protein_coding
APOBEC3F	10	ENSG00000128394	ENST00000491387	apolipoprotein B mRNA editing enzyme catalytic subunit 3F [Source:HGNC Symbol;Acc:HGNC:17356]	protein_coding
APOC1	5	ENSG00000130208	ENST00000588750	apolipoprotein C1 [Source:HGNC Symbol;Acc:HGNC:607]	protein_coding
APOD	1	ENSG00000189058	ENST00000343267	apolipoprotein D [Source:HGNC Symbol;Acc:HGNC:612]	protein_coding
APOH	22	ENSG00000091583	ENST00000205948	apolipoprotein H [Source:HGNC Symbol;Acc:HGNC:616]	protein_coding
APOL1	6	ENSG00000100342	ENST00000426053	apolipoprotein L1 [Source:HGNC Symbol;Acc:HGNC:618]	protein_coding
APOL2	7	ENSG00000128335	ENST00000358502	apolipoprotein L2 [Source:HGNC Symbol;Acc:HGNC:619]	protein_coding
APOL6	9	ENSG00000221963	ENST00000409652	apolipoprotein L6 [Source:HGNC Symbol;Acc:HGNC:14870]	protein_coding
APOLD1	4	ENSG00000178878	ENST00000540583	apolipoprotein L domain containing 1 [Source:HGNC Symbol;Acc:HGNC:25268]	protein_coding
APOO	80	ENSG00000184831	ENST00000633432	apolipoprotein O [Source:HGNC Symbol;Acc:HGNC:28727]	protein_coding
APOOL	28	ENSG00000155008	ENST00000373173	apolipoprotein O like [Source:HGNC Symbol;Acc:HGNC:24009]	protein_coding
APP	171	ENSG00000142192	ENST00000707132	amyloid beta precursor protein [Source:HGNC Symbol;Acc:HGNC:620]	protein_coding
APPAT	9	ENSG00000230606	ENST00000621982	atherosclerotic plaque pathogenesis associated transcript [Source:HGNC Symbol;Acc:HGNC:56009]	lncRNA
APPBP2	28	ENSG00000062725	ENST00000083182	amyloid beta precursor protein binding protein 2 [Source:HGNC Symbol;Acc:HGNC:622]	protein_coding
APPBP2-DT	3	ENSG00000259349	ENST00000691821	APPBP2 divergent transcript [Source:HGNC Symbol;Acc:HGNC:55423]	lncRNA
APPL1	31	ENSG00000157500	ENST00000650354	adaptor protein, phosphotyrosine interacting with PH domain and leucine zipper 1 [Source:HGNC Symbol;Acc:HGNC:24035]	protein_coding
APPL2	10	ENSG00000136044	ENST00000258530	adaptor protein, phosphotyrosine interacting with PH domain and leucine zipper 2 [Source:HGNC Symbol;Acc:HGNC:18242]	protein_coding
APRT	575	ENSG00000198931	ENST00000378364	adenine phosphoribosyltransferase [Source:HGNC Symbol;Acc:HGNC:626]	protein_coding
APTR	29	ENSG00000214293	ENST00000659053	Alu-mediated CDKN1A/p21 transcriptional regulator [Source:HGNC Symbol;Acc:HGNC:44173]	lncRNA
APTX	71	ENSG00000137074	ENST00000672846	aprataxin [Source:HGNC Symbol;Acc:HGNC:15984]	protein_coding
AQP11	10	ENSG00000178301	ENST00000528638	aquaporin 11 [Source:HGNC Symbol;Acc:HGNC:19940]	protein_coding
AQP3	35	ENSG00000165272	ENST00000493581	aquaporin 3 (Gill blood group) [Source:HGNC Symbol;Acc:HGNC:636]	protein_coding
AQP4	1	ENSG00000171885	ENST00000383168	aquaporin 4 [Source:HGNC Symbol;Acc:HGNC:637]	protein_coding
AQR	37	ENSG00000021776	ENST00000156471	aquarius intron-binding spliceosomal factor [Source:HGNC Symbol;Acc:HGNC:29513]	protein_coding
AR	65	ENSG00000169083	ENST00000396043	androgen receptor [Source:HGNC Symbol;Acc:HGNC:644]	protein_coding
ARAF	23	ENSG00000078061	ENST00000377045	A-Raf proto-oncogene, serine/threonine kinase [Source:HGNC Symbol;Acc:HGNC:646]	protein_coding
ARAP1	5	ENSG00000186635	ENST00000495878	ArfGAP with RhoGAP domain, ankyrin repeat and PH domain 1 [Source:HGNC Symbol;Acc:HGNC:16925]	protein_coding
ARAP2	3	ENSG00000047365	ENST00000503225	ArfGAP with RhoGAP domain, ankyrin repeat and PH domain 2 [Source:HGNC Symbol;Acc:HGNC:16924]	protein_coding
ARAP3	6	ENSG00000120318	ENST00000508305	ArfGAP with RhoGAP domain, ankyrin repeat and PH domain 3 [Source:HGNC Symbol;Acc:HGNC:24097]	protein_coding
ARB2A	16	ENSG00000113391	ENST00000395965	ARB2 cotranscriptional regulator A [Source:HGNC Symbol;Acc:HGNC:25365]	protein_coding
ARCN1	43	ENSG00000095139	ENST00000392859	archain 1 [Source:HGNC Symbol;Acc:HGNC:649]	protein_coding
AREG	168	ENSG00000109321	ENST00000395748	amphiregulin [Source:HGNC Symbol;Acc:HGNC:651]	protein_coding
AREL1	16	ENSG00000119682	ENST00000554070	apoptosis resistant E3 ubiquitin protein ligase 1 [Source:HGNC Symbol;Acc:HGNC:20363]	protein_coding
ARF1	514	ENSG00000143761	ENST00000272102	ADP ribosylation factor 1 [Source:HGNC Symbol;Acc:HGNC:652]	protein_coding
ARF3	41	ENSG00000134287	ENST00000256682	ADP ribosylation factor 3 [Source:HGNC Symbol;Acc:HGNC:654]	protein_coding
ARF4	204	ENSG00000168374	ENST00000303436	ADP ribosylation factor 4 [Source:HGNC Symbol;Acc:HGNC:655]	protein_coding
ARF5	110	ENSG00000004059	ENST00000463733	ADP ribosylation factor 5 [Source:HGNC Symbol;Acc:HGNC:658]	protein_coding
ARF6	113	ENSG00000165527	ENST00000693319	ADP ribosylation factor 6 [Source:HGNC Symbol;Acc:HGNC:659]	protein_coding
ARFGAP1	13	ENSG00000101199	ENST00000519273	ADP ribosylation factor GTPase activating protein 1 [Source:HGNC Symbol;Acc:HGNC:15852]	protein_coding
ARFGAP2	12	ENSG00000149182	ENST00000426335	ADP ribosylation factor GTPase activating protein 2 [Source:HGNC Symbol;Acc:HGNC:13504]	protein_coding
ARFGAP3	18	ENSG00000242247	ENST00000263245	ADP ribosylation factor GTPase activating protein 3 [Source:HGNC Symbol;Acc:HGNC:661]	protein_coding
ARFGEF1	12	ENSG00000066777	ENST00000520381	ADP ribosylation factor guanine nucleotide exchange factor 1 [Source:HGNC Symbol;Acc:HGNC:15772]	protein_coding
ARFGEF2	42	ENSG00000124198	ENST00000371917	ADP ribosylation factor guanine nucleotide exchange factor 2 [Source:HGNC Symbol;Acc:HGNC:15853]	protein_coding
ARFGEF3	12	ENSG00000112379	ENST00000251691	ARFGEF family member 3 [Source:HGNC Symbol;Acc:HGNC:21213]	protein_coding
ARFIP1	67	ENSG00000164144	ENST00000451320	ADP ribosylation factor interacting protein 1 [Source:HGNC Symbol;Acc:HGNC:21496]	protein_coding
ARFIP2	36	ENSG00000132254	ENST00000614314	ADP ribosylation factor interacting protein 2 [Source:HGNC Symbol;Acc:HGNC:17160]	protein_coding
ARFRP1	23	ENSG00000101246	ENST00000612256	ADP ribosylation factor related protein 1 [Source:HGNC Symbol;Acc:HGNC:662]	protein_coding
ARG2	2	ENSG00000081181	ENST00000261783	arginase 2 [Source:HGNC Symbol;Acc:HGNC:664]	protein_coding
ARGLU1	153	ENSG00000134884	ENST00000400198	arginine and glutamate rich 1 [Source:HGNC Symbol;Acc:HGNC:25482]	protein_coding
ARGLU1-DT	1	ENSG00000272274	ENST00000700965	ARGLU1 divergent transcript [Source:HGNC Symbol;Acc:HGNC:43691]	lncRNA
ARHGAP1	46	ENSG00000175220	ENST00000311956	Rho GTPase activating protein 1 [Source:HGNC Symbol;Acc:HGNC:673]	protein_coding
ARHGAP10	6	ENSG00000071205	ENST00000510379	Rho GTPase activating protein 10 [Source:HGNC Symbol;Acc:HGNC:26099]	protein_coding
ARHGAP11A	61	ENSG00000275568	ENST00000622253	Rho GTPase activating protein 11A [Source:HGNC Symbol;Acc:HGNC:15783]	protein_coding
ARHGAP11B	1	ENSG00000274734	ENST00000621228	Rho GTPase activating protein 11B [Source:HGNC Symbol;Acc:HGNC:15782]	protein_coding
ARHGAP12	34	ENSG00000165322	ENST00000311380	Rho GTPase activating protein 12 [Source:HGNC Symbol;Acc:HGNC:16348]	protein_coding
ARHGAP17	26	ENSG00000288353	ENST00000672740	Rho GTPase activating protein 17 [Source:HGNC Symbol;Acc:HGNC:18239]	protein_coding
ARHGAP18	23	ENSG00000146376	ENST00000368149	Rho GTPase activating protein 18 [Source:HGNC Symbol;Acc:HGNC:21035]	protein_coding
ARHGAP19	3	ENSG00000213390	ENST00000492211	Rho GTPase activating protein 19 [Source:HGNC Symbol;Acc:HGNC:23724]	protein_coding
ARHGAP21	20	ENSG00000107863	ENST00000612832	Rho GTPase activating protein 21 [Source:HGNC Symbol;Acc:HGNC:23725]	protein_coding
ARHGAP22	1	ENSG00000128805	ENST00000477708	Rho GTPase activating protein 22 [Source:HGNC Symbol;Acc:HGNC:30320]	protein_coding
ARHGAP23	13	ENSG00000273780	ENST00000610551	Rho GTPase activating protein 23 [Source:HGNC Symbol;Acc:HGNC:29293]	protein_coding
ARHGAP24	2	ENSG00000138639	ENST00000395184	Rho GTPase activating protein 24 [Source:HGNC Symbol;Acc:HGNC:25361]	protein_coding
ARHGAP26	48	ENSG00000145819	ENST00000645722	Rho GTPase activating protein 26 [Source:HGNC Symbol;Acc:HGNC:17073]	protein_coding
ARHGAP26-IT1	1	ENSG00000230789	ENST00000433186	ARHGAP26 intronic transcript 1 [Source:HGNC Symbol;Acc:HGNC:41429]	lncRNA
ARHGAP27	8	ENSG00000276907	ENST00000631499	Rho GTPase activating protein 27 [Source:HGNC Symbol;Acc:HGNC:31813]	protein_coding
ARHGAP27P1-BPTFP1-KPNA2P3	48	ENSG00000215769	ENST00000578492	ARHGAP27P1-BPTFP1-KPNA2P3 readthrough, transcribed pseudogene [Source:HGNC Symbol;Acc:HGNC:52873]	lncRNA
ARHGAP29	31	ENSG00000137962	ENST00000546444	Rho GTPase activating protein 29 [Source:HGNC Symbol;Acc:HGNC:30207]	protein_coding
ARHGAP32	21	ENSG00000134909	ENST00000310343	Rho GTPase activating protein 32 [Source:HGNC Symbol;Acc:HGNC:17399]	protein_coding
ARHGAP33	4	ENSG00000004777	ENST00000589133	Rho GTPase activating protein 33 [Source:HGNC Symbol;Acc:HGNC:23085]	protein_coding
ARHGAP35	198	ENSG00000160007	ENST00000672722	Rho GTPase activating protein 35 [Source:HGNC Symbol;Acc:HGNC:4591]	protein_coding
ARHGAP39	7	ENSG00000147799	ENST00000276826	Rho GTPase activating protein 39 [Source:HGNC Symbol;Acc:HGNC:29351]	protein_coding
ARHGAP42	7	ENSG00000165895	ENST00000524892	Rho GTPase activating protein 42 [Source:HGNC Symbol;Acc:HGNC:26545]	protein_coding
ARHGAP42P2	1	ENSG00000292145	ENST00000709850	ARHGAP42 pseudogene 2 [Source:HGNC Symbol;Acc:HGNC:43939]	unprocessed_pseudogene
ARHGAP42P4	1	ENSG00000258080	ENST00000549782	ARHGAP42 pseudogene 4 [Source:HGNC Symbol;Acc:HGNC:43941]	processed_pseudogene
ARHGAP44	2	ENSG00000006740	ENST00000379672	Rho GTPase activating protein 44 [Source:HGNC Symbol;Acc:HGNC:29096]	protein_coding
ARHGAP45	2	ENSG00000180448	ENST00000539243	Rho GTPase activating protein 45 [Source:HGNC Symbol;Acc:HGNC:17102]	protein_coding
ARHGAP5	53	ENSG00000100852	ENST00000555814	Rho GTPase activating protein 5 [Source:HGNC Symbol;Acc:HGNC:675]	protein_coding
ARHGAP5-AS1	5	ENSG00000258655	ENST00000553596	ARHGAP5 antisense RNA 1 (head to head) [Source:HGNC Symbol;Acc:HGNC:20279]	lncRNA
ARHGDIA	14	ENSG00000141522	ENST00000582520	Rho GDP dissociation inhibitor alpha [Source:HGNC Symbol;Acc:HGNC:678]	protein_coding
ARHGDIB	2	ENSG00000111348	ENST00000228945	Rho GDP dissociation inhibitor beta [Source:HGNC Symbol;Acc:HGNC:679]	protein_coding
ARHGEF1	10	ENSG00000076928	ENST00000600387	Rho guanine nucleotide exchange factor 1 [Source:HGNC Symbol;Acc:HGNC:681]	protein_coding
ARHGEF10L	17	ENSG00000074964	ENST00000361221	Rho guanine nucleotide exchange factor 10 like [Source:HGNC Symbol;Acc:HGNC:25540]	protein_coding
ARHGEF11	14	ENSG00000132694	ENST00000715594	Rho guanine nucleotide exchange factor 11 [Source:HGNC Symbol;Acc:HGNC:14580]	protein_coding
ARHGEF12	16	ENSG00000196914	ENST00000356641	Rho guanine nucleotide exchange factor 12 [Source:HGNC Symbol;Acc:HGNC:14193]	protein_coding
ARHGEF16	2	ENSG00000130762	ENST00000378378	Rho guanine nucleotide exchange factor 16 [Source:HGNC Symbol;Acc:HGNC:15515]	protein_coding
ARHGEF17	9	ENSG00000110237	ENST00000263674	Rho guanine nucleotide exchange factor 17 [Source:HGNC Symbol;Acc:HGNC:21726]	protein_coding
ARHGEF18	9	ENSG00000104880	ENST00000668164	Rho/Rac guanine nucleotide exchange factor 18 [Source:HGNC Symbol;Acc:HGNC:17090]	protein_coding
ARHGEF18-AS1	1	ENSG00000267852	ENST00000596946	ARHGEF18 antisense RNA 1 [Source:HGNC Symbol;Acc:HGNC:55284]	lncRNA
ARHGEF2	9	ENSG00000116584	ENST00000313695	Rho/Rac guanine nucleotide exchange factor 2 [Source:HGNC Symbol;Acc:HGNC:682]	protein_coding
ARHGEF25	2	ENSG00000240771	ENST00000333972	Rho guanine nucleotide exchange factor 25 [Source:HGNC Symbol;Acc:HGNC:30275]	protein_coding
ARHGEF26	9	ENSG00000114790	ENST00000356448	Rho guanine nucleotide exchange factor 26 [Source:HGNC Symbol;Acc:HGNC:24490]	protein_coding
ARHGEF28	9	ENSG00000214944	ENST00000296794	Rho guanine nucleotide exchange factor 28 [Source:HGNC Symbol;Acc:HGNC:30322]	protein_coding
ARHGEF3	5	ENSG00000163947	ENST00000296315	Rho guanine nucleotide exchange factor 3 [Source:HGNC Symbol;Acc:HGNC:683]	protein_coding
ARHGEF37	1	ENSG00000183111	ENST00000505810	Rho guanine nucleotide exchange factor 37 [Source:HGNC Symbol;Acc:HGNC:34430]	protein_coding
ARHGEF38	2	ENSG00000236699	ENST00000265154	Rho guanine nucleotide exchange factor 38 [Source:HGNC Symbol;Acc:HGNC:25968]	protein_coding
ARHGEF39	10	ENSG00000137135	ENST00000490638	Rho guanine nucleotide exchange factor 39 [Source:HGNC Symbol;Acc:HGNC:25909]	protein_coding
ARHGEF40	10	ENSG00000165801	ENST00000555038	Rho guanine nucleotide exchange factor 40 [Source:HGNC Symbol;Acc:HGNC:25516]	protein_coding
ARHGEF7	13	ENSG00000102606	ENST00000483540	Rho guanine nucleotide exchange factor 7 [Source:HGNC Symbol;Acc:HGNC:15607]	protein_coding
ARHGEF9	34	ENSG00000131089	ENST00000253401	Cdc42 guanine nucleotide exchange factor 9 [Source:HGNC Symbol;Acc:HGNC:14561]	protein_coding
ARID1A	56	ENSG00000117713	ENST00000430799	AT-rich interaction domain 1A [Source:HGNC Symbol;Acc:HGNC:11110]	protein_coding
ARID1B	29	ENSG00000049618	ENST00000346085	AT-rich interaction domain 1B [Source:HGNC Symbol;Acc:HGNC:18040]	protein_coding
ARID2	63	ENSG00000189079	ENST00000700074	AT-rich interaction domain 2 [Source:HGNC Symbol;Acc:HGNC:18037]	protein_coding
ARID3A	16	ENSG00000116017	ENST00000585895	AT-rich interaction domain 3A [Source:HGNC Symbol;Acc:HGNC:3031]	protein_coding
ARID3B	4	ENSG00000179361	ENST00000622429	AT-rich interaction domain 3B [Source:HGNC Symbol;Acc:HGNC:14350]	protein_coding
ARID3BP1	3	ENSG00000227288	ENST00000448213	ARID3B pseudogene 1 [Source:HGNC Symbol;Acc:HGNC:54553]	processed_pseudogene
ARID3C	1	ENSG00000205143	ENST00000378909	AT-rich interaction domain 3C [Source:HGNC Symbol;Acc:HGNC:21209]	protein_coding
ARID4A	24	ENSG00000032219	ENST00000348476	AT-rich interaction domain 4A [Source:HGNC Symbol;Acc:HGNC:9885]	protein_coding
ARID4B	49	ENSG00000054267	ENST00000474953	AT-rich interaction domain 4B [Source:HGNC Symbol;Acc:HGNC:15550]	protein_coding
ARID5A	3	ENSG00000196843	ENST00000470579	AT-rich interaction domain 5A [Source:HGNC Symbol;Acc:HGNC:17361]	protein_coding
ARID5B	2	ENSG00000150347	ENST00000644638	AT-rich interaction domain 5B [Source:HGNC Symbol;Acc:HGNC:17362]	protein_coding
ARIH1	190	ENSG00000166233	ENST00000379887	ariadne RBR E3 ubiquitin protein ligase 1 [Source:HGNC Symbol;Acc:HGNC:689]	protein_coding
ARIH2	92	ENSG00000177479	ENST00000452882	ariadne RBR E3 ubiquitin protein ligase 2 [Source:HGNC Symbol;Acc:HGNC:690]	protein_coding
ARIH2P1	2	ENSG00000266296	ENST00000584680	ariadne RBR E3 ubiquitin protein ligase 2 pseudogene 1 [Source:HGNC Symbol;Acc:HGNC:31732]	processed_pseudogene
ARK2C	1	ENSG00000141622	ENST00000593230	arkadia (RNF111) C-terminal like ring finger ubiquitin ligase 2C [Source:HGNC Symbol;Acc:HGNC:31696]	protein_coding
ARK2N	51	ENSG00000152242	ENST00000587591	arkadia (RNF111) N-terminal like PKA signaling regulator 2N [Source:HGNC Symbol;Acc:HGNC:28172]	protein_coding
ARL1	103	ENSG00000120805	ENST00000261636	ADP ribosylation factor like GTPase 1 [Source:HGNC Symbol;Acc:HGNC:692]	protein_coding
ARL13B	26	ENSG00000169379	ENST00000535334	ADP ribosylation factor like GTPase 13B [Source:HGNC Symbol;Acc:HGNC:25419]	protein_coding
ARL14	4	ENSG00000179674	ENST00000320767	ADP ribosylation factor like GTPase 14 [Source:HGNC Symbol;Acc:HGNC:22974]	protein_coding
ARL14EP	79	ENSG00000152219	ENST00000282032	ADP ribosylation factor like GTPase 14 effector protein [Source:HGNC Symbol;Acc:HGNC:26798]	protein_coding
ARL15	20	ENSG00000185305	ENST00000502271	ADP ribosylation factor like GTPase 15 [Source:HGNC Symbol;Acc:HGNC:25945]	protein_coding
ARL16	45	ENSG00000214087	ENST00000577142	ADP ribosylation factor like GTPase 16 [Source:HGNC Symbol;Acc:HGNC:27902]	protein_coding
ARL17A	20	ENSG00000185829	ENST00000706245	ADP ribosylation factor like GTPase 17A [Source:HGNC Symbol;Acc:HGNC:24096]	protein_coding
ARL17B	15	ENSG00000276276	ENST00000634170	ADP ribosylation factor like GTPase 17B [Source:HGNC Symbol;Acc:HGNC:32387]	protein_coding
ARL2	11	ENSG00000213465	ENST00000246747	ADP ribosylation factor like GTPase 2 [Source:HGNC Symbol;Acc:HGNC:693]	protein_coding
ARL2BP	4	ENSG00000102931	ENST00000565794	ADP ribosylation factor like GTPase 2 binding protein [Source:HGNC Symbol;Acc:HGNC:17146]	protein_coding
ARL3	165	ENSG00000138175	ENST00000260746	ADP ribosylation factor like GTPase 3 [Source:HGNC Symbol;Acc:HGNC:694]	protein_coding
ARL4A	104	ENSG00000122644	ENST00000396662	ADP ribosylation factor like GTPase 4A [Source:HGNC Symbol;Acc:HGNC:695]	protein_coding
ARL4AP1	1	ENSG00000122872	ENST00000503220	ADP ribosylation factor like GTPase 4A pseudogene 1 [Source:HGNC Symbol;Acc:HGNC:17741]	processed_pseudogene
ARL4AP2	38	ENSG00000248780	ENST00000507378	ADP ribosylation factor like GTPase 4A pseudogene 2 [Source:HGNC Symbol;Acc:HGNC:32379]	processed_pseudogene
ARL4AP5	15	ENSG00000218996	ENST00000404372	ADP ribosylation factor like GTPase 4A pseudogene 5 [Source:HGNC Symbol;Acc:HGNC:52374]	processed_pseudogene
ARL4C	397	ENSG00000188042	ENST00000339728	ADP ribosylation factor like GTPase 4C [Source:HGNC Symbol;Acc:HGNC:698]	protein_coding
ARL4D	19	ENSG00000175906	ENST00000320033	ADP ribosylation factor like GTPase 4D [Source:HGNC Symbol;Acc:HGNC:656]	protein_coding
ARL5A	51	ENSG00000162980	ENST00000495604	ADP ribosylation factor like GTPase 5A [Source:HGNC Symbol;Acc:HGNC:696]	protein_coding
ARL5AP4	5	ENSG00000224806	ENST00000430731	ARL5A pseudogene 4 [Source:HGNC Symbol;Acc:HGNC:43936]	processed_pseudogene
ARL5AP5	6	ENSG00000232332	ENST00000451247	ARL5A pseudogene 5 [Source:HGNC Symbol;Acc:HGNC:55001]	processed_pseudogene
ARL5B	39	ENSG00000165997	ENST00000377275	ADP ribosylation factor like GTPase 5B [Source:HGNC Symbol;Acc:HGNC:23052]	protein_coding
ARL6	14	ENSG00000113966	ENST00000335979	ADP ribosylation factor like GTPase 6 [Source:HGNC Symbol;Acc:HGNC:13210]	protein_coding
ARL6IP1	714	ENSG00000170540	ENST00000304414	ADP ribosylation factor like GTPase 6 interacting protein 1 [Source:HGNC Symbol;Acc:HGNC:697]	protein_coding
ARL6IP1P2	4	ENSG00000225355	ENST00000431356	ADP ribosylation factor like GTPase 6 interacting protein 1 pseudogene 2 [Source:HGNC Symbol;Acc:HGNC:44971]	processed_pseudogene
ARL6IP1P3	2	ENSG00000255014	ENST00000524544	ADP ribosylation factor like GTPase 6 interacting protein 1 pseudogene 3 [Source:HGNC Symbol;Acc:HGNC:44972]	processed_pseudogene
ARL6IP5	153	ENSG00000144746	ENST00000273258	ADP ribosylation factor like GTPase 6 interacting protein 5 [Source:HGNC Symbol;Acc:HGNC:16937]	protein_coding
ARL6IP6	32	ENSG00000177917	ENST00000690727	ADP ribosylation factor like GTPase 6 interacting protein 6 [Source:HGNC Symbol;Acc:HGNC:24048]	protein_coding
ARL8A	2	ENSG00000143862	ENST00000272217	ADP ribosylation factor like GTPase 8A [Source:HGNC Symbol;Acc:HGNC:25192]	protein_coding
ARL8B	89	ENSG00000134108	ENST00000429403	ADP ribosylation factor like GTPase 8B [Source:HGNC Symbol;Acc:HGNC:25564]	protein_coding
ARL8BP2	1	ENSG00000214812	ENST00000399029	ARL8B pseudogene 2 [Source:HGNC Symbol;Acc:HGNC:56629]	processed_pseudogene
ARMC1	62	ENSG00000104442	ENST00000276569	armadillo repeat containing 1 [Source:HGNC Symbol;Acc:HGNC:17684]	protein_coding
ARMC10	13	ENSG00000170632	ENST00000428183	armadillo repeat containing 10 [Source:HGNC Symbol;Acc:HGNC:21706]	protein_coding
ARMC10P1	7	ENSG00000178660	ENST00000313754	armadillo repeat containing 10 pseudogene 1 [Source:HGNC Symbol;Acc:HGNC:43646]	processed_pseudogene
ARMC2	6	ENSG00000118690	ENST00000392644	armadillo repeat containing 2 [Source:HGNC Symbol;Acc:HGNC:23045]	protein_coding
ARMC6	7	ENSG00000105676	ENST00000392335	armadillo repeat containing 6 [Source:HGNC Symbol;Acc:HGNC:25049]	protein_coding
ARMC7	15	ENSG00000125449	ENST00000581078	armadillo repeat containing 7 [Source:HGNC Symbol;Acc:HGNC:26168]	protein_coding
ARMC8	58	ENSG00000114098	ENST00000538260	armadillo repeat containing 8 [Source:HGNC Symbol;Acc:HGNC:24999]	protein_coding
ARMC9	15	ENSG00000135931	ENST00000349938	armadillo repeat containing 9 [Source:HGNC Symbol;Acc:HGNC:20730]	protein_coding
ARMCX3	164	ENSG00000102401	ENST00000341189	armadillo repeat containing X-linked 3 [Source:HGNC Symbol;Acc:HGNC:24065]	protein_coding
ARMCX4	1	ENSG00000196440	ENST00000433011	armadillo repeat containing X-linked 4 [Source:HGNC Symbol;Acc:HGNC:28615]	protein_coding
ARMCX5	27	ENSG00000125962	ENST00000246174	armadillo repeat containing X-linked 5 [Source:HGNC Symbol;Acc:HGNC:25772]	protein_coding
ARMCX6	18	ENSG00000198960	ENST00000497931	armadillo repeat containing X-linked 6 [Source:HGNC Symbol;Acc:HGNC:26094]	protein_coding
ARMH3	9	ENSG00000120029	ENST00000495001	armadillo like helical domain containing 3 [Source:HGNC Symbol;Acc:HGNC:25788]	protein_coding
ARMT1	51	ENSG00000146476	ENST00000545879	acidic residue methyltransferase 1 [Source:HGNC Symbol;Acc:HGNC:17872]	protein_coding
ARNILA	1	ENSG00000235072	ENST00000313031	androgen receptor negatively regulated lncRNA [Source:HGNC Symbol;Acc:HGNC:54484]	lncRNA
ARNT	32	ENSG00000143437	ENST00000358595	aryl hydrocarbon receptor nuclear translocator [Source:HGNC Symbol;Acc:HGNC:700]	protein_coding
ARNT2	15	ENSG00000172379	ENST00000529181	aryl hydrocarbon receptor nuclear translocator 2 [Source:HGNC Symbol;Acc:HGNC:16876]	protein_coding
ARNT2-DT	5	ENSG00000259495	ENST00000559267	ARNT2 divergent transcript [Source:HGNC Symbol;Acc:HGNC:56077]	lncRNA
ARPC1A	8	ENSG00000241685	ENST00000262942	actin related protein 2/3 complex subunit 1A [Source:HGNC Symbol;Acc:HGNC:703]	protein_coding
ARPC1AP2	2	ENSG00000268282	ENST00000597698	ARPC1A pseudogene 2 [Source:HGNC Symbol;Acc:HGNC:56495]	processed_pseudogene
ARPC1AP4	1	ENSG00000251411	ENST00000514631	ARPC1A pseudogene 4 [Source:HGNC Symbol;Acc:HGNC:56497]	processed_pseudogene
ARPC1B	3	ENSG00000130429	ENST00000443222	actin related protein 2/3 complex subunit 1B [Source:HGNC Symbol;Acc:HGNC:704]	protein_coding
ARPC2	390	ENSG00000163466	ENST00000420104	actin related protein 2/3 complex subunit 2 [Source:HGNC Symbol;Acc:HGNC:705]	protein_coding
ARPC3	687	ENSG00000111229	ENST00000228825	actin related protein 2/3 complex subunit 3 [Source:HGNC Symbol;Acc:HGNC:706]	protein_coding
ARPC3P1	291	ENSG00000226284	ENST00000437218	actin related protein 2/3 complex subunit 3 pseudogene 1 [Source:HGNC Symbol;Acc:HGNC:16092]	processed_pseudogene
ARPC3P2	4	ENSG00000238137	ENST00000457786	actin related protein 2/3 complex subunit 3 pseudogene 2 [Source:HGNC Symbol;Acc:HGNC:39431]	processed_pseudogene
ARPC3P3	424	ENSG00000256745	ENST00000397300	actin related protein 2/3 complex subunit 3 pseudogene 3 [Source:HGNC Symbol;Acc:HGNC:39432]	processed_pseudogene
ARPC3P4	3	ENSG00000256898	ENST00000543613	actin related protein 2/3 complex subunit 3 pseudogene 4 [Source:HGNC Symbol;Acc:HGNC:39434]	processed_pseudogene
ARPC3P5	6	ENSG00000214027	ENST00000448802	actin related protein 2/3 complex subunit 3 pseudogene 5 [Source:HGNC Symbol;Acc:HGNC:39435]	processed_pseudogene
ARPC4	27	ENSG00000241553	ENST00000498623	actin related protein 2/3 complex subunit 4 [Source:HGNC Symbol;Acc:HGNC:707]	protein_coding
ARPC5	276	ENSG00000162704	ENST00000359856	actin related protein 2/3 complex subunit 5 [Source:HGNC Symbol;Acc:HGNC:708]	protein_coding
ARPC5L	90	ENSG00000136950	ENST00000353214	actin related protein 2/3 complex subunit 5 like [Source:HGNC Symbol;Acc:HGNC:23366]	protein_coding
ARPIN	31	ENSG00000242498	ENST00000357484	actin related protein 2/3 complex inhibitor [Source:HGNC Symbol;Acc:HGNC:28782]	protein_coding
ARPP19	272	ENSG00000128989	ENST00000249822	cAMP regulated phosphoprotein 19 [Source:HGNC Symbol;Acc:HGNC:16967]	protein_coding
ARPP19P2	1	ENSG00000204637	ENST00000376856	ARPP19 pseudogene 2 [Source:HGNC Symbol;Acc:HGNC:54699]	processed_pseudogene
ARPP21	1	ENSG00000172995	ENST00000450234	cAMP regulated phosphoprotein 21 [Source:HGNC Symbol;Acc:HGNC:16968]	protein_coding
ARRB1	5	ENSG00000137486	ENST00000420843	arrestin beta 1 [Source:HGNC Symbol;Acc:HGNC:711]	protein_coding
ARRB2	102	ENSG00000141480	ENST00000574502	arrestin beta 2 [Source:HGNC Symbol;Acc:HGNC:712]	protein_coding
ARRDC1	4	ENSG00000197070	ENST00000483563	arrestin domain containing 1 [Source:HGNC Symbol;Acc:HGNC:28633]	protein_coding
ARRDC1-AS1	2	ENSG00000203993	ENST00000371417	ARRDC1 antisense RNA 1 [Source:HGNC Symbol;Acc:HGNC:23395]	lncRNA
ARRDC2	7	ENSG00000105643	ENST00000379656	arrestin domain containing 2 [Source:HGNC Symbol;Acc:HGNC:25225]	protein_coding
ARRDC3	8	ENSG00000113369	ENST00000265138	arrestin domain containing 3 [Source:HGNC Symbol;Acc:HGNC:29263]	protein_coding
ARRDC3-AS1	1	ENSG00000281357	ENST00000625713	ARRDC3 antisense RNA 1 [Source:HGNC Symbol;Acc:HGNC:44145]	lncRNA
ARSA	3	ENSG00000100299	ENST00000610191	arylsulfatase A [Source:HGNC Symbol;Acc:HGNC:713]	protein_coding
ARSB	6	ENSG00000113273	ENST00000264914	arylsulfatase B [Source:HGNC Symbol;Acc:HGNC:714]	protein_coding
ARSD	10	ENSG00000006756	ENST00000381154	arylsulfatase D [Source:HGNC Symbol;Acc:HGNC:717]	protein_coding
ARSG	5	ENSG00000141337	ENST00000448504	arylsulfatase G [Source:HGNC Symbol;Acc:HGNC:24102]	protein_coding
ARSJ	15	ENSG00000180801	ENST00000315366	arylsulfatase family member J [Source:HGNC Symbol;Acc:HGNC:26286]	protein_coding
ARSK	13	ENSG00000164291	ENST00000380009	arylsulfatase family member K [Source:HGNC Symbol;Acc:HGNC:25239]	protein_coding
ARSL	52	ENSG00000157399	ENST00000683191	arylsulfatase L [Source:HGNC Symbol;Acc:HGNC:719]	protein_coding
ARV1	70	ENSG00000173409	ENST00000497753	ARV1 homolog, fatty acid homeostasis modulator [Source:HGNC Symbol;Acc:HGNC:29561]	protein_coding
ASAH1	79	ENSG00000104763	ENST00000637790	N-acylsphingosine amidohydrolase 1 [Source:HGNC Symbol;Acc:HGNC:735]	protein_coding
ASAH2	13	ENSG00000188611	ENST00000395526	N-acylsphingosine amidohydrolase 2 [Source:HGNC Symbol;Acc:HGNC:18860]	protein_coding
ASAH2B	14	ENSG00000204147	ENST00000374007	N-acylsphingosine amidohydrolase 2B [Source:HGNC Symbol;Acc:HGNC:23456]	protein_coding
ASAP1	195	ENSG00000153317	ENST00000524124	ArfGAP with SH3 domain, ankyrin repeat and PH domain 1 [Source:HGNC Symbol;Acc:HGNC:2720]	protein_coding
ASAP2	4	ENSG00000151693	ENST00000281419	ArfGAP with SH3 domain, ankyrin repeat and PH domain 2 [Source:HGNC Symbol;Acc:HGNC:2721]	protein_coding
ASB1	14	ENSG00000065802	ENST00000463352	ankyrin repeat and SOCS box containing 1 [Source:HGNC Symbol;Acc:HGNC:16011]	protein_coding
ASB13	4	ENSG00000196372	ENST00000493897	ankyrin repeat and SOCS box containing 13 [Source:HGNC Symbol;Acc:HGNC:19765]	protein_coding
ASB16-AS1	12	ENSG00000267080	ENST00000588785	ASB16 antisense RNA 1 [Source:HGNC Symbol;Acc:HGNC:25442]	lncRNA
ASB3	30	ENSG00000115239	ENST00000406053	ankyrin repeat and SOCS box containing 3 [Source:HGNC Symbol;Acc:HGNC:16013]	protein_coding
ASB4	2	ENSG00000005981	ENST00000257621	ankyrin repeat and SOCS box containing 4 [Source:HGNC Symbol;Acc:HGNC:16009]	protein_coding
ASB6	6	ENSG00000148331	ENST00000277459	ankyrin repeat and SOCS box containing 6 [Source:HGNC Symbol;Acc:HGNC:17181]	protein_coding
ASB7	4	ENSG00000183475	ENST00000332783	ankyrin repeat and SOCS box containing 7 [Source:HGNC Symbol;Acc:HGNC:17182]	protein_coding
ASB8	27	ENSG00000177981	ENST00000317697	ankyrin repeat and SOCS box containing 8 [Source:HGNC Symbol;Acc:HGNC:17183]	protein_coding
ASB9	50	ENSG00000102048	ENST00000477346	ankyrin repeat and SOCS box containing 9 [Source:HGNC Symbol;Acc:HGNC:17184]	protein_coding
ASB9P1	2	ENSG00000258527	ENST00000557146	ankyrin repeat and SOCS box containing 9 pseudogene 1 [Source:HGNC Symbol;Acc:HGNC:20972]	processed_pseudogene
ASCC1	50	ENSG00000138303	ENST00000672957	activating signal cointegrator 1 complex subunit 1 [Source:HGNC Symbol;Acc:HGNC:24268]	protein_coding
ASCC2	14	ENSG00000100325	ENST00000542393	activating signal cointegrator 1 complex subunit 2 [Source:HGNC Symbol;Acc:HGNC:24103]	protein_coding
ASCC3	41	ENSG00000112249	ENST00000369162	activating signal cointegrator 1 complex subunit 3 [Source:HGNC Symbol;Acc:HGNC:18697]	protein_coding
ASF1A	12	ENSG00000111875	ENST00000229595	anti-silencing function 1A histone chaperone [Source:HGNC Symbol;Acc:HGNC:20995]	protein_coding
ASF1B	7	ENSG00000288210	ENST00000672225	anti-silencing function 1B histone chaperone [Source:HGNC Symbol;Acc:HGNC:20996]	protein_coding
ASGR1	3	ENSG00000141505	ENST00000269299	asialoglycoprotein receptor 1 [Source:HGNC Symbol;Acc:HGNC:742]	protein_coding
ASGR2	1	ENSG00000161944	ENST00000355035	asialoglycoprotein receptor 2 [Source:HGNC Symbol;Acc:HGNC:743]	protein_coding
ASH1L	62	ENSG00000116539	ENST00000368346	ASH1 like histone lysine methyltransferase [Source:HGNC Symbol;Acc:HGNC:19088]	protein_coding
ASH1L-AS1	1	ENSG00000235919	ENST00000456633	ASH1L antisense RNA 1 [Source:HGNC Symbol;Acc:HGNC:44146]	lncRNA
ASH2L	16	ENSG00000129691	ENST00000545394	ASH2 like, histone lysine methyltransferase complex subunit [Source:HGNC Symbol;Acc:HGNC:744]	protein_coding
ASIC1	3	ENSG00000110881	ENST00000228468	acid sensing ion channel subunit 1 [Source:HGNC Symbol;Acc:HGNC:100]	protein_coding
ASIC3	4	ENSG00000213199	ENST00000357922	acid sensing ion channel subunit 3 [Source:HGNC Symbol;Acc:HGNC:101]	protein_coding
ASL	13	ENSG00000126522	ENST00000672586	argininosuccinate lyase [Source:HGNC Symbol;Acc:HGNC:746]	protein_coding
ASMTL	12	ENSG00000292339	ENST00000711197	acetylserotonin O-methyltransferase like [Source:HGNC Symbol;Acc:HGNC:751]	protein_coding
ASNSD1	5	ENSG00000138381	ENST00000607062	asparagine synthetase domain containing 1 [Source:HGNC Symbol;Acc:HGNC:24910]	protein_coding
ASNSP4	1	ENSG00000251470	ENST00000511103	ASNS pseudogene 4 [Source:HGNC Symbol;Acc:HGNC:39400]	unprocessed_pseudogene
ASPH	1269	ENSG00000198363	ENST00000379454	aspartate beta-hydroxylase [Source:HGNC Symbol;Acc:HGNC:757]	protein_coding
ASPHD1	29	ENSG00000174939	ENST00000563177	aspartate beta-hydroxylase domain containing 1 [Source:HGNC Symbol;Acc:HGNC:27380]	protein_coding
ASPHD2	1	ENSG00000128203	ENST00000215906	aspartate beta-hydroxylase domain containing 2 [Source:HGNC Symbol;Acc:HGNC:30437]	protein_coding
ASPM	80	ENSG00000066279	ENST00000367408	assembly factor for spindle microtubules [Source:HGNC Symbol;Acc:HGNC:19048]	protein_coding
ASPSCR1	3	ENSG00000169696	ENST00000581484	ASPSCR1 tether for SLC2A4, UBX domain containing [Source:HGNC Symbol;Acc:HGNC:13825]	protein_coding
ASRGL1	2	ENSG00000162174	ENST00000415229	asparaginase and isoaspartyl peptidase 1 [Source:HGNC Symbol;Acc:HGNC:16448]	protein_coding
ASS1	6	ENSG00000130707	ENST00000352480	argininosuccinate synthase 1 [Source:HGNC Symbol;Acc:HGNC:758]	protein_coding
ASTE1	5	ENSG00000034533	ENST00000514044	asteroid homolog 1 [Source:HGNC Symbol;Acc:HGNC:25021]	protein_coding
ASTN2	9	ENSG00000148219	ENST00000313400	astrotactin 2 [Source:HGNC Symbol;Acc:HGNC:17021]	protein_coding
ASTN2-AS1	1	ENSG00000229105	ENST00000418250	ASTN2 antisense RNA 1 [Source:HGNC Symbol;Acc:HGNC:51175]	lncRNA
ASXL1	16	ENSG00000171456	ENST00000651418	ASXL transcriptional regulator 1 [Source:HGNC Symbol;Acc:HGNC:18318]	protein_coding
ASXL2	63	ENSG00000143970	ENST00000435504	ASXL transcriptional regulator 2 [Source:HGNC Symbol;Acc:HGNC:23805]	protein_coding
ATAD1	58	ENSG00000138138	ENST00000308448	ATPase family AAA domain containing 1 [Source:HGNC Symbol;Acc:HGNC:25903]	protein_coding
ATAD2	136	ENSG00000156802	ENST00000517666	ATPase family AAA domain containing 2 [Source:HGNC Symbol;Acc:HGNC:30123]	protein_coding
ATAD2B	10	ENSG00000119778	ENST00000238789	ATPase family AAA domain containing 2B [Source:HGNC Symbol;Acc:HGNC:29230]	protein_coding
ATAD3A	1	ENSG00000197785	ENST00000378756	ATPase family AAA domain containing 3A [Source:HGNC Symbol;Acc:HGNC:25567]	protein_coding
ATAD5	38	ENSG00000176208	ENST00000321990	ATPase family AAA domain containing 5 [Source:HGNC Symbol;Acc:HGNC:25752]	protein_coding
ATAT1	6	ENSG00000234549	ENST00000416917	alpha tubulin acetyltransferase 1 [Source:HGNC Symbol;Acc:HGNC:21186]	protein_coding
ATE1	43	ENSG00000107669	ENST00000690984	arginyltransferase 1 [Source:HGNC Symbol;Acc:HGNC:782]	protein_coding
ATF1	41	ENSG00000123268	ENST00000552510	activating transcription factor 1 [Source:HGNC Symbol;Acc:HGNC:783]	protein_coding
ATF2	32	ENSG00000115966	ENST00000264110	activating transcription factor 2 [Source:HGNC Symbol;Acc:HGNC:784]	protein_coding
ATF3	4	ENSG00000162772	ENST00000366981	activating transcription factor 3 [Source:HGNC Symbol;Acc:HGNC:785]	protein_coding
ATF4	160	ENSG00000128272	ENST00000404241	activating transcription factor 4 [Source:HGNC Symbol;Acc:HGNC:786]	protein_coding
ATF4P1	1	ENSG00000213338	ENST00000443279	activating transcription factor 4 pseudogene 1 [Source:HGNC Symbol;Acc:HGNC:789]	processed_pseudogene
ATF4P2	1	ENSG00000273041	ENST00000601944	activating transcription factor 4 pseudogene 2 [Source:HGNC Symbol;Acc:HGNC:34025]	processed_pseudogene
ATF4P3	111	ENSG00000228218	ENST00000433309	activating transcription factor 4 pseudogene 3 [Source:HGNC Symbol;Acc:HGNC:788]	processed_pseudogene
ATF4P4	17	ENSG00000256167	ENST00000438498	activating transcription factor 4 pseudogene 4 [Source:HGNC Symbol;Acc:HGNC:787]	transcribed_processed_pseudogene
ATF5	12	ENSG00000169136	ENST00000595125	activating transcription factor 5 [Source:HGNC Symbol;Acc:HGNC:790]	protein_coding
ATF6	40	ENSG00000118217	ENST00000680688	activating transcription factor 6 [Source:HGNC Symbol;Acc:HGNC:791]	protein_coding
ATF6-DT	1	ENSG00000226889	ENST00000431097	ATF6 divergent transcript [Source:HGNC Symbol;Acc:HGNC:55826]	lncRNA
ATF6B	14	ENSG00000213676	ENST00000375203	activating transcription factor 6 beta [Source:HGNC Symbol;Acc:HGNC:2349]	protein_coding
ATF7	20	ENSG00000170653	ENST00000548446	activating transcription factor 7 [Source:HGNC Symbol;Acc:HGNC:792]	protein_coding
ATF7IP	17	ENSG00000171681	ENST00000539659	activating transcription factor 7 interacting protein [Source:HGNC Symbol;Acc:HGNC:20092]	protein_coding
ATF7IP2	21	ENSG00000166669	ENST00000564797	activating transcription factor 7 interacting protein 2 [Source:HGNC Symbol;Acc:HGNC:20397]	protein_coding
ATG10	24	ENSG00000152348	ENST00000355178	autophagy related 10 [Source:HGNC Symbol;Acc:HGNC:20315]	protein_coding
ATG101	31	ENSG00000123395	ENST00000547409	autophagy related 101 [Source:HGNC Symbol;Acc:HGNC:25679]	protein_coding
ATG12	207	ENSG00000145782	ENST00000509910	autophagy related 12 [Source:HGNC Symbol;Acc:HGNC:588]	protein_coding
ATG12P1	28	ENSG00000266501	ENST00000578331	autophagy related 12 pseudogene 1 [Source:HGNC Symbol;Acc:HGNC:21466]	processed_pseudogene
ATG13	10	ENSG00000175224	ENST00000580238	autophagy related 13 [Source:HGNC Symbol;Acc:HGNC:29091]	protein_coding
ATG14	28	ENSG00000126775	ENST00000247178	autophagy related 14 [Source:HGNC Symbol;Acc:HGNC:19962]	protein_coding
ATG16L1	17	ENSG00000281089	ENST00000629246	autophagy related 16 like 1 [Source:HGNC Symbol;Acc:HGNC:21498]	protein_coding
ATG16L2	2	ENSG00000168010	ENST00000534905	autophagy related 16 like 2 [Source:HGNC Symbol;Acc:HGNC:25464]	protein_coding
ATG2A	4	ENSG00000110046	ENST00000418259	autophagy related 2A [Source:HGNC Symbol;Acc:HGNC:29028]	protein_coding
ATG2B	16	ENSG00000066739	ENST00000359933	autophagy related 2B [Source:HGNC Symbol;Acc:HGNC:20187]	protein_coding
ATG3	115	ENSG00000144848	ENST00000283290	autophagy related 3 [Source:HGNC Symbol;Acc:HGNC:20962]	protein_coding
ATG4A	14	ENSG00000101844	ENST00000372232	autophagy related 4A cysteine peptidase [Source:HGNC Symbol;Acc:HGNC:16489]	protein_coding
ATG4B	64	ENSG00000168397	ENST00000405546	autophagy related 4B cysteine peptidase [Source:HGNC Symbol;Acc:HGNC:20790]	protein_coding
ATG4C	17	ENSG00000125703	ENST00000443289	autophagy related 4C cysteine peptidase [Source:HGNC Symbol;Acc:HGNC:16040]	protein_coding
ATG4D	3	ENSG00000130734	ENST00000586417	autophagy related 4D cysteine peptidase [Source:HGNC Symbol;Acc:HGNC:20789]	protein_coding
ATG5	47	ENSG00000057663	ENST00000636437	autophagy related 5 [Source:HGNC Symbol;Acc:HGNC:589]	protein_coding
ATG7	25	ENSG00000197548	ENST00000451513	autophagy related 7 [Source:HGNC Symbol;Acc:HGNC:16935]	protein_coding
ATG9A	1	ENSG00000198925	ENST00000409033	autophagy related 9A [Source:HGNC Symbol;Acc:HGNC:22408]	protein_coding
ATIC	197	ENSG00000138363	ENST00000444305	5-aminoimidazole-4-carboxamide ribonucleotide formyltransferase/IMP cyclohydrolase [Source:HGNC Symbol;Acc:HGNC:794]	protein_coding
ATL1	7	ENSG00000198513	ENST00000556478	atlastin GTPase 1 [Source:HGNC Symbol;Acc:HGNC:11231]	protein_coding
ATL2	27	ENSG00000119787	ENST00000378954	atlastin GTPase 2 [Source:HGNC Symbol;Acc:HGNC:24047]	protein_coding
ATL3	53	ENSG00000184743	ENST00000398868	atlastin GTPase 3 [Source:HGNC Symbol;Acc:HGNC:24526]	protein_coding
ATM	20	ENSG00000149311	ENST00000601453	ATM serine/threonine kinase [Source:HGNC Symbol;Acc:HGNC:795]	protein_coding
ATMIN	17	ENSG00000291953	ENST00000709336	ATM interactor [Source:HGNC Symbol;Acc:HGNC:29034]	protein_coding
ATN1	30	ENSG00000111676	ENST00000356654	atrophin 1 [Source:HGNC Symbol;Acc:HGNC:3033]	protein_coding
ATOH8	2	ENSG00000168874	ENST00000469442	atonal bHLH transcription factor 8 [Source:HGNC Symbol;Acc:HGNC:24126]	protein_coding
ATOSA	3	ENSG00000047346	ENST00000568871	atos homolog A [Source:HGNC Symbol;Acc:HGNC:25609]	protein_coding
ATOSB	13	ENSG00000005238	ENST00000378566	atos homolog B [Source:HGNC Symbol;Acc:HGNC:25666]	protein_coding
ATOX1	214	ENSG00000177556	ENST00000521264	antioxidant 1 copper chaperone [Source:HGNC Symbol;Acc:HGNC:798]	protein_coding
ATP10A	4	ENSG00000206190	ENST00000555815	ATPase phospholipid transporting 10A (putative) [Source:HGNC Symbol;Acc:HGNC:13542]	protein_coding
ATP10D	1	ENSG00000145246	ENST00000273859	ATPase phospholipid transporting 10D (putative) [Source:HGNC Symbol;Acc:HGNC:13549]	protein_coding
ATP11A	7	ENSG00000068650	ENST00000375630	ATPase phospholipid transporting 11A [Source:HGNC Symbol;Acc:HGNC:13552]	protein_coding
ATP11B	2	ENSG00000058063	ENST00000493826	ATPase phospholipid transporting 11B (putative) [Source:HGNC Symbol;Acc:HGNC:13553]	protein_coding
ATP11C	10	ENSG00000101974	ENST00000370557	ATPase phospholipid transporting 11C [Source:HGNC Symbol;Acc:HGNC:13554]	protein_coding
ATP13A1	4	ENSG00000105726	ENST00000467160	ATPase 13A1 [Source:HGNC Symbol;Acc:HGNC:24215]	protein_coding
ATP13A2	3	ENSG00000159363	ENST00000341676	ATPase cation transporting 13A2 [Source:HGNC Symbol;Acc:HGNC:30213]	protein_coding
ATP13A3	69	ENSG00000133657	ENST00000687055	ATPase 13A3 [Source:HGNC Symbol;Acc:HGNC:24113]	protein_coding
ATP1A1	22	ENSG00000163399	ENST00000418797	ATPase Na+/K+ transporting subunit alpha 1 [Source:HGNC Symbol;Acc:HGNC:799]	protein_coding
ATP1B1	296	ENSG00000143153	ENST00000367816	ATPase Na+/K+ transporting subunit beta 1 [Source:HGNC Symbol;Acc:HGNC:804]	protein_coding
ATP1B3	236	ENSG00000069849	ENST00000475483	ATPase Na+/K+ transporting subunit beta 3 [Source:HGNC Symbol;Acc:HGNC:806]	protein_coding
ATP1B3P1	3	ENSG00000271707	ENST00000605365	ATPase Na+/K+ transporting subunit beta 3 pseudogene 1 [Source:HGNC Symbol;Acc:HGNC:807]	processed_pseudogene
ATP23	21	ENSG00000262145	ENST00000576795	ATP23 metallopeptidase and ATP synthase assembly factor homolog [Source:HGNC Symbol;Acc:HGNC:29452]	protein_coding
ATP2A1-AS1	1	ENSG00000260442	ENST00000691192	ATP2A1 antisense RNA 1 [Source:HGNC Symbol;Acc:HGNC:51370]	lncRNA
ATP2A2	104	ENSG00000174437	ENST00000552636	ATPase sarcoplasmic/endoplasmic reticulum Ca2+ transporting 2 [Source:HGNC Symbol;Acc:HGNC:812]	protein_coding
ATP2A3	2	ENSG00000074370	ENST00000397041	ATPase sarcoplasmic/endoplasmic reticulum Ca2+ transporting 3 [Source:HGNC Symbol;Acc:HGNC:813]	protein_coding
ATP2B1	174	ENSG00000070961	ENST00000359142	ATPase plasma membrane Ca2+ transporting 1 [Source:HGNC Symbol;Acc:HGNC:814]	protein_coding
ATP2B1-AS1	1	ENSG00000271614	ENST00000605386	ATP2B1 antisense RNA 1 [Source:HGNC Symbol;Acc:HGNC:27883]	lncRNA
ATP2B4	6	ENSG00000058668	ENST00000341360	ATPase plasma membrane Ca2+ transporting 4 [Source:HGNC Symbol;Acc:HGNC:817]	protein_coding
ATP2C1	30	ENSG00000017260	ENST00000505330	ATPase secretory pathway Ca2+ transporting 1 [Source:HGNC Symbol;Acc:HGNC:13211]	protein_coding
ATP5F1A	405	ENSG00000152234	ENST00000398752	ATP synthase F1 subunit alpha [Source:HGNC Symbol;Acc:HGNC:823]	protein_coding
ATP5F1AP1	1	ENSG00000234861	ENST00000454088	ATP synthase F1 subunit alpha pseudogene 1 [Source:HGNC Symbol;Acc:HGNC:827]	processed_pseudogene
ATP5F1AP10	1	ENSG00000277297	ENST00000622403	ATP synthase F1 subunit alpha pseudogene 10 [Source:HGNC Symbol;Acc:HGNC:37668]	processed_pseudogene
ATP5F1AP2	3	ENSG00000227682	ENST00000412323	ATP synthase F1 subunit alpha pseudogene 2 [Source:HGNC Symbol;Acc:HGNC:828]	transcribed_processed_pseudogene
ATP5F1AP3	1	ENSG00000263232	ENST00000573189	ATP synthase F1 subunit alpha pseudogene 3 [Source:HGNC Symbol;Acc:HGNC:829]	processed_pseudogene
ATP5F1B	1446	ENSG00000110955	ENST00000548474	ATP synthase F1 subunit beta [Source:HGNC Symbol;Acc:HGNC:830]	protein_coding
ATP5F1C	673	ENSG00000165629	ENST00000356708	ATP synthase F1 subunit gamma [Source:HGNC Symbol;Acc:HGNC:833]	protein_coding
ATP5F1CP1	4	ENSG00000224004	ENST00000441945	ATP synthase F1 subunit gamma pseudogene 1 [Source:HGNC Symbol;Acc:HGNC:834]	processed_pseudogene
ATP5F1D	34	ENSG00000099624	ENST00000395633	ATP synthase F1 subunit delta [Source:HGNC Symbol;Acc:HGNC:837]	protein_coding
ATP5F1E	1981	ENSG00000124172	ENST00000243997	ATP synthase F1 subunit epsilon [Source:HGNC Symbol;Acc:HGNC:838]	protein_coding
ATP5F1EP2	1017	ENSG00000180389	ENST00000381026	ATP synthase F1 subunit epsilon pseudogene 2 [Source:HGNC Symbol;Acc:HGNC:34026]	processed_pseudogene
ATP5IF1	33	ENSG00000285390	ENST00000642464	ATP synthase inhibitory factor subunit 1 [Source:HGNC Symbol;Acc:HGNC:871]	protein_coding
ATP5MC1	984	ENSG00000159199	ENST00000355938	ATP synthase membrane subunit c locus 1 [Source:HGNC Symbol;Acc:HGNC:841]	protein_coding
ATP5MC1P2	12	ENSG00000283016	ENST00000635085	ATP synthase membrane subunit c locus 1 pseudogene 2 [Source:HGNC Symbol;Acc:HGNC:19817]	processed_pseudogene
ATP5MC1P4	4	ENSG00000227440	ENST00000430660	ATP synthase membrane subunit c locus 1 pseudogene 4 [Source:HGNC Symbol;Acc:HGNC:39507]	processed_pseudogene
ATP5MC1P5	2	ENSG00000227590	ENST00000429024	ATP synthase membrane subunit c locus 1 pseudogene 5 [Source:HGNC Symbol;Acc:HGNC:39508]	processed_pseudogene
ATP5MC1P6	6	ENSG00000214318	ENST00000451206	ATP synthase membrane subunit c locus 1 pseudogene 6 [Source:HGNC Symbol;Acc:HGNC:39509]	processed_pseudogene
ATP5MC1P7	8	ENSG00000232734	ENST00000444398	ATP synthase membrane subunit c locus 1 pseudogene 7 [Source:HGNC Symbol;Acc:HGNC:39510]	processed_pseudogene
ATP5MC2	1683	ENSG00000135390	ENST00000550241	ATP synthase membrane subunit c locus 2 [Source:HGNC Symbol;Acc:HGNC:842]	protein_coding
ATP5MC2P1	37	ENSG00000225712	ENST00000433580	ATP5MC2 pseudogene 1 [Source:HGNC Symbol;Acc:HGNC:844]	processed_pseudogene
ATP5MC2P2	1	ENSG00000258401	ENST00000554200	ATP5MC2 pseudogene 2 [Source:HGNC Symbol;Acc:HGNC:19672]	processed_pseudogene
ATP5MC2P3	2	ENSG00000230482	ENST00000429083	ATP5MC2 pseudogene 3 [Source:HGNC Symbol;Acc:HGNC:42187]	processed_pseudogene
ATP5MC2P4	24	ENSG00000228847	ENST00000442175	ATP5MC2 pseudogene 4 [Source:HGNC Symbol;Acc:HGNC:42188]	processed_pseudogene
ATP5MC2P5	2	ENSG00000249253	ENST00000508850	ATP5MC2 pseudogene 5 [Source:HGNC Symbol;Acc:HGNC:56523]	processed_pseudogene
ATP5MC3	1420	ENSG00000154518	ENST00000284727	ATP synthase membrane subunit c locus 3 [Source:HGNC Symbol;Acc:HGNC:843]	protein_coding
ATP5ME	115	ENSG00000169020	ENST00000515202	ATP synthase membrane subunit e [Source:HGNC Symbol;Acc:HGNC:846]	protein_coding
ATP5MF	188	ENSG00000241468	ENST00000466753	ATP synthase membrane subunit f [Source:HGNC Symbol;Acc:HGNC:848]	protein_coding
ATP5MFP2	121	ENSG00000228834	ENST00000447543	ATP synthase membrane subunit f pseudogene 2 [Source:HGNC Symbol;Acc:HGNC:21540]	processed_pseudogene
ATP5MFP3	1	ENSG00000232851	ENST00000451550	ATP synthase membrane subunit f pseudogene 3 [Source:HGNC Symbol;Acc:HGNC:21286]	processed_pseudogene
ATP5MFP4	5	ENSG00000256826	ENST00000538774	ATP synthase membrane subunit f pseudogene 4 [Source:HGNC Symbol;Acc:HGNC:32451]	processed_pseudogene
ATP5MFP5	8	ENSG00000256103	ENST00000537967	ATP synthase membrane subunit f pseudogene 5 [Source:HGNC Symbol;Acc:HGNC:33611]	processed_pseudogene
ATP5MG	27	ENSG00000167283	ENST00000690793	ATP synthase membrane subunit g [Source:HGNC Symbol;Acc:HGNC:14247]	protein_coding
ATP5MGL	6	ENSG00000249222	ENST00000505920	ATP synthase membrane subunit g like [Source:HGNC Symbol;Acc:HGNC:13213]	protein_coding
ATP5MGP2	38	ENSG00000232362	ENST00000440646	ATP synthase membrane subunit g pseudogene 2 [Source:HGNC Symbol;Acc:HGNC:13215]	processed_pseudogene
ATP5MGP3	1	ENSG00000249256	ENST00000514223	ATP synthase membrane subunit g pseudogene 3 [Source:HGNC Symbol;Acc:HGNC:13216]	processed_pseudogene
ATP5MJ	1019	ENSG00000156411	ENST00000286953	ATP synthase membrane subunit j [Source:HGNC Symbol;Acc:HGNC:1188]	protein_coding
ATP5MK	82	ENSG00000173915	ENST00000369825	ATP synthase membrane subunit k [Source:HGNC Symbol;Acc:HGNC:30889]	protein_coding
ATP5MKP1	396	ENSG00000231549	ENST00000425964	ATP5MK pseudogene 1 [Source:HGNC Symbol;Acc:HGNC:31716]	processed_pseudogene
ATP5PB	315	ENSG00000116459	ENST00000493119	ATP synthase peripheral stalk-membrane subunit b [Source:HGNC Symbol;Acc:HGNC:840]	protein_coding
ATP5PBP1	1	ENSG00000224451	ENST00000433775	ATP synthase peripheral stalk-membrane subunit b pseudogene 1 [Source:HGNC Symbol;Acc:HGNC:39742]	processed_pseudogene
ATP5PBP6	1	ENSG00000219806	ENST00000402768	ATP synthase peripheral stalk-membrane subunit b pseudogene 6 [Source:HGNC Symbol;Acc:HGNC:39747]	processed_pseudogene
ATP5PD	286	ENSG00000167863	ENST00000580649	ATP synthase peripheral stalk subunit d [Source:HGNC Symbol;Acc:HGNC:845]	protein_coding
ATP5PDP1	4	ENSG00000261679	ENST00000567898	ATP synthase peripheral stalk subunit d pseudogene 1 [Source:HGNC Symbol;Acc:HGNC:31021]	processed_pseudogene
ATP5PDP2	27	ENSG00000229184	ENST00000433885	ATP synthase peripheral stalk subunit d pseudogene 2 [Source:HGNC Symbol;Acc:HGNC:49624]	processed_pseudogene
ATP5PDP4	273	ENSG00000234925	ENST00000414313	ATP synthase peripheral stalk subunit d pseudogene 4 [Source:HGNC Symbol;Acc:HGNC:49626]	processed_pseudogene
ATP5PF	452	ENSG00000154723	ENST00000400099	ATP synthase peripheral stalk subunit F6 [Source:HGNC Symbol;Acc:HGNC:847]	protein_coding
ATP5PFP1	3	ENSG00000237701	ENST00000431631	ATP synthase peripheral stalk subunit F6 pseudogene 1 [Source:HGNC Symbol;Acc:HGNC:23933]	processed_pseudogene
ATP5PO	100	ENSG00000241837	ENST00000431254	ATP synthase peripheral stalk subunit OSCP [Source:HGNC Symbol;Acc:HGNC:850]	protein_coding
ATP5POP1	1	ENSG00000159186	ENST00000445875	ATP5PO pseudogene 1 [Source:HGNC Symbol;Acc:HGNC:54673]	processed_pseudogene
ATP6AP1	67	ENSG00000071553	ENST00000677342	ATPase H+ transporting accessory protein 1 [Source:HGNC Symbol;Acc:HGNC:868]	protein_coding
ATP6AP1-DT	16	ENSG00000197180	ENST00000360656	ATP6AP1 divergent transcript [Source:HGNC Symbol;Acc:HGNC:25138]	lncRNA
ATP6AP2	150	ENSG00000182220	ENST00000436783	ATPase H+ transporting accessory protein 2 [Source:HGNC Symbol;Acc:HGNC:18305]	protein_coding
ATP6V0A1	48	ENSG00000033627	ENST00000393829	ATPase H+ transporting V0 subunit a1 [Source:HGNC Symbol;Acc:HGNC:865]	protein_coding
ATP6V0A2	16	ENSG00000185344	ENST00000330342	ATPase H+ transporting V0 subunit a2 [Source:HGNC Symbol;Acc:HGNC:18481]	protein_coding
ATP6V0B	195	ENSG00000117410	ENST00000472505	ATPase H+ transporting V0 subunit b [Source:HGNC Symbol;Acc:HGNC:861]	protein_coding
ATP6V0D1	75	ENSG00000159720	ENST00000568620	ATPase H+ transporting V0 subunit d1 [Source:HGNC Symbol;Acc:HGNC:13724]	protein_coding
ATP6V0D1-DT	5	ENSG00000270049	ENST00000602592	ATP6V0D1 divergent transcript [Source:HGNC Symbol;Acc:HGNC:55268]	lncRNA
ATP6V0E1	349	ENSG00000113732	ENST00000519374	ATPase H+ transporting V0 subunit e1 [Source:HGNC Symbol;Acc:HGNC:863]	protein_coding
ATP6V0E2	73	ENSG00000171130	ENST00000421974	ATPase H+ transporting V0 subunit e2 [Source:HGNC Symbol;Acc:HGNC:21723]	protein_coding
ATP6V1A	34	ENSG00000114573	ENST00000703904	ATPase H+ transporting V1 subunit A [Source:HGNC Symbol;Acc:HGNC:851]	protein_coding
ATP6V1B2	491	ENSG00000147416	ENST00000276390	ATPase H+ transporting V1 subunit B2 [Source:HGNC Symbol;Acc:HGNC:854]	protein_coding
ATP6V1C1	16	ENSG00000155097	ENST00000518857	ATPase H+ transporting V1 subunit C1 [Source:HGNC Symbol;Acc:HGNC:856]	protein_coding
ATP6V1D	110	ENSG00000100554	ENST00000554087	ATPase H+ transporting V1 subunit D [Source:HGNC Symbol;Acc:HGNC:13527]	protein_coding
ATP6V1E1	103	ENSG00000131100	ENST00000253413	ATPase H+ transporting V1 subunit E1 [Source:HGNC Symbol;Acc:HGNC:857]	protein_coding
ATP6V1E1P1	2	ENSG00000225099	ENST00000439215	ATPase H+ transporting V1 subunit E1 pseudogene 1 [Source:HGNC Symbol;Acc:HGNC:859]	processed_pseudogene
ATP6V1E2	10	ENSG00000250565	ENST00000524249	ATPase H+ transporting V1 subunit E2 [Source:HGNC Symbol;Acc:HGNC:18125]	protein_coding
ATP6V1F	392	ENSG00000128524	ENST00000249289	ATPase H+ transporting V1 subunit F [Source:HGNC Symbol;Acc:HGNC:16832]	protein_coding
ATP6V1G1	226	ENSG00000136888	ENST00000677115	ATPase H+ transporting V1 subunit G1 [Source:HGNC Symbol;Acc:HGNC:864]	protein_coding
ATP6V1H	45	ENSG00000047249	ENST00000355221	ATPase H+ transporting V1 subunit H [Source:HGNC Symbol;Acc:HGNC:18303]	protein_coding
ATP7A	11	ENSG00000165240	ENST00000693051	ATPase copper transporting alpha [Source:HGNC Symbol;Acc:HGNC:869]	protein_coding
ATP7B	1	ENSG00000123191	ENST00000634519	ATPase copper transporting beta [Source:HGNC Symbol;Acc:HGNC:870]	protein_coding
ATP8B1	16	ENSG00000081923	ENST00000648908	ATPase phospholipid transporting 8B1 [Source:HGNC Symbol;Acc:HGNC:3706]	protein_coding
ATP8B1-AS1	8	ENSG00000267040	ENST00000591854	ATP8B1 antisense RNA 1 [Source:HGNC Symbol;Acc:HGNC:56042]	lncRNA
ATP8B2	10	ENSG00000143515	ENST00000368489	ATPase phospholipid transporting 8B2 [Source:HGNC Symbol;Acc:HGNC:13534]	protein_coding
ATP8B3	5	ENSG00000130270	ENST00000310127	ATPase phospholipid transporting 8B3 [Source:HGNC Symbol;Acc:HGNC:13535]	protein_coding
ATP8B5P	72	ENSG00000179766	ENST00000423138	ATPase phospholipid transporting 8B5, pseudogene [Source:HGNC Symbol;Acc:HGNC:27245]	transcribed_unprocessed_pseudogene
ATP9A	69	ENSG00000054793	ENST00000311637	ATPase phospholipid transporting 9A (putative) [Source:HGNC Symbol;Acc:HGNC:13540]	protein_coding
ATP9B	21	ENSG00000166377	ENST00000588600	ATPase phospholipid transporting 9B (putative) [Source:HGNC Symbol;Acc:HGNC:13541]	protein_coding
ATPAF1	15	ENSG00000123472	ENST00000574428	ATP synthase mitochondrial F1 complex assembly factor 1 [Source:HGNC Symbol;Acc:HGNC:18803]	protein_coding
ATPAF2	33	ENSG00000171953	ENST00000584205	ATP synthase mitochondrial F1 complex assembly factor 2 [Source:HGNC Symbol;Acc:HGNC:18802]	protein_coding
ATPSCKMT	17	ENSG00000150756	ENST00000511437	ATP synthase c subunit lysine N-methyltransferase [Source:HGNC Symbol;Acc:HGNC:27029]	protein_coding
ATR	48	ENSG00000175054	ENST00000658083	ATR serine/threonine kinase [Source:HGNC Symbol;Acc:HGNC:882]	protein_coding
ATRAID	27	ENSG00000138085	ENST00000380171	all-trans retinoic acid induced differentiation factor [Source:HGNC Symbol;Acc:HGNC:24090]	protein_coding
ATRIP	6	ENSG00000164053	ENST00000635099	ATR interacting protein [Source:HGNC Symbol;Acc:HGNC:33499]	protein_coding
ATRN	28	ENSG00000088812	ENST00000262919	attractin [Source:HGNC Symbol;Acc:HGNC:885]	protein_coding
ATRNL1	1	ENSG00000107518	ENST00000616894	attractin like 1 [Source:HGNC Symbol;Acc:HGNC:29063]	protein_coding
ATRX	297	ENSG00000085224	ENST00000373344	ATRX chromatin remodeler [Source:HGNC Symbol;Acc:HGNC:886]	protein_coding
ATXN1	14	ENSG00000124788	ENST00000244769	ataxin 1 [Source:HGNC Symbol;Acc:HGNC:10548]	protein_coding
ATXN10	64	ENSG00000130638	ENST00000381061	ataxin 10 [Source:HGNC Symbol;Acc:HGNC:10549]	protein_coding
ATXN1L	28	ENSG00000224470	ENST00000683775	ataxin 1 like [Source:HGNC Symbol;Acc:HGNC:33279]	protein_coding
ATXN2	20	ENSG00000204842	ENST00000642389	ataxin 2 [Source:HGNC Symbol;Acc:HGNC:10555]	protein_coding
ATXN2-AS	1	ENSG00000258099	ENST00000547021	ATXN2 antisense RNA [Source:HGNC Symbol;Acc:HGNC:51838]	lncRNA
ATXN2L	24	ENSG00000168488	ENST00000563314	ataxin 2 like [Source:HGNC Symbol;Acc:HGNC:31326]	protein_coding
ATXN3	21	ENSG00000066427	ENST00000642417	ataxin 3 [Source:HGNC Symbol;Acc:HGNC:7106]	protein_coding
ATXN7	4	ENSG00000163635	ENST00000643464	ataxin 7 [Source:HGNC Symbol;Acc:HGNC:10560]	protein_coding
ATXN7L1	5	ENSG00000146776	ENST00000419735	ataxin 7 like 1 [Source:HGNC Symbol;Acc:HGNC:22210]	protein_coding
ATXN7L2	1	ENSG00000162650	ENST00000463678	ataxin 7 like 2 [Source:HGNC Symbol;Acc:HGNC:28713]	protein_coding
ATXN7L3	1	ENSG00000087152	ENST00000591295	ataxin 7 like 3 [Source:HGNC Symbol;Acc:HGNC:25416]	protein_coding
ATXN7L3-AS1	1	ENSG00000260793	ENST00000588279	ATXN7L3 antisense RNA 1 [Source:NCBI gene (formerly Entrezgene);Acc:101926967]	lncRNA
ATXN7L3B	35	ENSG00000253719	ENST00000519948	ataxin 7 like 3B [Source:HGNC Symbol;Acc:HGNC:37931]	protein_coding
AUH	15	ENSG00000148090	ENST00000375731	AU RNA binding methylglutaconyl-CoA hydratase [Source:HGNC Symbol;Acc:HGNC:890]	protein_coding
AUNIP	14	ENSG00000127423	ENST00000538789	aurora kinase A and ninein interacting protein [Source:HGNC Symbol;Acc:HGNC:28363]	protein_coding
AUP1	206	ENSG00000115307	ENST00000425118	AUP1 lipid droplet regulating VLDL assembly factor [Source:HGNC Symbol;Acc:HGNC:891]	protein_coding
AURKA	219	ENSG00000087586	ENST00000395914	aurora kinase A [Source:HGNC Symbol;Acc:HGNC:11393]	protein_coding
AURKAIP1	142	ENSG00000175756	ENST00000338370	aurora kinase A interacting protein 1 [Source:HGNC Symbol;Acc:HGNC:24114]	protein_coding
AURKAP2	1	ENSG00000230165	ENST00000454983	aurora kinase A pseudogene 2 [Source:HGNC Symbol;Acc:HGNC:18612]	processed_pseudogene
AURKB	181	ENSG00000178999	ENST00000316199	aurora kinase B [Source:HGNC Symbol;Acc:HGNC:11390]	protein_coding
AUTS2	1	ENSG00000158321	ENST00000644939	activator of transcription and developmental regulator AUTS2 [Source:HGNC Symbol;Acc:HGNC:14262]	protein_coding
AVEN	5	ENSG00000169857	ENST00000675287	apoptosis and caspase activation inhibitor [Source:HGNC Symbol;Acc:HGNC:13509]	protein_coding
AVL9	19	ENSG00000105778	ENST00000485228	AVL9 cell migration associated [Source:HGNC Symbol;Acc:HGNC:28994]	protein_coding
AVPI1	130	ENSG00000119986	ENST00000370626	arginine vasopressin induced 1 [Source:HGNC Symbol;Acc:HGNC:30898]	protein_coding
AXDND1	3	ENSG00000162779	ENST00000509175	axonemal dynein light chain domain containing 1 [Source:HGNC Symbol;Acc:HGNC:26564]	protein_coding
AXIN1	14	ENSG00000103126	ENST00000461023	axin 1 [Source:HGNC Symbol;Acc:HGNC:903]	protein_coding
AXIN2	2	ENSG00000168646	ENST00000307078	axin 2 [Source:HGNC Symbol;Acc:HGNC:904]	protein_coding
AXL	86	ENSG00000167601	ENST00000301178	AXL receptor tyrosine kinase [Source:HGNC Symbol;Acc:HGNC:905]	protein_coding
AZI2	30	ENSG00000163512	ENST00000429369	5-azacytidine induced 2 [Source:HGNC Symbol;Acc:HGNC:24002]	protein_coding
AZIN1	87	ENSG00000155096	ENST00000682725	antizyme inhibitor 1 [Source:HGNC Symbol;Acc:HGNC:16432]	protein_coding
B2M	560	ENSG00000273686	ENST00000617605	beta-2-microglobulin [Source:HGNC Symbol;Acc:HGNC:914]	protein_coding
B3GALNT2	14	ENSG00000282880	ENST00000635453	beta-1,3-N-acetylgalactosaminyltransferase 2 [Source:HGNC Symbol;Acc:HGNC:28596]	protein_coding
B3GALT4	1	ENSG00000235155	ENST00000419471	beta-1,3-galactosyltransferase 4 [Source:HGNC Symbol;Acc:HGNC:919]	protein_coding
B3GALT5	1	ENSG00000183778	ENST00000380620	beta-1,3-galactosyltransferase 5 [Source:HGNC Symbol;Acc:HGNC:920]	protein_coding
B3GALT6	54	ENSG00000176022	ENST00000379198	beta-1,3-galactosyltransferase 6 [Source:HGNC Symbol;Acc:HGNC:17978]	protein_coding
B3GALT9	10	ENSG00000214654	ENST00000464488	beta-1,3-galactosyltransferase 9 [Source:HGNC Symbol;Acc:HGNC:53652]	protein_coding
B3GAT3	44	ENSG00000149541	ENST00000265471	beta-1,3-glucuronyltransferase 3 [Source:HGNC Symbol;Acc:HGNC:923]	protein_coding
B3GAT3P1	6	ENSG00000244009	ENST00000471720	beta-1,3-glucuronyltransferase 3 pseudogene 1 [Source:HGNC Symbol;Acc:HGNC:35243]	processed_pseudogene
B3GLCT	28	ENSG00000187676	ENST00000343307	beta 3-glucosyltransferase [Source:HGNC Symbol;Acc:HGNC:20207]	protein_coding
B3GNT2	44	ENSG00000170340	ENST00000301998	UDP-GlcNAc:betaGal beta-1,3-N-acetylglucosaminyltransferase 2 [Source:HGNC Symbol;Acc:HGNC:15629]	protein_coding
B3GNT3	22	ENSG00000179913	ENST00000599265	UDP-GlcNAc:betaGal beta-1,3-N-acetylglucosaminyltransferase 3 [Source:HGNC Symbol;Acc:HGNC:13528]	protein_coding
B3GNT4	1	ENSG00000176383	ENST00000546192	UDP-GlcNAc:betaGal beta-1,3-N-acetylglucosaminyltransferase 4 [Source:HGNC Symbol;Acc:HGNC:15683]	protein_coding
B3GNT5	3	ENSG00000176597	ENST00000326505	UDP-GlcNAc:betaGal beta-1,3-N-acetylglucosaminyltransferase 5 [Source:HGNC Symbol;Acc:HGNC:15684]	protein_coding
B3GNTL1	17	ENSG00000277033	ENST00000621596	UDP-GlcNAc:betaGal beta-1,3-N-acetylglucosaminyltransferase like 1 [Source:HGNC Symbol;Acc:HGNC:21727]	protein_coding
B4GALNT1	22	ENSG00000135454	ENST00000341156	beta-1,4-N-acetyl-galactosaminyltransferase 1 [Source:HGNC Symbol;Acc:HGNC:4117]	protein_coding
B4GALNT2	1	ENSG00000167080	ENST00000504681	beta-1,4-N-acetyl-galactosaminyltransferase 2 [Source:HGNC Symbol;Acc:HGNC:24136]	protein_coding
B4GALNT4	3	ENSG00000182272	ENST00000329962	beta-1,4-N-acetyl-galactosaminyltransferase 4 [Source:HGNC Symbol;Acc:HGNC:26315]	protein_coding
B4GALT1	129	ENSG00000086062	ENST00000535206	beta-1,4-galactosyltransferase 1 [Source:HGNC Symbol;Acc:HGNC:924]	protein_coding
B4GALT1-AS1	1	ENSG00000233554	ENST00000654325	B4GALT1 antisense RNA 1 [Source:HGNC Symbol;Acc:HGNC:49910]	lncRNA
B4GALT2	55	ENSG00000117411	ENST00000498543	beta-1,4-galactosyltransferase 2 [Source:HGNC Symbol;Acc:HGNC:925]	protein_coding
B4GALT3	37	ENSG00000158850	ENST00000319769	beta-1,4-galactosyltransferase 3 [Source:HGNC Symbol;Acc:HGNC:926]	protein_coding
B4GALT4	701	ENSG00000121578	ENST00000483209	beta-1,4-galactosyltransferase 4 [Source:HGNC Symbol;Acc:HGNC:927]	protein_coding
B4GALT5	24	ENSG00000158470	ENST00000371711	beta-1,4-galactosyltransferase 5 [Source:HGNC Symbol;Acc:HGNC:928]	protein_coding
B4GALT6	1	ENSG00000118276	ENST00000578114	beta-1,4-galactosyltransferase 6 [Source:HGNC Symbol;Acc:HGNC:929]	protein_coding
B4GALT7	8	ENSG00000027847	ENST00000502420	beta-1,4-galactosyltransferase 7 [Source:HGNC Symbol;Acc:HGNC:930]	protein_coding
B4GAT1	17	ENSG00000174684	ENST00000311181	beta-1,4-glucuronyltransferase 1 [Source:HGNC Symbol;Acc:HGNC:15685]	protein_coding
B4GAT1-DT	1	ENSG00000255468	ENST00000581155	B4GAT1 divergent transcript [Source:HGNC Symbol;Acc:HGNC:56070]	lncRNA
B9D1	58	ENSG00000108641	ENST00000581122	B9 domain containing 1 [Source:HGNC Symbol;Acc:HGNC:24123]	protein_coding
B9D2	38	ENSG00000123810	ENST00000675972	B9 domain containing 2 [Source:HGNC Symbol;Acc:HGNC:28636]	protein_coding
BAALC-AS1	1	ENSG00000247081	ENST00000521102	BAALC antisense RNA 1 [Source:HGNC Symbol;Acc:HGNC:50461]	lncRNA
BAAT	4	ENSG00000136881	ENST00000674791	bile acid-CoA:amino acid N-acyltransferase [Source:HGNC Symbol;Acc:HGNC:932]	protein_coding
BABAM1	5	ENSG00000105393	ENST00000598188	BRISC and BRCA1 A complex member 1 [Source:HGNC Symbol;Acc:HGNC:25008]	protein_coding
BABAM2	48	ENSG00000158019	ENST00000436924	BRISC and BRCA1 A complex member 2 [Source:HGNC Symbol;Acc:HGNC:1106]	protein_coding
BACE1	2	ENSG00000186318	ENST00000313005	beta-secretase 1 [Source:HGNC Symbol;Acc:HGNC:933]	protein_coding
BACE2	5	ENSG00000182240	ENST00000328735	beta-secretase 2 [Source:HGNC Symbol;Acc:HGNC:934]	protein_coding
BACH1	21	ENSG00000156273	ENST00000548219	BTB domain and CNC homolog 1 [Source:HGNC Symbol;Acc:HGNC:935]	protein_coding
BAD	7	ENSG00000002330	ENST00000394532	BCL2 associated agonist of cell death [Source:HGNC Symbol;Acc:HGNC:936]	protein_coding
BAG1	160	ENSG00000107262	ENST00000493917	BAG cochaperone 1 [Source:HGNC Symbol;Acc:HGNC:937]	protein_coding
BAG2	46	ENSG00000112208	ENST00000370693	BAG cochaperone 2 [Source:HGNC Symbol;Acc:HGNC:938]	protein_coding
BAG3	92	ENSG00000151929	ENST00000369085	BAG cochaperone 3 [Source:HGNC Symbol;Acc:HGNC:939]	protein_coding
BAG4	43	ENSG00000156735	ENST00000521282	BAG cochaperone 4 [Source:HGNC Symbol;Acc:HGNC:940]	protein_coding
BAG5	52	ENSG00000166170	ENST00000445922	BAG cochaperone 5 [Source:HGNC Symbol;Acc:HGNC:941]	protein_coding
BAG6	35	ENSG00000228760	ENST00000481696	BAG cochaperone 6 [Source:HGNC Symbol;Acc:HGNC:13919]	protein_coding
BAHCC1	3	ENSG00000291421	ENST00000707491	BAH domain and coiled-coil containing 1 [Source:HGNC Symbol;Acc:HGNC:29279]	protein_coding
[truncated: 14,813 more rows]

## Sheet: SGNex_A549_cDNAStrd_rep5_r2
Gene name	Counts	Gene ID	Transcript ID	Gene description	Gene type
[truncated: 18,934 more rows]

[truncated: 1 more sheets: SGNex_A549_dirctcDNA_rep3_r1]
