# Supplementary material for: Host-pathogen protein interaction studies: quality control of cDNA libraries using nanopore sequencing
Source: PLoS One. 2025 May 30;20(5):e0324917. doi: 10.1371/journal.pone.0324917 (PMC12124543; doi:10.1371/journal.pone.0324917)
Supplement: Table S5 — (TXT) [file pone.0324917.s006.txt]

ID	Description	Counts	GeneRatio	type
GO:0002376	immune system process	1547	1547/16770	BP
GO:0008152	metabolic process	8022	8022/16770	BP
GO:0009987	cellular process	10648	10648/16770	BP
GO:0016032	viral process	329	329/16770	BP
GO:0022414	reproductive process	906	906/16770	BP
GO:0032501	multicellular organismal process	4212	4212/16770	BP
GO:0032502	developmental process	4126	4126/16770	BP
GO:0040007	growth	660	660/16770	BP
GO:0040011	locomotion	767	767/16770	BP
GO:0042592	homeostatic process	1118	1118/16770	BP
GO:0043473	pigmentation	83	83/16770	BP
GO:0044419	biological process involved in interspecies interaction between organisms	1003	1003/16770	BP
GO:0044848	biological phase	6	6/16770	BP
GO:0048511	rhythmic process	201	201/16770	BP
GO:0048518	positive regulation of biological process	4270	4270/16770	BP
GO:0048519	negative regulation of biological process	3752	3752/16770	BP
GO:0050789	regulation of biological process	7446	7446/16770	BP
GO:0050896	response to stimulus	5376	5376/16770	BP
GO:0051179	localization	3731	3731/16770	BP
GO:0051703	biological process involved in intraspecies interaction between organisms	29	29/16770	BP
GO:0065007	biological regulation	7697	7697/16770	BP
GO:0098754	detoxification	89	89/16770	BP
GO:0032991	protein-containing complex	4292	4292/16770	CC
GO:0110165	cellular anatomical entity	11665	11665/16770	CC
GO:0003774	cytoskeletal motor activity	72	72/16770	MF
GO:0003824	catalytic activity	4053	4053/16770	MF
GO:0005198	structural molecule activity	512	512/16770	MF
GO:0005215	transporter activity	694	694/16770	MF
GO:0005488	binding	11051	11051/16770	MF
GO:0009055	electron transfer activity	91	91/16770	MF
GO:0016209	antioxidant activity	47	47/16770	MF
GO:0038024	cargo receptor activity	36	36/16770	MF
GO:0044183	protein folding chaperone	62	62/16770	MF
GO:0045182	translation regulator activity	123	123/16770	MF
GO:0045735	nutrient reservoir activity	0	0/16770	MF
GO:0060089	molecular transducer activity	443	443/16770	MF
GO:0060090	molecular adaptor activity	1042	1042/16770	MF
GO:0090729	toxin activity	0	0/16770	MF
GO:0098772	molecular function regulator activity	1380	1380/16770	MF
GO:0140104	molecular carrier activity	81	81/16770	MF
GO:0140110	transcription regulator activity	1361	1361/16770	MF
GO:0140223	general transcription initiation factor activity	47	47/16770	MF
GO:0140313	molecular sequestering activity	40	40/16770	MF
GO:0140489	molecular template activity	1	1/16770	MF
GO:0140522	fusogenic activity	1	1/16770	MF
GO:0140657	ATP-dependent activity	459	459/16770	MF
GO:0140691	RNA folding chaperone	1	1/16770	MF
GO:0140776	protein-containing complex destabilizing activity	12	12/16770	MF
GO:0140777	protein-containing complex stabilizing activity	2	2/16770	MF
GO:0140911	pore-forming activity	1	1/16770	MF
GO:0140912	membrane destabilizing activity	1	1/16770	MF
GO:0141047	molecular tag activity	12	12/16770	MF
GO:0180020	membrane bending activity	1	1/16770	MF
GO:0180024	membrane grommet activity	0	0/16770	MF
