# Supplementary material for: Host-pathogen protein interaction studies: quality control of cDNA libraries using nanopore sequencing
Source: PLoS One. 2025 May 30;20(5):e0324917. doi: 10.1371/journal.pone.0324917 (PMC12124543; doi:10.1371/journal.pone.0324917)
Supplement: Table S6 — (TXT) [file pone.0324917.s007.txt]

ID	Description	p.adjust	Counts	type
GO:0022613	ribonucleoprotein complex biogenesis	3.3e-52	446	BP
GO:0042254	ribosome biogenesis	7.4e-45	300	BP
GO:0008380	RNA splicing	8.4e-36	417	BP
GO:0007005	mitochondrion organization	4.4e-35	392	BP
GO:0016072	rRNA metabolic process	3.5e-34	250	BP
GO:0007059	chromosome segregation	5.2e-32	370	BP
GO:0033044	regulation of chromosome organization	1.9e-30	238	BP
GO:0006302	double-strand break repair	2.4e-30	288	BP
GO:0048193	Golgi vesicle transport	5.8e-30	276	BP
GO:0000819	sister chromatid segregation	7.8e-30	219	BP
GO:0006364	rRNA processing	7.8e-30	211	BP
GO:0016236	macroautophagy	3.3e-29	323	BP
GO:0072594	establishment of protein localization to organelle	4.7e-28	387	BP
GO:0006260	DNA replication	4e-27	253	BP
GO:0007051	spindle organization	1e-26	191	BP
GO:0034504	protein localization to nucleus	5.6e-26	280	BP
GO:0140694	non-membrane-bounded organelle assembly	8.6e-26	356	BP
GO:0000070	mitotic sister chromatid segregation	8.7e-26	182	BP
GO:0000075	cell cycle checkpoint signaling	1.2e-25	189	BP
GO:0006913	nucleocytoplasmic transport	2.3e-25	293	BP
GO:0051169	nuclear transport	2.3e-25	293	BP
GO:0043161	proteasome-mediated ubiquitin-dependent protein catabolic process	2.9e-25	385	BP
GO:0044772	mitotic cell cycle phase transition	9.2e-25	384	BP
GO:0016197	endosomal transport	3e-24	257	BP
GO:0140014	mitotic nuclear division	3e-24	248	BP
GO:0006399	tRNA metabolic process	6.5e-24	187	BP
GO:1902850	microtubule cytoskeleton organization involved in mitosis	1.4e-23	158	BP
GO:0002181	cytoplasmic translation	3.6e-23	156	BP
GO:0000375	RNA splicing, via transesterification reactions	9.6e-23	290	BP
GO:0006282	regulation of DNA repair	1.2e-22	204	BP
GO:0042176	regulation of protein catabolic process	1.2e-22	313	BP
GO:1901987	regulation of cell cycle phase transition	3.5e-22	387	BP
GO:0000377	RNA splicing, via transesterification reactions with bulged adenosine as nucleophile	3.5e-22	286	BP
GO:0000398	mRNA splicing, via spliceosome	3.5e-22	286	BP
GO:0010506	regulation of autophagy	5.6e-22	311	BP
GO:0000725	recombinational repair	1.9e-21	177	BP
GO:0042770	signal transduction in response to DNA damage	1.9e-21	177	BP
GO:0010639	negative regulation of organelle organization	3.6e-21	308	BP
GO:0006403	RNA localization	7.1e-21	184	BP
GO:0031329	regulation of cellular catabolic process	7.5e-21	379	BP
GO:0000724	double-strand break repair via homologous recombination	2.3e-20	171	BP
GO:0140053	mitochondrial gene expression	3.2e-20	156	BP
GO:0007052	mitotic spindle organization	3.2e-20	128	BP
GO:0051054	positive regulation of DNA metabolic process	3.7e-20	251	BP
GO:0006605	protein targeting	4e-20	280	BP
GO:0098813	nuclear chromosome segregation	4.1e-20	272	BP
GO:0051656	establishment of organelle localization	6.1e-20	388	BP
GO:0042274	ribosomal small subunit biogenesis	8.5e-20	106	BP
GO:0007093	mitotic cell cycle checkpoint signaling	9.4e-20	142	BP
GO:0000209	protein polyubiquitination	2.6e-19	226	BP
GO:1903829	positive regulation of protein localization	5.3e-19	392	BP
GO:0000723	telomere maintenance	6e-19	149	BP
GO:0031570	DNA integrity checkpoint signaling	2.3e-18	131	BP
GO:1901873	regulation of post-translational protein modification	2.5e-18	217	BP
GO:0031647	regulation of protein stability	4.1e-18	313	BP
GO:0010948	negative regulation of cell cycle process	1e-17	271	BP
GO:0009451	RNA modification	1.1e-17	156	BP
GO:1903320	regulation of protein modification by small protein conjugation or removal	1.6e-17	212	BP
GO:0045786	negative regulation of cell cycle	1.8e-17	334	BP
GO:0034976	response to endoplasmic reticulum stress	1.9e-17	233	BP
GO:0008033	tRNA processing	2e-17	126	BP
GO:0006091	generation of precursor metabolites and energy	2.2e-17	383	BP
GO:0000956	nuclear-transcribed mRNA catabolic process	3.2e-17	117	BP
GO:0007030	Golgi organization	3.3e-17	143	BP
GO:1903050	regulation of proteolysis involved in protein catabolic process	3.5e-17	204	BP
GO:0071826	protein-RNA complex organization	3.6e-17	201	BP
GO:0007098	centrosome cycle	3.6e-17	132	BP
GO:0031023	microtubule organizing center organization	4.8e-17	142	BP
GO:0006261	DNA-templated DNA replication	4.9e-17	152	BP
GO:0022411	cellular component disassembly	7.1e-17	354	BP
GO:0000077	DNA damage checkpoint signaling	1.1e-16	122	BP
GO:1901990	regulation of mitotic cell cycle phase transition	1.6e-16	296	BP
GO:0051225	spindle assembly	2.3e-16	124	BP
GO:0090150	establishment of protein localization to membrane	2.5e-16	233	BP
GO:0051168	nuclear export	2.9e-16	154	BP
GO:0097193	intrinsic apoptotic signaling pathway	4.7e-16	266	BP
GO:0061136	regulation of proteasomal protein catabolic process	6.7e-16	173	BP
GO:0022618	protein-RNA complex assembly	9.1e-16	192	BP
GO:0032984	protein-containing complex disassembly	9.5e-16	216	BP
GO:0043254	regulation of protein-containing complex assembly	1.3e-15	339	BP
GO:0006457	protein folding	1.5e-15	196	BP
GO:0006354	DNA-templated transcription elongation	1.7e-15	123	BP
GO:1990778	protein localization to cell periphery	2.5e-15	289	BP
GO:1901988	negative regulation of cell cycle phase transition	2.5e-15	236	BP
GO:0007264	small GTPase-mediated signal transduction	2.6e-15	378	BP
GO:0044839	cell cycle G2/M phase transition	3.9e-15	141	BP
GO:0032543	mitochondrial translation	5.8e-15	120	BP
GO:0098876	vesicle-mediated transport to the plasma membrane	5.8e-15	140	BP
GO:0032200	telomere organization	6e-15	167	BP
GO:0009117	nucleotide metabolic process	6.4e-15	383	BP
GO:0006839	mitochondrial transport	9e-15	163	BP
GO:0007033	vacuole organization	1e-14	201	BP
GO:0008654	phospholipid biosynthetic process	1.3e-14	203	BP
GO:0051236	establishment of RNA localization	1.4e-14	147	BP
GO:0006400	tRNA modification	3e-14	89	BP
GO:0051983	regulation of chromosome segregation	4.4e-14	122	BP
GO:0050657	nucleic acid transport	4.5e-14	144	BP
GO:0050658	RNA transport	4.5e-14	144	BP
GO:0072659	protein localization to plasma membrane	4.5e-14	239	BP
GO:0032204	regulation of telomere maintenance	5e-14	104	BP
GO:2000058	regulation of ubiquitin-dependent protein catabolic process	6.3e-14	149	BP
GO:0043484	regulation of RNA splicing	7.1e-14	163	BP
GO:1902115	regulation of organelle assembly	7.5e-14	195	BP
GO:0006892	post-Golgi vesicle-mediated transport	7.6e-14	103	BP
GO:0007006	mitochondrial membrane organization	8.4e-14	110	BP
GO:0000086	G2/M transition of mitotic cell cycle	1.2e-13	126	BP
GO:0016241	regulation of macroautophagy	1.9e-13	163	BP
GO:0006368	transcription elongation by RNA polymerase II	2e-13	108	BP
GO:0000281	mitotic cytokinesis	2e-13	89	BP
GO:0043414	macromolecule methylation	3.2e-13	117	BP
GO:0000280	nuclear division	5.8e-13	344	BP
GO:2000779	regulation of double-strand break repair	6.3e-13	128	BP
GO:0031396	regulation of protein ubiquitination	9.2e-13	172	BP
GO:0050821	protein stabilization	1.3e-12	194	BP
GO:0000910	cytokinesis	1.9e-12	162	BP
GO:0045739	positive regulation of DNA repair	2e-12	122	BP
GO:0033045	regulation of sister chromatid segregation	2.1e-12	99	BP
GO:0051310	metaphase chromosome alignment	2.5e-12	95	BP
GO:0009411	response to UV	2.7e-12	136	BP
GO:1901293	nucleoside phosphate biosynthetic process	2.7e-12	253	BP
GO:0001701	in utero embryonic development	3.7e-12	309	BP
GO:0030705	cytoskeleton-dependent intracellular transport	3.7e-12	173	BP
GO:0035966	response to topologically incorrect protein	3.7e-12	138	BP
GO:0006310	DNA recombination	3.9e-12	274	BP
GO:0007091	metaphase/anaphase transition of mitotic cell cycle	4.2e-12	90	BP
GO:0051258	protein polymerization	4.3e-12	233	BP
GO:0032259	methylation	4.5e-12	185	BP
GO:0045333	cellular respiration	4.7e-12	202	BP
GO:0031929	TOR signaling	4.8e-12	151	BP
GO:0061640	cytoskeleton-dependent cytokinesis	5.2e-12	110	BP
GO:2001251	negative regulation of chromosome organization	5.4e-12	93	BP
GO:0032434	regulation of proteasomal ubiquitin-dependent protein catabolic process	5.8e-12	116	BP
GO:0044774	mitotic DNA integrity checkpoint signaling	6.9e-12	85	BP
GO:0015980	energy derivation by oxidation of organic compounds	7e-12	276	BP
GO:0007034	vacuolar transport	7.4e-12	147	BP
GO:0042594	response to starvation	8e-12	188	BP
GO:0009141	nucleoside triphosphate metabolic process	8.3e-12	219	BP
GO:0051170	import into nucleus	1e-11	146	BP
GO:0072331	signal transduction by p53 class mediator	1.1e-11	154	BP
GO:0009895	negative regulation of catabolic process	1.1e-11	283	BP
GO:0015931	nucleobase-containing compound transport	1.2e-11	194	BP
GO:0046474	glycerophospholipid biosynthetic process	1.2e-11	164	BP
GO:0032386	regulation of intracellular transport	1.5e-11	217	BP
GO:2001252	positive regulation of chromosome organization	1.5e-11	104	BP
GO:0006606	protein import into nucleus	1.6e-11	142	BP
GO:1902749	regulation of cell cycle G2/M phase transition	1.6e-11	107	BP
GO:0045732	positive regulation of protein catabolic process	2.1e-11	175	BP
GO:0030071	regulation of mitotic metaphase/anaphase transition	2.2e-11	86	BP
GO:0070507	regulation of microtubule cytoskeleton organization	2.2e-11	141	BP
GO:0031669	cellular response to nutrient levels	2.3e-11	206	BP
GO:0045017	glycerolipid biosynthetic process	2.4e-11	194	BP
GO:0006275	regulation of DNA replication	2.5e-11	112	BP
GO:0006413	translational initiation	2.5e-11	112	BP
GO:0051028	mRNA transport	2.5e-11	118	BP
GO:0051098	regulation of binding	2.7e-11	179	BP
GO:0006163	purine nucleotide metabolic process	3.3e-11	331	BP
GO:0044773	mitotic DNA damage checkpoint signaling	3.7e-11	81	BP
GO:0031400	negative regulation of protein modification process	4.9e-11	264	BP
GO:0032784	regulation of DNA-templated transcription elongation	5e-11	91	BP
GO:0044784	metaphase/anaphase transition of cell cycle	5e-11	91	BP
GO:1903008	organelle disassembly	5.2e-11	68	BP
GO:0051056	regulation of small GTPase mediated signal transduction	5.3e-11	235	BP
GO:0045862	positive regulation of proteolysis	6.5e-11	252	BP
GO:0006352	DNA-templated transcription initiation	7e-11	171	BP
GO:0006661	phosphatidylinositol biosynthetic process	7.4e-11	103	BP
GO:0030522	intracellular receptor signaling pathway	7.7e-11	292	BP
GO:0045930	negative regulation of mitotic cell cycle	7.9e-11	204	BP
GO:2000144	positive regulation of DNA-templated transcription initiation	8.2e-11	67	BP
GO:0045787	positive regulation of cell cycle	8.2e-11	279	BP
GO:0033108	mitochondrial respiratory chain complex assembly	8.4e-11	93	BP
GO:0010212	response to ionizing radiation	9.3e-11	123	BP
GO:0010389	regulation of G2/M transition of mitotic cell cycle	9.3e-11	96	BP
GO:0016050	vesicle organization	9.9e-11	293	BP
GO:0009267	cellular response to starvation	1.1e-10	157	BP
GO:0050000	chromosome localization	1.1e-10	108	BP
GO:0031503	protein-containing complex localization	1.2e-10	174	BP
GO:0060260	regulation of transcription initiation by RNA polymerase II	1.4e-10	70	BP
GO:0060261	positive regulation of transcription initiation by RNA polymerase II	1.5e-10	61	BP
GO:0035967	cellular response to topologically incorrect protein	1.5e-10	101	BP
GO:0097250	mitochondrial respirasome assembly	1.5e-10	101	BP
GO:0070646	protein modification by small protein removal	1.6e-10	104	BP
GO:0034243	regulation of transcription elongation by RNA polymerase II	1.7e-10	81	BP
GO:0006644	phospholipid metabolic process	1.9e-10	284	BP
GO:1904951	positive regulation of establishment of protein localization	1.9e-10	252	BP
GO:0001510	RNA methylation	1.9e-10	77	BP
GO:2000142	regulation of DNA-templated transcription initiation	1.9e-10	77	BP
GO:0070585	protein localization to mitochondrion	2.1e-10	115	BP
GO:0009144	purine nucleoside triphosphate metabolic process	2.1e-10	205	BP
GO:0046488	phosphatidylinositol metabolic process	2.2e-10	126	BP
GO:0038202	TORC1 signaling	2.2e-10	100	BP
GO:0051650	establishment of vesicle localization	2.2e-10	167	BP
GO:1902099	regulation of metaphase/anaphase transition of cell cycle	2.3e-10	87	BP
GO:0019693	ribose phosphate metabolic process	2.3e-10	285	BP
GO:0010970	transport along microtubule	2.7e-10	149	BP
GO:0009199	ribonucleoside triphosphate metabolic process	2.7e-10	204	BP
GO:0071103	DNA conformation change	3e-10	83	BP
GO:0006414	translational elongation	3.2e-10	68	BP
GO:0009060	aerobic respiration	3.6e-10	163	BP
GO:0044818	mitotic G2/M transition checkpoint	3.7e-10	54	BP
GO:0007163	establishment or maintenance of cell polarity	3.7e-10	182	BP
GO:0062197	cellular response to chemical stress	3.7e-10	247	BP
GO:0070936	protein K48-linked ubiquitination	3.9e-10	89	BP
GO:0006893	Golgi to plasma membrane transport	4.6e-10	63	BP
GO:0051303	establishment of chromosome localization	4.6e-10	101	BP
GO:0090307	mitotic spindle assembly	4.8e-10	71	BP
GO:0006650	glycerophospholipid metabolic process	5.7e-10	228	BP
GO:0043549	regulation of kinase activity	6e-10	340	BP
GO:0051648	vesicle localization	6.7e-10	180	BP
GO:0009259	ribonucleotide metabolic process	7.5e-10	278	BP
GO:0010508	positive regulation of autophagy	7.8e-10	138	BP
GO:0072655	establishment of protein localization to mitochondrion	9e-10	108	BP
GO:0050684	regulation of mRNA processing	1e-09	116	BP
GO:0006986	response to unfolded protein	1.2e-09	121	BP
GO:0006289	nucleotide-excision repair	1.3e-09	76	BP
GO:0032392	DNA geometric change	1.3e-09	76	BP
GO:0006979	response to oxidative stress	1.4e-09	302	BP
GO:0009205	purine ribonucleoside triphosphate metabolic process	1.4e-09	198	BP
GO:1900180	regulation of protein localization to nucleus	1.5e-09	123	BP
GO:0018209	peptidyl-serine modification	1.5e-09	141	BP
GO:0006890	retrograde vesicle-mediated transport, Golgi to endoplasmic reticulum	1.5e-09	51	BP
GO:0006997	nucleus organization	1.6e-09	128	BP
GO:0031331	positive regulation of cellular catabolic process	1.7e-09	186	BP
GO:1901991	negative regulation of mitotic cell cycle phase transition	1.7e-09	165	BP
GO:0006367	transcription initiation at RNA polymerase II promoter	1.8e-09	138	BP
GO:0007080	mitotic metaphase chromosome alignment	1.8e-09	60	BP
GO:0046034	ATP metabolic process	1.9e-09	181	BP
GO:0007032	endosome organization	2e-09	88	BP
GO:1903432	regulation of TORC1 signaling	2e-09	88	BP
GO:0045859	regulation of protein kinase activity	2.2e-09	316	BP
GO:0032006	regulation of TOR signaling	2.2e-09	127	BP
GO:0018105	peptidyl-serine phosphorylation	2.3e-09	132	BP
GO:1903052	positive regulation of proteolysis involved in protein catabolic process	2.6e-09	116	BP
GO:0006303	double-strand break repair via nonhomologous end joining	2.6e-09	67	BP
GO:2000781	positive regulation of double-strand break repair	2.7e-09	84	BP
GO:0010821	regulation of mitochondrion organization	2.8e-09	99	BP
GO:0008630	intrinsic apoptotic signaling pathway in response to DNA damage	3e-09	93	BP
GO:0051298	centrosome duplication	3.5e-09	70	BP
GO:0071897	DNA biosynthetic process	3.8e-09	143	BP
GO:0036503	ERAD pathway	4.1e-09	98	BP
GO:0099111	microtubule-based transport	4.3e-09	178	BP
GO:0044380	protein localization to cytoskeleton	4.4e-09	62	BP
GO:0051304	chromosome separation	5e-09	76	BP
GO:0031109	microtubule polymerization or depolymerization	5.6e-09	119	BP
GO:0005996	monosaccharide metabolic process	7e-09	203	BP
GO:0098727	maintenance of cell number	7.1e-09	153	BP
GO:0000422	autophagy of mitochondrion	8.1e-09	99	BP
GO:2001233	regulation of apoptotic signaling pathway	8.1e-09	298	BP
GO:0019827	stem cell population maintenance	8.6e-09	150	BP
GO:0034502	protein localization to chromosome	8.9e-09	107	BP
GO:0006405	RNA export from nucleus	9.2e-09	84	BP
GO:0030490	maturation of SSU-rRNA	9.2e-09	52	BP
GO:0009150	purine ribonucleotide metabolic process	9.2e-09	261	BP
GO:0042273	ribosomal large subunit biogenesis	1.1e-08	60	BP
GO:1901800	positive regulation of proteasomal protein catabolic process	1.1e-08	98	BP
GO:1902750	negative regulation of cell cycle G2/M phase transition	1.2e-08	67	BP
GO:0007041	lysosomal transport	1.2e-08	114	BP
GO:0006626	protein targeting to mitochondrion	1.3e-08	92	BP
GO:0032886	regulation of microtubule-based process	1.3e-08	207	BP
GO:0031123	RNA 3'-end processing	1.3e-08	83	BP
GO:1900182	positive regulation of protein localization to nucleus	1.3e-08	83	BP
GO:0006888	endoplasmic reticulum to Golgi vesicle-mediated transport	1.4e-08	111	BP
GO:0032508	DNA duplex unwinding	1.4e-08	70	BP
GO:1905818	regulation of chromosome separation	1.4e-08	70	BP
GO:1902903	regulation of supramolecular fiber organization	1.5e-08	295	BP
GO:0072698	protein localization to microtubule cytoskeleton	1.6e-08	55	BP
GO:0016482	cytosolic transport	1.8e-08	118	BP
GO:2000060	positive regulation of ubiquitin-dependent protein catabolic process	1.8e-08	91	BP
GO:0016032	viral process	2e-08	329	BP
GO:1905037	autophagosome organization	2.2e-08	107	BP
GO:0009299	mRNA transcription	2.3e-08	50	BP
GO:0010972	negative regulation of G2/M transition of mitotic cell cycle	2.8e-08	65	BP
GO:0010833	telomere maintenance via telomere lengthening	3.3e-08	68	BP
GO:0032206	positive regulation of telomere maintenance	3.3e-08	68	BP
GO:0061951	establishment of protein localization to plasma membrane	3.4e-08	61	BP
GO:0071214	cellular response to abiotic stimulus	3.6e-08	255	BP
GO:0104004	cellular response to environmental stimulus	3.6e-08	255	BP
GO:0030010	establishment of cell polarity	3.8e-08	133	BP
GO:0046822	regulation of nucleocytoplasmic transport	3.8e-08	100	BP
GO:0034620	cellular response to unfolded protein	4e-08	86	BP
GO:0032271	regulation of protein polymerization	4.1e-08	163	BP
GO:0007007	inner mitochondrial membrane organization	4.1e-08	44	BP
GO:0046777	protein autophosphorylation	4.9e-08	144	BP
GO:0051306	mitotic sister chromatid separation	5.1e-08	60	BP
GO:0034599	cellular response to oxidative stress	5.1e-08	193	BP
GO:0051053	negative regulation of DNA metabolic process	6.6e-08	114	BP
GO:0000045	autophagosome assembly	6.8e-08	101	BP
GO:0044843	cell cycle G1/S phase transition	7.3e-08	217	BP
GO:0046785	microtubule polymerization	7.8e-08	87	BP
GO:0090068	positive regulation of cell cycle process	8.5e-08	208	BP
GO:0030968	endoplasmic reticulum unfolded protein response	8.9e-08	75	BP
GO:0044782	cilium organization	9e-08	310	BP
GO:0032506	cytokinetic process	9e-08	47	BP
GO:0098927	vesicle-mediated transport between endosomal compartments	9e-08	47	BP
GO:0045005	DNA-templated DNA replication maintenance of fidelity	9.1e-08	55	BP
GO:0008608	attachment of spindle microtubules to kinetochore	9.6e-08	51	BP
GO:1990542	mitochondrial transmembrane transport	1e-07	89	BP
GO:1901292	nucleoside phosphate catabolic process	1e-07	146	BP
GO:0032535	regulation of cellular component size	1.1e-07	266	BP
GO:0016049	cell growth	1.1e-07	351	BP
GO:0032869	cellular response to insulin stimulus	1.1e-07	166	BP
GO:0019318	hexose metabolic process	1.3e-07	183	BP
GO:0141193	nuclear receptor-mediated signaling pathway	1.3e-07	143	BP
GO:0072665	protein localization to vacuole	1.3e-07	77	BP
GO:1905897	regulation of response to endoplasmic reticulum stress	1.3e-07	77	BP
GO:0051099	positive regulation of binding	1.3e-07	91	BP
GO:0042255	ribosome assembly	1.4e-07	54	BP
GO:0006984	ER-nucleus signaling pathway	1.4e-07	46	BP
GO:0045727	positive regulation of translation	1.4e-07	114	BP
GO:0060271	cilium assembly	1.5e-07	290	BP
GO:0016579	protein deubiquitination	1.5e-07	85	BP
GO:0022900	electron transport chain	1.7e-07	111	BP
GO:1903322	positive regulation of protein modification by small protein conjugation or removal	1.7e-07	111	BP
GO:0036297	interstrand cross-link repair	1.7e-07	41	BP
GO:0006360	transcription by RNA polymerase I	1.7e-07	67	BP
GO:0006383	transcription by RNA polymerase III	1.7e-07	57	BP
GO:0007004	telomere maintenance via telomerase	1.7e-07	57	BP
GO:0010965	regulation of mitotic sister chromatid separation	1.7e-07	57	BP
GO:0001558	regulation of cell growth	2.1e-07	296	BP
GO:0034063	stress granule assembly	2.2e-07	35	BP
GO:0070085	glycosylation	2.2e-07	185	BP
GO:0042789	mRNA transcription by RNA polymerase II	2.2e-07	45	BP
GO:0000959	mitochondrial RNA metabolic process	2.3e-07	49	BP
GO:0032456	endocytic recycling	2.5e-07	78	BP
GO:0009314	response to radiation	2.5e-07	318	BP
GO:0071383	cellular response to steroid hormone stimulus	2.5e-07	165	BP
GO:0072332	intrinsic apoptotic signaling pathway by p53 class mediator	2.6e-07	75	BP
GO:0010569	regulation of double-strand break repair via homologous recombination	2.6e-07	72	BP
GO:0032790	ribosome disassembly	2.6e-07	40	BP
GO:0032388	positive regulation of intracellular transport	3e-07	114	BP
GO:0046605	regulation of centrosome cycle	3.2e-07	52	BP
GO:0002262	myeloid cell homeostasis	3.3e-07	144	BP
GO:0046486	glycerolipid metabolic process	3.3e-07	280	BP
GO:0018205	peptidyl-lysine modification	3.4e-07	116	BP
GO:1901875	positive regulation of post-translational protein modification	3.5e-07	111	BP
GO:0022904	respiratory electron transport chain	4.2e-07	103	BP
GO:0009303	rRNA transcription	4.2e-07	39	BP
GO:0031124	mRNA 3'-end processing	4.2e-07	39	BP
GO:0006119	oxidative phosphorylation	4.2e-07	120	BP
GO:0007015	actin filament organization	4.4e-07	332	BP
GO:0048024	regulation of mRNA splicing, via spliceosome	4.8e-07	95	BP
GO:0016055	Wnt signaling pathway	4.8e-07	339	BP
GO:0042147	retrograde transport, endosome to Golgi	5e-07	87	BP
GO:0150115	cell-substrate junction organization	5e-07	87	BP
GO:0072522	purine-containing compound biosynthetic process	5.2e-07	198	BP
GO:0046390	ribose phosphate biosynthetic process	5.2e-07	140	BP
GO:0000184	nuclear-transcribed mRNA catabolic process, nonsense-mediated decay	5.2e-07	43	BP
GO:0006284	base-excision repair	5.2e-07	43	BP
GO:0043038	amino acid activation	5.2e-07	43	BP
GO:0090148	membrane fission	5.2e-07	43	BP
GO:0043401	steroid hormone receptor signaling pathway	5.3e-07	112	BP
GO:1901796	regulation of signal transduction by p53 class mediator	5.4e-07	92	BP
GO:1905475	regulation of protein localization to membrane	5.4e-07	151	BP
GO:0032436	positive regulation of proteasomal ubiquitin-dependent protein catabolic process	5.4e-07	70	BP
GO:0031334	positive regulation of protein-containing complex assembly	6e-07	155	BP
GO:0000423	mitophagy	6e-07	81	BP
GO:0033157	regulation of intracellular protein transport	6.2e-07	121	BP
GO:0034644	cellular response to UV	6.6e-07	78	BP
GO:0006520	amino acid metabolic process	7.1e-07	215	BP
GO:1901874	negative regulation of post-translational protein modification	7.8e-07	83	BP
GO:0000380	alternative mRNA splicing, via spliceosome	8e-07	66	BP
GO:0043039	tRNA aminoacylation	8.1e-07	42	BP
GO:1902459	positive regulation of stem cell population maintenance	8.1e-07	46	BP
GO:0034101	erythrocyte homeostasis	8.2e-07	120	BP
GO:2001242	regulation of intrinsic apoptotic signaling pathway	8.6e-07	147	BP
GO:0032868	response to insulin	8.6e-07	206	BP
GO:0000288	nuclear-transcribed mRNA catabolic process, deadenylation-dependent decay	8.8e-07	53	BP
GO:0006998	nuclear envelope organization	8.8e-07	53	BP
GO:0032786	positive regulation of DNA-templated transcription, elongation	8.8e-07	53	BP
GO:0033047	regulation of mitotic sister chromatid segregation	8.8e-07	53	BP
GO:0038127	ERBB signaling pathway	9.6e-07	110	BP
GO:0006446	regulation of translational initiation	1e-06	74	BP
GO:0008637	apoptotic mitochondrial changes	1e-06	90	BP
GO:1905508	protein localization to microtubule organizing center	1e-06	37	BP
GO:0030518	nuclear receptor-mediated steroid hormone signaling pathway	1e-06	100	BP
GO:0019362	pyridine nucleotide metabolic process	1.1e-06	135	BP
GO:0046496	nicotinamide nucleotide metabolic process	1.1e-06	135	BP
GO:0006406	mRNA export from nucleus	1.1e-06	65	BP
GO:2000036	regulation of stem cell population maintenance	1.1e-06	65	BP
GO:0032956	regulation of actin cytoskeleton organization	1.2e-06	256	BP
GO:0072384	organelle transport along microtubule	1.2e-06	79	BP
GO:0072524	pyridine-containing compound metabolic process	1.2e-06	139	BP
GO:0045022	early endosome to late endosome transport	1.2e-06	41	BP
GO:0042327	positive regulation of phosphorylation	1.2e-06	339	BP
GO:0000082	G1/S transition of mitotic cell cycle	1.2e-06	192	BP
GO:0018210	peptidyl-threonine modification	1.3e-06	76	BP
GO:1904356	regulation of telomere maintenance via telomere lengthening	1.3e-06	52	BP
GO:0009260	ribonucleotide biosynthetic process	1.4e-06	134	BP
GO:0007173	epidermal growth factor receptor signaling pathway	1.4e-06	94	BP
GO:0031122	cytoplasmic microtubule organization	1.6e-06	58	BP
GO:0009142	nucleoside triphosphate biosynthetic process	1.6e-06	101	BP
GO:0007095	mitotic G2 DNA damage checkpoint signaling	1.6e-06	36	BP
GO:0071539	protein localization to centrosome	1.6e-06	36	BP
GO:0071763	nuclear membrane organization	1.9e-06	44	BP
GO:0045185	maintenance of protein location	2.1e-06	80	BP
GO:0006486	protein glycosylation	2.1e-06	169	BP
GO:0043413	macromolecule glycosylation	2.1e-06	169	BP
GO:1904375	regulation of protein localization to cell periphery	2.3e-06	121	BP
GO:0043393	regulation of protein binding	2.3e-06	95	BP
GO:0030330	DNA damage response, signal transduction by p53 class mediator	2.3e-06	66	BP
GO:2001234	negative regulation of apoptotic signaling pathway	2.4e-06	183	BP
GO:0031297	replication fork processing	2.5e-06	47	BP
GO:0042326	negative regulation of phosphorylation	2.5e-06	191	BP
GO:0006301	postreplication repair	2.6e-06	35	BP
GO:0007040	lysosome organization	2.7e-06	92	BP
GO:0080171	lytic vacuole organization	2.7e-06	92	BP
GO:0043244	regulation of protein-containing complex disassembly	2.8e-06	104	BP
GO:1903321	negative regulation of protein modification by small protein conjugation or removal	2.9e-06	79	BP
GO:0046854	phosphatidylinositol phosphate biosynthetic process	2.9e-06	50	BP
GO:0006418	tRNA aminoacylation for protein translation	3e-06	39	BP
GO:0018107	peptidyl-threonine phosphorylation	3.1e-06	68	BP
GO:0007062	sister chromatid cohesion	3.3e-06	53	BP
GO:0045839	negative regulation of mitotic nuclear division	3.3e-06	53	BP
GO:0051784	negative regulation of nuclear division	3.5e-06	59	BP
GO:0042177	negative regulation of protein catabolic process	3.5e-06	96	BP
GO:0009166	nucleotide catabolic process	3.6e-06	126	BP
GO:0009165	nucleotide biosynthetic process	3.6e-06	175	BP
GO:0001933	negative regulation of protein phosphorylation	3.7e-06	177	BP
GO:0032968	positive regulation of transcription elongation by RNA polymerase II	3.7e-06	46	BP
GO:0046434	organophosphate catabolic process	3.7e-06	181	BP
GO:0000460	maturation of 5.8S rRNA	4.1e-06	34	BP
GO:0000462	maturation of SSU-rRNA from tricistronic rRNA transcript (SSU-rRNA, 5.8S rRNA, LSU-rRNA)	4.1e-06	34	BP
GO:0006754	ATP biosynthetic process	4.2e-06	83	BP
GO:0007029	endoplasmic reticulum organization	4.2e-06	83	BP
GO:0031110	regulation of microtubule polymerization or depolymerization	4.2e-06	83	BP
GO:1904263	positive regulation of TORC1 signaling	4.3e-06	49	BP
GO:0002183	cytoplasmic translational initiation	4.4e-06	42	BP
GO:0044786	cell cycle DNA replication	4.4e-06	42	BP
GO:0051223	regulation of protein transport	4.4e-06	315	BP
GO:0040029	epigenetic regulation of gene expression	4.6e-06	216	BP
GO:0098732	macromolecule deacylation	4.7e-06	52	BP
GO:1990928	response to amino acid starvation	4.7e-06	52	BP
GO:0071900	regulation of protein serine/threonine kinase activity	4.8e-06	194	BP
GO:0007044	cell-substrate junction assembly	4.8e-06	80	BP
GO:0010586	miRNA metabolic process	4.8e-06	90	BP
GO:0010257	NADH dehydrogenase complex assembly	4.9e-06	55	BP
GO:0032981	mitochondrial respiratory chain complex I assembly	4.9e-06	55	BP
GO:0044272	sulfur compound biosynthetic process	4.9e-06	140	BP
GO:0071375	cellular response to peptide hormone stimulus	5.1e-06	233	BP
GO:0071478	cellular response to radiation	5.1e-06	142	BP
GO:0010563	negative regulation of phosphorus metabolic process	5.4e-06	223	BP
GO:0045936	negative regulation of phosphate metabolic process	5.4e-06	223	BP
GO:0006513	protein monoubiquitination	5.5e-06	45	BP
GO:0042149	cellular response to glucose starvation	5.5e-06	45	BP
GO:0071985	multivesicular body sorting pathway	5.5e-06	45	BP
GO:0031397	negative regulation of protein ubiquitination	5.5e-06	69	BP
GO:0048284	organelle fusion	5.6e-06	133	BP
GO:0006006	glucose metabolic process	5.7e-06	150	BP
GO:0009132	nucleoside diphosphate metabolic process	5.8e-06	106	BP
GO:0009201	ribonucleoside triphosphate biosynthetic process	6.2e-06	94	BP
GO:0072344	rescue of stalled ribosome	6.3e-06	33	BP
GO:0009185	ribonucleoside diphosphate metabolic process	6.4e-06	101	BP
GO:0016239	positive regulation of macroautophagy	6.5e-06	79	BP
GO:0030218	erythrocyte differentiation	6.8e-06	110	BP
GO:0035329	hippo signaling	6.8e-06	51	BP
GO:0051348	negative regulation of transferase activity	6.9e-06	145	BP
GO:0051345	positive regulation of hydrolase activity	7e-06	239	BP
GO:0051222	positive regulation of protein transport	7.2e-06	190	BP
GO:0032210	regulation of telomere maintenance via telomerase	8.2e-06	44	BP
GO:0070849	response to epidermal growth factor	8.2e-06	44	BP
GO:0007224	smoothened signaling pathway	8.4e-06	116	BP
GO:0007249	canonical NF-kappaB signal transduction	8.6e-06	236	BP
GO:2000278	regulation of DNA biosynthetic process	9e-06	78	BP
GO:0033143	regulation of intracellular steroid hormone receptor signaling pathway	9.2e-06	62	BP
GO:0071364	cellular response to epidermal growth factor stimulus	1e-05	40	BP
GO:0018208	peptidyl-proline modification	1e-05	32	BP
GO:0097345	mitochondrial outer membrane permeabilization	1e-05	32	BP
GO:0007088	regulation of mitotic nuclear division	1e-05	97	BP
GO:0001934	positive regulation of protein phosphorylation	1e-05	319	BP
GO:0016311	dephosphorylation	1.1e-05	166	BP
GO:0110053	regulation of actin filament organization	1.1e-05	200	BP
GO:0000966	RNA 5'-end processing	1.1e-05	36	BP
GO:0009100	glycoprotein metabolic process	1.1e-05	278	BP
GO:0043434	response to peptide hormone	1.1e-05	313	BP
GO:0071479	cellular response to ionizing radiation	1.2e-05	64	BP
GO:0007020	microtubule nucleation	1.2e-05	43	BP
GO:0010824	regulation of centrosome duplication	1.2e-05	43	BP
GO:0043604	amide biosynthetic process	1.3e-05	134	BP
GO:0008333	endosome to lysosome transport	1.3e-05	61	BP
GO:0000018	regulation of DNA recombination	1.3e-05	112	BP
GO:0001843	neural tube closure	1.3e-05	69	BP
GO:0048872	homeostasis of number of cells	1.4e-05	243	BP
GO:0033046	negative regulation of sister chromatid segregation	1.4e-05	46	BP
GO:0033048	negative regulation of mitotic sister chromatid segregation	1.4e-05	46	BP
GO:0045841	negative regulation of mitotic metaphase/anaphase transition	1.4e-05	46	BP
GO:1903146	regulation of autophagy of mitochondrion	1.4e-05	46	BP
GO:2000816	negative regulation of mitotic sister chromatid separation	1.4e-05	46	BP
GO:0006903	vesicle targeting	1.4e-05	58	BP
GO:1902117	positive regulation of organelle assembly	1.4e-05	74	BP
GO:0010507	negative regulation of autophagy	1.4e-05	79	BP
GO:0034198	cellular response to amino acid starvation	1.5e-05	49	BP
GO:0008154	actin polymerization or depolymerization	1.5e-05	148	BP
GO:0032509	endosome transport via multivesicular body sorting pathway	1.5e-05	39	BP
GO:0043001	Golgi to plasma membrane protein transport	1.5e-05	39	BP
GO:0006417	regulation of translation	1.5e-05	322	BP
GO:0045931	positive regulation of mitotic cell cycle	1.5e-05	107	BP
GO:1900101	regulation of endoplasmic reticulum unfolded protein response	1.5e-05	31	BP
GO:0051315	attachment of mitotic spindle microtubules to kinetochore	1.6e-05	26	BP
GO:0006090	pyruvate metabolic process	1.6e-05	100	BP
GO:0071824	protein-DNA complex organization	1.6e-05	192	BP
GO:0051865	protein autoubiquitination	1.6e-05	63	BP
GO:1903051	negative regulation of proteolysis involved in protein catabolic process	1.6e-05	63	BP
GO:0022616	DNA strand elongation	1.6e-05	35	BP
GO:0016052	carbohydrate catabolic process	1.7e-05	137	BP
GO:0032970	regulation of actin filament-based process	1.7e-05	279	BP
GO:0019058	viral life cycle	1.8e-05	232	BP
GO:0009225	nucleotide-sugar metabolic process	1.8e-05	42	BP
GO:0044091	membrane biogenesis	1.8e-05	60	BP
GO:0006900	vesicle budding from membrane	1.9e-05	73	BP
GO:0009145	purine nucleoside triphosphate biosynthetic process	1.9e-05	90	BP
GO:0031398	positive regulation of protein ubiquitination	1.9e-05	90	BP
GO:0021915	neural tube development	2e-05	117	BP
GO:0031577	spindle checkpoint signaling	2e-05	45	BP
GO:0006611	protein export from nucleus	2.1e-05	54	BP
GO:0015986	proton motive force-driven ATP synthesis	2.1e-05	65	BP
GO:0051985	negative regulation of chromosome segregation	2.1e-05	48	BP
GO:0033260	nuclear DNA replication	2.2e-05	38	BP
GO:0035330	regulation of hippo signaling	2.2e-05	38	BP
GO:0040001	establishment of mitotic spindle localization	2.2e-05	38	BP
GO:0032007	negative regulation of TOR signaling	2.3e-05	62	BP
GO:0007064	mitotic sister chromatid cohesion	2.4e-05	30	BP
GO:0001889	liver development	2.4e-05	114	BP
GO:0034446	substrate adhesion-dependent cell spreading	2.5e-05	82	BP
GO:1903241	U2-type prespliceosome assembly	2.5e-05	25	BP
GO:0006278	RNA-templated DNA biosynthetic process	2.5e-05	59	BP
GO:0034605	cellular response to heat	2.5e-05	59	BP
GO:0061008	hepaticobiliary system development	2.5e-05	116	BP
GO:0009206	purine ribonucleoside triphosphate biosynthetic process	2.6e-05	89	BP
GO:0035196	miRNA processing	2.7e-05	41	BP
GO:0006790	sulfur compound metabolic process	2.7e-05	241	BP
GO:0031113	regulation of microtubule polymerization	2.7e-05	56	BP
GO:0072666	establishment of protein localization to vacuole	2.7e-05	56	BP
GO:0009152	purine ribonucleotide biosynthetic process	2.8e-05	120	BP
GO:0061077	chaperone-mediated protein folding	2.8e-05	64	BP
GO:0007094	mitotic spindle assembly checkpoint signaling	2.9e-05	44	BP
GO:0071173	spindle assembly checkpoint signaling	2.9e-05	44	BP
GO:0071174	mitotic spindle checkpoint signaling	2.9e-05	44	BP
GO:0060606	tube closure	3e-05	69	BP
GO:0035601	protein deacylation	3e-05	47	BP
GO:1902100	negative regulation of metaphase/anaphase transition of cell cycle	3e-05	47	BP
GO:1905819	negative regulation of chromosome separation	3e-05	47	BP
GO:0019079	viral genome replication	3.1e-05	102	BP
GO:0051494	negative regulation of cytoskeleton organization	3.1e-05	128	BP
GO:0006470	protein dephosphorylation	3.1e-05	113	BP
GO:0030488	tRNA methylation	3.3e-05	37	BP
GO:0072523	purine-containing compound catabolic process	3.5e-05	119	BP
GO:0032507	maintenance of protein location in cell	3.5e-05	58	BP
GO:0034508	centromere complex assembly	3.8e-05	29	BP
GO:0051984	positive regulation of chromosome segregation	3.8e-05	29	BP
GO:0006891	intra-Golgi vesicle-mediated transport	3.9e-05	33	BP
GO:0046824	positive regulation of nucleocytoplasmic transport	3.9e-05	55	BP
GO:0035794	positive regulation of mitochondrial membrane permeability	3.9e-05	40	BP
GO:0060236	regulation of mitotic spindle organization	3.9e-05	40	BP
GO:0030041	actin filament polymerization	3.9e-05	127	BP
GO:0000466	maturation of 5.8S rRNA from tricistronic rRNA transcript (SSU-rRNA, 5.8S rRNA, LSU-rRNA)	4e-05	24	BP
GO:0051347	positive regulation of transferase activity	4e-05	218	BP
GO:0044088	regulation of vacuole organization	4.1e-05	52	BP
GO:0006356	regulation of transcription by RNA polymerase I	4.3e-05	43	BP
GO:0090224	regulation of spindle organization	4.3e-05	43	BP
GO:1901976	regulation of cell cycle checkpoint	4.3e-05	43	BP
GO:0030865	cortical cytoskeleton organization	4.3e-05	49	BP
GO:0097191	extrinsic apoptotic signaling pathway	4.6e-05	173	BP
GO:0031330	negative regulation of cellular catabolic process	4.6e-05	96	BP
GO:0051261	protein depolymerization	4.6e-05	96	BP
GO:0032205	negative regulation of telomere maintenance	5.1e-05	36	BP
GO:0070979	protein K11-linked ubiquitination	5.1e-05	36	BP
GO:0032465	regulation of cytokinesis	5.3e-05	77	BP
GO:0090316	positive regulation of intracellular protein transport	5.3e-05	77	BP
GO:0071806	protein transmembrane transport	5.5e-05	62	BP
GO:0033059	cellular pigmentation	5.5e-05	54	BP
GO:0071709	membrane assembly	5.5e-05	54	BP
GO:0018279	protein N-linked glycosylation via asparagine	5.9e-05	39	BP
GO:0045740	positive regulation of DNA replication	5.9e-05	39	BP
GO:1905168	positive regulation of double-strand break repair via homologous recombination	5.9e-05	39	BP
GO:0009226	nucleotide-sugar biosynthetic process	5.9e-05	28	BP
GO:0016073	snRNA metabolic process	5.9e-05	51	BP
GO:0046902	regulation of mitochondrial membrane permeability	5.9e-05	51	BP
GO:0061462	protein localization to lysosome	5.9e-05	51	BP
GO:0090151	establishment of protein localization to mitochondrial membrane	5.9e-05	32	BP
GO:1902410	mitotic cytokinetic process	5.9e-05	32	BP
GO:0042771	intrinsic apoptotic signaling pathway in response to DNA damage by p53 class mediator	6.3e-05	42	BP
GO:0170036	import into the mitochondrion	6.4e-05	45	BP
GO:0035331	negative regulation of hippo signaling	6.4e-05	23	BP
GO:0140861	DNA repair-dependent chromatin remodeling	6.4e-05	23	BP
GO:1903533	regulation of protein targeting	6.4e-05	64	BP
GO:2000736	regulation of stem cell differentiation	6.4e-05	69	BP
GO:0042773	ATP synthesis coupled electron transport	6.4e-05	81	BP
GO:0042775	mitochondrial ATP synthesis coupled electron transport	6.4e-05	81	BP
GO:0051653	spindle localization	6.9e-05	56	BP
GO:0051495	positive regulation of cytoskeleton organization	6.9e-05	139	BP
GO:0000079	regulation of cyclin-dependent protein serine/threonine kinase activity	7.4e-05	71	BP
GO:0006270	DNA replication initiation	7.6e-05	35	BP
GO:0048732	gland development	8.1e-05	311	BP
GO:0019080	viral gene expression	8.3e-05	96	BP
GO:1904029	regulation of cyclin-dependent protein kinase activity	8.5e-05	73	BP
GO:1902686	mitochondrial outer membrane permeabilization involved in programmed cell death	8.7e-05	38	BP
GO:0019083	viral transcription	8.9e-05	47	BP
GO:0008053	mitochondrial fusion	9e-05	31	BP
GO:0036257	multivesicular body organization	9e-05	31	BP
GO:0000413	protein peptidyl-prolyl isomerization	9.2e-05	27	BP
GO:0006739	NADP metabolic process	9.2e-05	41	BP
GO:0051294	establishment of spindle orientation	9.2e-05	41	BP
GO:0090329	regulation of DNA-templated DNA replication	9.2e-05	44	BP
GO:1903312	negative regulation of mRNA metabolic process	9.4e-05	82	BP
GO:0009135	purine nucleoside diphosphate metabolic process	9.6e-05	91	BP
GO:0009179	purine ribonucleoside diphosphate metabolic process	9.6e-05	91	BP
GO:0099518	vesicle cytoskeletal trafficking	9.6e-05	55	BP
GO:0006488	dolichol-linked oligosaccharide biosynthetic process	1e-04	22	BP
GO:2000001	regulation of DNA damage checkpoint	1e-04	22	BP
GO:0006195	purine nucleotide catabolic process	1e-04	106	BP
GO:0000245	spliceosomal complex assembly	1e-04	77	BP
GO:0030099	myeloid cell differentiation	1e-04	311	BP
GO:1902806	regulation of cell cycle G1/S phase transition	1e-04	161	BP
GO:0051293	establishment of spindle localization	0.00011	52	BP
GO:1901136	carbohydrate derivative catabolic process	0.00011	186	BP
GO:0043087	regulation of GTPase activity	0.00011	143	BP
GO:1901989	positive regulation of cell cycle phase transition	0.00011	97	BP
GO:0043162	ubiquitin-dependent protein catabolic process via the multivesicular body sorting pathway	0.00011	34	BP
GO:0099173	postsynapse organization	0.00011	178	BP
GO:0000381	regulation of alternative mRNA splicing, via spliceosome	0.00012	49	BP
GO:0031098	stress-activated protein kinase signaling cascade	0.00012	49	BP
GO:1901799	negative regulation of proteasomal protein catabolic process	0.00012	49	BP
GO:0042776	proton motive force-driven mitochondrial ATP synthesis	0.00012	57	BP
GO:0150116	regulation of cell-substrate junction organization	0.00012	57	BP
GO:0032008	positive regulation of TOR signaling	0.00012	62	BP
GO:0061512	protein localization to cilium	0.00012	62	BP
GO:0051403	stress-activated MAPK cascade	0.00013	46	BP
GO:0017004	cytochrome complex assembly	0.00013	37	BP
GO:0006458	'de novo' protein folding	0.00013	43	BP
GO:0042073	intraciliary transport	0.00013	43	BP
GO:2000785	regulation of autophagosome assembly	0.00013	43	BP
GO:1901524	regulation of mitophagy	0.00013	40	BP
GO:0045814	negative regulation of gene expression, epigenetic	0.00013	142	BP
GO:0033013	tetrapyrrole metabolic process	0.00013	54	BP
GO:0048545	response to steroid hormone	0.00013	239	BP
GO:0048041	focal adhesion assembly	0.00013	69	BP
GO:0022604	regulation of cell morphogenesis	0.00013	179	BP
GO:0036258	multivesicular body assembly	0.00013	30	BP
GO:1905820	positive regulation of chromosome separation	0.00013	30	BP
GO:0009134	nucleoside diphosphate catabolic process	0.00014	85	BP
GO:0031333	negative regulation of protein-containing complex assembly	0.00015	115	BP
GO:0043122	regulation of canonical NF-kappaB signal transduction	0.00015	216	BP
GO:0008286	insulin receptor signaling pathway	0.00016	100	BP
GO:0006487	protein N-linked glycosylation	0.00016	61	BP
GO:0043112	receptor metabolic process	0.00016	61	BP
GO:0006268	DNA unwinding involved in DNA replication	0.00016	21	BP
GO:0051383	kinetochore organization	0.00016	21	BP
GO:0000132	establishment of mitotic spindle orientation	0.00017	33	BP
GO:0009191	ribonucleoside diphosphate catabolic process	0.00017	82	BP
GO:0046031	ADP metabolic process	0.00017	82	BP
GO:0043242	negative regulation of protein-containing complex disassembly	0.00018	68	BP
GO:0001841	neural tube formation	0.00018	75	BP
GO:0043603	amide metabolic process	0.00018	323	BP
GO:0033674	positive regulation of kinase activity	0.00018	185	BP
GO:0097352	autophagosome maturation	0.00018	53	BP
GO:1902110	positive regulation of mitochondrial membrane permeability involved in apoptotic process	0.00019	36	BP
GO:1905898	positive regulation of response to endoplasmic reticulum stress	0.00019	36	BP
GO:0051084	'de novo' post-translational protein folding	0.00019	39	BP
GO:0031346	positive regulation of cell projection organization	2e-04	253	BP
GO:0014020	primary neural tube formation	2e-04	70	BP
GO:0006612	protein targeting to membrane	2e-04	99	BP
GO:0009154	purine ribonucleotide catabolic process	2e-04	99	BP
GO:0002753	cytoplasmic pattern recognition receptor signaling pathway	2e-04	132	BP
GO:0036010	protein localization to endosome	0.00021	29	BP
GO:0045048	protein insertion into ER membrane	0.00021	29	BP
GO:0045070	positive regulation of viral genome replication	0.00021	29	BP
GO:1902751	positive regulation of cell cycle G2/M phase transition	0.00021	29	BP
GO:0009261	ribonucleotide catabolic process	0.00021	103	BP
GO:0022406	membrane docking	0.00022	72	BP
GO:0019985	translesion synthesis	0.00022	25	BP
GO:0070536	protein K63-linked deubiquitination	0.00022	25	BP
GO:0070534	protein K63-linked ubiquitination	0.00022	55	BP
GO:0006879	intracellular iron ion homeostasis	0.00022	60	BP
GO:0031032	actomyosin structure organization	0.00023	157	BP
GO:0009062	fatty acid catabolic process	0.00024	83	BP
GO:0009408	response to heat	0.00024	83	BP
GO:0065004	protein-DNA complex assembly	0.00024	174	BP
GO:0009101	glycoprotein biosynthetic process	0.00025	226	BP
GO:1900024	regulation of substrate adhesion-dependent cell spreading	0.00025	52	BP
GO:0046364	monosaccharide biosynthetic process	0.00026	76	BP
GO:0006607	NLS-bearing protein import into nucleus	0.00026	20	BP
GO:0042407	cristae formation	0.00026	20	BP
GO:0046835	carbohydrate phosphorylation	0.00026	20	BP
GO:0051788	response to misfolded protein	0.00026	20	BP
GO:2001243	negative regulation of intrinsic apoptotic signaling pathway	0.00027	87	BP
GO:0006623	protein targeting to vacuole	0.00027	41	BP
GO:0042168	heme metabolic process	0.00027	41	BP
GO:0007099	centriole replication	0.00028	38	BP
GO:0009791	post-embryonic development	0.00029	71	BP
GO:0001824	blastocyst development	0.00029	91	BP
GO:0006469	negative regulation of protein kinase activity	3e-04	116	BP
GO:0030111	regulation of Wnt signaling pathway	3e-04	243	BP
GO:0048524	positive regulation of viral process	3e-04	54	BP
GO:1905515	non-motile cilium assembly	3e-04	54	BP
GO:0051017	actin filament bundle assembly	3e-04	122	BP
GO:0000002	mitochondrial genome maintenance	0.00031	28	BP
GO:1904357	negative regulation of telomere maintenance via telomere lengthening	0.00031	28	BP
GO:0019319	hexose biosynthetic process	0.00031	73	BP
GO:1902369	negative regulation of RNA catabolic process	0.00031	73	BP
GO:2000628	regulation of miRNA metabolic process	0.00031	73	BP
GO:0051259	protein complex oligomerization	0.00032	195	BP
GO:0010810	regulation of cell-substrate adhesion	0.00032	161	BP
GO:0043123	positive regulation of canonical NF-kappaB signal transduction	0.00032	161	BP
GO:0001836	release of cytochrome c from mitochondria	0.00032	46	BP
GO:0045860	positive regulation of protein kinase activity	0.00034	174	BP
GO:0034453	microtubule anchoring	0.00034	24	BP
GO:1902017	regulation of cilium assembly	0.00034	61	BP
GO:0003279	cardiac septum development	0.00034	86	BP
GO:0120032	regulation of plasma membrane bounded cell projection assembly	0.00035	149	BP
GO:0016925	protein sumoylation	0.00035	56	BP
GO:1903076	regulation of protein localization to plasma membrane	0.00037	90	BP
GO:0033673	negative regulation of kinase activity	0.00038	123	BP
GO:0009137	purine nucleoside diphosphate catabolic process	0.00038	79	BP
GO:0009181	purine ribonucleoside diphosphate catabolic process	0.00038	79	BP
GO:0031146	SCF-dependent proteasomal ubiquitin-dependent protein catabolic process	0.00038	40	BP
GO:1903573	negative regulation of response to endoplasmic reticulum stress	0.00038	40	BP
GO:0045324	late endosome to vacuole transport	4e-04	34	BP
GO:0006476	protein deacetylation	4e-04	37	BP
GO:0009124	nucleoside monophosphate biosynthetic process	4e-04	37	BP
GO:0014044	Schwann cell development	4e-04	37	BP
GO:0060491	regulation of cell projection assembly	0.00042	150	BP
GO:0070482	response to oxygen levels	0.00042	248	BP
GO:0007076	mitotic chromosome condensation	0.00042	19	BP
GO:0090670	RNA localization to Cajal body	0.00042	19	BP
GO:0090671	telomerase RNA localization to Cajal body	0.00042	19	BP
GO:0090672	telomerase RNA localization	0.00042	19	BP
GO:0090685	RNA localization to nucleus	0.00042	19	BP
GO:2000641	regulation of early endosome to late endosome transport	0.00042	19	BP
GO:0030833	regulation of actin filament polymerization	0.00043	102	BP
GO:0048736	appendage development	0.00044	138	BP
GO:0060173	limb development	0.00044	138	BP
GO:0051402	neuron apoptotic process	0.00045	215	BP
GO:1901880	negative regulation of protein depolymerization	0.00045	60	BP
GO:1902905	positive regulation of supramolecular fiber organization	0.00046	130	BP
GO:0008064	regulation of actin polymerization or depolymerization	0.00046	114	BP
GO:2001235	positive regulation of apoptotic signaling pathway	0.00046	114	BP
GO:0061572	actin filament bundle organization	0.00046	124	BP
GO:0045116	protein neddylation	0.00047	27	BP
GO:2001032	regulation of double-strand break repair via nonhomologous end joining	0.00047	27	BP
GO:0060070	canonical Wnt signaling pathway	0.00047	231	BP
GO:0070301	cellular response to hydrogen peroxide	0.00047	55	BP
GO:0014037	Schwann cell differentiation	0.00049	42	BP
GO:0032092	positive regulation of protein binding	0.00049	42	BP
GO:0044273	sulfur compound catabolic process	0.00049	42	BP
GO:1905710	positive regulation of membrane permeability	0.00049	42	BP
GO:0045911	positive regulation of DNA recombination	5e-04	62	BP
GO:0006164	purine nucleotide biosynthetic process	0.00052	143	BP
GO:0042790	nucleolar large rRNA transcription by RNA polymerase I	0.00052	23	BP
GO:1901028	regulation of mitochondrial outer membrane permeabilization involved in apoptotic signaling pathway	0.00052	23	BP
GO:0072329	monocarboxylic acid catabolic process	0.00053	99	BP
GO:0030258	lipid modification	0.00053	139	BP
GO:0090114	COPII-coated vesicle budding	0.00053	39	BP
GO:0009755	hormone-mediated signaling pathway	0.00054	160	BP
GO:0031116	positive regulation of microtubule polymerization	0.00054	30	BP
GO:1903955	positive regulation of protein targeting to mitochondrion	0.00054	30	BP
GO:0141137	positive regulation of gene expression, epigenetic	0.00054	47	BP
GO:2000059	negative regulation of ubiquitin-dependent protein catabolic process	0.00054	47	BP
GO:0140056	organelle localization by membrane tethering	0.00055	64	BP
GO:0051893	regulation of focal adhesion assembly	0.00055	52	BP
GO:0090109	regulation of cell-substrate junction assembly	0.00055	52	BP
GO:0019646	aerobic electron transport chain	0.00056	73	BP
GO:0043543	protein acylation	0.00056	73	BP
GO:0045738	negative regulation of DNA repair	0.00056	36	BP
GO:0035264	multicellular organism growth	0.00056	117	BP
GO:0016242	negative regulation of macroautophagy	0.00056	33	BP
GO:1903749	positive regulation of establishment of protein localization to mitochondrion	0.00056	33	BP
GO:0070972	protein localization to endoplasmic reticulum	0.00059	66	BP
GO:0042542	response to hydrogen peroxide	0.00063	77	BP
GO:0070059	intrinsic apoptotic signaling pathway in response to endoplasmic reticulum stress	0.00064	54	BP
GO:0051302	regulation of cell division	0.00064	138	BP
GO:0048008	platelet-derived growth factor receptor signaling pathway	0.00065	49	BP
GO:0009123	nucleoside monophosphate metabolic process	0.00066	61	BP
GO:0001522	pseudouridine synthesis	0.00066	18	BP
GO:0006415	translational termination	0.00066	18	BP
GO:0071218	cellular response to misfolded protein	0.00066	18	BP
GO:1905477	positive regulation of protein localization to membrane	0.00068	81	BP
GO:0007266	Rho protein signal transduction	0.00068	104	BP
GO:0006094	gluconeogenesis	0.00068	70	BP
GO:0098534	centriole assembly	0.00068	41	BP
GO:0140467	integrated stress response signaling	0.00068	41	BP
GO:1902108	regulation of mitochondrial membrane permeability involved in apoptotic process	0.00068	41	BP
GO:1902116	negative regulation of organelle assembly	0.00068	41	BP
GO:0009081	branched-chain amino acid metabolic process	0.00069	26	BP
GO:0010971	positive regulation of G2/M transition of mitotic cell cycle	0.00069	26	BP
GO:2000819	regulation of nucleotide-excision repair	0.00069	26	BP
GO:0072001	renal system development	7e-04	230	BP
GO:0098930	axonal transport	0.00071	56	BP
GO:0032273	positive regulation of protein polymerization	0.00072	72	BP
GO:1901879	regulation of protein depolymerization	0.00072	72	BP
GO:0099072	regulation of postsynaptic membrane neurotransmitter receptor levels	0.00077	89	BP
GO:0140238	presynaptic endocytosis	0.00078	65	BP
GO:0006643	membrane lipid metabolic process	0.00078	156	BP
GO:0000289	nuclear-transcribed mRNA poly(A) tail shortening	0.00079	29	BP
GO:0051642	centrosome localization	0.00079	29	BP
GO:0061842	microtubule organizing center localization	0.00079	29	BP
GO:0099022	vesicle tethering	0.00079	29	BP
GO:0180046	GPI anchored protein biosynthesis	0.00079	29	BP
GO:0007549	sex-chromosome dosage compensation	0.00079	22	BP
GO:0051988	regulation of attachment of spindle microtubules to kinetochore	0.00079	22	BP
GO:1900151	regulation of nuclear-transcribed mRNA catabolic process, deadenylation-dependent decay	0.00079	22	BP
GO:0048753	pigment granule organization	0.00079	35	BP
GO:0046032	ADP catabolic process	0.00079	76	BP
GO:0042060	wound healing	0.00083	301	BP
GO:0002244	hematopoietic progenitor cell differentiation	0.00083	101	BP
GO:0032365	intracellular lipid transport	0.00084	43	BP
GO:1903747	regulation of establishment of protein localization to mitochondrion	0.00084	43	BP
GO:1904262	negative regulation of TORC1 signaling	0.00084	43	BP
GO:0030832	regulation of actin filament length	0.00084	115	BP
GO:0019395	fatty acid oxidation	0.00089	82	BP
GO:0001822	kidney development	9e-04	223	BP
GO:2000045	regulation of G1/S transition of mitotic cell cycle	0.00092	138	BP
GO:0090398	cellular senescence	0.00092	84	BP
GO:1902904	negative regulation of supramolecular fiber organization	0.001	126	BP
GO:0006497	protein lipidation	0.001	45	BP
GO:0006778	porphyrin-containing compound metabolic process	0.001	45	BP
GO:0006515	protein quality control for misfolded or incompletely synthesized proteins	0.001	25	BP
GO:0033119	negative regulation of RNA splicing	0.001	25	BP
GO:0046856	phosphatidylinositol dephosphorylation	0.001	25	BP
GO:2000737	negative regulation of stem cell differentiation	0.001	25	BP
GO:0043547	positive regulation of GTPase activity	0.001	104	BP
GO:0000463	maturation of LSU-rRNA from tricistronic rRNA transcript (SSU-rRNA, 5.8S rRNA, LSU-rRNA)	0.001	17	BP
GO:0007000	nucleolus organization	0.001	17	BP
GO:0007063	regulation of sister chromatid cohesion	0.001	17	BP
GO:0046112	nucleobase biosynthetic process	0.001	17	BP
GO:0051382	kinetochore assembly	0.001	17	BP
GO:0071243	cellular response to arsenic-containing substance	0.001	17	BP
GO:1902969	mitotic DNA replication	0.001	17	BP
GO:0030866	cortical actin cytoskeleton organization	0.0011	37	BP
GO:0072595	maintenance of protein localization in organelle	0.0011	37	BP
GO:0019364	pyridine nucleotide catabolic process	0.0011	77	BP
GO:0035023	regulation of Rho protein signal transduction	0.0011	66	BP
GO:0032438	melanosome organization	0.0011	34	BP
GO:0060323	head morphogenesis	0.0011	34	BP
GO:2000780	negative regulation of double-strand break repair	0.0011	34	BP
GO:0006635	fatty acid beta-oxidation	0.0011	59	BP
GO:0072527	pyrimidine-containing compound metabolic process	0.0011	59	BP
GO:0008589	regulation of smoothened signaling pathway	0.0011	68	BP
GO:0006783	heme biosynthetic process	0.0012	28	BP
GO:0046685	response to arsenic-containing substance	0.0012	28	BP
GO:0035384	thioester biosynthetic process	0.0012	42	BP
GO:0047496	vesicle transport along microtubule	0.0012	42	BP
GO:0071616	acyl-CoA biosynthetic process	0.0012	42	BP
GO:0009156	ribonucleoside monophosphate biosynthetic process	0.0012	31	BP
GO:1902275	regulation of chromatin organization	0.0012	31	BP
GO:0030038	contractile actin filament bundle assembly	0.0012	85	BP
GO:0043149	stress fiber assembly	0.0012	85	BP
GO:0051235	maintenance of location	0.0012	237	BP
GO:0036465	synaptic vesicle recycling	0.0012	70	BP
GO:0001838	embryonic epithelial tube formation	0.0012	87	BP
GO:0006390	mitochondrial transcription	0.0012	21	BP
GO:0043555	regulation of translation in response to stress	0.0012	21	BP
GO:0097502	mannosylation	0.0012	21	BP
GO:0061614	miRNA transcription	0.0012	61	BP
GO:0035107	appendage morphogenesis	0.0013	111	BP
GO:0035108	limb morphogenesis	0.0013	111	BP
GO:0051783	regulation of nuclear division	0.0013	111	BP
GO:0021987	cerebral cortex development	0.0013	97	BP
GO:0090174	organelle membrane fusion	0.0013	97	BP
GO:0034614	cellular response to reactive oxygen species	0.0013	109	BP
GO:0044242	cellular lipid catabolic process	0.0013	168	BP
GO:0035148	tube formation	0.0013	105	BP
GO:0006096	glycolytic process	0.0013	74	BP
GO:0032272	negative regulation of protein polymerization	0.0013	63	BP
GO:0042398	cellular modified amino acid biosynthetic process	0.0013	39	BP
GO:0002009	morphogenesis of an epithelium	0.0013	335	BP
GO:0031648	protein destabilization	0.0014	44	BP
GO:0008088	axo-dendritic transport	0.0014	65	BP
GO:1901992	positive regulation of mitotic cell cycle phase transition	0.0014	80	BP
GO:0000266	mitochondrial fission	0.0015	36	BP
GO:0000470	maturation of LSU-rRNA	0.0015	24	BP
GO:0031468	nuclear membrane reassembly	0.0015	24	BP
GO:0032212	positive regulation of telomere maintenance via telomerase	0.0015	24	BP
GO:0070198	protein localization to chromosome, telomeric region	0.0015	24	BP
GO:1904292	regulation of ERAD pathway	0.0015	24	BP
GO:0043281	regulation of cysteine-type endopeptidase activity involved in apoptotic process	0.0016	106	BP
GO:0006479	protein methylation	0.0016	41	BP
GO:0008213	protein alkylation	0.0016	41	BP
GO:0030521	androgen receptor signaling pathway	0.0016	41	BP
GO:0031112	positive regulation of microtubule polymerization or depolymerization	0.0016	33	BP
GO:0043516	regulation of DNA damage response, signal transduction by p53 class mediator	0.0016	33	BP
GO:1902229	regulation of intrinsic apoptotic signaling pathway in response to DNA damage	0.0016	33	BP
GO:1902893	regulation of miRNA transcription	0.0016	60	BP
GO:0060828	regulation of canonical Wnt signaling pathway	0.0016	192	BP
GO:0000479	endonucleolytic cleavage of tricistronic rRNA transcript (SSU-rRNA, 5.8S rRNA, LSU-rRNA)	0.0016	16	BP
GO:0016078	tRNA decay	0.0016	16	BP
GO:0036260	RNA capping	0.0016	16	BP
GO:0046831	regulation of RNA export from nucleus	0.0016	16	BP
GO:0048308	organelle inheritance	0.0016	16	BP
GO:0048313	Golgi inheritance	0.0016	16	BP
GO:1900034	regulation of cellular response to heat	0.0016	16	BP
GO:0006099	tricarboxylic acid cycle	0.0017	30	BP
GO:0051654	establishment of mitochondrion localization	0.0017	30	BP
GO:0062125	regulation of mitochondrial gene expression	0.0017	30	BP
GO:0090169	regulation of spindle assembly	0.0017	30	BP
GO:0051100	negative regulation of binding	0.0017	77	BP
GO:2000116	regulation of cysteine-type endopeptidase activity	0.0018	121	BP
GO:0036293	response to decreased oxygen levels	0.0018	227	BP
GO:0044282	small molecule catabolic process	0.0018	255	BP
GO:0031507	heterochromatin formation	0.0018	117	BP
GO:1903214	regulation of protein targeting to mitochondrion	0.0018	38	BP
GO:0000028	ribosomal small subunit assembly	0.0018	20	BP
GO:0009048	dosage compensation by inactivation of X chromosome	0.0018	20	BP
GO:0031954	positive regulation of protein autophosphorylation	0.0018	20	BP
GO:0032011	ARF protein signal transduction	0.0018	20	BP
GO:0032012	regulation of ARF protein signal transduction	0.0018	20	BP
GO:0035268	protein mannosylation	0.0018	20	BP
GO:0036498	IRE1-mediated unfolded protein response	0.0018	20	BP
GO:0071786	endoplasmic reticulum tubular network organization	0.0018	20	BP
GO:1901970	positive regulation of mitotic sister chromatid separation	0.0018	20	BP
GO:0045815	transcription initiation-coupled chromatin remodeling	0.0018	43	BP
GO:0043467	regulation of generation of precursor metabolites and energy	0.0019	107	BP
GO:0007409	axonogenesis	0.0019	308	BP
GO:0051592	response to calcium ion	0.0019	101	BP
GO:0006906	vesicle fusion	0.0019	95	BP
GO:0071453	cellular response to oxygen levels	0.002	128	BP
GO:0042307	positive regulation of protein import into nucleus	0.002	35	BP
GO:0070302	regulation of stress-activated protein kinase signaling cascade	0.002	35	BP
GO:0071496	cellular response to external stimulus	0.0021	59	BP
GO:0090559	regulation of membrane permeability	0.0021	59	BP
GO:0021543	pallium development	0.0021	139	BP
GO:0016054	organic acid catabolic process	0.0021	174	BP
GO:0046395	carboxylic acid catabolic process	0.0021	174	BP
GO:0001881	receptor recycling	0.0022	40	BP
GO:2001244	positive regulation of intrinsic apoptotic signaling pathway	0.0022	52	BP
GO:0048488	synaptic vesicle endocytosis	0.0022	61	BP
GO:0006493	protein O-linked glycosylation	0.0022	76	BP
GO:0072526	pyridine-containing compound catabolic process	0.0022	78	BP
GO:0006312	mitotic recombination	0.0023	23	BP
GO:1903828	negative regulation of protein localization	0.0023	157	BP
GO:0000302	response to reactive oxygen species	0.0024	142	BP
GO:0045010	actin nucleation	0.0024	47	BP
GO:0031571	mitotic G1 DNA damage checkpoint signaling	0.0024	29	BP
GO:0031952	regulation of protein autophosphorylation	0.0024	29	BP
GO:0044819	mitotic G1/S transition checkpoint signaling	0.0024	29	BP
GO:0006505	GPI anchor metabolic process	0.0024	26	BP
GO:0016226	iron-sulfur cluster assembly	0.0024	26	BP
GO:0030970	retrograde protein transport, ER to cytosol	0.0024	26	BP
GO:0031163	metallo-sulfur cluster assembly	0.0024	26	BP
GO:0090311	regulation of protein deacetylation	0.0024	26	BP
GO:1903513	endoplasmic reticulum to cytosol transport	0.0024	26	BP
GO:1904358	positive regulation of telomere maintenance via telomere lengthening	0.0024	26	BP
GO:0009416	response to light stimulus	0.0024	223	BP
GO:0008625	extrinsic apoptotic signaling pathway via death domain receptors	0.0025	67	BP
GO:0150052	regulation of postsynapse assembly	0.0025	37	BP
GO:0016601	Rac protein signal transduction	0.0025	42	BP
GO:0000054	ribosomal subunit export from nucleus	0.0026	15	BP
GO:0001732	formation of cytoplasmic translation initiation complex	0.0026	15	BP
GO:0001833	inner cell mass cell proliferation	0.0026	15	BP
GO:0006271	DNA strand elongation involved in DNA replication	0.0026	15	BP
GO:0006999	nuclear pore organization	0.0026	15	BP
GO:0010457	centriole-centriole cohesion	0.0026	15	BP
GO:0033750	ribosome localization	0.0026	15	BP
GO:0034501	protein localization to kinetochore	0.0026	15	BP
GO:0035791	platelet-derived growth factor receptor-beta signaling pathway	0.0026	15	BP
GO:0061684	chaperone-mediated autophagy	0.0026	15	BP
GO:0090235	regulation of metaphase plate congression	0.0026	15	BP
GO:1903083	protein localization to condensed chromosome	0.0026	15	BP
GO:1903358	regulation of Golgi organization	0.0026	15	BP
GO:1903894	regulation of IRE1-mediated unfolded protein response	0.0026	15	BP
GO:0042306	regulation of protein import into nucleus	0.0026	49	BP
GO:0071260	cellular response to mechanical stimulus	0.0026	58	BP
GO:0051262	protein tetramerization	0.0027	75	BP
GO:0010952	positive regulation of peptidase activity	0.0027	107	BP
GO:0000076	DNA replication checkpoint signaling	0.0027	19	BP
GO:0002097	tRNA wobble base modification	0.0027	19	BP
GO:0006085	acetyl-CoA biosynthetic process	0.0027	19	BP
GO:0006098	pentose-phosphate shunt	0.0027	19	BP
GO:0008334	histone mRNA metabolic process	0.0027	19	BP
GO:0018022	peptidyl-lysine methylation	0.0027	19	BP
GO:0036499	PERK-mediated unfolded protein response	0.0027	19	BP
GO:0097494	regulation of vesicle size	0.0027	19	BP
GO:2000434	regulation of protein neddylation	0.0027	19	BP
GO:0032435	negative regulation of proteasomal ubiquitin-dependent protein catabolic process	0.0028	34	BP
GO:0046839	phospholipid dephosphorylation	0.0028	34	BP
GO:0090199	regulation of release of cytochrome c from mitochondria	0.0028	34	BP
GO:0010906	regulation of glucose metabolic process	0.0028	79	BP
GO:0033619	membrane protein proteolysis	0.0028	51	BP
GO:0043489	RNA stabilization	0.0029	62	BP
GO:2000630	positive regulation of miRNA metabolic process	0.003	53	BP
GO:0000154	rRNA modification	0.0031	31	BP
GO:0045943	positive regulation of transcription by RNA polymerase I	0.0031	31	BP
GO:0046825	regulation of protein export from nucleus	0.0031	31	BP
GO:0120009	intermembrane lipid transfer	0.0031	31	BP
GO:2000765	regulation of cytoplasmic translation	0.0031	31	BP
GO:0008156	negative regulation of DNA replication	0.0033	22	BP
GO:0016331	morphogenesis of embryonic epithelium	0.0034	104	BP
GO:0006622	protein targeting to lysosome	0.0034	28	BP
GO:0010458	exit from mitosis	0.0034	28	BP
GO:0031111	negative regulation of microtubule polymerization or depolymerization	0.0034	36	BP
GO:1900026	positive regulation of substrate adhesion-dependent cell spreading	0.0034	36	BP
GO:0008360	regulation of cell shape	0.0034	102	BP
GO:0034612	response to tumor necrosis factor	0.0034	169	BP
GO:0051101	regulation of DNA binding	0.0034	57	BP
GO:0006506	GPI anchor biosynthetic process	0.0035	25	BP
GO:0032511	late endosome to vacuole transport via multivesicular body sorting pathway	0.0035	25	BP
GO:0034643	establishment of mitochondrion localization, microtubule-mediated	0.0035	25	BP
GO:0047497	mitochondrion transport along microtubule	0.0035	25	BP
GO:0072175	epithelial tube formation	0.0035	94	BP
GO:0030307	positive regulation of cell growth	0.0035	119	BP
GO:0048863	stem cell differentiation	0.0036	174	BP
GO:0031589	cell-substrate adhesion	0.0038	244	BP
GO:0000387	spliceosomal snRNP assembly	0.0038	43	BP
GO:0006220	pyrimidine nucleotide metabolic process	0.0038	43	BP
GO:0051646	mitochondrion localization	0.0038	43	BP
GO:2000573	positive regulation of DNA biosynthetic process	0.0038	43	BP
GO:0032872	regulation of stress-activated MAPK cascade	0.0039	33	BP
GO:0044743	protein transmembrane import into intracellular organelle	0.0039	33	BP
GO:0007254	JNK cascade	0.0039	126	BP
GO:0034314	Arp2/3 complex-mediated actin nucleation	0.004	38	BP
GO:0048568	embryonic organ development	0.004	305	BP
GO:0006767	water-soluble vitamin metabolic process	0.004	52	BP
GO:0045069	regulation of viral genome replication	0.004	65	BP
GO:0071902	positive regulation of protein serine/threonine kinase activity	0.0041	103	BP
GO:0000722	telomere maintenance via recombination	0.0041	14	BP
GO:0006287	base-excision repair, gap-filling	0.0041	14	BP
GO:0006465	signal peptide processing	0.0041	14	BP
GO:0010225	response to UV-C	0.0041	14	BP
GO:0034333	adherens junction assembly	0.0041	14	BP
GO:0035721	intraciliary retrograde transport	0.0041	14	BP
GO:0043248	proteasome assembly	0.0041	14	BP
GO:0072393	microtubule anchoring at microtubule organizing center	0.0041	14	BP
GO:0090435	protein localization to nuclear envelope	0.0041	14	BP
GO:0098734	macromolecule depalmitoylation	0.0041	14	BP
GO:1990173	protein localization to nucleoplasm	0.0041	14	BP
GO:2000105	positive regulation of DNA-templated DNA replication	0.0041	14	BP
GO:1902895	positive regulation of miRNA transcription	0.0041	45	BP
GO:0031053	primary miRNA processing	0.0041	18	BP
GO:0032069	regulation of nuclease activity	0.0041	18	BP
GO:0035269	protein O-linked mannosylation	0.0041	18	BP
GO:0035720	intraciliary anterograde transport	0.0041	18	BP
GO:0045945	positive regulation of transcription by RNA polymerase III	0.0041	18	BP
GO:0046931	pore complex assembly	0.0041	18	BP
GO:1901978	positive regulation of cell cycle checkpoint	0.0041	18	BP
GO:1903232	melanosome assembly	0.0041	18	BP
GO:0010975	regulation of neuron projection development	0.0042	301	BP
GO:0009615	response to virus	0.0042	284	BP
GO:0006084	acetyl-CoA metabolic process	0.0043	30	BP
GO:0006779	porphyrin-containing compound biosynthetic process	0.0043	30	BP
GO:0033014	tetrapyrrole biosynthetic process	0.0043	30	BP
GO:0043276	anoikis	0.0043	30	BP
GO:0009161	ribonucleoside monophosphate metabolic process	0.0045	47	BP
GO:0042733	embryonic digit morphogenesis	0.0045	47	BP
GO:0008361	regulation of cell size	0.0045	127	BP
GO:0009262	deoxyribonucleotide metabolic process	0.0046	35	BP
GO:0019692	deoxyribose phosphate metabolic process	0.0046	35	BP
GO:0072528	pyrimidine-containing compound biosynthetic process	0.0046	35	BP
GO:0099175	regulation of postsynapse organization	0.0046	108	BP
GO:0071277	cellular response to calcium ion	0.0047	60	BP
GO:0006359	regulation of transcription by RNA polymerase III	0.0047	27	BP
GO:0065002	intracellular protein transmembrane transport	0.0047	27	BP
GO:1901798	positive regulation of signal transduction by p53 class mediator	0.0047	27	BP
GO:0070897	transcription preinitiation complex assembly	0.0048	62	BP
GO:0000963	mitochondrial RNA processing	0.0048	21	BP
GO:0001832	blastocyst growth	0.0048	21	BP
GO:0006740	NADPH regeneration	0.0048	21	BP
GO:0031445	regulation of heterochromatin formation	0.0048	21	BP
GO:0033962	P-body assembly	0.0048	21	BP
GO:0038128	ERBB2 signaling pathway	0.0048	21	BP
GO:0046033	AMP metabolic process	0.0048	21	BP
GO:0050686	negative regulation of mRNA processing	0.0048	21	BP
GO:0090042	tubulin deacetylation	0.0048	21	BP
GO:2000114	regulation of establishment of cell polarity	0.0048	21	BP
GO:0010171	body morphogenesis	0.0049	42	BP
GO:0032469	endoplasmic reticulum calcium ion homeostasis	0.0049	24	BP
GO:0071108	protein K48-linked deubiquitination	0.0049	24	BP
GO:0010038	response to metal ion	0.005	233	BP
GO:0030837	negative regulation of actin filament polymerization	0.0051	51	BP
GO:0010811	positive regulation of cell-substrate adhesion	0.0052	92	BP
GO:0043523	regulation of neuron apoptotic process	0.0052	175	BP
GO:0043280	positive regulation of cysteine-type endopeptidase activity involved in apoptotic process	0.0053	74	BP
GO:2001056	positive regulation of cysteine-type endopeptidase activity	0.0053	84	BP
GO:0000041	transition metal ion transport	0.0053	76	BP
GO:0030177	positive regulation of Wnt signaling pathway	0.0054	109	BP
GO:0001666	response to hypoxia	0.0055	215	BP
GO:0021537	telencephalon development	0.0057	192	BP
GO:0003281	ventricular septum development	0.0058	57	BP
GO:0006826	iron ion transport	0.0059	46	BP
GO:0034332	adherens junction organization	0.0059	46	BP
GO:0010634	positive regulation of epithelial cell migration	0.006	39	BP
GO:1900076	regulation of cellular response to insulin stimulus	0.006	59	BP
GO:1904377	positive regulation of protein localization to cell periphery	0.006	59	BP
GO:0019068	virion assembly	0.006	29	BP
GO:0032367	intracellular cholesterol transport	0.006	29	BP
GO:0033146	regulation of intracellular estrogen receptor signaling pathway	0.006	29	BP
GO:0034067	protein localization to Golgi apparatus	0.006	29	BP
GO:1901185	negative regulation of ERBB signaling pathway	0.006	29	BP
GO:0007272	ensheathment of neurons	0.0061	114	BP
GO:0008366	axon ensheathment	0.0061	114	BP
GO:1902373	negative regulation of mRNA catabolic process	0.0061	61	BP
GO:0060541	respiratory system development	0.0062	156	BP
GO:0032479	regulation of type I interferon production	0.0062	93	BP
GO:0032606	type I interferon production	0.0062	93	BP
GO:0009394	2'-deoxyribonucleotide metabolic process	0.0062	34	BP
GO:0051438	regulation of ubiquitin-protein transferase activity	0.0062	34	BP
GO:0048278	vesicle docking	0.0062	48	BP
GO:0015936	coenzyme A metabolic process	0.0063	17	BP
GO:0071025	RNA surveillance	0.0063	17	BP
GO:0090110	COPII-coated vesicle cargo loading	0.0063	17	BP
GO:0071482	cellular response to light stimulus	0.0063	89	BP
GO:0001570	vasculogenesis	0.0063	65	BP
GO:0030900	forebrain development	0.0063	277	BP
GO:0006167	AMP biosynthetic process	0.0063	13	BP
GO:0009304	tRNA transcription	0.0063	13	BP
GO:0017062	respiratory chain complex III assembly	0.0063	13	BP
GO:0034086	maintenance of sister chromatid cohesion	0.0063	13	BP
GO:0034088	maintenance of mitotic sister chromatid cohesion	0.0063	13	BP
GO:0034551	mitochondrial respiratory chain complex III assembly	0.0063	13	BP
GO:0060623	regulation of chromosome condensation	0.0063	13	BP
GO:0090232	positive regulation of spindle checkpoint	0.0063	13	BP
GO:0097707	ferroptosis	0.0063	13	BP
GO:1900103	positive regulation of endoplasmic reticulum unfolded protein response	0.0063	13	BP
GO:1903490	positive regulation of mitotic cytokinesis	0.0063	13	BP
GO:0099003	vesicle-mediated transport in synapse	0.0064	177	BP
GO:0032091	negative regulation of protein binding	0.0065	50	BP
GO:0001736	establishment of planar polarity	0.0066	26	BP
GO:0007164	establishment of tissue polarity	0.0066	26	BP
GO:0009649	entrainment of circadian clock	0.0066	26	BP
GO:0001667	ameboidal-type cell migration	0.0067	166	BP
GO:0034394	protein localization to cell surface	0.0068	52	BP
GO:0001738	morphogenesis of a polarized epithelium	0.007	43	BP
GO:0030204	chondroitin sulfate metabolic process	0.007	23	BP
GO:0032878	regulation of establishment or maintenance of cell polarity	0.007	23	BP
GO:0070129	regulation of mitochondrial translation	0.007	23	BP
GO:1902455	negative regulation of stem cell population maintenance	0.007	23	BP
GO:2000042	negative regulation of double-strand break repair via homologous recombination	0.007	23	BP
GO:0000212	meiotic spindle organization	0.007	20	BP
GO:0009083	branched-chain amino acid catabolic process	0.007	20	BP
GO:0032042	mitochondrial DNA metabolic process	0.007	20	BP
GO:0032211	negative regulation of telomere maintenance via telomerase	0.007	20	BP
GO:0036092	phosphatidylinositol-3-phosphate biosynthetic process	0.007	20	BP
GO:0044794	positive regulation by host of viral process	0.007	20	BP
GO:0048025	negative regulation of mRNA splicing, via spliceosome	0.007	20	BP
GO:1902774	late endosome to lysosome transport	0.007	20	BP
GO:0032366	intracellular sterol transport	0.0072	31	BP
GO:0045880	positive regulation of smoothened signaling pathway	0.0072	31	BP
GO:0051881	regulation of mitochondrial membrane potential	0.0073	56	BP
GO:0051607	defense response to virus	0.0074	216	BP
GO:0051452	intracellular pH reduction	0.0075	45	BP
GO:0007265	Ras protein signal transduction	0.0076	88	BP
GO:0032527	protein exit from endoplasmic reticulum	0.0078	38	BP
GO:0051205	protein insertion into membrane	0.0078	38	BP
GO:0042158	lipoprotein biosynthetic process	0.008	47	BP
GO:0045927	positive regulation of growth	0.0082	177	BP
GO:1901605	alpha-amino acid metabolic process	0.0083	145	BP
GO:0043247	telomere maintenance in response to DNA damage	0.0083	28	BP
GO:0006901	vesicle coating	0.0084	33	BP
GO:0051125	regulation of actin nucleation	0.0084	33	BP
GO:0002221	pattern recognition receptor signaling pathway	0.0085	189	BP
GO:0042552	myelination	0.0085	112	BP
GO:0001764	neuron migration	0.0088	132	BP
GO:0030326	embryonic limb morphogenesis	0.0092	89	BP
GO:0035113	embryonic appendage morphogenesis	0.0092	89	BP
GO:0046467	membrane lipid biosynthetic process	0.0092	106	BP
GO:0010332	response to gamma radiation	0.0093	42	BP
GO:0060324	face development	0.0093	42	BP
GO:0008535	respiratory chain complex IV assembly	0.0094	25	BP
GO:0019076	viral release from host cell	0.0094	25	BP
GO:0035891	exit from host cell	0.0094	25	BP
GO:0042059	negative regulation of epidermal growth factor receptor signaling pathway	0.0094	25	BP
GO:0060765	regulation of androgen receptor signaling pathway	0.0094	25	BP
GO:0002098	tRNA wobble uridine modification	0.0094	16	BP
GO:0006895	Golgi to endosome transport	0.0094	16	BP
GO:0031054	pre-miRNA processing	0.0094	16	BP
GO:0031573	mitotic intra-S DNA damage checkpoint signaling	0.0094	16	BP
GO:0032510	endosome to lysosome transport via multivesicular body sorting pathway	0.0094	16	BP
GO:0042772	DNA damage response, signal transduction resulting in transcription	0.0094	16	BP
GO:0045842	positive regulation of mitotic metaphase/anaphase transition	0.0094	16	BP
GO:0071816	tail-anchored membrane protein insertion into ER membrane	0.0094	16	BP
GO:0141198	protein branched polyubiquitination	0.0094	16	BP
GO:1900102	negative regulation of endoplasmic reticulum unfolded protein response	0.0094	16	BP
GO:1901184	regulation of ERBB signaling pathway	0.0095	57	BP
GO:1901657	glycosyl compound metabolic process	0.0095	57	BP
GO:0034440	lipid oxidation	0.0095	83	BP
GO:0043473	pigmentation	0.0095	83	BP
GO:0002200	somatic diversification of immune receptors	0.0096	59	BP
GO:0042440	pigment metabolic process	0.0098	61	BP
GO:0010761	fibroblast migration	0.0098	44	BP
GO:0007035	vacuolar acidification	0.0098	30	BP
GO:0016180	snRNA processing	0.0098	30	BP
GO:0006637	acyl-CoA metabolic process	0.0099	73	BP
GO:0035383	thioester metabolic process	0.0099	73	BP
GO:0099068	postsynapse assembly	0.0099	65	BP
GO:0010950	positive regulation of endopeptidase activity	0.0099	98	BP
GO:0010826	negative regulation of centrosome duplication	0.0099	12	BP
GO:0031293	membrane protein intracellular domain proteolysis	0.0099	12	BP
GO:0033313	meiotic cell cycle checkpoint signaling	0.0099	12	BP
GO:0034454	microtubule anchoring at centrosome	0.0099	12	BP
GO:0036295	cellular response to increased oxygen levels	0.0099	12	BP
GO:0042276	error-prone translesion synthesis	0.0099	12	BP
GO:0042797	tRNA transcription by RNA polymerase III	0.0099	12	BP
GO:0043476	pigment accumulation	0.0099	12	BP
GO:0043482	cellular pigment accumulation	0.0099	12	BP
GO:0046606	negative regulation of centrosome cycle	0.0099	12	BP
GO:0050655	dermatan sulfate proteoglycan metabolic process	0.0099	12	BP
GO:0071166	ribonucleoprotein complex localization	0.0099	12	BP
GO:0071394	cellular response to testosterone stimulus	0.0099	12	BP
GO:0072697	protein localization to cell cortex	0.0099	12	BP
GO:0090267	positive regulation of mitotic cell cycle spindle assembly checkpoint	0.0099	12	BP
GO:0097264	self proteolysis	0.0099	12	BP
GO:0110075	regulation of ferroptosis	0.0099	12	BP
GO:0140627	ubiquitin-dependent protein catabolic process via the C-end degron rule pathway	0.0099	12	BP
GO:0140718	facultative heterochromatin formation	0.0099	12	BP
GO:1900152	negative regulation of nuclear-transcribed mRNA catabolic process, deadenylation-dependent decay	0.0099	12	BP
GO:1903405	protein localization to nuclear body	0.0099	12	BP
GO:1903897	regulation of PERK-mediated unfolded protein response	0.0099	12	BP
GO:1904779	regulation of protein localization to centrosome	0.0099	12	BP
GO:1904867	protein localization to Cajal body	0.0099	12	BP
GO:1904872	regulation of telomerase RNA localization to Cajal body	0.0099	12	BP
GO:0033617	mitochondrial cytochrome c oxidase assembly	0.0099	22	BP
GO:0043153	entrainment of circadian clock by photoperiod	0.0099	22	BP
GO:0046755	viral budding	0.0099	22	BP
GO:0051016	barbed-end actin filament capping	0.0099	22	BP
GO:0060155	platelet dense granule organization	0.0099	22	BP
GO:1901659	glycosyl compound biosynthetic process	0.0099	22	BP
GO:0030323	respiratory tube development	0.0099	140	BP
GO:0060560	developmental growth involved in morphogenesis	0.01	163	BP
GO:0009127	purine nucleoside monophosphate biosynthetic process	0.01	19	BP
GO:0016556	mRNA modification	0.01	19	BP
GO:0046782	regulation of viral transcription	0.01	19	BP
GO:0090043	regulation of tubulin deacetylation	0.01	19	BP
GO:0090200	positive regulation of release of cytochrome c from mitochondria	0.01	19	BP
GO:0097049	motor neuron apoptotic process	0.01	19	BP
GO:0061448	connective tissue development	0.01	196	BP
GO:0051090	regulation of DNA-binding transcription factor activity	0.01	242	BP
GO:0071356	cellular response to tumor necrosis factor	0.011	152	BP
GO:0039531	regulation of cytoplasmic pattern recognition receptor signaling pathway	0.011	88	BP
GO:1901607	alpha-amino acid biosynthetic process	0.011	50	BP
GO:0090263	positive regulation of canonical Wnt signaling pathway	0.011	84	BP
GO:0051085	chaperone cofactor-dependent protein refolding	0.011	27	BP
GO:0060325	face morphogenesis	0.011	27	BP
GO:0016445	somatic diversification of immunoglobulins	0.011	52	BP
GO:0042058	regulation of epidermal growth factor receptor signaling pathway	0.011	52	BP
GO:0005976	polysaccharide metabolic process	0.011	82	BP
GO:0120034	positive regulation of plasma membrane bounded cell projection assembly	0.011	82	BP
GO:0006631	fatty acid metabolic process	0.012	268	BP
GO:0030308	negative regulation of cell growth	0.012	121	BP
GO:0030879	mammary gland development	0.012	97	BP
GO:0034109	homotypic cell-cell adhesion	0.012	74	BP
GO:0033135	regulation of peptidyl-serine phosphorylation	0.012	58	BP
GO:1904019	epithelial cell apoptotic process	0.012	60	BP
GO:0060021	roof of mouth development	0.012	68	BP
GO:0044042	glucan metabolic process	0.012	66	BP
GO:0009126	purine nucleoside monophosphate metabolic process	0.012	34	BP
GO:1901532	regulation of hematopoietic progenitor cell differentiation	0.012	34	BP
GO:2001236	regulation of extrinsic apoptotic signaling pathway	0.013	115	BP
GO:0007097	nuclear migration	0.013	24	BP
GO:0010165	response to X-ray	0.013	24	BP
GO:0071480	cellular response to gamma radiation	0.013	24	BP
GO:0048511	rhythmic process	0.013	201	BP
GO:0030042	actin filament depolymerization	0.013	45	BP
GO:0031638	zymogen activation	0.013	45	BP
GO:0048384	retinoic acid receptor signaling pathway	0.013	29	BP
GO:0051647	nucleus localization	0.013	29	BP
GO:0001825	blastocyst formation	0.014	36	BP
GO:0033574	response to testosterone	0.014	36	BP
GO:0060338	regulation of type I interferon-mediated signaling pathway	0.014	36	BP
GO:0003205	cardiac chamber development	0.014	120	BP
GO:0051289	protein homotetramerization	0.014	49	BP
GO:0006206	pyrimidine nucleobase metabolic process	0.014	15	BP
GO:0006266	DNA ligation	0.014	15	BP
GO:0006978	DNA damage response, signal transduction by p53 class mediator resulting in transcription of p21 class mediator	0.014	15	BP
GO:0030242	autophagy of peroxisome	0.014	15	BP
GO:0036444	calcium import into the mitochondrion	0.014	15	BP
GO:0043328	protein transport to vacuole involved in ubiquitin-dependent protein catabolic process via the multivesicular body sorting pathway	0.014	15	BP
GO:0051299	centrosome separation	0.014	15	BP
GO:0085020	protein K6-linked ubiquitination	0.014	15	BP
GO:0098877	neurotransmitter receptor transport to plasma membrane	0.014	15	BP
GO:1902412	regulation of mitotic cytokinesis	0.014	15	BP
GO:1902946	protein localization to early endosome	0.014	15	BP
GO:1903909	regulation of receptor clustering	0.014	15	BP
GO:1990166	protein localization to site of double-strand break	0.014	15	BP
GO:0001890	placenta development	0.014	107	BP
GO:0006851	mitochondrial calcium ion transmembrane transport	0.014	21	BP
GO:0007042	lysosomal lumen acidification	0.014	21	BP
GO:0031145	anaphase-promoting complex-dependent catabolic process	0.014	21	BP
GO:0032400	melanosome localization	0.014	21	BP
GO:0045947	negative regulation of translational initiation	0.014	21	BP
GO:0051457	maintenance of protein location in nucleus	0.014	21	BP
GO:1901661	quinone metabolic process	0.014	21	BP
GO:1901673	regulation of mitotic spindle assembly	0.014	21	BP
GO:0051123	RNA polymerase II preinitiation complex assembly	0.014	51	BP
GO:0043648	dicarboxylic acid metabolic process	0.014	73	BP
GO:0002218	activation of innate immune response	0.014	212	BP
GO:0072583	clathrin-dependent endocytosis	0.014	38	BP
GO:0001503	ossification	0.014	299	BP
GO:0014706	striated muscle tissue development	0.015	279	BP
GO:0036294	cellular response to decreased oxygen levels	0.015	114	BP
GO:0045995	regulation of embryonic development	0.015	67	BP
GO:0051851	modulation by host of symbiont process	0.015	67	BP
GO:0009301	snRNA transcription	0.015	18	BP
GO:0051220	cytoplasmic sequestering of protein	0.015	18	BP
GO:0061952	midbody abscission	0.015	18	BP
GO:0097284	hepatocyte apoptotic process	0.015	18	BP
GO:0007031	peroxisome organization	0.015	31	BP
GO:0007369	gastrulation	0.015	139	BP
GO:0051651	maintenance of location in cell	0.015	153	BP
GO:1901654	response to ketone	0.015	153	BP
GO:0006120	mitochondrial electron transport, NADH to ubiquinone	0.015	40	BP
GO:0007019	microtubule depolymerization	0.015	40	BP
GO:0000338	protein deneddylation	0.015	11	BP
GO:0000425	pexophagy	0.015	11	BP
GO:0006307	DNA alkylation repair	0.015	11	BP
GO:0010807	regulation of synaptic vesicle priming	0.015	11	BP
GO:0016479	negative regulation of transcription by RNA polymerase I	0.015	11	BP
GO:0019673	GDP-mannose metabolic process	0.015	11	BP
GO:0030953	astral microtubule organization	0.015	11	BP
GO:0031915	positive regulation of synaptic plasticity	0.015	11	BP
GO:0033314	mitotic DNA replication checkpoint signaling	0.015	11	BP
GO:0034085	establishment of sister chromatid cohesion	0.015	11	BP
GO:0043558	regulation of translational initiation in response to stress	0.015	11	BP
GO:0044829	positive regulation by host of viral genome replication	0.015	11	BP
GO:0051987	positive regulation of attachment of spindle microtubules to kinetochore	0.015	11	BP
GO:0062028	regulation of stress granule assembly	0.015	11	BP
GO:0070934	CRD-mediated mRNA stabilization	0.015	11	BP
GO:0075522	IRES-dependent viral translational initiation	0.015	11	BP
GO:0090085	regulation of protein deubiquitination	0.015	11	BP
GO:0098887	neurotransmitter receptor transport, endosome to postsynaptic membrane	0.015	11	BP
GO:0099532	synaptic vesicle endosomal processing	0.015	11	BP
GO:0099639	neurotransmitter receptor transport, endosome to plasma membrane	0.015	11	BP
GO:1903564	regulation of protein localization to cilium	0.015	11	BP
GO:2000197	regulation of ribonucleoprotein complex localization	0.015	11	BP
GO:0001649	osteoblast differentiation	0.016	177	BP
GO:0033138	positive regulation of peptidyl-serine phosphorylation	0.016	42	BP
GO:0060537	muscle tissue development	0.016	293	BP
GO:0007143	female meiotic nuclear division	0.016	33	BP
GO:0071459	protein localization to chromosome, centromeric region	0.016	33	BP
GO:1990823	response to leukemia inhibitory factor	0.017	76	BP
GO:0007596	blood coagulation	0.017	159	BP
GO:0045088	regulation of innate immune response	0.017	307	BP
GO:0006919	activation of cysteine-type endopeptidase activity involved in apoptotic process	0.017	48	BP
GO:0001952	regulation of cell-matrix adhesion	0.017	89	BP
GO:0030835	negative regulation of actin filament depolymerization	0.017	35	BP
GO:0006654	phosphatidic acid biosynthetic process	0.017	28	BP
GO:0009112	nucleobase metabolic process	0.017	28	BP
GO:0045737	positive regulation of cyclin-dependent protein serine/threonine kinase activity	0.017	28	BP
GO:0048199	vesicle targeting, to, from or within Golgi	0.017	28	BP
GO:0060966	regulation of gene silencing by regulatory ncRNA	0.017	28	BP
GO:1902235	regulation of endoplasmic reticulum stress-induced intrinsic apoptotic signaling pathway	0.017	28	BP
GO:0009251	glucan catabolic process	0.017	23	BP
GO:0016233	telomere capping	0.017	23	BP
GO:0044346	fibroblast apoptotic process	0.017	23	BP
GO:1903599	positive regulation of autophagy of mitochondrion	0.017	23	BP
GO:0030324	lung development	0.017	136	BP
GO:0016053	organic acid biosynthetic process	0.017	222	BP
GO:0008631	intrinsic apoptotic signaling pathway in response to oxidative stress	0.017	50	BP
GO:0010632	regulation of epithelial cell migration	0.018	52	BP
GO:0035567	non-canonical Wnt signaling pathway	0.018	52	BP
GO:0005977	glycogen metabolic process	0.018	64	BP
GO:0007422	peripheral nervous system development	0.018	64	BP
GO:0007492	endoderm development	0.018	64	BP
GO:0016358	dendrite development	0.018	162	BP
GO:1902600	proton transmembrane transport	0.018	134	BP
GO:0046394	carboxylic acid biosynthetic process	0.018	220	BP
GO:0000731	DNA synthesis involved in DNA repair	0.018	37	BP
GO:0030261	chromosome condensation	0.018	37	BP
GO:0048675	axon extension	0.019	79	BP
GO:1901655	cellular response to ketone	0.019	79	BP
GO:0072599	establishment of protein localization to endoplasmic reticulum	0.019	39	BP
GO:0008340	determination of adult lifespan	0.02	30	BP
GO:0033144	negative regulation of intracellular steroid hormone receptor signaling pathway	0.02	30	BP
GO:0016237	microautophagy	0.02	20	BP
GO:0032785	negative regulation of DNA-templated transcription, elongation	0.02	20	BP
GO:0032986	protein-DNA complex disassembly	0.02	20	BP
GO:0035493	SNARE complex assembly	0.02	20	BP
GO:0046599	regulation of centriole replication	0.02	20	BP
GO:0007599	hemostasis	0.02	163	BP
GO:0030520	estrogen receptor signaling pathway	0.02	41	BP
GO:0001325	formation of extrachromosomal circular DNA	0.02	14	BP
GO:0008298	intracellular mRNA localization	0.02	14	BP
GO:0009130	pyrimidine nucleoside monophosphate biosynthetic process	0.02	14	BP
GO:0032933	SREBP signaling pathway	0.02	14	BP
GO:0033599	regulation of mammary gland epithelial cell proliferation	0.02	14	BP
GO:0044027	negative regulation of gene expression via chromosomal CpG island methylation	0.02	14	BP
GO:0060211	regulation of nuclear-transcribed mRNA poly(A) tail shortening	0.02	14	BP
GO:0071027	nuclear RNA surveillance	0.02	14	BP
GO:0090306	meiotic spindle assembly	0.02	14	BP
GO:0090656	t-circle formation	0.02	14	BP
GO:0090737	telomere maintenance via telomere trimming	0.02	14	BP
GO:0098969	neurotransmitter receptor transport to postsynaptic membrane	0.02	14	BP
GO:1901029	negative regulation of mitochondrial outer membrane permeabilization involved in apoptotic signaling pathway	0.02	14	BP
GO:1901836	regulation of transcription of nucleolar large rRNA by RNA polymerase I	0.02	14	BP
GO:2000232	regulation of rRNA processing	0.02	14	BP
GO:0006575	cellular modified amino acid metabolic process	0.02	126	BP
GO:0007026	negative regulation of microtubule depolymerization	0.021	25	BP
GO:0090140	regulation of mitochondrial fission	0.021	25	BP
GO:1902230	negative regulation of intrinsic apoptotic signaling pathway in response to DNA damage	0.021	25	BP
GO:0016485	protein processing	0.021	166	BP
GO:0006743	ubiquinone metabolic process	0.021	17	BP
GO:0009168	purine ribonucleoside monophosphate biosynthetic process	0.021	17	BP
GO:0010968	regulation of microtubule nucleation	0.021	17	BP
GO:0032239	regulation of nucleobase-containing compound transport	0.021	17	BP
GO:0035372	protein localization to microtubule	0.021	17	BP
GO:1902570	protein localization to nucleolus	0.021	17	BP
GO:1903830	magnesium ion transmembrane transport	0.021	17	BP
GO:1904294	positive regulation of ERAD pathway	0.021	17	BP
GO:0051492	regulation of stress fiber assembly	0.021	69	BP
GO:0009167	purine ribonucleoside monophosphate metabolic process	0.021	32	BP
GO:0006473	protein acetylation	0.021	45	BP
GO:0140374	antiviral innate immune response	0.021	45	BP
GO:0170034	L-amino acid biosynthetic process	0.021	45	BP
GO:0002520	immune system development	0.021	138	BP
GO:0035019	somatic stem cell population maintenance	0.022	51	BP
GO:0070527	platelet aggregation	0.022	57	BP
GO:0048255	mRNA stabilization	0.022	53	BP
GO:0008652	amino acid biosynthetic process	0.022	55	BP
GO:0043094	cellular metabolic compound salvage	0.023	27	BP
GO:0060147	regulation of post-transcriptional gene silencing	0.023	27	BP
GO:0006109	regulation of carbohydrate metabolic process	0.024	132	BP
GO:0045047	protein targeting to ER	0.024	36	BP
GO:0045646	regulation of erythrocyte differentiation	0.024	36	BP
GO:0060071	Wnt signaling pathway, planar cell polarity pathway	0.024	36	BP
GO:1990830	cellular response to leukemia inhibitory factor	0.024	74	BP
GO:0002084	protein depalmitoylation	0.024	10	BP
GO:0006013	mannose metabolic process	0.024	10	BP
GO:0006283	transcription-coupled nucleotide-excision repair	0.024	10	BP
GO:0006784	heme A biosynthetic process	0.024	10	BP
GO:0007084	mitotic nuclear membrane reassembly	0.024	10	BP
GO:0009188	ribonucleoside diphosphate biosynthetic process	0.024	10	BP
GO:0015937	coenzyme A biosynthetic process	0.024	10	BP
GO:0031509	subtelomeric heterochromatin formation	0.024	10	BP
GO:0035561	regulation of chromatin binding	0.024	10	BP
GO:0035646	endosome to melanosome transport	0.024	10	BP
GO:0036490	regulation of translation in response to endoplasmic reticulum stress	0.024	10	BP
GO:0043485	endosome to pigment granule transport	0.024	10	BP
GO:0044351	macropinocytosis	0.024	10	BP
GO:0044837	actomyosin contractile ring organization	0.024	10	BP
GO:0046160	heme a metabolic process	0.024	10	BP
GO:0048194	Golgi vesicle budding	0.024	10	BP
GO:0048757	pigment granule maturation	0.024	10	BP
GO:0051095	regulation of helicase activity	0.024	10	BP
GO:0051292	nuclear pore complex assembly	0.024	10	BP
GO:0070303	negative regulation of stress-activated protein kinase signaling cascade	0.024	10	BP
GO:0070922	RISC complex assembly	0.024	10	BP
GO:0099515	actin filament-based transport	0.024	10	BP
GO:0101024	mitotic nuclear membrane organization	0.024	10	BP
GO:1902423	regulation of attachment of mitotic spindle microtubules to kinetochore	0.024	10	BP
GO:1903911	positive regulation of receptor clustering	0.024	10	BP
GO:1904869	regulation of protein localization to Cajal body	0.024	10	BP
GO:1904871	positive regulation of protein localization to Cajal body	0.024	10	BP
GO:1904896	ESCRT complex disassembly	0.024	10	BP
GO:1904903	ESCRT III complex disassembly	0.024	10	BP
GO:1990700	nucleolar chromatin organization	0.024	10	BP
GO:2000104	negative regulation of DNA-templated DNA replication	0.024	10	BP
GO:0045089	positive regulation of innate immune response	0.024	254	BP
GO:0005980	glycogen catabolic process	0.024	22	BP
GO:0033598	mammary gland epithelial cell proliferation	0.024	22	BP
GO:0090314	positive regulation of protein targeting to membrane	0.024	22	BP
GO:0046328	regulation of JNK cascade	0.024	98	BP
GO:0006066	alcohol metabolic process	0.024	239	BP
GO:0010631	epithelial cell migration	0.024	70	BP
GO:1902414	protein localization to cell junction	0.024	85	BP
GO:0006509	membrane protein ectodomain proteolysis	0.024	38	BP
GO:0009266	response to temperature stimulus	0.025	121	BP
GO:0007219	Notch signaling pathway	0.025	128	BP
GO:0007528	neuromuscular junction development	0.025	40	BP
GO:0097581	lamellipodium organization	0.025	66	BP
GO:0031114	regulation of microtubule depolymerization	0.025	29	BP
GO:0034405	response to fluid shear stress	0.025	29	BP
GO:1904031	positive regulation of cyclin-dependent protein kinase activity	0.025	29	BP
GO:0006665	sphingolipid metabolic process	0.026	119	BP
GO:0042752	regulation of circadian rhythm	0.026	81	BP
GO:0006111	regulation of gluconeogenesis	0.026	42	BP
GO:0170038	proteinogenic amino acid biosynthetic process	0.026	44	BP
GO:0043524	negative regulation of neuron apoptotic process	0.027	117	BP
GO:0032233	positive regulation of actin filament bundle assembly	0.027	46	BP
GO:0060612	adipose tissue development	0.027	46	BP
GO:0071168	protein localization to chromatin	0.027	46	BP
GO:0170033	L-amino acid metabolic process	0.027	124	BP
GO:0097120	receptor localization to synapse	0.027	56	BP
GO:0002011	morphogenesis of an epithelial sheet	0.027	48	BP
GO:0051058	negative regulation of small GTPase mediated signal transduction	0.027	48	BP
GO:0071456	cellular response to hypoxia	0.027	108	BP
GO:0000729	DNA double-strand break processing	0.027	19	BP
GO:0032401	establishment of melanosome localization	0.027	19	BP
GO:0039702	viral budding via host ESCRT complex	0.027	19	BP
GO:0071498	cellular response to fluid shear stress	0.027	19	BP
GO:1902018	negative regulation of cilium assembly	0.027	19	BP
GO:0006904	vesicle docking involved in exocytosis	0.027	31	BP
GO:1905476	negative regulation of protein localization to membrane	0.027	31	BP
GO:0000272	polysaccharide catabolic process	0.027	24	BP
GO:0022011	myelination in peripheral nervous system	0.027	24	BP
GO:0032292	peripheral nervous system axon ensheathment	0.027	24	BP
GO:0032801	receptor catabolic process	0.027	24	BP
GO:0043507	positive regulation of JUN kinase activity	0.027	24	BP
GO:1903421	regulation of synaptic vesicle recycling	0.027	24	BP
GO:2000377	regulation of reactive oxygen species metabolic process	0.028	106	BP
GO:0002064	epithelial cell development	0.028	148	BP
GO:0042157	lipoprotein metabolic process	0.028	73	BP
GO:0051091	positive regulation of DNA-binding transcription factor activity	0.028	141	BP
GO:0051260	protein homooligomerization	0.028	141	BP
GO:0050714	positive regulation of protein secretion	0.029	104	BP
GO:0043506	regulation of JUN kinase activity	0.029	33	BP
GO:0045454	cell redox homeostasis	0.029	33	BP
GO:0071559	response to transforming growth factor beta	0.029	207	BP
GO:0006991	response to sterol depletion	0.029	16	BP
GO:0019184	nonribosomal peptide biosynthetic process	0.029	16	BP
GO:0032926	negative regulation of activin receptor signaling pathway	0.029	16	BP
GO:0035973	aggrephagy	0.029	16	BP
GO:0043923	positive regulation by host of viral transcription	0.029	16	BP
GO:0044790	suppression of viral release by host	0.029	16	BP
GO:0072673	lamellipodium morphogenesis	0.029	16	BP
GO:0099638	endosome to plasma membrane protein transport	0.029	16	BP
GO:1902036	regulation of hematopoietic stem cell differentiation	0.029	16	BP
GO:1902101	positive regulation of metaphase/anaphase transition of cell cycle	0.029	16	BP
GO:1990403	embryonic brain development	0.029	16	BP
GO:2001224	positive regulation of neuron migration	0.029	16	BP
GO:0071248	cellular response to metal ion	0.029	125	BP
GO:0002062	chondrocyte differentiation	0.029	82	BP
GO:0000394	RNA splicing, via endonucleolytic cleavage and ligation	0.029	13	BP
GO:0002566	somatic diversification of immune receptors via somatic mutation	0.029	13	BP
GO:0006122	mitochondrial electron transport, ubiquinol to cytochrome c	0.029	13	BP
GO:0007008	outer mitochondrial membrane organization	0.029	13	BP
GO:0007100	mitotic centrosome separation	0.029	13	BP
GO:0009263	deoxyribonucleotide biosynthetic process	0.029	13	BP
GO:0009265	2'-deoxyribonucleotide biosynthetic process	0.029	13	BP
GO:0010635	regulation of mitochondrial fusion	0.029	13	BP
GO:0035542	regulation of SNARE complex assembly	0.029	13	BP
GO:0035970	peptidyl-threonine dephosphorylation	0.029	13	BP
GO:0045040	protein insertion into mitochondrial outer membrane	0.029	13	BP
GO:0046385	deoxyribose phosphate biosynthetic process	0.029	13	BP
GO:0046500	S-adenosylmethionine metabolic process	0.029	13	BP
GO:0051231	spindle elongation	0.029	13	BP
GO:0051255	spindle midzone assembly	0.029	13	BP
GO:0060816	random inactivation of X chromosome	0.029	13	BP
GO:0061430	bone trabecula morphogenesis	0.029	13	BP
GO:1904353	regulation of telomere capping	0.029	13	BP
GO:1905666	regulation of protein localization to endosome	0.029	13	BP
GO:2000622	regulation of nuclear-transcribed mRNA catabolic process, nonsense-mediated decay	0.029	13	BP
GO:0048489	synaptic vesicle transport	0.03	35	BP
GO:0042692	muscle cell differentiation	0.03	281	BP
GO:0006221	pyrimidine nucleotide biosynthetic process	0.03	26	BP
GO:0006734	NADH metabolic process	0.03	26	BP
GO:0019082	viral protein processing	0.03	26	BP
GO:0021532	neural tube patterning	0.03	26	BP
GO:0090313	regulation of protein targeting to membrane	0.03	26	BP
GO:1900368	regulation of post-transcriptional gene silencing by regulatory ncRNA	0.03	26	BP
GO:1904376	negative regulation of protein localization to cell periphery	0.03	26	BP
GO:2000279	negative regulation of DNA biosynthetic process	0.03	26	BP
GO:0060562	epithelial tube morphogenesis	0.031	218	BP
GO:0045921	positive regulation of exocytosis	0.031	59	BP
GO:0032231	regulation of actin filament bundle assembly	0.031	76	BP
GO:0008089	anterograde axonal transport	0.031	39	BP
GO:0044788	modulation by host of viral process	0.031	39	BP
GO:0016051	carbohydrate biosynthetic process	0.032	140	BP
GO:0044090	positive regulation of vacuole organization	0.032	21	BP
GO:0051875	pigment granule localization	0.032	21	BP
GO:0090231	regulation of spindle checkpoint	0.032	21	BP
GO:0097150	neuronal stem cell population maintenance	0.032	21	BP
GO:0032481	positive regulation of type I interferon production	0.032	55	BP
GO:1903578	regulation of ATP metabolic process	0.032	55	BP
GO:0170039	proteinogenic amino acid metabolic process	0.032	119	BP
GO:0002562	somatic diversification of immune receptors via germline recombination within a single locus	0.032	53	BP
GO:0016444	somatic cell DNA recombination	0.032	53	BP
GO:0061180	mammary gland epithelium development	0.032	51	BP
GO:0032608	interferon-beta production	0.032	45	BP
GO:0032648	regulation of interferon-beta production	0.032	45	BP
GO:0097479	synaptic vesicle localization	0.032	45	BP
GO:0016447	somatic recombination of immunoglobulin gene segments	0.033	47	BP
GO:0043462	regulation of ATP-dependent activity	0.033	47	BP
GO:0031099	regeneration	0.033	138	BP
GO:0006298	mismatch repair	0.033	28	BP
GO:0048813	dendrite morphogenesis	0.035	99	BP
GO:0043200	response to amino acid	0.035	90	BP
GO:0070316	regulation of G0 to G1 transition	0.035	30	BP
GO:0071711	basement membrane organization	0.035	30	BP
GO:0030901	midbrain development	0.035	66	BP
GO:0048144	fibroblast proliferation	0.036	77	BP
GO:0006541	glutamine metabolic process	0.037	23	BP
GO:0009648	photoperiodism	0.037	23	BP
GO:0044827	modulation by host of viral genome replication	0.037	23	BP
GO:0060586	multicellular organismal-level iron ion homeostasis	0.037	23	BP
GO:0099637	neurotransmitter receptor transport	0.037	23	BP
GO:1902473	regulation of protein localization to synapse	0.037	23	BP
GO:1902683	regulation of receptor localization to synapse	0.037	23	BP
GO:0050792	regulation of viral process	0.037	118	BP
GO:0006337	nucleosome disassembly	0.037	18	BP
GO:0006977	DNA damage response, signal transduction by p53 class mediator resulting in cell cycle arrest	0.037	18	BP
GO:0015693	magnesium ion transport	0.037	18	BP
GO:0032402	melanosome transport	0.037	18	BP
GO:0032495	response to muramyl dipeptide	0.037	18	BP
GO:1904666	regulation of ubiquitin protein ligase activity	0.037	18	BP
GO:0001837	epithelial to mesenchymal transition	0.038	130	BP
GO:0060538	skeletal muscle organ development	0.038	130	BP
GO:0002758	innate immune response-activating signaling pathway	0.038	196	BP
GO:0060411	cardiac septum morphogenesis	0.039	54	BP
GO:0009306	protein secretion	0.039	242	BP
GO:0007519	skeletal muscle tissue development	0.04	121	BP
GO:0033120	positive regulation of RNA splicing	0.04	38	BP
GO:0048538	thymus development	0.04	38	BP
GO:0060976	coronary vasculature development	0.04	38	BP
GO:0034315	regulation of Arp2/3 complex-mediated actin nucleation	0.04	25	BP
GO:0039694	viral RNA genome replication	0.04	25	BP
GO:0045724	positive regulation of cilium assembly	0.04	25	BP
GO:0050654	chondroitin sulfate proteoglycan metabolic process	0.04	25	BP
GO:0060964	regulation of miRNA-mediated gene silencing	0.04	25	BP
GO:0150117	positive regulation of cell-substrate junction organization	0.04	25	BP
GO:0046330	positive regulation of JNK cascade	0.04	69	BP
GO:0030834	regulation of actin filament depolymerization	0.04	40	BP
GO:0051057	positive regulation of small GTPase mediated signal transduction	0.04	48	BP
GO:1903078	positive regulation of protein localization to plasma membrane	0.04	48	BP
GO:0045926	negative regulation of growth	0.041	155	BP
GO:0048705	skeletal system morphogenesis	0.041	155	BP
GO:0000027	ribosomal large subunit assembly	0.041	15	BP
GO:0006744	ubiquinone biosynthetic process	0.041	15	BP
GO:0018126	protein hydroxylation	0.041	15	BP
GO:0032897	negative regulation of viral transcription	0.041	15	BP
GO:0034349	glial cell apoptotic process	0.041	15	BP
GO:0043517	positive regulation of DNA damage response, signal transduction by p53 class mediator	0.041	15	BP
GO:0060382	regulation of DNA strand elongation	0.041	15	BP
GO:0070131	positive regulation of mitochondrial translation	0.041	15	BP
GO:0070920	regulation of regulatory ncRNA processing	0.041	15	BP
GO:0090308	regulation of DNA methylation-dependent heterochromatin formation	0.041	15	BP
GO:0097428	protein maturation by iron-sulfur cluster transfer	0.041	15	BP
GO:0140588	chromatin looping	0.041	15	BP
GO:1901334	lactone metabolic process	0.041	15	BP
GO:1901663	quinone biosynthetic process	0.041	15	BP
GO:2001034	positive regulation of double-strand break repair via nonhomologous end joining	0.041	15	BP
GO:0043409	negative regulation of MAPK cascade	0.042	117	BP
GO:0141188	nucleic acid catabolic process	0.043	285	BP
GO:0045879	negative regulation of smoothened signaling pathway	0.043	27	BP
GO:0098884	postsynaptic neurotransmitter receptor internalization	0.043	27	BP
GO:0140239	postsynaptic endocytosis	0.043	27	BP
GO:1902253	regulation of intrinsic apoptotic signaling pathway by p53 class mediator	0.043	27	BP
GO:2000677	regulation of transcription regulatory region DNA binding	0.043	27	BP
GO:0006086	acetyl-CoA biosynthetic process from pyruvate	0.043	12	BP
GO:0006264	mitochondrial DNA replication	0.043	12	BP
GO:0006388	tRNA splicing, via endonucleolytic cleavage and ligation	0.043	12	BP
GO:0006448	regulation of translational elongation	0.043	12	BP
GO:0006596	polyamine biosynthetic process	0.043	12	BP
GO:0010944	negative regulation of transcription by competitive promoter binding	0.043	12	BP
GO:0010992	ubiquitin recycling	0.043	12	BP
GO:0016446	somatic hypermutation of immunoglobulin genes	0.043	12	BP
GO:0030397	membrane disassembly	0.043	12	BP
GO:0031453	positive regulation of heterochromatin formation	0.043	12	BP
GO:0031958	nuclear receptor-mediated corticosteroid signaling pathway	0.043	12	BP
GO:0032530	regulation of microvillus organization	0.043	12	BP
GO:0034111	negative regulation of homotypic cell-cell adhesion	0.043	12	BP
GO:0034498	early endosome to Golgi transport	0.043	12	BP
GO:0034982	mitochondrial protein processing	0.043	12	BP
GO:0038203	TORC2 signaling	0.043	12	BP
GO:0045039	protein insertion into mitochondrial inner membrane	0.043	12	BP
GO:0046349	amino sugar biosynthetic process	0.043	12	BP
GO:0051036	regulation of endosome size	0.043	12	BP
GO:0060213	positive regulation of nuclear-transcribed mRNA poly(A) tail shortening	0.043	12	BP
GO:0061029	eyelid development in camera-type eye	0.043	12	BP
GO:0061668	mitochondrial ribosome assembly	0.043	12	BP
GO:0070561	vitamin D receptor signaling pathway	0.043	12	BP
GO:0070914	UV-damage excision repair	0.043	12	BP
GO:0090158	endoplasmic reticulum membrane organization	0.043	12	BP
GO:0090646	mitochondrial tRNA processing	0.043	12	BP
GO:0097202	activation of cysteine-type endopeptidase activity	0.043	12	BP
GO:1905668	positive regulation of protein localization to endosome	0.043	12	BP
GO:0036120	cellular response to platelet-derived growth factor stimulus	0.043	20	BP
GO:0042659	regulation of cell fate specification	0.043	20	BP
GO:0051560	mitochondrial calcium ion homeostasis	0.043	20	BP
GO:0060339	negative regulation of type I interferon-mediated signaling pathway	0.043	20	BP
GO:0090266	regulation of mitotic cell cycle spindle assembly checkpoint	0.043	20	BP
GO:1901526	positive regulation of mitophagy	0.043	20	BP
GO:1903504	regulation of mitotic spindle checkpoint	0.043	20	BP
GO:0006970	response to osmotic stress	0.043	61	BP
GO:0001101	response to acid chemical	0.044	99	BP
GO:0071560	cellular response to transforming growth factor beta stimulus	0.044	201	BP
GO:0006112	energy reserve metabolic process	0.044	72	BP
GO:2001237	negative regulation of extrinsic apoptotic signaling pathway	0.044	72	BP
GO:1903532	positive regulation of secretion by cell	0.044	196	BP
GO:0003382	epithelial cell morphogenesis	0.044	29	BP
GO:0010799	regulation of peptidyl-threonine phosphorylation	0.044	29	BP
GO:0043388	positive regulation of DNA binding	0.044	29	BP
GO:0060218	hematopoietic stem cell differentiation	0.044	29	BP
GO:0060996	dendritic spine development	0.046	70	BP
GO:0061387	regulation of extent of cell growth	0.046	70	BP
GO:0038179	neurotrophin signaling pathway	0.046	31	BP
GO:0045023	G0 to G1 transition	0.046	31	BP
GO:0048536	spleen development	0.046	31	BP
GO:0051693	actin filament capping	0.046	31	BP
GO:0051216	cartilage development	0.048	140	BP
GO:0035592	establishment of protein localization to extracellular region	0.048	243	BP
GO:0009066	aspartate family amino acid metabolic process	0.048	33	BP
GO:0060412	ventricular septum morphogenesis	0.048	33	BP
GO:0031100	animal organ regeneration	0.048	49	BP
GO:0032922	circadian regulation of gene expression	0.048	49	BP
GO:0003181	atrioventricular valve morphogenesis	0.048	22	BP
GO:0018345	protein palmitoylation	0.048	22	BP
GO:0031167	rRNA methylation	0.048	22	BP
GO:0031639	plasminogen activation	0.048	22	BP
GO:0036296	response to increased oxygen levels	0.048	22	BP
GO:0048207	vesicle targeting, rough ER to cis-Golgi	0.048	22	BP
GO:0048208	COPII vesicle coating	0.048	22	BP
GO:0021762	substantia nigra development	0.048	35	BP
GO:0001706	endoderm formation	0.049	45	BP
GO:0045197	establishment or maintenance of epithelial cell apical/basal polarity	0.049	37	BP
GO:0046578	regulation of Ras protein signal transduction	0.049	37	BP
GO:0050817	coagulation	0.049	160	BP
GO:0050770	regulation of axonogenesis	0.049	100	BP
GO:0035987	endodermal cell differentiation	0.049	39	BP
GO:0045910	negative regulation of DNA recombination	0.049	39	BP
GO:0005819	spindle	5.5e-44	389	CC
GO:0098687	chromosomal region	1.8e-39	360	CC
GO:0005925	focal adhesion	1.1e-36	371	CC
GO:0030055	cell-substrate junction	3.9e-35	376	CC
GO:0016607	nuclear speck	3.8e-32	358	CC
GO:0000775	chromosome, centromeric region	1.5e-27	236	CC
GO:0005681	spliceosomal complex	1.9e-27	193	CC
GO:0044391	ribosomal subunit	2.7e-27	176	CC
GO:0005840	ribosome	6e-27	222	CC
GO:0098798	mitochondrial protein-containing complex	1.1e-24	167	CC
GO:0005635	nuclear envelope	1.1e-24	403	CC
GO:0000779	condensed chromosome, centromeric region	3.3e-24	172	CC
GO:0000793	condensed chromosome	2e-22	245	CC
GO:0000776	kinetochore	7.2e-22	160	CC
GO:0061695	transferase complex, transferring phosphorus-containing groups	1e-21	257	CC
GO:0000922	spindle pole	1.7e-21	165	CC
GO:0030496	midbody	6.9e-21	185	CC
GO:0005774	vacuolar membrane	2.8e-20	388	CC
GO:0022626	cytosolic ribosome	3.7e-20	114	CC
GO:0005765	lysosomal membrane	3.7e-20	357	CC
GO:0098852	lytic vacuole membrane	3.7e-20	357	CC
GO:0000228	nuclear chromosome	1e-19	205	CC
GO:0005684	U2-type spliceosomal complex	2.5e-19	94	CC
GO:0072686	mitotic spindle	2.5e-18	164	CC
GO:0098791	Golgi apparatus subcompartment	5.3e-18	313	CC
GO:0005874	microtubule	1.1e-17	380	CC
GO:0000151	ubiquitin ligase complex	1.1e-17	287	CC
GO:0030684	preribosome	1.1e-17	102	CC
GO:0034399	nuclear periphery	6e-17	140	CC
GO:0090734	site of DNA damage	1.2e-16	121	CC
GO:0015934	large ribosomal subunit	4.2e-16	107	CC
GO:0071013	catalytic step 2 spliceosome	9.9e-16	88	CC
GO:1902493	acetyltransferase complex	1.6e-15	100	CC
GO:0031965	nuclear membrane	1.6e-15	252	CC
GO:0031248	protein acetyltransferase complex	2.5e-15	99	CC
GO:0035770	ribonucleoprotein granule	6.6e-15	226	CC
GO:0000123	histone acetyltransferase complex	2.5e-14	90	CC
GO:0019867	outer membrane	4.4e-14	208	CC
GO:0001650	fibrillar center	7e-14	132	CC
GO:0000781	chromosome, telomeric region	8e-14	149	CC
GO:0031968	organelle outer membrane	8.1e-14	206	CC
GO:0036464	cytoplasmic ribonucleoprotein granule	3.2e-13	209	CC
GO:0005741	mitochondrial outer membrane	3.9e-13	184	CC
GO:0090575	RNA polymerase II transcription regulator complex	4.3e-13	208	CC
GO:0140534	endoplasmic reticulum protein-containing complex	5e-13	105	CC
GO:0005814	centriole	7.6e-13	140	CC
GO:0005769	early endosome	1.3e-12	331	CC
GO:0016363	nuclear matrix	2.2e-12	114	CC
GO:1905368	peptidase complex	2.2e-12	114	CC
GO:0032040	small-subunit processome	3e-12	71	CC
GO:0005876	spindle microtubule	5.5e-12	78	CC
GO:1902911	protein kinase complex	7.4e-12	131	CC
GO:0071011	precatalytic spliceosome	8.3e-12	53	CC
GO:0000118	histone deacetylase complex	8.3e-12	77	CC
GO:0031252	cell leading edge	8.9e-12	325	CC
GO:0005802	trans-Golgi network	1.2e-11	213	CC
GO:0035861	site of double-strand break	1.5e-11	90	CC
GO:0034708	methyltransferase complex	1.7e-11	93	CC
GO:0005657	replication fork	2e-11	71	CC
GO:0000502	proteasome complex	2.2e-11	62	CC
GO:0005643	nuclear pore	2.2e-11	89	CC
GO:0015935	small ribosomal subunit	3.1e-11	70	CC
GO:0000313	organellar ribosome	3.4e-11	81	CC
GO:0005761	mitochondrial ribosome	3.4e-11	81	CC
GO:0071005	U2-type precatalytic spliceosome	3.4e-11	50	CC
GO:1902554	serine/threonine protein kinase complex	6.9e-11	119	CC
GO:0001726	ruffle	8.8e-11	152	CC
GO:0010494	cytoplasmic stress granule	1.1e-10	85	CC
GO:0070603	SWI/SNF superfamily-type complex	1.1e-10	85	CC
GO:0030117	membrane coat	1.8e-10	87	CC
GO:0048475	coated membrane	1.8e-10	87	CC
GO:0005938	cell cortex	2e-10	248	CC
GO:0000792	heterochromatin	4.5e-10	75	CC
GO:1904949	ATPase complex	5e-10	108	CC
GO:0022625	cytosolic large ribosomal subunit	5.9e-10	55	CC
GO:0098800	inner mitochondrial membrane protein complex	6.3e-10	50	CC
GO:1905369	endopeptidase complex	6.4e-10	87	CC
GO:1904813	ficolin-1-rich granule lumen	1e-09	106	CC
GO:0009295	nucleoid	2.8e-09	47	CC
GO:0042645	mitochondrial nucleoid	2.8e-09	47	CC
GO:0030880	RNA polymerase complex	3.4e-09	100	CC
GO:0034451	centriolar satellite	4.9e-09	107	CC
GO:0042470	melanosome	5.3e-09	96	CC
GO:0048770	pigment granule	5.3e-09	96	CC
GO:0005795	Golgi stack	6.3e-09	124	CC
GO:0000932	P-body	6.4e-09	87	CC
GO:0030135	coated vesicle	6.6e-09	240	CC
GO:0030027	lamellipodium	9.6e-09	160	CC
GO:0000428	DNA-directed RNA polymerase complex	9.6e-09	97	CC
GO:0035097	histone methyltransferase complex	1.1e-08	64	CC
GO:0005912	adherens junction	1.3e-08	150	CC
GO:0031970	organelle envelope lumen	1.3e-08	85	CC
GO:0016605	PML body	1.5e-08	93	CC
GO:0055029	nuclear DNA-directed RNA polymerase complex	2.8e-08	94	CC
GO:0005793	endoplasmic reticulum-Golgi intermediate compartment	3.8e-08	111	CC
GO:0005758	mitochondrial intermembrane space	4.6e-08	76	CC
GO:0055037	recycling endosome	4.9e-08	163	CC
GO:0022627	cytosolic small ribosomal subunit	4.9e-08	41	CC
GO:0036064	ciliary basal body	6.6e-08	142	CC
GO:0005770	late endosome	8.5e-08	235	CC
GO:0005801	cis-Golgi network	1e-07	68	CC
GO:0097431	mitotic spindle pole	2.1e-07	38	CC
GO:0031901	early endosome membrane	3.1e-07	154	CC
GO:0005776	autophagosome	3.3e-07	97	CC
GO:0031461	cullin-RING ubiquitin ligase complex	4e-07	174	CC
GO:0005798	Golgi-associated vesicle	6.2e-07	80	CC
GO:0000315	organellar large ribosomal subunit	6.3e-07	51	CC
GO:0005762	mitochondrial large ribosomal subunit	6.3e-07	51	CC
GO:0071007	U2-type catalytic step 2 spliceosome	8.5e-07	30	CC
GO:0031985	Golgi cisterna	1e-06	96	CC
GO:0030120	vesicle coat	1.1e-06	56	CC
GO:1902562	H4 histone acetyltransferase complex	1.5e-06	42	CC
GO:0070461	SAGA-type complex	1.7e-06	38	CC
GO:0120114	Sm-like protein family complex	2.1e-06	96	CC
GO:0044232	organelle membrane contact site	2.2e-06	48	CC
GO:0101002	ficolin-1-rich granule	3e-06	141	CC
GO:0000152	nuclear ubiquitin ligase complex	4.6e-06	43	CC
GO:0008023	transcription elongation factor complex	5.2e-06	46	CC
GO:0055038	recycling endosome membrane	5.9e-06	88	CC
GO:0044665	MLL1/2 complex	6.2e-06	31	CC
GO:0030867	rough endoplasmic reticulum membrane	6.4e-06	26	CC
GO:0016592	mediator complex	6.5e-06	35	CC
GO:0005905	clathrin-coated pit	7.3e-06	65	CC
GO:0005791	rough endoplasmic reticulum	7.9e-06	51	CC
GO:0043596	nuclear replication fork	8.8e-06	38	CC
GO:0071339	MLL1 complex	9.8e-06	30	CC
GO:1990752	microtubule end	1e-05	34	CC
GO:0019005	SCF ubiquitin ligase complex	1e-05	56	CC
GO:0022624	proteasome accessory complex	1e-05	25	CC
GO:0017053	transcription repressor complex	1.2e-05	66	CC
GO:0005875	microtubule associated complex	1.5e-05	120	CC
GO:0005721	pericentric heterochromatin	1.5e-05	29	CC
GO:0097542	ciliary tip	1.7e-05	43	CC
GO:0033116	endoplasmic reticulum-Golgi intermediate compartment membrane	2.1e-05	67	CC
GO:0032587	ruffle membrane	2.3e-05	81	CC
GO:0005686	U2 snRNP	2.5e-05	28	CC
GO:0016591	RNA polymerase II, holoenzyme	2.7e-05	71	CC
GO:0051233	spindle midzone	3.1e-05	35	CC
GO:0031902	late endosome membrane	3.4e-05	131	CC
GO:0032580	Golgi cisterna membrane	3.4e-05	75	CC
GO:0005778	peroxisomal membrane	3.7e-05	55	CC
GO:0031903	microbody membrane	3.7e-05	55	CC
GO:0030863	cortical cytoskeleton	3.9e-05	86	CC
GO:0005838	proteasome regulatory particle	4.5e-05	22	CC
GO:0070822	Sin3-type complex	4.5e-05	22	CC
GO:0030660	Golgi-associated vesicle membrane	4.6e-05	49	CC
GO:0002102	podosome	5.2e-05	37	CC
GO:0031519	PcG protein complex	5.3e-05	43	CC
GO:0005689	U12-type spliceosomal complex	6.1e-05	26	CC
GO:0099023	vesicle tethering complex	6.3e-05	56	CC
GO:0030532	small nuclear ribonucleoprotein complex	6.7e-05	84	CC
GO:0098803	respiratory chain complex	7.1e-05	86	CC
GO:0035145	exon-exon junction complex	7.2e-05	21	CC
GO:0030864	cortical actin cytoskeleton	8.1e-05	65	CC
GO:0030426	growth cone	8.2e-05	125	CC
GO:0000307	cyclin-dependent protein kinase holoenzyme complex	8.2e-05	50	CC
GO:0008287	protein serine/threonine phosphatase complex	9.2e-05	47	CC
GO:1903293	phosphatase complex	9.2e-05	47	CC
GO:0030686	90S preribosome	9.3e-05	25	CC
GO:0030133	transport vesicle	9.3e-05	309	CC
GO:0032588	trans-Golgi network membrane	9.4e-05	87	CC
GO:0030427	site of polarized growth	9.9e-05	128	CC
GO:0030118	clathrin coat	9.9e-05	44	CC
GO:1905348	endonuclease complex	0.00011	35	CC
GO:0000940	outer kinetochore	0.00011	20	CC
GO:0042575	DNA polymerase complex	0.00011	20	CC
GO:0045171	intercellular bridge	0.00011	73	CC
GO:0034774	secretory granule lumen	0.00012	226	CC
GO:0032153	cell division site	0.00013	56	CC
GO:0031201	SNARE complex	0.00014	43	CC
GO:0030990	intraciliary transport particle	0.00014	24	CC
GO:1902555	endoribonuclease complex	0.00015	31	CC
GO:0030140	trans-Golgi network transport vesicle	0.00016	34	CC
GO:0031983	vesicle lumen	0.00018	229	CC
GO:0000939	inner kinetochore	0.00018	19	CC
GO:0034719	SMN-Sm protein complex	0.00018	19	CC
GO:0070993	translation preinitiation complex	0.00018	19	CC
GO:0060205	cytoplasmic vesicle lumen	0.00021	228	CC
GO:0030119	AP-type membrane coat adaptor complex	0.00023	36	CC
GO:0120111	neuron projection cytoplasm	0.00026	70	CC
GO:0016282	eukaryotic 43S preinitiation complex	0.00029	18	CC
GO:0030663	COPI-coated vesicle membrane	0.00029	18	CC
GO:0033276	transcription factor TFTC complex	0.00029	18	CC
GO:0071004	U2-type prespliceosome	0.00029	18	CC
GO:0071010	prespliceosome	0.00029	18	CC
GO:0000314	organellar small ribosomal subunit	0.00033	29	CC
GO:0005763	mitochondrial small ribosomal subunit	0.00033	29	CC
GO:0035267	NuA4 histone acetyltransferase complex	0.00033	29	CC
GO:0043189	H4/H2A histone acetyltransferase complex	0.00033	29	CC
GO:0098554	cytoplasmic side of endoplasmic reticulum membrane	0.00034	22	CC
GO:0005777	peroxisome	0.00037	108	CC
GO:0042579	microbody	0.00037	108	CC
GO:0097525	spliceosomal snRNP complex	0.00038	75	CC
GO:0032154	cleavage furrow	0.00041	45	CC
GO:0005811	lipid droplet	0.00042	81	CC
GO:0000124	SAGA complex	0.00045	25	CC
GO:0097346	INO80-type complex	0.00045	25	CC
GO:1904115	axon cytoplasm	0.00045	52	CC
GO:0045335	phagocytic vesicle	0.00045	107	CC
GO:0033290	eukaryotic 48S preinitiation complex	0.00046	17	CC
GO:0099522	cytosolic region	0.00049	31	CC
GO:0044233	mitochondria-associated endoplasmic reticulum membrane contact site	0.00053	21	CC
GO:0097526	spliceosomal tri-snRNP complex	0.00054	39	CC
GO:0030662	coated vesicle membrane	0.00055	146	CC
GO:0101031	protein folding chaperone complex	0.00061	36	CC
GO:0098562	cytoplasmic side of membrane	0.00063	149	CC
GO:0005766	primary lysosome	0.00065	113	CC
GO:0042582	azurophil granule	0.00065	113	CC
GO:0035371	microtubule plus-end	0.00066	24	CC
GO:0070847	core mediator complex	0.00066	24	CC
GO:0000407	phagophore assembly site	0.00066	33	CC
GO:0080008	Cul4-RING E3 ubiquitin ligase complex	0.00066	33	CC
GO:0036452	ESCRT complex	0.00071	27	CC
GO:0071782	endoplasmic reticulum tubular network	0.00071	27	CC
GO:0005665	RNA polymerase II, core complex	0.00073	16	CC
GO:0005852	eukaryotic translation initiation factor 3 complex	0.00073	16	CC
GO:0046540	U4/U6 x U5 tri-snRNP complex	0.00074	38	CC
GO:0000242	pericentriolar material	0.00079	20	CC
GO:0030904	retromer complex	0.00079	20	CC
GO:1990204	oxidoreductase complex	0.00098	109	CC
GO:0030137	COPI-coated vesicle	0.00099	23	CC
GO:0016234	inclusion body	0.0011	58	CC
GO:0031082	BLOC complex	0.0013	19	CC
GO:0030134	COPII-coated ER to Golgi transport vesicle	0.0013	72	CC
GO:0030894	replisome	0.0015	22	CC
GO:0099523	presynaptic cytosol	0.0015	22	CC
GO:0000791	euchromatin	0.0016	50	CC
GO:0042641	actomyosin	0.0017	69	CC
GO:0000974	Prp19 complex	0.0019	14	CC
GO:0005652	nuclear lamina	0.0019	14	CC
GO:0019908	nuclear cyclin-dependent protein kinase holoenzyme complex	0.0019	14	CC
GO:0030688	preribosome, small subunit precursor	0.0019	14	CC
GO:0031464	Cul4A-RING E3 ubiquitin ligase complex	0.0019	14	CC
GO:0071564	npBAF complex	0.0019	14	CC
GO:0140672	ATAC complex	0.0019	14	CC
GO:0000930	gamma-tubulin complex	0.0019	18	CC
GO:0000178	exosome (RNase complex)	0.0023	21	CC
GO:0032045	guanyl-nucleotide exchange factor complex	0.0023	21	CC
GO:0098799	outer mitochondrial membrane protein complex	0.0023	21	CC
GO:1990391	DNA repair complex	0.0023	21	CC
GO:0005871	kinesin complex	0.0027	39	CC
GO:0090543	Flemming body	0.0028	29	CC
GO:0005666	RNA polymerase III complex	0.003	17	CC
GO:0030992	intraciliary transport particle B	0.003	17	CC
GO:0016514	SWI/SNF complex	0.0031	26	CC
GO:0000812	Swr1 complex	0.0031	13	CC
GO:0001401	SAM complex	0.0031	13	CC
GO:0005736	RNA polymerase I complex	0.0031	13	CC
GO:0030126	COPI vesicle coat	0.0031	13	CC
GO:0036038	MKS complex	0.0031	13	CC
GO:0043240	Fanconi anaemia nuclear complex	0.0031	13	CC
GO:0044615	nuclear pore nuclear basket	0.0031	13	CC
GO:0140275	MIB complex	0.0031	13	CC
GO:0000421	autophagosome membrane	0.0031	43	CC
GO:1905354	exoribonuclease complex	0.0033	23	CC
GO:0005680	anaphase-promoting complex	0.0033	20	CC
GO:0005697	telomerase holoenzyme complex	0.0033	20	CC
GO:0005742	mitochondrial outer membrane translocase complex	0.0033	20	CC
GO:0043601	nuclear replisome	0.0033	20	CC
GO:0005788	endoplasmic reticulum lumen	0.0038	211	CC
GO:0043296	apical junction complex	0.004	109	CC
GO:0098984	neuron to neuron synapse	0.0043	272	CC
GO:0030687	preribosome, large subunit precursor	0.0045	16	CC
GO:0090443	FAR/SIN/STRIPAK complex	0.0045	16	CC
GO:0030136	clathrin-coated vesicle	0.0047	151	CC
GO:0005828	kinetochore microtubule	0.0048	19	CC
GO:0032806	carboxy-terminal domain protein kinase complex	0.0048	19	CC
GO:0045259	proton-transporting ATP synthase complex	0.0048	19	CC
GO:0000109	nucleotide-excision repair complex	0.0048	12	CC
GO:0008540	proteasome regulatory particle, base subcomplex	0.0048	12	CC
GO:0031074	nucleocytoplasmic transport complex	0.0048	12	CC
GO:0038201	TOR complex	0.0048	12	CC
GO:0042405	nuclear inclusion body	0.0048	12	CC
GO:0044666	MLL3/4 complex	0.0048	12	CC
GO:0071006	U2-type catalytic step 1 spliceosome	0.0048	12	CC
GO:0071012	catalytic step 1 spliceosome	0.0048	12	CC
GO:0097504	Gemini of coiled bodies	0.0048	12	CC
GO:0032432	actin filament bundle	0.005	70	CC
GO:0014069	postsynaptic density	0.0055	238	CC
GO:0030139	endocytic vesicle	0.0058	236	CC
GO:0030125	clathrin vesicle coat	0.0061	29	CC
GO:0005884	actin filament	0.0062	88	CC
GO:0001725	stress fiber	0.0064	63	CC
GO:0097517	contractile actin filament bundle	0.0064	63	CC
GO:0030670	phagocytic vesicle membrane	0.0064	61	CC
GO:0098845	postsynaptic endosome	0.0065	21	CC
GO:0000177	cytoplasmic exosome (RNase complex)	0.0065	15	CC
GO:0005744	TIM23 mitochondrial import inner membrane translocase complex	0.0065	15	CC
GO:0016581	NuRD complex	0.0065	15	CC
GO:0030014	CCR4-NOT complex	0.0065	15	CC
GO:0030127	COPII vesicle coat	0.0065	15	CC
GO:0035098	ESC/E(Z) complex	0.0065	15	CC
GO:0090545	CHD-type complex	0.0065	15	CC
GO:1990498	mitotic spindle microtubule	0.0065	15	CC
GO:0005839	proteasome core complex	0.0069	18	CC
GO:0012510	trans-Golgi network transport vesicle membrane	0.0069	18	CC
GO:0032279	asymmetric synapse	0.0073	247	CC
GO:0000235	astral microtubule	0.0073	11	CC
GO:0005688	U6 snRNP	0.0073	11	CC
GO:0005818	aster	0.0073	11	CC
GO:0017101	aminoacyl-tRNA synthetase multienzyme complex	0.0073	11	CC
GO:0032476	polyprenyl diphosphate synthase complex	0.0073	11	CC
GO:0032797	SMN complex	0.0073	11	CC
GO:0042555	MCM complex	0.0073	11	CC
[truncated: 445 more rows]
