# Supplementary material for: Host-pathogen protein interaction studies: quality control of cDNA libraries using nanopore sequencing
Source: PLoS One. 2025 May 30;20(5):e0324917. doi: 10.1371/journal.pone.0324917 (PMC12124543; doi:10.1371/journal.pone.0324917)
Supplement: Table S7 — (TXT) [file pone.0324917.s008.txt]

ID	Description	GeneRatio	BgRatio	RichFactor	FoldEnrichment	zScore	pvalue	p.adjust	qvalue	geneID	Count
GO:0022613	ribonucleoprotein complex biogenesis	446/11247	492/18986	0.9	1.5	14.4	5.2e-56	3.3e-52	2.3e-52	AAR2/AATF/ABT1/ADAR/AFG2A/AFG2B/AGO1/AGO2/AGO3/AGO4/AIRIM/AK6/ATM/ATR/BMS1/BOP1/BRIX1/BUD13/BUD23/BYSL/C1D/C1orf131/C1QBP/CD2BP2/CELF1/CELF3/CELF5/CHD7/CINP/CLNS1A/CLP1/COIL/CRNKL1/CUL4A/CUL4B/DCAF13/DDX1/DDX10/DDX17/DDX18/DDX20/DDX21/DDX23/DDX27/DDX28/DDX31/DDX39B/DDX3X/DDX42/DDX46/DDX47/DDX49/DDX51/DDX52/DDX54/DDX56/DENR/DHX29/DHX30/DHX37/DHX9/DICER1/DIMT1/DIS3/DKC1/DNTTIP2/DROSHA/EBNA1BP2/EFL1…	446
GO:0008380	RNA splicing	417/11247	484/18986	0.9	1.5	12.2	3.9e-39	8.4e-36	5.8e-36	AAR2/ACIN1/AHNAK/AHNAK2/AKAP17A/AKAP8L/ALYREF/AQR/ARB2A/ARGLU1/ARMC7/ATXN7/ATXN7L3/BCAS2/BUD13/BUD31/C1QBP/C2orf49/C9orf78/CACTIN/CASC3/CCAR2/CCNL1/CCNL2/CD2BP2/CDC40/CDC5L/CDK11A/CDK11B/CDK12/CDK13/CELF1/CELF3/CELF5/CENATAC/CIR1/CIRBP/CLASRP/CLK1/CLK2/CLK3/CLK4/CLNS1A/CLP1/COIL/CRIPT/CRNKL1/CTNNBL1/CWC15/CWC22/CWC25/CWC27/CWF19L1/CWF19L2/DAZAP1/DBR1/DCPS/DDX1/DDX17/DDX20/DDX23/DDX39A/DDX39B/DDX4…	417
GO:0007005	mitochondrion organization	392/11247	452/18986	0.9	1.5	12	2.8e-38	4.4e-35	3.1e-35	ABCC9/ACAA2/ACAD9/ADCK1/AFG1L/AFG3L2/AGK/AGTPBP1/AIFM1/AIFM2/AKT1/AKT3/ALKBH7/AP3B1/APOO/APOOL/ARHGAP11B/ARMC1/ARMCX3/ATAD3A/ATF2/ATG3/ATP13A2/ATP23/ATP5F1D/ATP5IF1/ATP7A/ATPAF1/ATPAF2/AURKA/BAD/BAK1/BAX/BBC3/BCL2/BCL2A1/BCL2L1/BCL2L10/BCL2L11/BCL2L2/BCS1L/BID/BIK/BLOC1S2/BMF/BNIP3/BNIP3L/BOK/CAMK2A/CAMKMT/CAV2/CCAR2/CEP89/CERT1/CHCHD10/CHCHD2/CHCHD3/CHCHD4/CHCHD6/CHCHD7/CIBAR1/CLN8/CLPP/CLU/CLUH…	392
GO:0016072	rRNA metabolic process	250/11247	268/18986	0.9	1.6	11.4	2.7e-37	3.5e-34	2.4e-34	ABT1/AK6/ANG/BMS1/BOP1/BRF1/BRIX1/BUD23/BYSL/C1D/CAVIN1/CHD7/DCAF13/DDX10/DDX11/DDX17/DDX18/DDX21/DDX27/DDX47/DDX49/DDX51/DDX52/DDX54/DDX56/DEDD/DEDD2/DHX37/DIMT1/DIS3/DIS3L/DKC1/DROSHA/EBNA1BP2/EIF4A3/EIF6/EMG1/ERCC2/ERCC6/ERI1/ERI2/ERI3/ESF1/EXOSC1/EXOSC10/EXOSC2/EXOSC3/EXOSC5/EXOSC6/EXOSC7/EXOSC8/EXOSC9/FBL/FCF1/FDXACB1/FRG1/FTSJ3/GAR1/GEMIN4/GTF2H5/GTF3A/GTF3C1/GTF3C2/GTF3C3/GTF3C4/GTF3C5/GTF…	250
GO:0007059	chromosome segregation	370/11247	429/18986	0.9	1.5	11.5	4.9e-35	5.2e-32	3.6e-32	AAAS/ABRAXAS1/ABRAXAS2/ACTB/ACTL6A/ACTR2/ACTR3/AGO4/AKAP8/AKAP8L/ANAPC1/ANAPC11/ANAPC2/ANAPC4/ANAPC5/ANAPC7/APC/ARHGEF10/ARID1A/ARID1B/ARID2/ARL8A/ARL8B/ASPM/ATM/AURKA/AURKB/BAG6/BAZ1B/BCCIP/BCL7A/BCL7B/BCL7C/BECN1/BEX4/BIRC5/BOD1/BRCA1/BRD7/BRIP1/BUB1/BUB1B/BUB3/C9orf78/CCDC61/CCDC69/CCNB1/CCNB1IP1/CCNB2/CCNE1/CCNE2/CCSAP/CDC16/CDC20/CDC23/CDC27/CDC6/CDCA2/CDCA5/CDCA8/CDK1/CDK5RAP2/CDT1/CENATAC/…	370
GO:0033044	regulation of chromosome organization	238/11247	258/18986	0.9	1.6	10.9	2.1e-33	1.9e-30	1.3e-30	ACTB/ACTL6A/ACTR5/ACTR8/ANAPC1/ANAPC11/ANAPC2/ANAPC4/ANAPC5/ANAPC7/APC/ARID1A/ARID1B/ARID2/ATF7IP/ATF7IP2/ATM/ATR/ATRX/AURKB/AXIN2/BAZ1B/BCL7A/BCL7B/BCL7C/BECN1/BIRC5/BRD7/BUB1/BUB1B/BUB3/CCNB1/CCT2/CCT3/CCT4/CCT5/CCT6A/CCT7/CCT8/CDC16/CDC20/CDC23/CDC27/CDC6/CDCA8/CDK1/CDK2/CDK5RAP2/CENPE/CENPF/CENPV/CHFR/CTC1/CTCF/CTNNB1/CUL3/DCP2/DDX11/DHX36/DKC1/DLGAP5/DPF1/DPF2/DUSP1/DYNC1LI1/EID3/ERCC1/ERCC4…	238
GO:0006302	double-strand break repair	288/11247	323/18986	0.9	1.5	11	3e-33	2.4e-30	1.7e-30	ABL1/ABRAXAS1/ACTB/ACTL6A/ACTR2/ACTR5/ACTR8/AP5S1/AP5Z1/APLF/ARID1A/ARID1B/ARID2/ASTE1/ATM/ATP23/ATR/ATRIP/AUNIP/BABAM1/BABAM2/BCL7A/BCL7B/BCL7C/BLM/BRCA1/BRCA2/BRCC3/BRD7/BRD8/BRIP1/BRME1/C1QBP/CDC45/CDC7/CDCA5/CGAS/CHD4/CHEK1/CHEK2/CIB1/CREBBP/CSNK2A1/CSNK2A2/CSNK2A3/DCLRE1A/DCLRE1B/DCLRE1C/DDX1/DDX11/DEK/DMAP1/DMC1/DNA2/DPF1/DPF2/DTX3L/EID3/EME1/EME2/EP400/EPC1/EPC2/ERCC1/ERCC4/ERCC5/ERCC6/ERC…	288
GO:0048193	Golgi vesicle transport	276/11247	308/18986	0.9	1.5	10.9	8.2e-33	5.8e-30	4e-30	ACSL3/AMN/ANK1/ANK3/ANKFY1/ANXA13/AP1AR/AP1G1/AP2A1/AP3D1/AP3S1/AP3S2/AP4M1/AP5Z1/ARCN1/ARF3/ARF4/ARF5/ARFGAP2/ARFGAP3/ARFGEF2/ARFRP1/ARL3/ARL8B/ASAP1/ATP2C1/ATP9A/ATP9B/BBS1/BBS2/BCAP31/BET1/BET1L/BICD2/BLTP3B/BLZF1/BNIP1/CCDC22/CCDC91/CCDC93/CEP19/CNIH4/CNST/COG1/COG2/COG3/COG4/COG5/COG6/COG7/COG8/COMMD1/COPA/COPB1/COPB2/COPE/COPG1/COPG2/COPZ1/COPZ2/CORO7/CREB3L2/CSK/CSNK1D/CUL3/CUX1/CYTH3/DNM2…	276
GO:0000819	sister chromatid segregation	219/11247	235/18986	0.9	1.6	10.7	1.3e-32	7.8e-30	5.4e-30	AAAS/ABRAXAS1/ABRAXAS2/ACTB/ACTL6A/AKAP8/AKAP8L/ANAPC1/ANAPC11/ANAPC2/ANAPC4/ANAPC5/ANAPC7/APC/ARHGEF10/ARID1A/ARID1B/ARID2/ATM/AURKB/BAZ1B/BCCIP/BCL7A/BCL7B/BCL7C/BECN1/BIRC5/BOD1/BRD7/BUB1/BUB1B/BUB3/CCDC61/CCNB1/CCSAP/CDC16/CDC20/CDC23/CDC27/CDC6/CDCA5/CDCA8/CDK1/CDK5RAP2/CDT1/CENPC/CENPE/CENPF/CENPI/CENPK/CEP192/CEP97/CHAMP1/CHEK2/CHFR/CHMP1A/CHMP1B/CHMP2A/CHMP2B/CHMP3/CHMP4B/CHMP4C/CHMP5/CHM…	219
GO:0006364	rRNA processing	211/11247	225/18986	0.9	1.6	10.6	1.3e-32	7.8e-30	5.4e-30	ABT1/AK6/BMS1/BOP1/BRIX1/BUD23/BYSL/C1D/CHD7/DCAF13/DDX10/DDX17/DDX18/DDX21/DDX27/DDX47/DDX49/DDX51/DDX52/DDX54/DDX56/DHX37/DIMT1/DIS3/DKC1/DROSHA/EBNA1BP2/EIF4A3/EIF6/EMG1/ERCC2/ERI1/ERI2/ERI3/ESF1/EXOSC1/EXOSC10/EXOSC2/EXOSC3/EXOSC5/EXOSC6/EXOSC7/EXOSC8/EXOSC9/FBL/FCF1/FDXACB1/FRG1/FTSJ3/GAR1/GEMIN4/GTF2H5/GTPBP4/HEATR1/IMP3/IMP4/ISG20/KAT2B/KRI1/KRR1/LAS1L/LSM6/LYAR/MAK16/METTL15/METTL16/METTL…	211
GO:0016236	macroautophagy	323/11247	372/18986	0.9	1.5	10.9	6.1e-32	3.3e-29	2.3e-29	ABI2/ACBD5/AKT1/AMBRA1/AP4M1/AP5Z1/ARFIP2/ARHGAP26/ARL8B/ATG10/ATG101/ATG12/ATG13/ATG14/ATG16L1/ATG16L2/ATG2A/ATG2B/ATG3/ATG4A/ATG4B/ATG4C/ATG4D/ATG5/ATG7/ATM/ATP13A2/ATP2A2/ATP5IF1/ATP6V0A1/ATP6V0A2/ATP6V0B/ATP6V0D1/ATP6V0E1/ATP6V0E2/ATP6V1A/ATP6V1B2/ATP6V1C1/ATP6V1D/ATP6V1E1/ATP6V1E2/ATP6V1G1/ATP6V1H/AUP1/BAG3/BECN1/BNIP3/BNIP3L/C9orf72/CALCOCO2/CALM1/CAPN1/CAPNS1/CASP3/CDC37/CDK5/CDK5R1/CDK5RA…	323
GO:0072594	establishment of protein localization to organelle	387/11247	462/18986	0.8	1.4	10.9	9.5e-31	4.7e-28	3.2e-28	ABLIM3/ADAR/AGK/AIFM1/AIP/AKIRIN2/AKT1/AP3B1/AP3D1/AP3M1/AP4M1/APPL1/APPL2/ARIH2/ATF2/ATG13/ATG14/ATP5IF1/BAG3/BAG4/BAG6/BAP1/BAX/BBC3/BCAP31/BCL3/BCS1L/BECN1/BHLHE40-AS1/BID/BMP4/BNIP3L/BRCA2/CABP1/CACNG4/CACNG7/CACNG8/CBL/CBLB/CCT6A/CDH1/CDK1/CDKN1A/CHCHD4/CHMP4B/CHP1/CLU/COX18/CRY2/CSE1L/CSNK2A2/DMAP1/DNAJA1/DNAJC19/DRD1/E2F3/ECT2/EDEM1/EFCAB7/EIF4ENIF1/ELAVL1/EP300/EPM2A/FAM53B/FAM53C/FBXO7/F…	387
GO:0006260	DNA replication	253/11247	283/18986	0.9	1.5	10.4	8.8e-30	4e-27	2.8e-27	ACTL6A/ACTR5/ACTR8/ANKRD17/ASF1A/ATAD5/ATF1/ATR/ATRX/BARD1/BAZ1A/BCL6/BLM/BOD1L1/BRCA1/BRCA2/BRPF3/CAMSAP3/CARM1/CCNA2/CCNE1/CCNE2/CDC25A/CDC34/CDC45/CDC6/CDC7/CDK1/CDK2/CDK2AP1/CDK9/CDKN1A/CDKN1B/CDT1/CENPS/CENPX/CHAF1A/CHAF1B/CHEK1/CHRAC1/CHTF18/CINP/CIZ1/CTC1/DACH1/DBF4/DBF4B/DDX11/DHX9/DNA2/DNAJA3/DNAJC2/DONSON/DSCC1/DTD1/DTL/DUT/DYNLL1/E2F7/E2F8/E4F1/EGFR/EHMT2/EME1/EME2/ENDOG/EREG/ESCO1/ESC…	253
GO:0007051	spindle organization	191/11247	204/18986	0.9	1.6	10	2.4e-29	1e-26	6.9e-27	AAAS/ABRAXAS1/ABRAXAS2/ARHGEF10/ASPM/ATRX/AUNIP/AURKA/AURKB/BCCIP/BIRC5/BORA/CCDC61/CCDC69/CCNB1/CCNB2/CCSAP/CDC20/CDCA8/CENPE/CENPH/CENPJ/CEP120/CEP126/CEP192/CEP63/CEP72/CEP97/CHD3/CHEK2/CHMP1A/CHMP1B/CHMP2A/CHMP2B/CHMP3/CHMP4B/CHMP4C/CHMP5/CHMP6/CHMP7/CKAP5/CLASP1/CLASP2/CLTC/CSNK1D/DCAF13/DCTN1/DCTN2/DCTN6/DDB1/DLG1/DLGAP5/DRG1/DYNC1H1/EFHC1/EML1/EML3/ESPL1/EZR/FAM110A/FBXO5/FLNA/FSD1/GNAI1/G…	191
GO:0034504	protein localization to nucleus	280/11247	321/18986	0.9	1.5	10.3	1.4e-28	5.6e-26	3.9e-26	ABCA7/ADAR/AKIRIN2/AKT1/APP/APPL1/APPL2/ARL2/ATF2/ATP13A2/BAG3/BANP/BARD1/BBS4/BCL3/BMP4/BYSL/CABP1/CALR/CARD10/CBLB/CCT2/CCT3/CCT4/CCT5/CCT6A/CCT7/CCT8/CD2AP/CDH1/CDK1/CDK5/CDK5RAP3/CDKN1A/CHCHD10/CHP1/CIZ1/CNEP1R1/COL1A1/CREBBP/CRY2/CSE1L/CTDNEP1/CTNNA1/DCLK2/DKC1/DMAP1/DNAJB6/DRD1/DTX3L/DVL1/E2F3/ECT2/EDN1/EFCAB7/EIF2AK3/EIF4ENIF1/ELAVL1/EP300/EPM2A/F2/FAM53B/FAM53C/FBXO4/FERMT1/FERMT2/FLNA/FY…	280
GO:0140694	non-membrane-bounded organelle assembly	356/11247	425/18986	0.8	1.4	10.4	2.3e-28	8.6e-26	5.9e-26	AAAS/ABRAXAS1/ABRAXAS2/ABT1/ACTG1/ACTN2/ADPRHL1/AGO2/AKAP13/ALKBH5/ALMS1/ANG/ANKRD1/ANLN/AR/ARHGEF10/ARHGEF5/ASPM/ATG5/ATXN2/ATXN2L/AUP1/AURKA/AURKB/BCCIP/BECN1/BICD1/BIRC5/BOP1/BRCA1/BRIX1/C1QBP/C2CD3/C9orf72/CAPN3/CAPRIN1/CCDC57/CCDC61/CCDC69/CCDC78/CCNB2/CCP110/CCSAP/CDC20/CDCA8/CDK2/CDK5RAP2/CDS1/CDS2/CENPA/CENPC/CENPE/CENPF/CENPH/CENPJ/CENPK/CENPT/CENPW/CENPX/CEP120/CEP135/CEP152/CEP192/CEP2…	356
GO:0000075	cell cycle checkpoint signaling	189/11247	203/18986	0.9	1.6	9.9	3.6e-28	1.2e-25	8.3e-26	ABRAXAS1/APC/ATF2/ATM/ATR/ATRIP/AURKB/BABAM1/BABAM2/BARD1/BIRC5/BLM/BRCA1/BRCA2/BRCC3/BRD4/BRIP1/BRSK1/BRSK2/BUB1/BUB1B/BUB3/CAMSAP3/CASP2/CCAR2/CCNB1/CCND1/CCNG1/CDC14B/CDC20/CDC45/CDC5L/CDC6/CDCA8/CDK1/CDK2/CDK5RAP2/CDK5RAP3/CDKN1A/CDKN1B/CDT1/CENPF/CEP63/CHEK1/CHEK2/CHFR/CHMP4C/CLOCK/CLSPN/CRADD/CRY1/CUL4A/DGKZ/DNA2/DONSON/DOT1L/DTL/DTX3L/DUSP1/DYNC1LI1/E2F1/E2F7/EIF2AK4/EME1/EME2/ERCC6/ETAA1/…	189
GO:0006913	nucleocytoplasmic transport	293/11247	340/18986	0.9	1.5	10.2	7.6e-28	2.3e-25	1.6e-25	AAAS/ADAR/AGFG1/AHCTF1/AHCYL1/AKAP8L/AKIRIN2/AKT1/ALKBH5/ALYREF/ANKRD54/ANP32A/ANP32B/ANP32CP/APPL1/APPL2/ATF2/ATXN1/AXIN1/BACH2/BAG3/BARD1/BCL3/BMP4/CABP1/CALR/CAMK1/CASC3/CBLB/CCHCR1/CDH1/CDK1/CDK5/CDKN1A/CDKN1B/CHCHD4/CHP1/CHTOP/CPSF6/CRY2/CSE1L/CTDSPL2/DDX19A/DDX19B/DDX39A/DDX39B/DESI1/DHX9/DMAP1/DRD1/E2F3/ECT2/EFCAB7/EIF4A3/EIF4E/EIF4ENIF1/EIF6/ELAVL1/EMD/ENY2/EP300/EPM2A/FAM53B/FAM53C/FBXO2…	293
GO:0043161	proteasome-mediated ubiquitin-dependent protein catabolic process	385/11247	467/18986	0.8	1.4	10.3	1e-27	2.9e-25	2e-25	ADRM1/AGAP3/AKIRIN2/AKT1/AMBRA1/AMN1/ANAPC1/ANAPC10/ANAPC11/ANAPC13/ANAPC16/ANAPC2/ANAPC4/ANAPC5/ANAPC7/ANKRD9/APC/APC2/APPBP2/ARAF/ARHGAP5-AS1/ARIH2/ARMC8/ARRB1/ARRB2/ASB1/ASB9/ASCC2/ASCC3/ATXN3/AURKA/AXIN1/AXIN2/BAG5/BAG6/BBS7/BFAR/BIRC2/BMAL1/BTRC/CAMLG/CCAR2/CCNF/CDC16/CDC20/CDC23/CDC26/CDC27/CDC34/CDK2/CHFR/CLOCK/CLU/COMMD1/COP1/CRBN/CSNK1A1/CSNK1D/CSNK1E/CSNK2A1/CSNK2A2/CTNNB1/CUL1/CUL2/CUL…	385
GO:0044772	mitotic cell cycle phase transition	384/11247	467/18986	0.8	1.4	10.2	3.3e-27	9.2e-25	6.4e-25	ABRAXAS1/ACTB/ACTL6A/ACVR1/ACVR1B/ADAM17/AKT1/AMBRA1/ANAPC1/ANAPC11/ANAPC2/ANAPC4/ANAPC5/ANAPC7/ANKRD17/ANLN/ANXA1/APC/APP/APPL1/APPL2/ARID1A/ARID1B/ARID2/ARPP19/ATAD5/ATM/ATR/AURKA/AURKB/AVEN/BABAM1/BABAM2/BARD1/BCAT1/BCL2/BCL7A/BCL7B/BCL7C/BID/BIRC5/BLM/BRCA1/BRCC3/BRD4/BRD7/BRSK1/BRSK2/BTN2A2/BUB1/BUB1B/BUB3/CACUL1/CALM1/CALM2/CALM3/CAMK2A/CASP2/CCDC57/CCL2/CCNA2/CCNB1/CCNB2/CCNB3/CCND1/CCND3/…	384
GO:0002181	cytoplasmic translation	156/11247	165/18986	0.9	1.6	9.3	1.6e-25	3.6e-23	2.5e-23	AARS1/AKT2/ALKBH3/CNBP/CPEB1/CPEB2/CPEB4/CSDE1/DENR/DHX29/DHX36/DHX9/DRG1/DRG2/EEF1D/EIF2B1/EIF2B2/EIF2B3/EIF2B4/EIF2B5/EIF2D/EIF2S2/EIF2S3/EIF2S3B/EIF3A/EIF3B/EIF3C/EIF3CL/EIF3D/EIF3E/EIF3F/EIF3G/EIF3H/EIF3I/EIF3J/EIF3K/EIF3L/EIF3M/EIF4A1/EIF4A2/EIF4G1/EIF5/ETF1/FAU/FMR1/FTSJ1/GTPBP1/HNRNPD/HNRNPU/IGF2BP1/IMPACT/MCTS1/METTL3/MTOR/NCBP1/NCBP2/NCK1/NEMF/NMNAT2/PABPC1/PAIP1/PARP16/PKM/RACK1/RBM24/R…	156
GO:0006282	regulation of DNA repair	204/11247	227/18986	0.9	1.5	9.4	5.9e-25	1.2e-22	8.6e-23	ABL1/ABRAXAS1/ACTB/ACTL6A/ACTR2/ACTR5/ACTR8/ARID1A/ARID1B/ARID2/ATR/ATRIP/ATXN7/ATXN7L3/AUNIP/AXIN2/BABAM1/BABAM2/BARD1/BCL7A/BCL7B/BCL7C/BRCA1/BRCC3/BRD7/BRD8/C1QBP/CBX8/CCDC117/CDK9/CEBPG/CGAS/CHEK1/CREBBP/CSNK2A1/CUL4A/DDX11/DEK/DHX9/DMAP1/DPF1/DPF2/EGFR/ENY2/EP400/EPC1/EPC2/ERCC6/ERCC8/EYA2/EYA3/EYA4/FAM168A/FANCB/FBH1/FH/FIGNL1/FOXM1/FUS/H2AX/HDAC10/HDGFL2/HELQ/HMGA2/HMGB1/HSF1/IER3/ING3/INO…	204
GO:0042176	regulation of protein catabolic process	313/11247	374/18986	0.8	1.4	9.7	6e-25	1.2e-22	8.6e-23	ABCA2/ADAM8/ADAM9/AKT1/ALAD/ANXA2/APC/APP/AQP11/ARAF/ARHGAP5-AS1/ASB9/ATG7/ATP13A2/ATRAID/ATXN3/AURKA/AXIN1/AXIN2/AZIN1/AZIN2/BAG2/BAG5/BAG6/BANP/BARD1/BBS7/BCAP31/BTRC/C4BPA/C4BPB/CAMLG/CAV1/CBLB/CCAR2/CD81/CDC20/CDH1/CDK2/CDK5RAP3/CDKN1B/CENATAC/CHEK2/CHFR/CHMP6/CLU/COMMD1/COP1/CREBRF/CSNK1A1/CSNK1D/CSNK1E/CSNK2A1/CSNK2A2/CSNK2A3/CST3/CTSA/CUL4A/CUL4B/DAB2/DAB2IP/DCAF1/DDA1/DDB1/DDRGK1/DEDD/DES…	313
GO:1901987	regulation of cell cycle phase transition	387/11247	479/18986	0.8	1.4	9.7	1.7e-24	3.5e-22	2.4e-22	ABRAXAS1/ACTB/ACTL6A/ACVR1/ADAM17/AKT1/AMBRA1/ANAPC11/ANAPC4/ANAPC5/ANAPC7/ANKRD17/ANLN/ANXA1/APBB1/APBB2/APC/APP/APPL1/APPL2/ARID1A/ARID1B/ARID2/ATAD5/ATF2/ATF5/ATM/ATP2B4/ATR/ATRIP/AURKA/AURKB/AVEN/BABAM1/BABAM2/BARD1/BCL2/BCL7A/BCL7B/BCL7C/BID/BIRC5/BLM/BRCA1/BRCA2/BRCC3/BRD4/BRD7/BRIP1/BRSK1/BRSK2/BTN2A2/BUB1/BUB1B/BUB3/CAMSAP3/CASP2/CCAR2/CCL2/CCNB1/CCND1/CCND3/CCNE1/CCNE2/CCNG1/CCNH/CCNQ/CD…	387
GO:0010506	regulation of autophagy	311/11247	373/18986	0.8	1.4	9.6	3.1e-24	5.6e-22	3.9e-22	ABL1/ABL2/AKT1/AMBRA1/ATF6/ATG101/ATG12/ATG13/ATG14/ATG16L1/ATG2A/ATG5/ATM/ATP13A2/ATP5IF1/ATP6V0A1/ATP6V0A2/ATP6V0B/ATP6V0D1/ATP6V0E1/ATP6V0E2/ATP6V1A/ATP6V1B2/ATP6V1C1/ATP6V1D/ATP6V1E1/ATP6V1E2/ATP6V1G1/ATP6V1H/BAD/BAG3/BCL2/BCL2L1/BECN1/BMF/BNIP3/BNIP3L/BOK/C9orf72/CALCOCO2/CAMKK2/CAPN1/CAPNS1/CASP3/CCNY/CDC37/CDK16/CDK5/CDK5R1/CDK5RAP3/CERS1/CHMP4B/CISD1/CISD2/CLEC16A/CPTP/CSNK2A1/CSNK2A2/CTS…	311
GO:0042770	signal transduction in response to DNA damage	177/11247	194/18986	0.9	1.5	9.1	1.1e-23	1.9e-21	1.3e-21	ABL1/ABRAXAS1/ANKRD1/ATAD5/ATF2/ATM/ATR/ATRIP/ATRX/BABAM1/BABAM2/BARD1/BCL3/BID/BLM/BRCA1/BRCA2/BRCC3/BRD4/BRIP1/BRSK1/CASP2/CASP9/CCAR2/CCND1/CCNG1/CD44/CDC14B/CDC5L/CDK1/CDK2/CDK5RAP3/CDKN1A/CDKN1B/CEP63/CHEK1/CHEK2/CLOCK/CLSPN/COPS3/CRADD/CRY1/CUL4A/DDX5/DGKZ/DONSON/DOT1L/DTL/DTX3L/DYRK1A/DYRK3/E2F1/E2F7/EEF1E1/EIF2AK4/EME1/EME2/ERCC6/ETAA1/FANCD2/FBXO31/FBXO4/FEM1B/FOXM1/FOXN3/FOXO3/FZR1/GADD…	177
GO:0006403	RNA localization	184/11247	204/18986	0.9	1.5	9	4.3e-23	7.1e-21	4.9e-21	A1CF/AAAS/AGFG1/AHCTF1/AKAP8L/ALKBH5/ALYREF/ATM/ATR/ATXN2/BICD1/BICD2/CAPRIN1/CASC3/CCT2/CCT3/CCT4/CCT5/CCT6A/CCT7/CCT8/CETN2/CETN3/CHTOP/CKAP5/CPSF6/DCP2/DDX19A/DDX19B/DDX39A/DDX39B/DHX36/DHX9/DKC1/EIF4A3/EIF4E/ENY2/EXOSC10/FBL/FLOT1/FMR1/FUBP3/FXR1/FXR2/FYTTD1/G3BP2/GLE1/HHEX/HNRNPA1/HNRNPA2B1/HNRNPU/HSF1/IGF2BP1/IGF2BP2/IGF2BP3/IWS1/KHDRBS1/KHSRP/KPNB1/LRPPRC/MAGOH/MAGOHB/MCM3AP/MEX3D/MRPL18/M…	184
GO:0140053	mitochondrial gene expression	156/11247	169/18986	0.9	1.6	8.8	2.1e-22	3.2e-20	2.2e-20	AARS2/ALKBH1/ANGEL2/AURKAIP1/C1QBP/CDK5RAP1/CHCHD1/CHCHD10/COA3/DAP3/DARS2/EARS2/ELAC2/FASTK/FASTKD1/FASTKD2/FASTKD5/FOXO3/GADD45GIP1/GARS1/GATB/GATC/GFM1/GFM2/HARS1/HSD17B10/IARS2/KANSL1/KANSL3/KAT8/LARS2/LRPPRC/MALSU1/METTL8/MPV17L2/MRPL1/MRPL10/MRPL11/MRPL12/MRPL13/MRPL14/MRPL15/MRPL16/MRPL17/MRPL18/MRPL19/MRPL2/MRPL20/MRPL21/MRPL22/MRPL23/MRPL24/MRPL27/MRPL28/MRPL3/MRPL30/MRPL32/MRPL33/MRPL34…	156
GO:0006605	protein targeting	280/11247	335/18986	0.8	1.4	9.1	2.8e-22	4e-20	2.8e-20	ABLIM3/AGK/AIFM1/AIP/AKT2/ANK3/AP1M2/AP1S3/AP3B1/AP3D1/AP3M1/AP4B1/AP4E1/AP4M1/AP4S1/AQP11/ARIH2/ARL6/ARL6IP1/ATG13/ATG14/ATG3/ATP5IF1/BAG4/BAG6/BAP1/BCAP31/BECN1/BHLHE40-AS1/BID/BLOC1S6/BNIP3L/C2CD5/CDC37/CDK5/CDK5R1/CEMIP/CHCHD4/CHM/CHMP4B/CHP1/CIB1/CLU/CSNK2A2/DMTN/DNAJC19/EDEM1/ERBB2/ERBIN/FBXO7/FBXW7/FIS1/FUT10/FYN/FZD5/GABARAP/GCC2/GDAP1/GDI1/GET4/GGA3/GIPC1/GNPTAB/GNPTG/GOLGA7/GOLGA7B/GOLP…	280
GO:0098813	nuclear chromosome segregation	272/11247	324/18986	0.8	1.4	9.1	3e-22	4.1e-20	2.9e-20	AAAS/ABRAXAS1/ABRAXAS2/ACTB/ACTL6A/ACTR2/ACTR3/AGO4/AKAP8/AKAP8L/ANAPC1/ANAPC11/ANAPC2/ANAPC4/ANAPC5/ANAPC7/APC/ARHGEF10/ARID1A/ARID1B/ARID2/ASPM/ATM/AURKA/AURKB/BAG6/BAZ1B/BCCIP/BCL7A/BCL7B/BCL7C/BECN1/BIRC5/BOD1/BRD7/BRIP1/BUB1/BUB1B/BUB3/C9orf78/CCDC61/CCNB1/CCNB1IP1/CCNB2/CCNE1/CCNE2/CCSAP/CDC16/CDC20/CDC23/CDC27/CDC6/CDCA5/CDCA8/CDK1/CDK5RAP2/CDT1/CENPC/CENPE/CENPF/CENPI/CENPK/CENPQ/CEP192/C…	272
GO:0051656	establishment of organelle localization	388/11247	488/18986	0.8	1.3	9.2	4.5e-22	6.1e-20	4.2e-20	ABRAXAS1/ABRAXAS2/ACTN4/ACTR10/ADGRE2/ADORA2B/AGTPBP1/ANKFN1/AP1AR/AP1G1/AP1M2/AP3B1/AP3D1/AP3M1/AP3M2/AP3S1/AP3S2/APC/ARFGAP2/ARFGAP3/ARHGAP21/ARL6/ARMCX3/ATM/ATP13A2/ATP9A/AURKB/BBS2/BBS5/BBS7/BCCIP/BECN1/BICD1/BICD2/BICDL1/BIRC5/BLOC1S2/BLOC1S3/BLOC1S4/BLOC1S5/BLOC1S6/BOD1/BORCS5/BORCS6/BORCS7/BORCS8/BTBD8/BUB3/C17orf75/CBL/CCDC186/CCNB1/CDC23/CDCA5/CDCA8/CDK1/CDK5/CDK5RAP2/CDR2L/CDT1/CENPA/CE…	388
GO:0000209	protein polyubiquitination	226/11247	263/18986	0.9	1.5	8.9	2.1e-21	2.6e-19	1.8e-19	AMBRA1/AMFR/ANAPC1/ANAPC10/ANAPC11/ANAPC13/ANAPC16/ANAPC2/ANAPC4/ANAPC5/ANAPC7/AREL1/ARIH2/ARK2C/AXIN1/BARD1/BCL2/BFAR/BIRC2/BLMH/BRCA1/BTRC/CBFB/CBL/CDC16/CDC23/CDC26/CDC27/CDC34/CEP63/CHFR/CTNNB1/CUL1/CUL3/CUL4B/CUL5/DCAF15/DDA1/DDB2/DDX3X/DTL/DTX3L/DTX4/DZIP3/ERCC8/FBXL17/FBXL7/FBXO22/FBXO28/FBXO38/FBXO4/FBXO45/FBXO7/FBXO9/FBXW11/FOXF2/FZR1/GABARAP/HACE1/HDAC6/HECTD1/HECTD2/HERC5/HUWE1/IRF2BP1…	226
GO:1903829	positive regulation of protein localization	392/11247	497/18986	0.8	1.3	9	4.2e-21	5.3e-19	3.6e-19	AACS/ABAT/ABCA12/ABCA7/ABCG1/ABHD17A/ABHD17B/ABHD17C/ABLIM3/ACSL3/ACSL4/ADAM8/ADAM9/ADCY8/AGR2/AKT1/AKT2/AMOTL2/ANG/ANK3/ANKRD1/ANP32B/ANXA13/APBB1/APBB3/APC/APP/ARF6/ARHGEF16/ARHGEF5/ARIH2/ASPH/ATG13/ATP13A2/ATP2B4/ATP2C1/B3GAT3/BAD/BAG3/BAP1/BBC3/BCAP31/BICD1/BMP4/BMP6/BSG/C1QTNF12/C2CD2L/C2CD5/CAMK1/CAPN10/CARD10/CCDC88A/CCT2/CCT3/CCT4/CCT5/CCT6A/CCT7/CCT8/CD247/CD2AP/CD38/CD81/CDH1/CDK1/CDK5/…	392
GO:0000723	telomere maintenance	149/11247	162/18986	0.9	1.6	8.5	4.9e-21	6e-19	4.2e-19	ACTL6A/ACTR5/ACTR8/APEX1/ATM/ATR/ATRX/AURKB/BLM/BRCA2/CCNE1/CCNE2/CCT2/CCT3/CCT4/CCT5/CCT6A/CCT7/CCT8/CDK2/CTC1/CTNNB1/DCLRE1B/DCLRE1C/DCP2/DHX36/DKC1/DNA2/EID3/ERCC1/ERCC4/EXO1/EXOSC10/FBXO4/FEN1/GAR1/GNL3/GNL3L/HDAC8/HMBOX1/HNRNPA1/HNRNPA2B1/HNRNPC/HNRNPD/HNRNPU/HSP90AA1/HSP90AB1/HUS1/HUS1B/INO80/INO80C/INO80D/INO80E/KLF4/LMNA/LTO1/MAD2L2/MAP2K7/MAP3K4/MAPK1/MAPK3/MAPKAPK5/MCRS1/MRE11/MYC/NABP2…	149
GO:1901873	regulation of post-translational protein modification	217/11247	253/18986	0.9	1.4	8.6	2.1e-20	2.5e-18	1.8e-18	ABCA2/ABL1/AIMP2/AKT1/ARNT/ARRB1/ARRB2/ARRDC3/ATG5/AXIN1/BAG2/BAG5/BCL10/BEX1/BEX3/BEX4/BIRC2/BIRC3/BIRC7/BMI1/BTRC/CAMLG/CAPN3/CAV1/CBLB/CDC14B/CDC20/CDK5/CDK5RAP3/CENPS/CENPX/CEP63/CEP78/CHFR/CHP1/COMMD1/COPS2/COPS3/COPS4/COPS5/COPS6/COPS7A/COPS7B/COPS8/COPS9/CRTAP/CRY1/CTNNB1/CUL3/DAXX/DCUN1D1/DCUN1D2/DCUN1D3/DCUN1D4/DCUN1D5/DDX3X/DERL1/DNAJA1/DNAJA3/DNAJB2/DTX3L/EPAS1/EPM2A/FANCI/FANCM/FBXO2/…	217
GO:0031647	regulation of protein stability	313/11247	387/18986	0.8	1.4	8.8	3.6e-20	4.1e-18	2.9e-18	A1CF/AAK1/ABTB3/ADGRV1/AKT2/ANK2/APTX/ASPH/ATF7IP/ATP1B1/ATP1B3/AURKA/B4GALT5/BAG1/BAG2/BAG3/BAG4/BAG5/BAG6/BCL2/BMP2/BTRC/CALR/CAMLG/CAPN3/CASP3/CCAR2/CCDC88C/CCNH/CCT2/CCT3/CCT4/CCT5/CCT6A/CCT7/CCT8/CD81/CDC37/CDC37L1/CDC73/CDK7/CDKN2AIP/CEP63/CHEK2/CHFR/CHP1/CLU/CMTM6/COA8/COG3/COG7/CREB1/CREBBP/CREBL2/CRTAP/CSNK2A1/CTNND1/CTSA/CTSH/CUL3/DAD1/DAZAP2/DDI1/DDI2/DDOST/DDRGK1/DERL1/DNAAF10/DNAAF2/…	313
GO:0034976	response to endoplasmic reticulum stress	233/11247	277/18986	0.8	1.4	8.5	1.8e-19	1.9e-17	1.3e-17	ABCA7/ABL1/AFF4/AGR2/AIFM1/ALOX15/AMFR/ANKS4B/ANKZF1/APAF1/APP/AQP11/ATF3/ATF4/ATF6/ATF6B/ATG10/ATP2A2/ATP2A3/ATXN3/AUP1/BAG6/BAK1/BAX/BBC3/BBS1/BBS10/BCAP31/BCL2/BCL2L1/BCL2L11/BFAR/BOK/BRSK2/CALR/CANX/CASP4/CAV1/CCDC47/CCND1/CDK5RAP3/CEBPB/CERT1/CFTR/CHAC1/CLGN/CLU/COPS5/CREB3/CREB3L1/CREB3L2/CREBRF/CREBZF/CTH/DAB2IP/DDRGK1/DDX3X/DERL1/DERL2/DNAJB12/DNAJB2/DNAJB9/DNAJC10/DNAJC3/ECPAS/EDEM1/EDEM…	233
GO:0006091	generation of precursor metabolites and energy	383/11247	490/18986	0.8	1.3	8.6	2.2e-19	2.2e-17	1.5e-17	AACS/ABCC9/ABCD1/ACACB/ACADM/ACADVL/ACAT1/ACO1/ACO2/ACOX1/ADPGK/ADSL/AFG1L/AGL/AIFM2/AK4/AKT1/AKT2/ALDH1L2/ALDOA/ALDOC/ANTKMT/APP/ARL2/ARNT/ATG12/ATG2A/ATG2B/ATG3/ATP5F1A/ATP5F1B/ATP5F1C/ATP5F1D/ATP5F1E/ATP5F1EP2/ATP5IF1/ATP5ME/ATP5MF/ATP5MG/ATP5PB/ATP5PD/ATP5PF/ATP5PO/ATP7A/ATPSCKMT/BID/BNIP3/BPGM/C2orf69/CAT/CCNB1/CDK1/CHCHD10/CHCHD2/CHCHD4/CHCHD5/CISD1/COA6/COA8/COL6A1/COMT/COQ10A/COQ10B/COQ9/…	383
GO:0000956	nuclear-transcribed mRNA catabolic process	117/11247	124/18986	0.9	1.6	8	3.1e-19	3.2e-17	2.2e-17	A1CF/AGO1/AGO2/ATM/BTG2/CAPRIN1/CASC3/CNOT1/CNOT10/CNOT11/CNOT2/CNOT3/CNOT4/CNOT6/CNOT6L/CNOT7/CNOT8/CNOT9/CSDE1/CTIF/DCP1A/DCP1B/DCP2/DCPS/DDX5/DHX34/DHX36/DHX9/DIS3/DIS3L2/DXO/EDC3/EDC4/EIF3E/EIF4A3/EIF4ENIF1/ETF1/EXOSC10/EXOSC2/EXOSC3/EXOSC5/EXOSC6/EXOSC7/EXOSC8/EXOSC9/GSPT1/GSPT2/HBS1L/HNRNPAB/HNRNPD/HNRNPU/IGF2BP1/LSM1/LSM4/LSM7/MAGOH/MAGOHB/MLH1/MRTO4/MTPAP/NBAS/NBDY/NCBP1/NCBP2/NOCT/NT5C3B…	117
GO:0007030	Golgi organization	143/11247	157/18986	0.9	1.5	8.2	3.3e-19	3.3e-17	2.3e-17	AKAP9/AP5Z1/ARFGEF1/ARHGAP21/ARHGEF7/ARL1/ARMH3/ATL2/ATL3/ATP8B1/ATP8B2/ATP8B3/ATP8B4/BAG5/BET1/BLZF1/CAMSAP2/CAMSAP3/CDK1/CLASP1/CLASP2/COG1/COG2/COG3/COG4/COG5/COG6/COG7/COG8/CORO7/CSNK1A1/CSNK1D/CUL7/DYM/DYNC2H1/EHD3/FAM174B/FBXW8/FHDC1/GAK/GBF1/GCC2/GOLGA2/GOLGA5/GOLGA6A/GOLGA6C/GOLGA6D/GOLGA8A/GOLGA8B/GOLGA8CP/GOLGA8DP/GOLGA8H/GOLGA8J/GOLGA8K/GOLGA8M/GOLGA8N/GOLGA8O/GOLGA8Q/GOLGA8R/GOLGA8S/G…	143
GO:0071826	protein-RNA complex organization	201/11247	234/18986	0.9	1.5	8.4	3.8e-19	3.6e-17	2.5e-17	AAR2/ABT1/ADAR/AGO1/AGO2/AGO3/AGO4/ATM/ATR/BOP1/BRIX1/BUD13/CD2BP2/CELF1/CELF3/CELF5/CLNS1A/CLP1/COIL/CRNKL1/DDX1/DDX20/DDX23/DDX28/DDX39B/DDX42/DDX46/DENR/DHX29/DHX30/DHX9/DICER1/DNAJC17/DYRK3/EIF2D/EIF2S2/EIF2S3/EIF2S3B/EIF3A/EIF3B/EIF3C/EIF3CL/EIF3D/EIF3E/EIF3F/EIF3G/EIF3H/EIF3I/EIF3J/EIF3K/EIF3L/EIF3M/EIF5/EIF6/ERAL1/FAF2/FASTKD2/FAU/GCFC2/GEMIN2/GEMIN4/GEMIN5/GEMIN6/GEMIN7/GEMIN8/HSP90AA1/HS…	201
GO:0022411	cellular component disassembly	354/11247	450/18986	0.8	1.3	8.5	7.8e-19	7.1e-17	4.9e-17	ABCE1/ACIN1/ACTN2/ADAM10/ADAM15/ADAM8/ADAMTS15/ADAMTS4/ADD1/ADD2/ADD3/AIFM1/AKAP8L/ANKZF1/APAF1/APC/APC2/APEH/ARF6/ARHGEF2/ARID1A/ARID2/ASCC2/ASCC3/ASPH/ATAD2/ATAD2B/ATG12/ATG14/ATG5/ATP2A2/ATR/ATXN7/AURKA/AURKB/AVIL/BAX/BECN1/BLCAP/BMERB1/BNIP3/BOK/C1QL1/C3/CALCOCO2/CALM1/CAMSAP2/CAPG/CAPN10/CAPZA1/CAPZA2/CAPZB/CARMIL1/CCDC88C/CCSAP/CDK1/CDK5RAP3/CFL1/CFL2/CHKA/CHMP1A/CHMP1B/CHMP2A/CHMP2B/CHMP3/…	354
GO:0090150	establishment of protein localization to membrane	233/11247	280/18986	0.8	1.4	8.2	2.9e-18	2.5e-16	1.7e-16	ACSL3/AFDN/AGK/AKT2/AMN/ANK3/ANXA13/AP3B1/AQP11/ARFRP1/ARHGAP44/ARL6/ARL6IP1/ASAP1/ATAD1/ATG3/ATP13A1/ATP1B1/ATP2C1/ATP6AP1/BAG6/BAX/BBS1/BBS2/BCS1L/BHLHE40-AS1/BID/BLZF1/BRAF/C2CD5/CAMLG/CCDC47/CD24/CDK5/CDK5R1/CEMIP/CHM/CHMP4B/CHP1/CIB1/CLSTN1/CNST/COX18/CSK/DMTN/EGFR/EMC1/EMC10/EMC2/EMC3/EMC4/EMC6/EMC7/EMC8/ERBB2/FYN/GDI1/GET1/GET3/GET4/GGA1/GGA2/GGA3/GOLGA4/GOLGA7/GOLGA7B/GOLPH3/GOLPH3L/GORAS…	233
GO:0022618	protein-RNA complex assembly	192/11247	225/18986	0.9	1.4	8	1.1e-17	9.1e-16	6.3e-16	AAR2/ABT1/ADAR/AGO1/AGO2/AGO3/AGO4/ATM/ATR/BOP1/BRIX1/BUD13/CD2BP2/CELF1/CELF3/CELF5/CLNS1A/CLP1/COIL/CRNKL1/DDX1/DDX20/DDX23/DDX28/DDX39B/DDX42/DDX46/DENR/DHX29/DHX30/DHX9/DICER1/EIF2D/EIF2S2/EIF2S3/EIF2S3B/EIF3A/EIF3B/EIF3C/EIF3CL/EIF3D/EIF3E/EIF3F/EIF3G/EIF3H/EIF3I/EIF3J/EIF3K/EIF3L/EIF3M/EIF5/EIF6/ERAL1/FASTKD2/FAU/GCFC2/GEMIN2/GEMIN4/GEMIN5/GEMIN6/GEMIN7/GEMIN8/HSP90AA1/HSP90AB1/HTATSF1/ISY1…	192
GO:0043254	regulation of protein-containing complex assembly	339/11247	433/18986	0.8	1.3	8.2	1.7e-17	1.3e-15	9.2e-16	ABCA1/ABCA3/ABHD17A/ABITRAM/ABL1/ADD1/ADD2/ADD3/AIDA/AJUBA/AKAP9/ALOX15/AMBRA1/ANKRA2/ANKRD27/ARF6/ARFGEF1/ARHGAP18/ARHGEF5/ARHGEF7/ARL2/ARPC2/ARPC3/ARPC5/ARPC5L/ATAT1/ATM/ATR/AVIL/BAG4/BAIAP2/BAIAP2L1/BAIAP2L2/BAK1/BAX/BBC3/BBS10/BBS4/BCL2L11/BID/BIK/BIN1/BIRC2/BMF/BRCC3/BRK1/BRSK1/CAMSAP1/CAMSAP2/CAMSAP3/CAND1/CAPG/CAPZA1/CAPZA2/CAPZB/CARD8/CARMIL1/CCR7/CDC42EP1/CDC42EP3/CDC42EP4/CDH17/CDK5R1/C…	339
GO:0006457	protein folding	196/11247	231/18986	0.8	1.4	8	1.9e-17	1.5e-15	1e-15	AHSA1/AHSA2P/AIP/ALG12/ANP32E/APLF/ARL2/ATF6/B2M/BAG1/BAG2/BAG3/BAG4/BAG5/CALR/CANX/CCDC47/CCT2/CCT3/CCT4/CCT5/CCT6A/CCT6B/CCT7/CCT8/CDC123/CDC37/CDC37L1/CHCHD4/CHORDC1/CLGN/CLPX/CLU/CRTAP/CSNK2A1/CWC27/DFFA/DNAJA1/DNAJA2/DNAJA3/DNAJB1/DNAJB11/DNAJB12/DNAJB14/DNAJB2/DNAJB4/DNAJB5/DNAJB6/DNAJC1/DNAJC10/DNAJC18/DNAJC19/DNAJC2/DNAJC21/DNAJC24/DNAJC25/DNAJC3/DNAJC4/DNAJC5/DNAJC7/ENGASE/ENTPD5/ERO1A/E…	196
GO:0006354	DNA-templated transcription elongation	123/11247	134/18986	0.9	1.5	7.7	2.1e-17	1.7e-15	1.1e-15	ADRM1/AXIN1/BRD4/CCAR2/CCNK/CCNT1/CCNT2/CDC73/CDK12/CDK13/CDK9/CTDP1/CTNNB1/CTR9/EAF1/EAF2/EAPP/ELL/ELL2/ELOA/ELOB/ELOF1/ELP2/ELP4/ENY2/EPOP/ERCC2/ERCC3/ERCC6/EZH2/GLYR1/GTF2F1/GTF2F2/GTF2H5/HEXIM1/HMGN1/HNRNPU/INTS1/INTS10/INTS11/INTS12/INTS13/INTS14/INTS2/INTS3/INTS4/INTS5/INTS6/INTS7/INTS8/INTS9/IWS1/KAT7/LARP7/LDB1/LEO1/MED1/MED10/MED11/MED14/MED15/MED16/MED17/MED18/MED19/MED20/MED21/MED22/ME…	123
GO:1990778	protein localization to cell periphery	289/11247	362/18986	0.8	1.3	8.1	3.2e-17	2.5e-15	1.7e-15	ABCA12/ABCA2/ACSL3/ACTB/ACTN2/ADAM10/AFDN/AGR2/AKT1/AKT2/AMN/ANK1/ANK2/ANK3/ANXA13/AP2M1/AP4M1/APPL1/AR/ARF6/ARFRP1/ARHGAP44/ARHGEF16/ARL13B/ARL3/ARL6IP5/ASAP1/ASB3/ATP1B1/ATP1B3/ATP2B4/ATP2C1/ATP6AP1/BAG4/BBIP1/BBS1/BBS2/BCL2L1/BLZF1/BSG/C1QL3/C2CD5/CACNA2D2/CACNB3/CACNG7/CAMK2A/CAMK2D/CAMK2G/CAV1/CCDC88A/CD81/CDH1/CDH2/CDK5/CIB1/CLASP2/CLIP3/CLSTN1/CLTC/CNPY4/CNST/CRB3/CSK/DAB2/DAG1/DENND4C/DLG…	289
GO:0044839	cell cycle G2/M phase transition	141/11247	158/18986	0.9	1.5	7.7	5.3e-17	3.9e-15	2.7e-15	ABRAXAS1/AKAP8/AKAP8L/APP/ARPP19/ATAD5/ATF5/ATM/ATR/AURKA/AURKB/AVEN/BABAM1/BABAM2/BARD1/BIRC5/BLM/BRCA1/BRCC3/BRD4/BRSK1/BRSK2/CALM1/CALM2/CALM3/CCDC57/CCNA2/CCNB1/CCNB2/CCND1/CCNG1/CCNQ/CCNY/CDC14B/CDC25A/CDC25B/CDC25C/CDC6/CDC7/CDK1/CDK10/CDK2/CDK5RAP3/CDK6/CDKN1A/CENPF/CHEK1/CHEK2/CHFR/CHMP4C/CLSPN/CTC1/DBF4B/DNM2/DONSON/DTL/DYRK3/ENSA/ETAA1/FBXL15/FBXL7/FBXO5/FHL1/FOXM1/FOXN3/FZR1/HSPA2/HUS1…	141
GO:0032200	telomere organization	167/11247	193/18986	0.9	1.5	7.8	8.3e-17	6e-15	4.1e-15	ACTL6A/ACTR5/ACTR8/APEX1/ATM/ATR/ATRX/AURKB/BLM/BRCA2/CCNE1/CCNE2/CCT2/CCT3/CCT4/CCT5/CCT6A/CCT7/CCT8/CDK2/CTC1/CTNNB1/DCLRE1B/DCLRE1C/DCP2/DHX36/DKC1/DNA2/DOT1L/EID3/ERCC1/ERCC4/EXO1/EXOSC10/EZH1/EZH2/FBXO4/FEN1/GAR1/GNL3/GNL3L/H3-3A/H3-3B/H3C10/H3C11/H3C6/H4C11/H4C12/H4C14/H4C15/H4C3/H4C5/H4C8/H4C9/HAT1/HDAC8/HMBOX1/HNRNPA1/HNRNPA2B1/HNRNPC/HNRNPD/HNRNPU/HSP90AA1/HSP90AB1/HUS1/HUS1B/INO80/INO80…	167
GO:0009117	nucleotide metabolic process	383/11247	500/18986	0.8	1.3	8	9e-17	6.4e-15	4.4e-15	ABCC6/ABCC9/ABHD14B/ACACB/ADA/ADCY1/ADCY3/ADCY6/ADCY7/ADCY8/ADCY9/ADK/ADPGK/ADSL/ADSS1/ADSS2/AFMID/AK1/AK2/AK3/AK4/AK5/AK6/AK7/AK9/ALDH1L2/ALDOA/ALDOC/AMPD2/AMPD3/ANTKMT/APP/APRT/ARL2/ARNT/ASMTL/ATIC/ATP1B1/ATP5F1A/ATP5F1B/ATP5F1C/ATP5F1D/ATP5F1E/ATP5F1EP2/ATP5IF1/ATP5MC1/ATP5MC2/ATP5MC3/ATP5ME/ATP5MF/ATP5MG/ATP5MGL/ATP5MJ/ATP5MK/ATP5PB/ATP5PD/ATP5PF/ATP5PO/ATP6V1A/ATP6V1B2/ATPSCKMT/BAD/BEND3/BLO…	383
GO:0006839	mitochondrial transport	163/11247	188/18986	0.9	1.5	7.7	1.3e-16	9e-15	6.2e-15	ABCB10/ABCB7/ABCB8/ACAA2/AFG3L2/AGK/AIFM1/ALKBH7/ARHGAP11B/ATF2/ATP5IF1/BAD/BAK1/BAX/BCL2/BCL2L1/BCL2L11/BCL2L2/BID/BLOC1S2/BNIP3/BNIP3L/BOK/CAMK2A/CCDC51/CHCHD10/CHCHD4/CNP/COL6A1/CPT1A/CPT2/DNAJC19/EYA2/FLVCR1/FZD9/GCLC/GHITM/GRPEL1/GRPEL2/GSK3A/GSK3B/HIP1R/HSP90AA1/HSPA1A/HSPA4/HSPA9/HSPD1/IER3/ITPR1/LETM1/LETM2/MAIP1/MCU/MCUB/MCUR1/MDH1/MDH2/MICU1/MICU2/MICU3/MPC1/MPC2/MPV17L/MRPL18/MRS2/MTCH…	163
GO:0007033	vacuole organization	201/11247	240/18986	0.8	1.4	7.8	1.5e-16	1e-14	7.1e-15	ABCA1/ACP2/AKTIP/AMBRA1/ANXA2/AP3B1/AP4M1/AP5Z1/ARFIP2/ARL8B/ARSB/ARSG/ATF2/ATG10/ATG101/ATG12/ATG13/ATG14/ATG16L1/ATG16L2/ATG2A/ATG2B/ATG3/ATG4A/ATG4B/ATG4C/ATG4D/ATG5/ATG7/ATM/ATP13A2/ATP2A2/ATP6AP1/ATP6AP2/ATP6V0A1/ATP6V0B/ATP6V1A/ATP6V1D/ATP6V1F/ATP6V1H/B4GALNT1/BAG3/BECN1/C9orf72/CCDC115/CHEK2/CHMP1A/CHMP1B/CHMP2A/CHMP2B/CHMP3/CHMP4B/CHMP4C/CHMP5/CHMP6/CHMP7/CLN5/CLN6/CLN8/CLVS1/CORO1A/CREG1…	201
GO:0008654	phospholipid biosynthetic process	203/11247	243/18986	0.8	1.4	7.8	1.8e-16	1.3e-14	8.7e-15	ABHD3/ABHD4/ABHD5/ACP6/ACSL3/AGPAT2/AGPAT3/AGPAT4/AGPAT5/AJUBA/ALOX15/ATG14/ATM/BECN1/BMX/BPNT1/BPNT2/CAPN2/CDIPT/CDS1/CDS2/CEPT1/CHKA/CHP1/CHPT1/CRLS1/DGKA/DGKD/DGKE/DGKG/DGKH/DGKQ/DGKZ/DHDDS/DHRS7B/DOLK/DOLPP1/DPM1/DPM2/DPM3/EFR3A/EFR3B/ETNK1/FABP3/FABP5/FADS1/FAR1/FDPS/FIG4/FITM2/FLVCR1/GGPS1/GNPAT/GPAM/GPAT3/GPAT4/HDHD5/HEXB/HMGCS1/HYCC1/HYCC2/IDH1/IDI1/IMPA1/IMPA2/INPP1/INPP4A/INPP4B/INPP5D/…	203
GO:0051983	regulation of chromosome segregation	122/11247	135/18986	0.9	1.5	7.4	6.6e-16	4.4e-14	3e-14	ACTB/ACTL6A/ANAPC1/ANAPC11/ANAPC2/ANAPC4/ANAPC5/ANAPC7/APC/ARID1A/ARID1B/ARID2/ATM/AURKB/BCL7A/BCL7B/BCL7C/BECN1/BIRC5/BRD7/BUB1/BUB1B/BUB3/C9orf78/CCNB1/CDC16/CDC20/CDC23/CDC27/CDC6/CDCA2/CDCA8/CDK1/CDK5RAP2/CENPE/CENPF/CHFR/CSNK2A1/CSNK2A2/CUL3/DLGAP5/DPF1/DPF2/DUSP1/DYNC1LI1/ESPL1/FBXO5/GEN1/HASPIN/HECW2/HNRNPU/HORMAD1/IK/INCENP/KAT2B/KAT5/KIF2C/KLHL22/KNL1/KNTC1/LCMT1/MAD1L1/MAD2L1/MAD2L1BP/M…	122
GO:0050658	RNA transport	144/11247	164/18986	0.9	1.5	7.5	6.9e-16	4.5e-14	3.1e-14	AAAS/AGFG1/AHCTF1/AKAP8L/ALKBH5/ALYREF/ATXN2/BICD2/CASC3/CETN2/CETN3/CHTOP/CKAP5/CPSF6/DDX19A/DDX19B/DDX39A/DDX39B/DHX9/EIF4A3/EIF4E/ENY2/FLOT1/FMR1/FXR1/FXR2/FYTTD1/G3BP2/GLE1/HHEX/HNRNPA1/HNRNPA2B1/HSF1/IGF2BP1/IGF2BP2/IGF2BP3/IWS1/KHDRBS1/KHSRP/KPNB1/LRPPRC/MAGOH/MAGOHB/MCM3AP/MRPL18/MVP/NCBP1/NCBP2/NCBP3/NDC1/NEAT1/NOL6/NPIPA1/NRDE2/NSUN2/NUP107/NUP133/NUP153/NUP155/NUP160/NUP188/NUP205/NUP21…	144
GO:0000281	mitotic cytokinesis	89/11247	94/18986	0.9	1.6	7	3.4e-15	2e-13	1.4e-13	ANK3/ANLN/APC/ARF1/ARF6/ARL3/AURKB/BBS4/BIRC5/CDCA8/CENPA/CEP55/CFL1/CHMP1A/CHMP1B/CHMP2A/CHMP2B/CHMP3/CHMP4B/CHMP4C/CHMP5/CHMP6/CHMP7/CIT/CKAP2/CNTROB/CUL7/DCDC1/ECT2/EFHC1/ESPL1/EXOC1/EXOC2/EXOC3/EXOC4/EXOC5/EXOC6/EXOC6B/EXOC7/EXOC8/INCENP/IQGAP1/IQGAP2/IQGAP3/JTB/KIF20A/KIF20B/KIF23/KIF4A/KIF4B/KLHDC8B/LZTS2/MAP9/MITD1/MTMR3/MTMR4/MYH10/NUP62/NUSAP1/PDCD6IP/PLK1/POLDIP2/RAB11A/RAB11FIP3/RAB35/…	89
GO:0000280	nuclear division	344/11247	451/18986	0.8	1.3	7.5	1e-14	5.8e-13	4e-13	AAAS/ABRAXAS1/ABRAXAS2/ACTR2/ACTR3/AGO4/AKAP8/AKAP8L/ANAPC11/ANAPC5/ANAPC7/ANKLE2/ANLN/APC/ARHGEF10/ASPM/ATM/AURKA/AURKAIP1/AURKB/BAG6/BANF1/BAZ1B/BCCIP/BCL2L11/BECN1/BIRC5/BMP4/BOD1/BORA/BRCA2/BRIP1/BRME1/BROX/BTC/BUB1/BUB1B/BUB3/C9orf78/CALR/CAV2/CCDC61/CCNB1/CCNB1IP1/CCNB2/CCNE1/CCNE2/CCSAP/CDC14A/CDC14B/CDC16/CDC20/CDC23/CDC25B/CDC25C/CDCA2/CDCA5/CDCA8/CDK1/CDK5RAP2/CDKN1B/CDT1/CENPC/CENPE/CE…	344
GO:0009411	response to UV	136/11247	157/18986	0.9	1.5	7	5.1e-14	2.7e-12	1.9e-12	ACTR5/AKT1/ATF4/ATR/AURKB/BAK1/BAX/BCL2/BCL3/BMF/BRCA2/BRSK1/CASP3/CASP7/CASP9/CAT/CCAR2/CCND1/CDC25A/CDKN1A/CDKN2D/CERS1/CIRBP/COL6A1/COL6A2/COPS9/CREBBP/CUL4A/CUL4B/DCUN1D3/DDB1/DDB2/DHX36/DTL/EGFR/EIF2AK4/EIF2S1/EP300/ERCC1/ERCC2/ERCC3/ERCC4/ERCC5/ERCC6/ERCC8/FBXW7/FECH/FEN1/GNAT2/GTF2H2/H2AC25/HMGN1/HUS1/HYAL1/HYAL2/INO80/KDM1A/MAP2K7/MAP3K20/MAP3K4/MAP4K3/MAPK11/MAPK13/MAPK14/MAPK8/MC1R/MDM2…	136
GO:0001701	in utero embryonic development	309/11247	403/18986	0.8	1.3	7.2	7e-14	3.7e-12	2.5e-12	ACTL6A/ACVR1/ACVR1B/ADA/ADAM10/ADCY9/ADM/AKT1/ALKBH1/ANKS6/APBA2/APBA3/AR/ARMC5/ARNT/ARNT2/ASF1B/ATF2/ATP11A/ATP7A/AXIN1/B9D1/BAP1/BCL2L1/BCL2L11/BCOR/BIRC6/BMI1/BMP2/BMPR1A/BPTF/BRCA2/BRK1/BTF3/BYSL/C1orf43/C2CD3/CAMSAP3/CAPN2/CASP8/CCDC24/CCM2/CCN1/CCNB1/CCNB1IP1/CCNB2/CDKN1A/CEBPB/CERT1/CHD7/CHD8/CHEK1/CHST11/CIR1/CITED2/CMIP/CMTM3/CNOT1/CNOT2/CNOT3/COPS2/COPS3/CPT2/CTCF/CTNNB1/CTR9/CUL3/CUL4A…	309
GO:0035966	response to topologically incorrect protein	138/11247	160/18986	0.9	1.5	7	7.1e-14	3.7e-12	2.5e-12	ABCA7/ABCB10/AGR2/AKIRIN2/AMFR/ATF3/ATF4/ATF6/ATF6B/ATXN3/BAG3/BAK1/BAX/BBC3/BCL2L11/BFAR/BOK/CAV1/CCND1/CDK5RAP3/CHAC1/CLU/COPS5/CREB3/CREB3L1/CREB3L2/CREB3L4/CREBRF/CREBZF/CTH/CUL3/DAB2IP/DAXX/DDRGK1/DERL1/DERL2/DNAJA1/DNAJB1/DNAJB12/DNAJB14/DNAJB2/DNAJB4/DNAJB5/DNAJB9/DNAJC10/DNAJC18/DNAJC3/DNAJC4/EDEM1/EDEM2/EDEM3/EIF2AK2/EIF2AK3/EIF2S1/EPG5/ERLEC1/ERMP1/ERN1/ERO1A/ERP44/F12/FAF2/FICD/HDAC6/H…	138
GO:0051258	protein polymerization	233/11247	293/18986	0.8	1.3	7.1	8.5e-14	4.3e-12	3e-12	ABITRAM/ABL1/ADD1/ADD2/ADD3/AKAP9/ALOX15/AMBRA1/ANG/ARF6/ARFGEF1/ARHGAP18/ARHGAP6/ARHGEF7/ARL2/ARL6/ARPC2/ARPC3/ARPC4/ARPC5/ARPC5L/AVIL/BAG4/BAIAP2/BAIAP2L1/BAIAP2L2/BBS4/BIN1/BLOC1S2/CAMSAP1/CAMSAP2/CAMSAP3/CAPG/CAPZA1/CAPZA2/CAPZB/CARMIL1/CCDC57/CCR7/CD2AP/CDC42EP1/CDC42EP3/CDC42EP4/CDK5R1/CDK5RAP2/CDKN1B/CENPJ/CEP192/CHMP2A/CHMP3/CHMP4B/CKAP5/CLASP1/CLASP2/CLIP1/CLIP3/COBL/CORO1A/CORO7/COTL1/C…	233
GO:0032259	methylation	185/11247	225/18986	0.8	1.4	7.1	8.9e-14	4.5e-12	3.1e-12	AKT1/ALKBH8/ANTKMT/ARMT1/ASH1L/ASMTL/ATPSCKMT/BCDIN3D/BUD23/CAMKMT/CARM1/CARNMT1/CMTR1/CMTR2/COMT/COMTD1/COQ3/COQ5/CSKMT/DALRD3/DIMT1/DNMT1/DNMT3A/DNMT3B/DOT1L/DPH5/EEF1AKMT1/EEF1AKMT2/EEF1AKMT3/EEF2KMT/EHMT1/EHMT2/EMG1/ETF1/ETFBKMT/EZH1/EZH2/FAM98A/FAM98B/FBL/FDXACB1/FTSJ1/FTSJ3/GAMT/GNMT/GSPT1/GTPBP3/HEMK1/HENMT1/HNMT/HSD17B10/ICMT/KMT2A/KMT2B/KMT2C/KMT2D/KMT5A/KMT5B/KMT5C/LARP7/LCMT1/LCMT2/MEP…	185
GO:0007034	vacuolar transport	147/11247	173/18986	0.8	1.4	6.9	1.6e-13	7.4e-12	5.1e-12	AKTIP/ALS2/ANKFY1/AP1G1/AP3B1/AP3D1/AP3M1/AP3S1/AP3S2/AP4M1/ARL8B/ARSB/ATG14/ATP13A2/ATP6V0D1/BECN1/BIN1/C9orf72/CACNG4/CACNG7/CACNG8/CCDC91/CHMP1A/CHMP1B/CHMP2A/CHMP2B/CHMP3/CHMP4B/CHMP4C/CHMP5/CHMP6/CHMP7/CLEC16A/CLU/DENND3/DTX3L/EHD3/EPG5/FHIP1B/GAK/GCC2/GGA3/GNPTAB/GNPTG/GPRASP1/GRN/HGS/HGSNAT/HMGXB4/HOOK2/HOOK3/HSPA1A/HSPA8/IGF2R/KIF13A/LAMP1/LAMP2/LEPROT/LEPROTL1/LIPA/LRP1/LRRK2/LYSET/LYST/…	147
GO:0042594	response to starvation	188/11247	230/18986	0.8	1.4	7	1.7e-13	8e-12	5.5e-12	ACADM/ACAT1/ADM/ADSL/ADSS1/AKR1C3/AMBRA1/ATF2/ATF3/ATF4/ATG14/ATG5/ATG7/ATXN3/BCAS3/BCL2/BECN1/BGLAP/BMPR2/CAD/CAV1/CBL/CDKN1A/CHKA/CLEC16A/COMT/CPEB4/CPS1/CTSK/DAP/DELE1/DEPDC5/DSC2/EHMT2/EIF2A/EIF2AK1/EIF2AK2/EIF2AK3/EIF2AK4/EIF2S1/FADS1/FAS/FBXO22/FLCN/FNIP1/FOS/FOXA3/FOXK1/FOXK2/FOXO1/FOXO3/GABARAP/GABARAPL1/GABARAPL2/GAS2L1/GAS6/GBA1/GCN1/GIP/GLUL/GNPAT/GPR155/HCRT/HFE/HNRNPA1/HSPA5/HSPA8/IF…	188
GO:0009895	negative regulation of catabolic process	283/11247	367/18986	0.8	1.3	7	2.4e-13	1.1e-11	7.4e-12	A1CF/ACACB/AKT1/ALAD/ANGEL2/ANXA2/APOC1/AQP11/ARHGAP5-AS1/ATP13A2/ATP2B4/ATRAID/AXIN2/AZIN1/AZIN2/BAG5/BAG6/BANP/BCL2/BCL2L1/BECN1/BMF/CAMLG/CCAR2/CDK5RAP3/CIDEC/CIRBP/CLEC16A/CPTP/CRTC3/CSDE1/CSNK2A1/CSNK2A2/CST3/CTSA/DAB2IP/DAP/DDIT4/DDRGK1/DEDD/DFFA/DFFB/DHX34/DHX36/DHX9/DKC1/E2F1/EGFR/EHMT2/EIF3H/EIF4ENIF1/EIF4G1/EIF4G2/ELAVL1/EP300/ETFBKMT/F8A1/F8A2/F8A3/FEZ2/FHIT/FLCN/FLNA/FMC1/FOXK1/FOXK2/…	283
GO:0032386	regulation of intracellular transport	217/11247	272/18986	0.8	1.3	6.9	3.3e-13	1.5e-11	1e-11	AAAS/ABCA12/ABCA2/ACTN2/AKAP8L/ALKBH5/ANP32B/ANXA2/ANXA2P2/ARFIP1/ARHGAP1/ARHGAP44/ARV1/ASPH/ATP13A2/ATP9A/B3GAT3/BAG3/BARD1/BCAP31/BMP4/BORCS5/BRSK2/CABP1/CAMK1/CAPN10/CD81/CDH1/CDK1/CDK5/CEP131/CEP290/CHCHD4/CHMP3/CHP1/CPSF6/CTDSPL2/DAB2/DENND10/DERL2/DHX9/DMAP1/DNAJC13/DYNC1H1/DYNLT2B/ECT2/EDEM1/EDEM2/EFCAB7/EHD1/EHD2/EIPR1/EMD/EP300/EPM2A/ERGIC3/ERLEC1/EZR/FERMT1/FLNA/FRAT1/FRAT2/GAS6/GCC2/GR…	217
GO:0070507	regulation of microtubule cytoskeleton organization	141/11247	166/18986	0.8	1.4	6.8	5.2e-13	2.2e-11	1.5e-11	ABL1/AKAP9/APC/APC2/ARHGEF2/ARHGEF7/ARL2/ATAT1/ATXN7/AURKB/BICD1/BICD2/BMERB1/BORA/CAMSAP1/CAMSAP2/CAMSAP3/CCDC88C/CCSAP/CDK2AP2/CDK5R1/CDK5RAP2/CDKN1B/CENPJ/CEP70/CEP97/CHMP1A/CHMP1B/CHMP2A/CHMP2B/CHMP3/CHMP4B/CHMP4C/CHMP5/CHMP6/CHMP7/CIB1/CKAP2/CKAP5/CLASP1/CLASP2/CLIP1/CLIP3/CLTC/CYLD/DCTN1/DIAPH3/DIXDC1/DRG1/DYNC1H1/DYRK1A/EFNA5/EML2/EML3/FES/FKBP4/FSD1/GAS2L1/GBA2/GIT1/GNAI1/GPSM2/GSK3A/GSK3…	141
GO:0031669	cellular response to nutrient levels	206/11247	257/18986	0.8	1.4	6.9	5.4e-13	2.3e-11	1.6e-11	AKR1C3/AMBRA1/ATF2/ATF3/ATF4/ATG14/ATG5/ATG7/ATXN3/BCL2/BECN1/BGLAP/BMPR2/BRIP1/CAV1/CDKN1A/CHKA/CLEC16A/COL1A1/COMT/CPEB4/CREBBP/CSNK1A1/CTSK/CYP24A1/CYP27B1/DAP/DEPDC5/DSC2/EHMT2/EIF2AK2/EIF2AK3/EIF2AK4/EIF2S1/EIF4G1/EP300/FADS1/FAS/FBXO22/FES/FLCN/FNIP1/FOS/FOXA3/FOXO1/FOXO3/GABARAP/GABARAPL1/GABARAPL2/GAS2L1/GAS6/GBA1/GCN1/GDAP1/GLUL/GPR155/HNRNPA1/HSPA5/HSPA8/IFI16/IGF1R/IMPACT/INHBB/ITFG2/J…	206
GO:0006275	regulation of DNA replication	112/11247	127/18986	0.9	1.5	6.7	6e-13	2.5e-11	1.7e-11	ACTL6A/ACTR5/ACTR8/ANKRD17/ATAD5/ATF1/ATR/ATRX/BAZ1A/BCL6/BLM/BRPF3/CAMSAP3/CCNA2/CDC25A/CDC6/CDC7/CDK1/CDK2/CDKN1A/CDKN1B/CDT1/CHRAC1/CHTF18/CIZ1/CTC1/DACH1/DBF4/DBF4B/DHX9/DNA2/DSCC1/DYNLL1/E2F7/E2F8/EGFR/EHMT2/ENDOG/EREG/ESCO1/ESCO2/FAF1/FBXO5/FGFR1/GLI1/GLI2/GMNN/GTPBP4/HCRT/ID3/ING5/INO80/INO80C/INO80D/INO80E/JADE1/JADE2/JADE3/KAT7/LIG3/LPIN1/MAP2K4/MCM2/MCM3/MCM4/MCM5/MCM6/MCM7/MCRS1/MEAF6/…	112
GO:0051098	regulation of binding	179/11247	219/18986	0.8	1.4	6.8	6.5e-13	2.7e-11	1.9e-11	ABL1/ACTB/ADAM15/ADD1/ADD2/AKT1/AKTIP/ANXA2/ATP2A2/ATP2A3/AURKA/B2M/BAG2/BAMBI/BAX/BCL3/BDNF/BMP2/BMP4/BTAF1/BTBD1/CAMK1/CDKN1A/CDT1/CEBPG/CLN5/CPNE1/CSNK1E/CTNNBIP1/CYP2D6/DAB2/DAZAP2/DDRGK1/DDX11/DKK1/DNAJB2/DOT1L/DPH3/DTX3L/E2F1/EDF1/EFHB/EGF/EIF3C/EIF3D/EIF3E/EIF4G1/EPB41/EPHA4/FKBP1A/FLOT1/FOXC1/GAS8/GATA3/GEMIN2/GMNN/GNL3L/GOLGA2/GPSM1/GSK3B/GTF2B/GTF2F1/GTPBP4/H1-0/HABP4/HAND2/HDAC4/HDAC5/…	179
GO:0045787	positive regulation of cell cycle	279/11247	365/18986	0.8	1.3	6.8	2.2e-12	8.2e-11	5.7e-11	ABL1/ADAM17/AKT1/ANAPC11/ANAPC5/ANAPC7/ANKRD17/ANXA1/APP/ARF6/ATAD5/ATRX/AURKA/AURKB/BCL2L11/BECN1/BIRC5/BRCA2/BRD4/BTC/BUB1/C6orf89/CALR/CCDC57/CCNB1/CCND1/CCND3/CCNE1/CCNE2/CCNY/CCPG1/CDC14A/CDC14B/CDC16/CDC20/CDC23/CDC25A/CDC25B/CDC25C/CDC6/CDC7/CDC73/CDCA5/CDCA8/CDK1/CDK10/CENPJ/CENPV/CEP120/CEP295/CHEK1/CHMP3/CIT/CITED2/CPSF3/CSPP1/CUL3/CUL4A/CUL4B/DBF4/DBF4B/DDRGK1/DDX11/DDX3X/DLGAP5/DTL/DU…	279
GO:0033108	mitochondrial respiratory chain complex assembly	93/11247	103/18986	0.9	1.5	6.4	2.2e-12	8.4e-11	5.8e-11	ACAD9/AIFM1/BCS1L/CHCHD4/CHCHD7/COA1/COA3/COA4/COA5/COA8/COX14/COX16/COX17/COX18/COX19/COX20/DMAC1/DMAC2/ECSIT/FOXRED1/FXN/IMMP2L/LYRM2/LYRM7/NDUFA1/NDUFA10/NDUFA11/NDUFA12/NDUFA2/NDUFA3/NDUFA5/NDUFA6/NDUFA8/NDUFA9/NDUFAB1/NDUFAF1/NDUFAF2/NDUFAF3/NDUFAF4/NDUFAF5/NDUFAF6/NDUFAF7/NDUFAF8/NDUFB1/NDUFB10/NDUFB11/NDUFB2/NDUFB3/NDUFB4/NDUFB5/NDUFB6/NDUFB7/NDUFB8/NDUFB9/NDUFC1/NDUFC2/NDUFS1/NDUFS2/NDUFS…	93
GO:0010212	response to ionizing radiation	123/11247	143/18986	0.9	1.5	6.5	2.5e-12	9.3e-11	6.4e-11	ABRAXAS1/AEN/ALAD/ATM/ATR/BABAM1/BABAM2/BAK1/BARD1/BAX/BBC3/BCL2/BCL2L1/BLM/BRAT1/BRCA1/BRCA2/BRCC3/CASP3/CBL/CDKN1A/CHEK2/CLK2/CLOCK/COP1/CYP2R1/DCLRE1C/DCUN1D3/DNMT3A/ECT2/EEF1D/ELK1/ERCC1/ERCC6/ERCC8/EYA3/FANCD2/FBXO4/FIGNL1/GADD45A/GATA3/GRB2/GTF2H5/H2AJ/H2AX/HRAS/HSF1/HUS1/IFI16/IKBIP/INIP/INO80/INTS3/INTS7/ITGB6/KARS1/KAT5/KDM1A/KDM4D/MAP3K20/MAPK14/MDM2/MECP2/MEN1/MRNIP/MSH2/MTA1/MYC/NABP1…	123
GO:0016050	vesicle organization	293/11247	386/18986	0.8	1.3	6.7	2.7e-12	9.9e-11	6.8e-11	ABCA1/AGFG1/AKTIP/ALS2/ANKFY1/ANKRD27/ANXA1/ANXA2/ANXA8/ANXA8L1/AP1B1/AP1G1/AP1M1/AP1S1/AP1S2/AP1S3/AP2M1/AP3B1/AP3D1/AP3M1/AP3M2/AP3S1/AP3S2/AQP11/ARFGAP2/ARFGAP3/ARFGEF2/ARL8B/ATP13A2/ATP6AP1/ATP6AP2/ATP6V0A1/ATP6V0B/ATP6V0D1/ATP6V1A/ATP6V1B2/ATP6V1C1/ATP6V1D/ATP6V1E1/ATP6V1F/ATP6V1G1/ATP6V1H/BACE2/BCL2/BET1/BLOC1S2/BLOC1S3/BLOC1S4/BLOC1S5/BLOC1S6/BTBD8/C2CD5/CAV1/CAV2/CC2D1A/CCDC136/CHMP1A/CHM…	293
GO:0050000	chromosome localization	108/11247	123/18986	0.9	1.5	6.5	3e-12	1.1e-10	7.6e-11	ABRAXAS1/ABRAXAS2/ACTR2/ACTR3/APC/ATM/AURKB/BECN1/BIRC5/BOD1/BUB3/CCNB1/CDC23/CDCA5/CDCA8/CDK1/CDT1/CENPC/CENPE/CENPF/CENPQ/CHAMP1/CHMP1A/CHMP1B/CHMP2A/CHMP2B/CHMP3/CHMP4B/CHMP4C/CHMP5/CHMP6/CHMP7/CUL3/DCTN2/DLGAP5/DSN1/DYNC1H1/ECT2/EML3/EML4/FAM83D/GEM/HNRNPU/IFFO1/INCENP/KAT2B/KAT5/KATNB1/KIF14/KIF18A/KIF22/KIF2C/KIFC1/KNL1/KNSTRN/KNTC1/KPNB1/LMNA/MAD1L1/MAP1S/MAPRE1/MEIOC/MIS12/MLH1/NDC80/NDE1…	108
GO:0031503	protein-containing complex localization	174/11247	214/18986	0.8	1.4	6.6	3.3e-12	1.2e-10	8.4e-11	ADAM10/AKAP9/AKIRIN2/AP2A1/AP2A2/AP2B1/AP2M1/AP2S1/AP3D1/AP3M1/ARHGAP44/ARL3/ATAD1/ATM/ATR/BBS12/BIRC5/C1QL3/CACNA2D2/CACNG4/CACNG7/CACNG8/CBLB/CEP112/CEP131/CEP72/CILK1/CLSTN1/CLUAP1/DAG1/DBN1/DLG1/DLG3/DLG4/DYNC2H1/DYNC2I1/DYNC2I2/DYNC2LI1/DYNLL1/DYNLT2B/DZIP1/EIF6/EPG5/EPS15/ERBB2/ERBB4/EXOC3/EZR/FKBP4/FXR1/GABARAP/GPC6/GPHN/GPSM2/GRIP1/GRIP2/GRIPAP1/HIP1/HRAS/IFT122/IFT140/IFT172/IFT20/IFT22/…	174
GO:0035967	cellular response to topologically incorrect protein	101/11247	114/18986	0.9	1.5	6.4	4.3e-12	1.5e-10	1.1e-10	ABCA7/ABCB10/AGR2/AKIRIN2/AMFR/ATF3/ATF4/ATF6/ATF6B/ATXN3/BAG3/BAK1/BAX/BBC3/BCL2L11/BFAR/BOK/CAV1/CCND1/CDK5RAP3/COPS5/CREB3/CREB3L1/CREBRF/CREBZF/CTH/CUL3/DAB2IP/DAXX/DDRGK1/DERL1/DERL2/DNAJB12/DNAJB14/DNAJB9/DNAJC10/DNAJC18/EDEM1/EDEM2/EDEM3/EIF2AK2/EIF2AK3/EIF2S1/ERLEC1/ERMP1/ERN1/ERO1A/FICD/HDAC6/HERPUD1/HERPUD2/HSF1/HSPA1A/HSPA5/HSPB8/HSPD1/KLHL15/MBTPS1/MBTPS2/NCK1/NCK2/NFE2L2/OPTN/OS9/PAR…	101
GO:0070646	protein modification by small protein removal	104/11247	118/18986	0.9	1.5	6.4	4.4e-12	1.6e-10	1.1e-10	ABRAXAS2/ATXN3/BABAM2/BAP1/BRCC3/CDK1/COPS2/COPS3/COPS4/COPS5/COPS6/COPS7A/COPS7B/COPS8/CYLD/DESI1/DNAJB2/GPS1/HINT1/ITCH/JOSD1/JOSD2/MINDY3/MINDY4/NOP53/OTUB1/OTUB2/OTUD1/OTUD3/OTUD4/OTUD5/OTUD6B/OTUD7B/OTULIN/PARK7/PSMD14/SENP1/SENP2/SENP3/SENP5/SENP6/SENP7/SENP8/SHMT2/SPATA2/STAMBP/STAMBPL1/TANK/TNFAIP3/TNIP1/TOR1A/TRIM21/UBXN1/UCHL1/UCHL3/UCHL5/USP1/USP10/USP11/USP12/USP13/USP14/USP15/USP16/U…	104
GO:1904951	positive regulation of establishment of protein localization	252/11247	327/18986	0.8	1.3	6.6	5.4e-12	1.9e-10	1.3e-10	AACS/ABAT/ABCG1/ABLIM3/ACSL3/ACSL4/ADAM8/ADAM9/ADCY8/AKT2/ANG/ANK3/ANKRD1/ANP32B/ANXA13/APBB1/APBB3/APP/ARF6/ARHGEF5/ARIH2/ASPH/ATG13/ATP13A2/ATP2C1/B3GAT3/BAD/BAG3/BAP1/BBC3/BCAP31/BMP6/BSG/C1QTNF12/C2CD2L/C2CD5/CAMK1/CAPN10/CCT6A/CD2AP/CD38/CD81/CDH1/CDK1/CDK5/CDK5R1/CEMIP/CENPJ/CEP120/CEP131/CEP135/CEP290/CEP295/CFTR/CHP1/CIB1/CNST/CORO2B/CSNK2A2/CTDSPL2/DMAP1/DNM1L/DOC2B/DYNLL1/ECT2/EDEM1/EDE…	252
GO:0019693	ribose phosphate metabolic process	285/11247	376/18986	0.8	1.3	6.6	7.1e-12	2.3e-10	1.6e-10	ABCC6/ABCC9/ABHD14B/ADA/ADCY1/ADCY3/ADCY6/ADCY7/ADCY8/ADCY9/ADK/ADPGK/ADSL/ADSS1/ADSS2/AK1/AK2/AK3/AK4/AK5/ALDOA/ALDOC/AMPD2/AMPD3/ANTKMT/APP/APRT/ARL2/ARNT/ATIC/ATP1B1/ATP5F1A/ATP5F1B/ATP5F1C/ATP5F1D/ATP5F1E/ATP5F1EP2/ATP5IF1/ATP5MC1/ATP5MC2/ATP5MC3/ATP5ME/ATP5MF/ATP5MG/ATP5MGL/ATP5MJ/ATP5MK/ATP5PB/ATP5PD/ATP5PF/ATP5PO/ATP6V1A/ATP6V1B2/ATPSCKMT/BAD/BEND3/BLOC1S6/BPGM/BPNT1/CAD/CASK/CDA/CLPX/CMPK…	285
GO:0071103	DNA conformation change	83/11247	91/18986	0.9	1.5	6.2	9.1e-12	3e-10	2.1e-10	ABL1/ASCC1/ASCC2/ASCC3/BLM/BRIP1/CDC45/CHD8/CHTF18/DDX1/DDX11/DDX11L8/DDX12P/DDX3X/DHX30/DHX36/DHX9/DNA2/DSCC1/DTD1/ERCC2/ERCC3/FANCM/FBH1/G3BP1/GINS1/GINS2/GINS3/GINS4/HELQ/HHEX/HMGA1/HMGB1/HMGB2/HMGB3/HNRNPA2B1/IGHMBP2/MCM2/MCM3/MCM4/MCM5/MCM6/MCM7/MCM8/MCM9/MRE11/MTERF1/NAV2/NBN/PIF1/POLQ/POT1/PURA/RAD50/RAD51/RAD54B/RECQL/RECQL4/RECQL5/RFC2/RFC3/RFC4/RFC5/RUVBL1/RUVBL2/SETX/SSBP1/SUB1/SUPV3L1…	83
GO:0007163	establishment or maintenance of cell polarity	182/11247	227/18986	0.8	1.4	6.5	1.2e-11	3.7e-10	2.6e-10	ABL1/ABL2/ACTB/ACTR2/ACTR3/ALPK2/AMOTL1/AMOTL2/ANK1/ANKFN1/ARF4/ARF6/ARFGEF1/ARHGAP35/ARHGEF11/ATN1/BCCIP/BRSK1/BRSK2/CAMSAP3/CAP1/CAP2/CCR7/CDC42BPB/CDK5RAP2/CENPA/CKAP5/CLASP1/CLASP2/CLIC4/CORO7/CRB3/CRK/CRKL/CTNNA1/CYP26B1/CYRIB/CYTH1/CYTH3/DCTN1/DIAPH3/DLG1/DLG3/DLG4/DLG5/DOCK2/DOCK7/DOCK8/DST/DYNLT1/ENKD1/ERBIN/FAT1/FBF1/FBXW11/FERMT1/FLOT2/FRMD4A/FRMD4B/FSCN1/GATA3/GBF1/GJA1/GOLPH3/GPSM1/GP…	182
GO:0062197	cellular response to chemical stress	247/11247	321/18986	0.8	1.3	6.5	1.2e-11	3.7e-10	2.6e-10	ABCC1/ABCC9/ABCD1/ABL1/ADPRS/AGAP3/AIFM1/AIFM2/AKR1B1/ALDH3B1/AMBP/ANKZF1/ARHGEF2/ARL6IP5/ARNT/ATF2/ATF4/ATG5/ATG7/ATM/ATP13A2/ATP1A1/ATP2A2/ATP7A/AXL/BAD/BDKRB2/BECN1/BMAL1/BNIP3/CAB39/CAMKK2/CAPN3/CASP1/CASP3/CAT/CAV1/CBX8/CCS/CDK1/CHCHD2/CHCHD4/CYP1B1/DAPK1/DDX3X/DHFR/DHFRP1/DHRS2/DNAJA1/ECT2/EDN1/EFHD1/EIF2AK3/EIF2S1/ERCC6L2/ERMP1/ERN1/ETV5/EZH2/FADS2/FANCC/FANCD2/FAS/FBLN5/FER/FOS/FOXO1/FOXO…	247
GO:0043549	regulation of kinase activity	340/11247	460/18986	0.7	1.2	6.5	1.9e-11	6e-10	4.2e-10	ABI1/ABL1/ACTB/ADAM17/ADAM9/ADAR/ADARB1/ADCY8/ADRA2C/AIDA/AKT1/AKT1S1/ALS2/APC/ARHGEF5/AXIN1/BCCIP/BLM/BMP2/C5AR1/CAB39/CACUL1/CALM1/CALM2/CALM3/CAMK1/CAMKK2/CARD10/CAV1/CCDC88A/CCN1/CCND1/CCND3/CCNE2/CCNG1/CCNK/CCNT1/CCNT2/CCNY/CCNYL1/CCR7/CD24/CDC25A/CDC25C/CDC37/CDC6/CDK12/CDK5R1/CDK5RAP1/CDK5RAP3/CDKN1A/CDKN1B/CDKN1C/CDKN2C/CDKN2D/CDKN3/CEACAM1/CEMIP/CENPE/CEP43/CEP85/CHMP6/CHORDC1/CHP1/CIB1/…	340
GO:0051648	vesicle localization	180/11247	225/18986	0.8	1.4	6.4	2.2e-11	6.7e-10	4.6e-10	ACTN4/AP1AR/AP1G1/AP1M2/AP3B1/AP3D1/AP3M1/AP3M2/AP3S1/AP3S2/ARFGAP2/ARFGAP3/ARL6/ATP13A2/ATP9A/BBS2/BBS5/BBS7/BICDL1/BLOC1S2/BLOC1S3/BLOC1S4/BLOC1S5/BLOC1S6/BORCS5/BRSK1/BRSK2/BTBD8/C17orf75/CCDC186/CDH2/CDK5/CDR2L/CEP19/CHMP2A/CLASP1/CLASP2/COPS5/CSNK1D/CTBP1/CTNNB1/CUL3/DCTN1/DCTN2/DNM1/DNM2/DTNBP1/EXOC1/EXOC2/EXOC3/EXOC4/EXOC5/EXOC6/EXOC6B/EXOC7/EXOC8/F8A1/F8A2/F8A3/FAM91A1/FBXW11/FNBP1L/FYCO1…	180
GO:0006979	response to oxidative stress	302/11247	405/18986	0.7	1.3	6.3	4.8e-11	1.4e-09	9.7e-10	ABCC1/ABCC9/ABCD1/ABL1/ADAM9/ADPRS/AGAP3/AIFM1/AIFM2/AKT1/ALAD/ALDH3B1/ALS2/AMBP/ANKZF1/APP/AREG/ARL6IP5/ARNT/ATE1/ATF2/ATF4/ATM/ATOX1/ATP13A2/ATP2A2/ATP7A/AXL/BAK1/BANF1/BCL2/BECN1/BMAL1/BNIP3/C19orf12/CAMKK2/CAPN2/CASP3/CAT/CBX8/CCS/CD2AP/CD38/CDK1/CHCHD2/CHCHD4/CHRNA4/CHUK/COA8/COL1A1/COL6A1/COMT/CRK/CYB5B/CYP1B1/DAPK1/DHFR/DHFRP1/DHRS2/ECT2/EDN1/EGFR/EIF2S1/EPAS1/ERCC1/ERCC2/ERCC3/ERCC6/ERCC6…	302
GO:0006997	nucleus organization	128/11247	153/18986	0.8	1.4	6.2	5.6e-11	1.6e-09	1.1e-09	ACTR6/AGFG1/AHCTF1/AKAP8L/ANKLE2/ARMC2/ATR/ATXN7/BANF1/BAZ2A/BEND3/BIN1/BROX/CCDC146/CDK1/CELF3/CFAP44/CHEK1/CHMP1A/CHMP1B/CHMP2A/CHMP2B/CHMP3/CHMP4B/CHMP4C/CHMP5/CHMP6/CHMP7/CTDNEP1/DCTN1/DDX11/DMPK/DYRK3/EMD/EMG1/EPC1/ETS1/FXR1/GOLM1/GPER1/H3-3A/H3-3B/HABP4/HIPK2/HMGB2/KAT5/KDM3A/LEMD2/LMNA/LMNB1/LMNB2/LPIN1/NDC1/NEAT1/NECTIN2/NEK6/NEMP1/NOLC1/NSFL1C/NUMA1/NUP107/NUP133/NUP153/NUP155/NUP205/NUP…	128
GO:0046034	ATP metabolic process	181/11247	228/18986	0.8	1.3	6.2	6.6e-11	1.9e-09	1.3e-09	ABCC6/ABCC9/ADPGK/AK1/AK2/AK4/AK5/ALDOA/ALDOC/ANTKMT/APP/ARL2/ARNT/ATP1B1/ATP5F1A/ATP5F1B/ATP5F1C/ATP5F1D/ATP5F1E/ATP5F1EP2/ATP5IF1/ATP5MC1/ATP5MC2/ATP5MC3/ATP5ME/ATP5MF/ATP5MG/ATP5MGL/ATP5MJ/ATP5MK/ATP5PB/ATP5PD/ATP5PF/ATP5PO/ATP6V1A/ATP6V1B2/ATPSCKMT/BAD/BEND3/BLOC1S6/BPGM/CLPX/COL6A1/COX11/CTNS/DDIT4/DHTKD1/DMAC2L/DNAJC30/DNM1L/EIF6/ENO1/ENO2/ENO3/ENO4/ENPP1/EP300/FIGNL1/FIS1/FKRP/FLCN/FOXK1/F…	181
GO:0045859	regulation of protein kinase activity	316/11247	427/18986	0.7	1.2	6.3	7.8e-11	2.2e-09	1.5e-09	ABI1/ABL1/ACTB/ADAM17/ADAM9/ADAR/ADARB1/ADCY8/ADRA2C/AIDA/AKT1/AKT1S1/ALS2/APC/ARHGEF5/AXIN1/BCCIP/BLM/BMP2/C5AR1/CAB39/CACUL1/CALM1/CALM2/CALM3/CAMK1/CAMKK2/CARD10/CAV1/CCDC88A/CCN1/CCND1/CCND3/CCNE2/CCNG1/CCNK/CCNT1/CCNT2/CCNY/CCNYL1/CCR7/CD24/CDC25A/CDC25C/CDC37/CDC6/CDK12/CDK5R1/CDK5RAP1/CDK5RAP3/CDKN1A/CDKN1B/CDKN1C/CDKN2C/CDKN2D/CDKN3/CEACAM1/CEMIP/CENPE/CEP43/CEP85/CHMP6/CHORDC1/CHP1/CIB1/…	316
GO:0010821	regulation of mitochondrion organization	99/11247	114/18986	0.9	1.5	6	1e-10	2.8e-09	2e-09	ACAA2/ADCK1/AKT1/ATP13A2/ATP5IF1/AURKA/BAD/BAK1/BAX/BBC3/BCL2L1/BCL2L11/BCL2L2/BID/BIK/BMF/BNIP3/BOK/CHCHD10/CLU/CYRIB/DDHD1/DDHD2/DNM1L/ENDOG/EP300/FAM162A/FXN/FZD9/GCLC/GHITM/GOLPH3/GPER1/GSK3A/GSK3B/HIP1R/HSPA1A/HUWE1/IER3/IGF1/INF2/LMNA/LRRK2/MAPT/MARCHF5/MCU/MFF/MICU1/MIEF1/MIEF2/MLLT11/MOAP1/MPV17L/MTCH2/MUL1/MYO19/NOL3/OMA1/OPA1/PARL/PGAM5/PID1/PINK1/PLAUR/PLD6/PMAIP1/PPARG/PPIF/PRELID1/PS…	99
GO:0005996	monosaccharide metabolic process	203/11247	262/18986	0.8	1.3	6.1	2.7e-10	7e-09	4.9e-09	ACACB/ACADM/ADIPOR1/ADPGK/AKR1A1/AKR1B1/AKT1/AKT2/ALDOA/ALDOC/ARPP19/ATF3/ATF4/B3GLCT/B4GALT1/BAD/BCKDK/BRAT1/C1QTNF1/C1QTNF12/CHST15/CLK2/CLSTN3/CPT1A/CRTC2/CRY1/DCXR/DDB1/DGKQ/DHDH/DLAT/DYRK2/ENO1/ENO2/ENO3/EP300/EPM2AIP1/ERO1A/ERRFI1/FABP5/FBN1/FGGY/FKRP/FOXK1/FOXK2/FOXO1/FPGT/FUCA1/FUCA2/FUOM/FUT10/FUT2/FUT4/FUT8/G6PC3/G6PD/GAA/GALE/GALK1/GALK2/GALM/GAPDH/GCLC/GDPGP1/GLB1/GLB1L/GLB1L2/GLYCTK/…	203
GO:0098727	maintenance of cell number	153/11247	190/18986	0.8	1.4	6	2.7e-10	7.1e-09	4.9e-09	ACTB/ACTL6A/ARID1A/ARID4A/ARID4B/ASPM/BCL7A/BCL7B/BCL7C/BCL9/BCL9L/BICRA/BICRAL/BMPR1A/BRAF/BRD9/BRMS1/BRMS1L/CDC73/CDH2/CNOT1/CNOT2/CNOT3/CTNNB1/CTR9/CUL4A/DDX6/DIS3L2/DPF2/EIF4E/EIF4ENIF1/ELAVL1/EOMES/ESRRB/EZH2/FANCC/FANCD2/FOXO1/FOXO3/FUT10/FZD7/GATA2/GNL3/HDAC1/HDAC2/HES1/HMGA2/HNF1B/HOOK3/IGF1/IGF2BP1/ING1/ING2/JAG1/KAT2A/KDM2B/KDM3A/KDM4C/KLF10/KLF4/LBH/LDB1/LDB2/LEO1/LIF/LOXL2/LRP5/LSM1/M…	153
GO:0000422	autophagy of mitochondrion	99/11247	115/18986	0.9	1.5	5.9	3.1e-10	8.1e-09	5.6e-09	ABI2/AMBRA1/ARFIP2/ARHGAP26/ATG10/ATG12/ATG13/ATG14/ATG2A/ATG2B/ATG3/ATG4A/ATG4B/ATG4C/ATG4D/ATG5/ATG7/ATP13A2/ATP5IF1/BECN1/BNIP3/BNIP3L/CAMKK2/CDC37/CERS1/CISD2/CLEC16A/CSNK2A2/CTSK/CTTN/DELE1/DNM1L/EIF2AK1/EIF2S1/FBXL4/FBXO7/FBXW7/FKBP8/FUNDC1/FUNDC2/FZD5/GABARAP/GABARAPL1/GABARAPL2/GBA1/GSK3A/HAX1/HDAC6/HIF1A/HTRA2/HTT/HUWE1/LRBA/MAP1LC3B/MAP1LC3B2/MARK2/MFN2/MUL1/NIPSNAP1/NIPSNAP2/NIPSNAP3A/…	99
GO:2001233	regulation of apoptotic signaling pathway	298/11247	403/18986	0.7	1.2	6.1	3.1e-10	8.1e-09	5.6e-09	AATF/ACAA2/ACKR3/ACVR1/AKT1/APAF1/APP/AR/ARHGEF2/ARMC10/ASAH2/ATAD5/ATF3/ATF4/BAD/BAG5/BAK1/BAX/BBC3/BCAP31/BCL10/BCL2/BCL2L1/BCL2L11/BCL2L2/BCLAF1/BDKRB2/BDNF/BECN1/BID/BIRC6/BMI1/BMP4/BMPR1B/BOK/BRCA1/CAAP1/CASP2/CAV1/CCAR2/CD44/CDKN2D/CFLAR/CLU/CRADD/CREB3/CREB3L1/CSNK2A1/CSNK2A2/CTH/CTNNA1/CTNNB1/CTSC/CTSH/CTSK/CTSL/CTSS/CTSV/CTTN/CX3CL1/CXCL12/CYLD/DAB2IP/DAPK2/DDIAS/DDX3X/DEDD2/DEPTOR/DNAJA…	298
GO:0019827	stem cell population maintenance	150/11247	186/18986	0.8	1.4	6	3.3e-10	8.6e-09	5.9e-09	ACTB/ACTL6A/ARID1A/ARID4A/ARID4B/ASPM/BCL7A/BCL7B/BCL7C/BCL9/BCL9L/BICRA/BICRAL/BMPR1A/BRAF/BRD9/BRMS1/BRMS1L/CDC73/CDH2/CNOT1/CNOT2/CNOT3/CTNNB1/CTR9/CUL4A/DDX6/DIS3L2/DPF2/EIF4E/EIF4ENIF1/ELAVL1/EOMES/ESRRB/FANCC/FANCD2/FOXO1/FOXO3/FUT10/FZD7/GATA2/GNL3/HDAC1/HDAC2/HES1/HMGA2/HNF1B/HOOK3/IGF2BP1/ING1/ING2/JAG1/KAT2A/KDM2B/KDM3A/KDM4C/KLF10/KLF4/LBH/LDB1/LDB2/LEO1/LIF/LOXL2/LRP5/LSM1/MCPH1/MED12…	150
GO:0032886	regulation of microtubule-based process	207/11247	269/18986	0.8	1.3	6	5.3e-10	1.3e-08	9.1e-09	ABL1/AKAP9/ALMS1/APC/APC2/ARHGEF2/ARHGEF7/ARL2/ATAT1/ATF5/ATXN7/AURKA/AURKB/BBS1/BBS2/BBS4/BICD1/BICD2/BMERB1/BORA/BORCS5/BRCA1/CAMSAP1/CAMSAP2/CAMSAP3/CCDC39/CCDC40/CCDC65/CCDC88C/CCNF/CCNL1/CCNL2/CCSAP/CDK11A/CDK11B/CDK2AP2/CDK5R1/CDK5RAP2/CDKN1B/CENATAC/CENPJ/CEP120/CEP131/CEP295/CEP70/CEP76/CEP97/CFAP20/CFAP298/CFAP69/CHMP1A/CHMP1B/CHMP2A/CHMP2B/CHMP3/CHMP4B/CHMP4C/CHMP5/CHMP6/CHMP7/CHORDC1/C…	207
GO:1902903	regulation of supramolecular fiber organization	295/11247	400/18986	0.7	1.2	6	6.3e-10	1.5e-08	1e-08	ABI2/ABITRAM/ABL1/ACTG1/ACTN2/ADD1/ADD2/ADD3/AKAP13/AKAP9/ALMS1/ALOX15/AP1AR/APC/APC2/APP/ARAP1/ARF1/ARF6/ARFGEF1/ARFIP1/ARFIP2/ARHGAP18/ARHGAP35/ARHGAP6/ARHGEF10/ARHGEF10L/ARHGEF18/ARHGEF2/ARHGEF5/ARHGEF7/ARL2/ARPC2/ARPC3/ARPC5/ARPC5L/ARPIN/ATXN7/AURKB/AVIL/BAG4/BAIAP2/BAIAP2L1/BAIAP2L2/BBS4/BIN1/BMERB1/BRAF/BRK1/C9orf72/CAMSAP1/CAMSAP2/CAMSAP3/CAPG/CAPZA1/CAPZA2/CAPZB/CARMIL1/CCDC88A/CCDC88C/CC…	295
GO:0016032	viral process	329/11247	452/18986	0.7	1.2	5.9	8.5e-10	2e-08	1.4e-08	ADAR/ADARB1/AGTR1/AKT1/ANPEP/APOBEC3C/APOBEC3F/APOBEC3H/ARK2N/ARL8B/ATG12/ATG16L1/ATG16L2/ATG5/ATP7B/AXL/BANF1/BCL2/BECN1/BICD1/BRD4/BSG/BST2/CALCOCO2/CANX/CAV1/CAV2/CBL/CCL2/CCL5/CCNK/CCNT1/CCNT2/CD46/CD55/CD81/CDHR3/CDK1/CDK9/CFL1/CHD1/CHMP1A/CHMP1B/CHMP2A/CHMP2B/CHMP3/CHMP4B/CHMP4C/CHMP5/CHMP6/CHMP7/CLDN1/CLDN6/CNOT7/CREB3/CSDE1/CSNK1A1/CTBP1/CTBP2/CTDP1/CTSB/CTSL/CXADR/DAG1/DDB1/DDX3X/DDX5/DD…	329
GO:0071214	cellular response to abiotic stimulus	255/11247	342/18986	0.7	1.3	5.8	1.5e-09	3.6e-08	2.5e-08	ACTR5/ADSS1/ADSS2/AKR1B1/AKT2/ANKRD1/ARHGEF2/ASIC1/ASIC2/ATF4/ATM/ATP1A1/ATR/AURKB/BABAM2/BAD/BAG3/BAK1/BARD1/BAX/BBC3/BCL10/BCL2L1/BDKRB2/BLM/BMF/BMP6/BNIP3/BRCA1/BRCA2/BRCC3/CAB39/CALR/CAMKMT/CAPN3/CASP1/CASP2/CASP3/CASP8/CASP8AP2/CASP9/CD40/CDC25A/CDKN1A/CERS1/CHEK1/CHEK2/CHP1/CLOCK/CNN2/COL1A1/COPS9/CRADD/CREBBP/CRY1/CRY2/CUL4A/CUL4B/DAG1/DDB1/DDB2/DDX3X/DHX36/ECT2/EEF1D/EFHD1/EGFR/EIF2AK4/EI…	255
GO:0044843	cell cycle G1/S phase transition	217/11247	287/18986	0.8	1.3	5.7	3.3e-09	7.3e-08	5e-08	ACTB/ACTL6A/ACVR1/ACVR1B/ADAM17/AKT1/AMBRA1/ANKRD17/ANXA1/APBB1/APC/APPL1/APPL2/ARID1A/ARID1B/ARID2/ATM/ATP2B4/BCAT1/BCL2/BCL7A/BCL7B/BCL7C/BID/BRD7/BTN2A2/CACUL1/CAMK2A/CASP2/CCL2/CCNA2/CCNB1/CCNB2/CCNB3/CCND1/CCND3/CCNE1/CCNE2/CCNF/CCNG1/CCNG2/CCNH/CCNI/CCNJ/CCNJL/CDC25A/CDC34/CDC6/CDC7/CDC73/CDK1/CDK10/CDK2/CDK2AP2/CDK6/CDK7/CDK8/CDKN1A/CDKN1B/CDKN2C/CDKN2D/CDKN3/CENPJ/CHEK2/CPSF3/CRADD/CRLF3/…	217
GO:0046785	microtubule polymerization	87/11247	101/18986	0.9	1.5	5.5	3.5e-09	7.8e-08	5.4e-08	ABL1/AKAP9/ARHGEF7/ARL2/BLOC1S2/CAMSAP1/CAMSAP2/CAMSAP3/CCDC57/CDK5R1/CDK5RAP2/CDKN1B/CENPJ/CEP192/CKAP5/CLASP1/CLASP2/CLIP1/CLIP3/CSNK1D/DCTN1/DIAPH3/DRG1/DYRK1A/EML2/FBXO5/FES/FKBP4/GBA2/GIT1/GOLGA2/HAUS1/HAUS2/HAUS3/HAUS4/HAUS5/HAUS6/HAUS8/HDGFL3/HSPA1A/HSPA1B/KIF21A/MAP1B/MAP2/MAP4/MAP7D3/MAPRE1/MAPRE3/MAPT/MECP2/MET/MZT1/NAV3/NDE1/NDEL1/NEDD1/NIN/NUMA1/OCLN/PAK1/PCNT/PDE4DIP/PRUNE1/PSRC1/RAC…	87
GO:0044782	cilium organization	310/11247	427/18986	0.7	1.2	5.7	4.1e-09	9e-08	6.2e-08	ABCC4/ABLIM1/ABLIM3/ACTR2/ACTR3/ADAMTS16/AHI1/AKT1/ALPK1/ARF4/ARHGAP35/ARL13B/ARL3/ARL6/ARMC2/ARMC9/ASAP1/ATAT1/ATG3/ATG5/ATMIN/ATP6V0D1/ATP6V1D/ATXN10/AURKA/AVIL/B3GLCT/B9D1/B9D2/BBIP1/BBOF1/BBS1/BBS10/BBS12/BBS2/BBS4/BBS5/BBS7/BBS9/BLOC1S6/C2CD3/CBY1/CC2D2A/CCDC103/CCDC146/CCDC28B/CCDC39/CCDC40/CCDC57/CCDC65/CCDC66/CCDC88A/CCDC88C/CCP110/CDC14A/CDC14B/CDK10/CDKL1/CDKL5/CELSR2/CENPJ/CEP120/CEP12…	310
GO:1990542	mitochondrial transmembrane transport	89/11247	104/18986	0.9	1.4	5.5	4.7e-09	1e-07	7.1e-08	ABCB7/ABCB8/AFG3L2/AIFM1/CCDC51/CHCHD4/COL6A1/CPT1A/CPT2/DNAJC19/GHITM/GRPEL1/GRPEL2/HSPA9/HSPD1/ITPR1/LETM1/LETM2/MAIP1/MCU/MCUB/MCUR1/MDH1/MDH2/MICU1/MICU2/MICU3/MPC1/MPC2/MRPL18/MRS2/PAM16/PMPCB/PNPT1/ROMO1/SELENON/SFXN1/SFXN2/SFXN3/SFXN4/SFXN5/SLC25A1/SLC25A12/SLC25A13/SLC25A15/SLC25A16/SLC25A18/SLC25A20/SLC25A21/SLC25A22/SLC25A23/SLC25A24/SLC25A26/SLC25A28/SLC25A29/SLC25A3/SLC25A33/SLC25A36/…	89
GO:1901292	nucleoside phosphate catabolic process	146/11247	184/18986	0.8	1.3	5.6	4.8e-09	1e-07	7.2e-08	ABCD1/ACAT1/ACOT7/ADA/ADPGK/ALDOA/ALDOC/AMPD3/APP/ARL2/ARNT/BPGM/CNP/COL6A1/DCTPP1/DDIT4/DERA/DHTKD1/DNPH1/DPYD/DUT/EIF6/ENO1/ENO2/ENO3/ENO4/ENPP1/ENTPD1/ENTPD2/ENTPD3/ENTPD4/ENTPD5/ENTPD6/ENTPD7/EP300/FHIT/FITM2/FKRP/FLCN/FOXK1/FOXK2/GALK1/GAPDH/GIT1/GPD1/GPI/GSK3A/HDAC4/HIF1A/HINT1/HK1/HKDC1/HPRT1/IER3/IGF1/INSR/ITPA/KAT2B/LDHA/LIPA/MBD4/MFSD8/MGAT1/MLST8/MLYCD/MTOR/NCOR1/NEIL1/NEIL2/NT5C2/NT5E…	146
GO:0032535	regulation of cellular component size	266/11247	361/18986	0.7	1.2	5.6	5e-09	1.1e-07	7.4e-08	ABCB8/ABITRAM/ABL1/ACTN2/ADD1/ADD2/ADD3/ADNP/AKT1S1/AKT3/ALOX15/ALS2/ANAPC2/ANO6/AP2M1/AQP11/ARF6/ARFGEF1/ARHGAP18/ARHGAP35/ARHGAP4/ARHGAP5/ARPC2/ARPC3/ARPC5/ARPC5L/ATP13A2/ATP7A/AVIL/BAG4/BAIAP2/BAIAP2L1/BAIAP2L2/BBS4/BDNF/BIN1/BLOC1S2/BMPR2/BORCS5/BORCS6/BORCS7/BORCS8/BRK1/CAPG/CAPZA1/CAPZA2/CAPZB/CARMIL1/CCDC51/CCR7/CDC42EP1/CDC42EP3/CDC42EP4/CDH1/CDH4/CDHR2/CDK5/CDKL5/CFL2/CHMP3/CLASP2/CLCN3/…	266
GO:0016049	cell growth	351/11247	490/18986	0.7	1.2	5.7	5.1e-09	1.1e-07	7.5e-08	ABL1/ACSL4/ACVR1B/ADAM10/ADAM15/ADAM17/ADIPOR1/ADNP/AGTR1/AKT1/ALCAM/ANAPC2/APP/ARHGAP4/ARHGEF11/ARIH2/ATAD3A/AURKA/AUTS2/BAP1/BCAR1/BCL2/BCL6/BDNF/BIN3/BLTP1/BMPR2/BRAT1/BRCA1/BST2/BTG1/C9orf72/CACNG7/CAMK2D/CAPRIN2/CCAR2/CCDC85B/CD2AP/CD38/CDA/CDC73/CDH1/CDH4/CDHR2/CDK11A/CDK11B/CDK5/CDKL5/CDKN1A/CDKN1B/CDKN2AIP/CDKN2C/CDKN2D/CEACAM1/CEP43/CGRRF1/CHPT1/CIB1/CISH/CLASP2/CLSTN1/CLSTN3/COBL/CPNE1/…	351
GO:0032869	cellular response to insulin stimulus	166/11247	213/18986	0.8	1.3	5.6	5.2e-09	1.1e-07	7.7e-08	ADIPOR1/AKT1/AKT2/AP3S1/APC/APPL1/APPL2/ATP2B1/BAIAP2/BCAR1/BCAR3/BGLAP/BLVRB/C1QTNF12/C2CD5/CAPN10/CAV2/CEACAM1/CFLAR/COL6A1/CPEB1/CPEB2/CTSD/CUL3/CYFIP1/DENND4C/ECHDC3/EEF2K/EIF4EBP2/ENPP1/EPRS1/FER/FOXO1/GAB1/GCLC/GHR/GKAP1/GNAI2/GOT1/GPLD1/GRB10/GRB14/GRB2/GSK3A/GSK3B/HDAC5/HRAS/IDE/IGF1R/IGFBP1/INHBB/INPP5K/INSIG1/INSIG2/INSR/IRS1/IRS2/KANK1/KAT2B/KBTBD2/LEP/LONP1/LPIN1/LPIN2/LPIN3/MAPK1/MAP…	166
GO:0141193	nuclear receptor-mediated signaling pathway	143/11247	180/18986	0.8	1.3	5.5	6e-09	1.3e-07	8.7e-08	ACTN4/AKR1C3/ALOX15/AR/ASXL1/ASXL2/BMAL1/BMP2/BRCA1/CALCOCO1/CALR/CARM1/CITED2/CLOCK/CNOT1/CNOT2/CNOT9/CRKL/CRY1/CRY2/CTBP2/CYP24A1/CYP26B1/CYP27B1/DAB2/DAXX/DDRGK1/DDX17/DDX5/DDX54/DHRS3/DNAAF4/DNAJA1/EGLN2/EP300/ERRFI1/ESRRA/ESRRB/ESRRG/EZH2/FABP5/FAM120B/FKBP4/FOXA1/FOXP1/GPER1/HDAC1/HDAC6/HEYL/JAK2/KANK2/KDM1A/KDM3A/KDM4C/KDM5D/KLF2/KMT2D/LATS1/LBH/LEP/LMO3/MAPK1/MED1/MN1/NCOA1/NCOA2/NCOA3/NC…	143
GO:1905897	regulation of response to endoplasmic reticulum stress	77/11247	88/18986	0.9	1.5	5.4	6e-09	1.3e-07	8.7e-08	ABCA7/AGR2/APP/AQP11/ATF6/ATF6B/ATXN3/BAG6/BAK1/BAX/BBC3/BCAP31/BCL2L1/BCL2L11/BFAR/BOK/CAV1/CLU/COPS5/CREB3/CREB3L1/CREBRF/DAB2IP/DDRGK1/DNAJB9/EIF2AK3/ERN1/ERP29/FICD/GRINA/HERPUD1/HSPA1A/HSPA5/HYOU1/LPCAT3/LRRK2/MAGEA3/MANF/MBTPS2/NCK1/NCK2/NFE2L2/NR1H2/NR1H3/OPA1/PARK7/PIGBOS1/PIK3R1/PMAIP1/PPP1R15A/PPP1R15B/PTPN1/PTPN2/RACK1/RNF185/RNFT1/RNFT2/SELENOS/SERINC3/SGTA/SIRT1/STUB1/SVIP/TMBIM6/TME…	77
GO:0042255	ribosome assembly	54/11247	58/18986	0.9	1.6	5.3	6.6e-09	1.4e-07	9.5e-08	ABT1/BOP1/BRIX1/C1QBP/DDX28/DDX3X/DHX29/DHX30/DHX37/EFL1/EIF1AX/EIF2A/EIF5/EIF5B/EIF6/ERAL1/FASTKD2/FAU/MCAT/MDN1/METTL17/MPV17L2/MRM2/MRPS2/MRPS7/MRTO4/MTERF3/MTERF4/NGRN/NIP7/NOA1/NOP53/NPM1/PRKDC/PWP2/RPL10L/RPL11/RPL24/RPL38/RPL5/RPS14/RPS15/RPS19/RPS27/RPS27L/RPS28/RPS5/RPSA/RPSA2/RRP7A/RRP7BP/RRS1/SBDS/XRCC5	54
GO:0060271	cilium assembly	290/11247	398/18986	0.7	1.2	5.6	7.1e-09	1.5e-07	1e-07	ABCC4/ABLIM1/ABLIM3/ACTR2/ACTR3/ADAMTS16/AHI1/AKT1/ALPK1/ARF4/ARHGAP35/ARL13B/ARL3/ARL6/ARMC2/ARMC9/ASAP1/ATAT1/ATG3/ATG5/ATMIN/ATP6V0D1/ATP6V1D/ATXN10/AVIL/B3GLCT/B9D1/B9D2/BBIP1/BBOF1/BBS1/BBS10/BBS2/BBS4/BBS5/BBS7/BBS9/BLOC1S6/C2CD3/CBY1/CC2D2A/CCDC103/CCDC146/CCDC28B/CCDC39/CCDC40/CCDC57/CCDC65/CCDC66/CCDC88A/CCP110/CDC14A/CDC14B/CDK10/CDKL1/CDKL5/CELSR2/CENPJ/CEP120/CEP126/CEP128/CEP131/CEP1…	290
GO:0001558	regulation of cell growth	296/11247	408/18986	0.7	1.2	5.5	1e-08	2.1e-07	1.4e-07	ABL1/ACSL4/ACVR1B/ADAM10/ADAM15/ADAM17/ADIPOR1/ADNP/AGTR1/AKT1/ANAPC2/ARHGAP4/ARHGEF11/ATAD3A/BAP1/BCAR1/BCL2/BCL6/BDNF/BLTP1/BMPR2/BRAT1/BRCA1/BST2/BTG1/CACNG7/CAMK2D/CAPRIN2/CCAR2/CCDC85B/CD38/CDA/CDC73/CDH1/CDH4/CDHR2/CDK11A/CDK11B/CDK5/CDKL5/CDKN1A/CDKN1B/CDKN2AIP/CDKN2C/CDKN2D/CEACAM1/CEP43/CGRRF1/CHPT1/CIB1/CISH/CLASP2/CLSTN1/CLSTN3/CPNE9/CRABP2/CREB3/CRK/CRKL/CRLF3/CSNK2A1/CSNK2A3/CTDP1/CT…	296
GO:0034063	stress granule assembly	35/11247	35/18986	1	1.7	4.9	1.1e-08	2.2e-07	1.5e-07	ANG/ATG5/ATXN2/ATXN2L/BECN1/BICD1/C9orf72/CAPRIN1/CIRBP/CSDE1/DAZAP2/DDX3X/DDX6/DYNC1H1/EIF2S1/FMR1/G3BP1/G3BP2/GRB7/HSF1/LSM14A/MAPT/OGFOD1/PRKAA1/PRKAA2/PRRC2C/PUM2/RPS23/STYXL1/TIA1/UBAP2L/USP10/YTHDF1/YTHDF2/YTHDF3	35
GO:0070085	glycosylation	185/11247	242/18986	0.8	1.3	5.5	1.1e-08	2.2e-07	1.5e-07	A4GALT/ABCA2/ALG1/ALG10/ALG10B/ALG11/ALG12/ALG13/ALG14/ALG2/ALG3/ALG5/ALG6/ALG8/ALG9/AQP11/ARFGEF1/B3GALNT2/B3GALT4/B3GALT5/B3GALT6/B3GALT9/B3GAT3/B3GLCT/B3GNT2/B3GNT3/B3GNT6/B4GALNT1/B4GALT1/B4GALT2/B4GALT3/B4GALT4/B4GALT5/B4GALT6/B4GALT7/B4GAT1/C1GALT1/C1GALT1C1/CHP1/CLN5/CMAS/COG1/COG2/COG3/COG4/COG5/COG6/COG7/COG8/DAD1/DDOST/DHDDS/DOLK/DOLPP1/DPAGT1/DPM1/DPM2/DPM3/DPY19L1/DPY19L3/EDEM3/ENTPD5…	185
GO:0071383	cellular response to steroid hormone stimulus	165/11247	213/18986	0.8	1.3	5.4	1.3e-08	2.5e-07	1.7e-07	ABHD2/AIFM1/AKR1C3/ANXA1/AR/ASS1/ATP1A1/ATP1A3/ATP5F1A/AXIN2/BCL2L11/BMAL1/BRCA1/CALCOCO1/CALR/CARM1/CASP9/CFLAR/CLOCK/CNOT1/CNOT2/CNOT9/CRY1/CRY2/CYP1B1/DAB2/DAXX/DDIT4/DDRGK1/DDX17/DDX5/DDX54/DNAAF4/DNAJA1/EDN1/EGFR/EGLN2/EIF4E/EP300/ERRFI1/ESRRA/ESRRB/ESRRG/FBXO32/FECH/FKBP4/FOXA1/FOXO3/FOXP1/GPER1/GSK3A/HDAC1/HDAC6/HEYL/HNRNPU/HSPA1A/HSPA1B/HSPA8/IGF1R/JAK2/KANK2/KDM1A/KDM3A/KDM4C/KDM5D/KLF9/…	165
GO:0002262	myeloid cell homeostasis	144/11247	183/18986	0.8	1.3	5.4	1.7e-08	3.3e-07	2.3e-07	ABCB10/ACIN1/ACVR1B/ACVR2A/ADAM17/ADAR/ALAS1/ANKRD54/ANXA1/ARID4A/ARNT/ATP5IF1/AXL/B2M/BAK1/BAP1/BAX/BBIP1/BBS4/BCL2L11/BCL6/BMP4/BPGM/BRD1/CASP3/CDIN1/CDK5RAP3/CDK6/CEBPG/CFLAR/CHMP5/CITED2/CSF1/DIAPH3/DMTN/DNASE2/DYRK3/EPAS1/ERCC2/ETS1/FAM210B/FANCC/FECH/FLVCR1/FOXO3/G6PD/GATA2/GATA3/GPI/HCAR2/HDAC6/HEATR3/HIF1A/HIPK2/HMGB1/HMGB2/HMOX1/HOXA5/HOXB6/HSCB/HSPA1A/HSPA1B/HSPA9/ID2/INHA/INPP5D/IREB2/…	144
GO:0007015	actin filament organization	332/11247	465/18986	0.7	1.2	5.4	2.3e-08	4.4e-07	3e-07	ABI1/ABI2/ABITRAM/ABL1/ACTG1/ACTN1/ACTN2/ACTR2/ACTR3/ADD1/ADD2/ADD3/AIF1L/ALDOA/ALMS1/ALOX15/ANG/AP1AR/ARAP1/ARF1/ARF6/ARFGEF1/ARFIP1/ARFIP2/ARHGAP12/ARHGAP17/ARHGAP18/ARHGAP35/ARHGAP6/ARHGEF10/ARHGEF10L/ARHGEF18/ARHGEF2/ARHGEF5/ARPC1A/ARPC1B/ARPC2/ARPC3/ARPC4/ARPC5/ARPC5L/ARPIN/ARRB1/AVIL/BAG4/BAIAP2/BAIAP2L1/BAIAP2L2/BBS4/BCAR1/BCL2/BIN1/BIN3/BLOC1S6/BRAF/BRK1/C9orf72/CALD1/CAP1/CAP2/CAPG/CAPZA…	332
GO:0016055	Wnt signaling pathway	339/11247	476/18986	0.7	1.2	5.4	2.6e-08	4.8e-07	3.3e-07	ABL1/ADGRA2/ADNP/ALPK2/AMFR/AMOTL1/AMOTL2/APC/APC2/APP/ARHGEF19/ARL6/ASPM/ATP6AP2/AXIN1/AXIN2/BAMBI/BARX1/BBIP1/BBS4/BCL7B/BCL9/BCL9L/BICC1/BMAL1/BMP2/BRD7/BTRC/C12orf43/CALCOCO1/CAPRIN2/CAV1/CBY1/CCAR2/CCDC88C/CCND1/CCNE1/CCNY/CCNYL1/CD24/CDC73/CDH2/CELSR1/CELSR2/CELSR3/CHD8/COL1A1/COL6A1/CPE/CRBN/CSNK1A1/CSNK1D/CSNK1E/CSNK1G1/CSNK1G2/CSNK1G3/CSNK2A1/CSNK2A2/CTDNEP1/CTHRC1/CTNNB1/CTNNBIP1/CTNND1…	339
GO:0150115	cell-substrate junction organization	87/11247	103/18986	0.8	1.4	5.2	2.7e-08	5e-07	3.5e-07	ABL1/ACTG1/ACTN1/ACTN2/AJUBA/ARF6/ARHGAP6/ARHGEF7/BCL2/BCR/CAMSAP3/CLASP1/CLASP2/COL16A1/COL17A1/CORO1C/CORO2B/CTTN/DAPK3/DLC1/DMTN/DST/DUSP22/DUSP3/EFNA5/EPB41L5/FERMT2/FMN1/FN1/GREM1/IQSEC1/ITGA2/ITGA5/ITGA6/ITGB1BP1/ITGB3/ITGB4/LAMA3/LAMC1/LAMTOR2/LDB1/LIMCH1/LIMS1/MACF1/MAP4K4/MAPRE2/MMP14/NRP1/PEAK1/PHLDB2/PIK3R1/PIP5K1A/PLEC/POLDIP2/PPM1F/PRICKLE1/PTEN/PTK2/PTK2B/PTPRA/PTPRJ/PTPRK/RAB8B/RAC…	87
GO:0090148	membrane fission	43/11247	45/18986	1	1.6	5	2.8e-08	5.2e-07	3.6e-07	CHMP1A/CHMP1B/CHMP2A/CHMP2B/CHMP3/CHMP4B/CHMP4C/CHMP5/CHMP6/CHMP7/CORO1C/DNM1/DNM1L/DNM2/EXOC1/EXOC2/EXOC3/EXOC4/EXOC5/EXOC6/EXOC6B/EXOC7/EXOC8/HGS/MVB12A/MVB12B/SH3GLB1/SLC25A46/SNF8/SPAST/STAM/STAM2/TMCC1/TSG101/UBAP1/VPS25/VPS28/VPS36/VPS37A/VPS37C/VPS37D/VPS4A/VPS4B	43
GO:1902459	positive regulation of stem cell population maintenance	46/11247	49/18986	0.9	1.6	4.9	4.6e-08	8.1e-07	5.6e-07	ACTB/ACTL6A/ARID1A/ARID4A/ARID4B/BCL7A/BCL7B/BCL7C/BICRA/BICRAL/BRD9/BRMS1/BRMS1L/DPF2/ESRRB/HDAC1/HDAC2/ING1/ING2/KDM2B/LBH/NCOA3/OGT/PHF10/RBBP4/RBBP7/REST/SAP130/SAP30/SAP30L/SIN3A/SINHCAF/SIRT6/SMARCA2/SMARCA4/SMARCB1/SMARCC1/SMARCD1/SMARCE1/SS18/SUDS3/TEAD4/TET1/TP63/YAP1/ZNF322	46
GO:0032868	response to insulin	206/11247	276/18986	0.7	1.3	5.2	4.9e-08	8.6e-07	5.9e-07	ADIPOR1/ADM/AKT1/AKT2/AP3S1/APC/APPL1/APPL2/ATP2B1/BAIAP2/BCAR1/BCAR3/BGLAP/BLVRB/C1QTNF12/C2CD5/CAD/CAPN10/CAT/CAV2/CD2AP/CEACAM1/CFLAR/COL1A1/COL6A1/CPEB1/CPEB2/CRY1/CRY2/CTSD/CTSK/CUL3/CYFIP1/DENND4C/ECHDC3/EEF2K/EIF4EBP2/EIF6/ENPP1/EPM2AIP1/EPRS1/ERRFI1/FER/FOS/FOXO1/GAB1/GAL/GCLC/GCNT1/GHR/GKAP1/GNAI2/GOT1/GPLD1/GRB10/GRB14/GRB2/GSK3A/GSK3B/HADH/HADHA/HDAC5/HRAS/IDE/IGF1R/IGFBP1/INHBB/INPP5K…	206
GO:0006998	nuclear envelope organization	53/11247	58/18986	0.9	1.5	5	5.1e-08	8.8e-07	6.1e-07	AKAP8L/ANKLE2/ATR/BANF1/BROX/CDK1/CHMP1A/CHMP1B/CHMP2A/CHMP2B/CHMP3/CHMP4B/CHMP4C/CHMP5/CHMP6/CHMP7/CTDNEP1/DCTN1/DMPK/EMD/GPER1/LEMD2/LMNA/LMNB1/LMNB2/LPIN1/NEK6/NEMP1/NSFL1C/NUP155/NUP93/PAFAH1B1/PLK1/PRKCA/RCC1/REEP3/REEP4/SIRT2/SPAST/TARDBP/TMEM170A/TMEM201/TMEM43/TOR1A/TOR1AIP1/TOR1B/UBE2I/UBXN2A/UBXN2B/VPS4A/VPS4B/VRK1/ZMPSTE24	53
GO:0038127	ERBB signaling pathway	110/11247	136/18986	0.8	1.4	5.2	5.5e-08	9.6e-07	6.6e-07	ABL1/ABL2/ADAM17/AFAP1L2/AGR2/AKT1/AREG/BCAR1/BCAR3/BRAF/BTC/CADM1/CAMLG/CBL/CBLB/CCDC88A/CEACAM1/CHMP6/CNOT9/CPNE3/CUL5/DAB2IP/DGKD/DUSP3/EFEMP1/EGF/EGFR/EPGN/ERBB2/ERBB3/ERBB4/ERBIN/EREG/ERRFI1/FER/GAB1/GAREM1/GPER1/GPRC5A/GRB2/GRB7/HAP1/HBEGF/HIP1/HIP1R/IQGAP1/ITGA1/KIF16B/LGMN/MAP2K1/MAP2K2/MAPK1/MAPK3/MVB12A/MVB12B/MVP/NCK2/NEU3/NPR2/NRG1/NRG4/NUP62/PDPK1/PIK3C2A/PIK3CA/PLAUR/PLCE1/PLCG1/PRI…	110
GO:0008637	apoptotic mitochondrial changes	90/11247	108/18986	0.8	1.4	5.1	5.9e-08	1e-06	7e-07	ACAA2/AIFM2/AKT1/ATF2/ATG3/ATP5IF1/BAD/BAK1/BAX/BBC3/BCL2/BCL2A1/BCL2L1/BCL2L10/BCL2L11/BCL2L2/BID/BIK/BLOC1S2/BMF/BNIP3/BNIP3L/BOK/CAMK2A/CCAR2/CHCHD10/CLU/DNM1L/ERBB4/EYA2/FAM162A/FXN/FZD9/GCLC/GCLM/GGCT/GHITM/GPER1/GSK3A/GSK3B/HIP1R/HSPA1A/HSPD1/IER3/IFI27L1/IFI27L2/IFIT2/IGF1/JTB/LMNA/MCL1/MLLT11/MOAP1/MPV17L/MUL1/NAIF1/NOL3/NPTX1/OPA1/PARL/PIM2/PINK1/PLAUR/PMAIP1/PPIF/PPP2CB/PRELID1/PSMD10/P…	90
GO:0006406	mRNA export from nucleus	65/11247	74/18986	0.9	1.5	5	6.7e-08	1.1e-06	7.8e-07	AGFG1/AKAP8L/ALKBH5/ALYREF/CASC3/CHTOP/DDX19A/DDX19B/DDX39A/DDX39B/EIF4A3/EIF4E/ENY2/FMR1/FYTTD1/GLE1/HHEX/HNRNPA2B1/IWS1/MAGOH/MAGOHB/MCM3AP/NCBP1/NCBP2/NCBP3/NEAT1/NSUN2/NUP107/NUP133/NUP155/NUP160/NUP214/NUP85/NUP88/NUP93/NXF1/NXT1/NXT2/PABPN1/PCID2/RAE1/RBM15B/RBM8A/SARNP/SEM1/SETD2/SMG1/SMG5/SMG6/SMG7/SRSF3/SUPT6H/THOC1/THOC2/THOC3/THOC5/THOC6/THOC7/TPR/UPF1/UPF2/WNK1/XPO1/YTHDC1/ZC3H11B	65
GO:0032956	regulation of actin cytoskeleton organization	256/11247	352/18986	0.7	1.2	5.2	7e-08	1.2e-06	8.2e-07	ABI2/ABITRAM/ABL1/ABL2/ACTG1/ACTN2/ADD1/ADD2/ADD3/AKAP13/ALMS1/ALOX15/AP1AR/ARAP1/ARAP3/ARF1/ARF6/ARFGEF1/ARFIP1/ARFIP2/ARHGAP17/ARHGAP18/ARHGAP35/ARHGAP44/ARHGAP6/ARHGEF10/ARHGEF10L/ARHGEF16/ARHGEF18/ARHGEF19/ARHGEF26/ARHGEF5/ARPC2/ARPC3/ARPC5/ARPC5L/ARPIN/AVIL/BAG4/BAIAP2/BAIAP2L1/BAIAP2L2/BBS4/BCAS3/BIN1/BRAF/BRK1/BST1/BST2/C9orf72/CAPG/CAPN10/CAPZA1/CAPZA2/CAPZB/CARMIL1/CCDC88A/CCN2/CCR7/CD2A…	256
GO:0045185	maintenance of protein location	80/11247	95/18986	0.8	1.4	5	1.3e-07	2.1e-06	1.4e-06	AKT1/ANK3/ANKRD13C/ARL2/BARD1/BBS4/CAV1/CCDC22/CCDC88A/CDK5/CHCHD10/CIZ1/COPS9/CREB3/DAND5/DBN1/DZIP1/FAF1/FBN1/FBN2/FKRP/FLNA/G3BP2/GET4/GOLPH3/GPAA1/GSN/HK1/HNRNPU/HSPA5/IGSF11/INSIG1/INSIG2/KDELR1/KDELR2/KDELR3/LATS1/LTBP1/MAD1L1/MORC3/NBL1/NFKBIA/NFKBIE/OS9/PARK7/PINK1/PKP2/PML/PSMD10/RANGAP1/RBCK1/RER1/SCIN/SKP1/SORL1/SP100/SRGN/SRI/SUN1/SUN2/SUPT7L/SYNE1/TAF3/TAF8/TMED2/TMSB10/TMSB15B/TMSB1…	80
GO:0006486	protein glycosylation	169/11247	223/18986	0.8	1.3	5.1	1.3e-07	2.1e-06	1.5e-06	A4GALT/ABCA2/ALG1/ALG10/ALG10B/ALG11/ALG12/ALG13/ALG14/ALG2/ALG3/ALG5/ALG6/ALG8/ALG9/AQP11/ARFGEF1/B3GALNT2/B3GALT4/B3GALT5/B3GALT6/B3GALT9/B3GAT3/B3GLCT/B3GNT2/B3GNT3/B3GNT6/B4GALT1/B4GALT2/B4GALT3/B4GALT4/B4GALT5/B4GALT6/B4GALT7/B4GAT1/C1GALT1/C1GALT1C1/CHP1/COG3/COG7/DAD1/DDOST/DHDDS/DOLK/DOLPP1/DPAGT1/DPM1/DPM2/DPM3/DPY19L1/DPY19L3/EDEM3/ENTPD5/EOGT/EXT1/EXT2/EXTL3/FKRP/FKTN/FUT10/FUT11/FUT2/…	169
GO:0043413	macromolecule glycosylation	169/11247	223/18986	0.8	1.3	5.1	1.3e-07	2.1e-06	1.5e-06	A4GALT/ABCA2/ALG1/ALG10/ALG10B/ALG11/ALG12/ALG13/ALG14/ALG2/ALG3/ALG5/ALG6/ALG8/ALG9/AQP11/ARFGEF1/B3GALNT2/B3GALT4/B3GALT5/B3GALT6/B3GALT9/B3GAT3/B3GLCT/B3GNT2/B3GNT3/B3GNT6/B4GALT1/B4GALT2/B4GALT3/B4GALT4/B4GALT5/B4GALT6/B4GALT7/B4GAT1/C1GALT1/C1GALT1C1/CHP1/COG3/COG7/DAD1/DDOST/DHDDS/DOLK/DOLPP1/DPAGT1/DPM1/DPM2/DPM3/DPY19L1/DPY19L3/EDEM3/ENTPD5/EOGT/EXT1/EXT2/EXTL3/FKRP/FKTN/FUT10/FUT11/FUT2/…	169
GO:0045839	negative regulation of mitotic nuclear division	53/11247	59/18986	0.9	1.5	4.8	2.1e-07	3.3e-06	2.2e-06	APC/ATM/AURKAIP1/AURKB/BIRC5/BMP4/BUB1/BUB1B/BUB3/CCNB1/CDC20/CDCA8/CDK5RAP2/CENPF/CHEK1/DUSP1/DYNC1LI1/FBXO5/GEN1/HASPIN/IK/INCENP/KLHL22/KNL1/KNTC1/LCMT1/MAD1L1/MAD2L1/MAD2L1BP/MAD2L2/MTBP/NDC80/NME6/NUF2/PCID2/PLK1/PSMG2/RAD21/SKA1/SKA3/SPC24/SPC25/SPDL1/TOM1L1/TOM1L2/TPR/TRIP13/TTK/XRCC3/ZNF207/ZW10/ZWILCH/ZWINT	53
GO:0046434	organophosphate catabolic process	181/11247	242/18986	0.7	1.3	5	2.4e-07	3.7e-06	2.6e-06	ABCD1/ABHD12/ABHD12B/ABHD16A/ABHD6/ACAT1/ACOT7/ADA/ADPGK/ALDOA/ALDOC/AMPD3/APOC1/APP/ARL2/ARNT/BPGM/CNP/COL6A1/DCTPP1/DDIT4/DERA/DHTKD1/DNPH1/DPYD/DUT/EIF6/ENO1/ENO2/ENO3/ENO4/ENPP1/ENTPD1/ENTPD2/ENTPD3/ENTPD4/ENTPD5/ENTPD6/ENTPD7/EP300/FHIT/FITM2/FKRP/FLCN/FOXK1/FOXK2/GALK1/GAPDH/GDE1/GDPD1/GIT1/GPCPD1/GPD1/GPD1L/GPI/GSK3A/HDAC4/HIF1A/HINT1/HK1/HKDC1/HPRT1/IDH1/IER3/IGF1/INPP5F/INSR/ITPA/KAT2B/L…	181
GO:0040029	epigenetic regulation of gene expression	216/11247	295/18986	0.7	1.2	4.9	3.1e-07	4.6e-06	3.2e-06	ALKBH1/ALKBH4/APEX1/APOBEC2/APOBEC3C/APOBEC3F/APP/ARB2A/ARID1A/ARID1B/ARID4A/ARID4B/ASH2L/ATAD2/ATAD2B/ATF2/ATF7IP/ATF7IP2/ATRX/AXIN1/BAZ1A/BAZ2A/BCL6/BEND3/BMI1/BRCA1/BRD7/CBX1/CBX3/CBX5/CDK2/CDKN2B-AS1/CDYL/CENPV/CGGBP1/CHEK1/CIZ1/CREBZF/CTCF/CTR9/DCAF13/DDB1/DIRAS3/DNMT1/DNMT3A/DOT1L/DPY30/DYRK1A/EED/EHMT1/EHMT2/EP300/EPC1/EZH1/EZH2/FKBP6/GLMN/GLYR1/GSK3A/H1-0/H2AC13/H2AC18/H2AC19/H2AC20/H2AC2…	216
GO:0098732	macromolecule deacylation	52/11247	58/18986	0.9	1.5	4.7	3.2e-07	4.7e-06	3.3e-06	ABHD10/ABHD12/ABHD13/ABHD17A/ABHD17B/ABHD17C/BEX4/BRMS1/CCAR2/CPT1C/DESI1/DESI2/DR1/DYRK1A/EP300/FLNA/FNTA/HDAC1/HDAC10/HDAC3/HDAC4/HDAC6/HDAC7/KAT14/KAT2A/KAT2B/LYPLA1/LYPLA2/LYPLAL1/MAPT/MBIP/NDN/NNMT/PPT1/PPT2/PRKAA1/PRKAA2/SGF29/SIRT1/SIRT2/SIRT3/SIRT5/SIRT6/SIRT7/SPRED1/SPRED2/TADA2A/TADA3/TPPP/WDR5/YEATS2/ZZZ3	52
GO:0007044	cell-substrate junction assembly	80/11247	96/18986	0.8	1.4	4.8	3.2e-07	4.8e-06	3.3e-06	ABL1/ACTG1/ACTN1/ACTN2/AJUBA/ARHGAP6/ARHGEF7/BCL2/BCR/CAMSAP3/CLASP1/CLASP2/COL16A1/COL17A1/CORO1C/CORO2B/CTTN/DAPK3/DLC1/DMTN/DST/DUSP22/DUSP3/EFNA5/EPB41L5/FERMT2/FMN1/FN1/GREM1/ITGA2/ITGA5/ITGA6/ITGB1BP1/ITGB3/ITGB4/LAMA3/LAMC1/LDB1/LIMCH1/LIMS1/MACF1/MAP4K4/MMP14/NRP1/PEAK1/PHLDB2/PIP5K1A/PLEC/POLDIP2/PPM1F/PTEN/PTK2/PTK2B/PTPRA/PTPRJ/PTPRK/RAC1/RCC2/RHOA/RHOD/ROCK1/ROCK2/S100A10/SDC4/SFRP1/S…	80
GO:0044272	sulfur compound biosynthetic process	140/11247	182/18986	0.8	1.3	4.9	3.4e-07	4.9e-06	3.4e-06	ACACA/ACACB/ACAT1/ACLY/ACOT7/ACSF3/ACSL1/ACSL3/ACSL4/ACSS1/ACSS2/ADI1/AKR1A1/APIP/B3GALT6/B3GAT3/B3GNT2/B3GNT3/B4GALT4/B4GAT1/BCKDK/CBR4/CBS/CHAC1/CHAC2/CHPF/CHPF2/CHST11/CHST12/CHST14/CHST15/CHST3/CHST6/CHST7/CHSY1/COASY/CSAD/CSGALNACT1/CSGALNACT2/CTH/CTNNB1/DCAKD/DIP2A/DLAT/DLD/DSE/DSEL/ELOVL1/ELOVL2/ELOVL5/ELOVL6/ELOVL7/ENOPH1/EXT1/EXT2/EXTL2/EXTL3/FASN/FMO1/GCDH/GCLC/GCLM/GGT1/GGT2P/GGT3P/GGT…	140
GO:0030218	erythrocyte differentiation	110/11247	139/18986	0.8	1.3	4.8	4.8e-07	6.8e-06	4.7e-06	ABCB10/ACIN1/ACVR1B/ACVR2A/ADAR/ALAS1/ANKRD54/ARID4A/ARNT/ATP5IF1/B2M/BAP1/BCL6/BMP4/BPGM/BRD1/CASP3/CDIN1/CDK5RAP3/CDK6/CEBPG/CFLAR/CHMP5/CITED2/DIAPH3/DMTN/DNASE2/DYRK3/EPAS1/ERCC2/ETS1/FAM210B/FECH/FLVCR1/FOXO3/G6PD/GATA2/GATA3/HDAC6/HEATR3/HIF1A/HIPK2/HMGB2/HOXA5/HSCB/HSPA1A/HSPA1B/HSPA9/ID2/INHA/INPP5D/ISG15/JAK2/JMJD6/KLF13/KLF2/KMT2E/L3MBTL3/LDB1/LYAR/LYN/MAEA/MAPK14/MB/MED1/MFHAS1/NCAPG2/…	110
GO:0051348	negative regulation of transferase activity	145/11247	190/18986	0.8	1.3	4.8	4.9e-07	6.9e-06	4.8e-06	ABL1/ADAR/ADARB1/AIDA/AKT1/AKT1S1/APC/BAG2/BAG5/BANF1/BMP2/CAV1/CDK5RAP1/CDK5RAP3/CDKN1A/CDKN1B/CDKN1C/CEACAM1/CEP43/CEP85/CHMP6/CHORDC1/CHP1/CORO1C/DAB2IP/DEPTOR/DNAJA1/DNAJA3/DTX3L/DUSP1/DUSP10/DUSP19/DUSP22/DUSP3/DUSP7/EIF4A2/EPHB2/ERRFI1/FBXO5/GADD45A/GBA1/GNAQ/GPRC5A/GSK3A/GSK3B/GSKIP/GSTP1/HEG1/HEXIM2/HHEX/HIPK3/HNRNPU/HSPB1/HYAL2/INPP5K/IPO5/IPO7/IRS2/ITGB1BP1/KAT2B/LATS1/LATS2/LIMK1/LRP5/…	145
GO:0051345	positive regulation of hydrolase activity	239/11247	331/18986	0.7	1.2	4.8	5e-07	7e-06	4.8e-06	ABR/ADAP1/ADAP2/AGRN/AGTR1/AIFM1/AKT1/ALS2/ANP32B/APAF1/APC2/APH1A/APH1B/APOH/ARAP1/ARAP3/ARHGAP11A/ARHGAP17/ARHGAP42/ARHGAP44/ARHGAP6/ARHGEF10/ARHGEF16/ARHGEF7/ARL6IP5/ASAP1/ASAP2/ASPH/ATP2A3/BAD/BAK1/BBC3/BCAR3/BCL10/BCL2L10/BCL2L11/BCL2L13/BCR/BMP2/BOK/CALM1/CALM2/CALM3/CARD8/CASC2/CASP1/CASP8/CASP8AP2/CASP9/CAV2/CCDC125/CCL5/CDKL5/CHN1/CLDN3/CLDN4/COL4A3/CORO1C/CRADD/CREB3/CTSD/CTSH/CYFIP2/DA…	239
GO:0070849	response to epidermal growth factor	44/11247	48/18986	0.9	1.5	4.6	5.9e-07	8.2e-06	5.7e-06	AKT1/BAG4/BAIAP2/BECN1/BLOC1S6/CAD/CFLAR/COL1A1/DAB2/DAB2IP/DUSP22/DUSP3/EEF1A1/EGFR/ERBB2/ERBB4/FOS/FOXC1/GAREM1/INPP5K/IQGAP1/KNSTRN/MAPK1/MAPK3/MARS1/MED1/NCL/PDE8A/PDPK1/PLCG1/PPP1R9B/PTPN11/PTPN12/SNX6/SOX9/SPG21/STAT5B/SYAP1/TPR/VIL1/ZFP36/ZFP36L1/ZFP36L2/ZPR1	44
GO:0071364	cellular response to epidermal growth factor stimulus	40/11247	43/18986	0.9	1.6	4.5	7.3e-07	1e-05	6.9e-06	AKT1/BAG4/BAIAP2/BECN1/BLOC1S6/CAD/CFLAR/COL1A1/DAB2/DAB2IP/DUSP22/DUSP3/EEF1A1/EGFR/ERBB2/ERBB4/FOS/FOXC1/GAREM1/INPP5K/IQGAP1/KNSTRN/MARS1/MED1/NCL/PDE8A/PDPK1/PLCG1/PPP1R9B/PTPN11/PTPN12/SNX6/SOX9/STAT5B/SYAP1/VIL1/ZFP36/ZFP36L1/ZFP36L2/ZPR1	40
GO:0097345	mitochondrial outer membrane permeabilization	32/11247	33/18986	1	1.6	4.4	7.3e-07	1e-05	6.9e-06	ACAA2/ATP5IF1/BAK1/BCL2L1/BID/BLOC1S2/BNIP3/BNIP3L/BOK/CHCHD10/EYA2/FZD9/GCLC/GSK3A/GSK3B/HIP1R/HSPA1A/IER3/MPV17L/MUL1/RHOT1/RHOT2/RTL10/SIVA1/SLC25A4/SLC25A5/SLC25A6/SLC35F6/TMEM102/TMEM14A/VDAC2/ZNF205	32
GO:0016311	dephosphorylation	166/11247	222/18986	0.7	1.3	4.7	7.8e-07	1.1e-05	7.4e-06	ACP1/BAG4/BMP2/BTRC/CDC14A/CDC14B/CDC25A/CDC25B/CDC25C/CDK5RAP3/CDKN3/CHP1/CTDNEP1/CTDP1/CTDSP1/CTDSP2/CTTNBP2NL/DNAJC6/DUSP1/DUSP10/DUSP11/DUSP12/DUSP14/DUSP16/DUSP18/DUSP19/DUSP22/DUSP23/DUSP26/DUSP28/DUSP3/DUSP4/DUSP5/DUSP6/DUSP7/DUSP8/DUSP9/EPHX2/EPM2A/FBXW11/FIG4/GPLD1/IGBP1/ILKAP/INPP4B/INPP5A/INPP5B/INPP5D/INPP5E/INPP5F/INPP5K/INPPL1/IQGAP1/LHPP/MTM1/MTMR1/MTMR10/MTMR11/MTMR12/MTMR14/MTMR2…	166
GO:0043604	amide biosynthetic process	134/11247	175/18986	0.8	1.3	4.7	9.5e-07	1.3e-05	8.8e-06	ACACA/ACACB/ACAT1/ACLY/ACOT7/ACSF3/ACSL1/ACSL3/ACSL4/ACSS1/ACSS2/AGK/AGMAT/ARG2/ASAH1/ASAH2/ASL/ASS1/B3GALT4/B4GALNT1/B4GALT3/B4GALT4/B4GALT5/B4GALT6/BCKDK/BLOC1S6/CARNS1/CBR4/CCN1/CERS1/CERS2/CERS4/CERS5/CERS6/CHAC1/CHAC2/CLN8/COASY/CPS1/DCAKD/DEGS1/DEGS2/DIP2A/DLAT/DLD/ELOVL1/ELOVL2/ELOVL5/ELOVL6/ELOVL7/FA2H/FASN/FH/GAL3ST1/GBA1/GCDH/GCLC/GCLM/GGT1/GGT2P/GGT3P/GGT5/GGT7/GGTLC1/GGTLC2/GGTLC3/GNE…	134
GO:0001843	neural tube closure	69/11247	82/18986	0.8	1.4	4.6	1e-06	1.3e-05	9.3e-06	ABL1/ADM/APAF1/ARHGAP35/BBS4/BCL10/BMP4/BRD2/CASP3/CC2D2A/CDK20/CELSR1/CITED2/CLUAP1/COBL/CTHRC1/DEAF1/DLC1/DVL2/FZD3/FZD6/GLMN/GRHL3/IFT122/IFT172/IFT57/KAT2A/KDM2B/KIF20B/LIAS/LMO4/MED12/MKS1/MTHFD1/MTHFD1L/MTHFR/OPA1/PFN1/PHACTR4/PLXNB2/PRICKLE1/PRKACA/PRKACB/PTCH1/RALA/RARA/RARG/RGMA/RPS7/SALL4/SCRIB/SDC4/SEC24B/SEMA4C/SETD2/SKI/SPINT2/STIL/SUFU/TGFB1/TGFB2/TMED2/TRAF6/TSC1/TSC2/TULP3/TWIST1/…	69
GO:0043001	Golgi to plasma membrane protein transport	39/11247	42/18986	0.9	1.6	4.4	1.2e-06	1.5e-05	1e-05	ACSL3/AMN/ANK3/ANXA13/ARFRP1/ASAP1/ATP2C1/BBS1/BBS2/BLZF1/CNST/CSK/GGA1/GGA2/GGA3/GOLGA4/GOLGA7/GOLPH3/GOLPH3L/KIF13A/KRT18/LYPLA1/MACF1/NSF/OPTN/PHAF1/PKDCC/PREPL/RAB10/RAB11A/RAB11FIP3/RAB26/RAB31/RAB34/RACK1/SPTBN1/SYS1/VAMP2/VAMP3	39
GO:0006090	pyruvate metabolic process	100/11247	126/18986	0.8	1.3	4.6	1.2e-06	1.6e-05	1.1e-05	ADPGK/ALDOA/ALDOC/APP/ARL2/ARNT/BCKDK/BPGM/COL6A1/DDIT4/DHTKD1/DLAT/DLD/EIF6/ENO1/ENO2/ENO3/ENO4/EP300/FAHD1/FKRP/FLCN/FOXK1/FOXK2/GALK1/GAPDH/GIT1/GPD1/GPI/HDAC4/HIF1A/HK1/HKDC1/HOGA1/IER3/IGF1/INSR/KAT2B/LDHA/LDHAL6A/LDHB/LIPA/ME1/ME2/ME3/MFSD8/MLST8/MPC2/MTOR/NCOR1/OGDH/OGT/PC/PCK2/PDHA1/PDHB/PDHX/PDK1/PDK2/PDK3/PDK4/PFKFB1/PFKFB2/PFKFB3/PFKL/PFKM/PFKP/PGAM1/PGAM4/PGK1/PGK2/PGM1/PKM/PPARA/PPP2…	100
GO:0071824	protein-DNA complex organization	192/11247	262/18986	0.7	1.2	4.7	1.2e-06	1.6e-05	1.1e-05	ANP32B/ARID1A/ARID2/ASF1A/ASF1B/ATAD2/ATAD2B/ATRX/BAZ1A/BAZ2A/BDP1/BRD2/BRF1/CABIN1/CAND1/CDC45/CDT1/CENPA/CENPC/CENPE/CENPF/CENPH/CENPI/CENPK/CENPN/CENPO/CENPP/CENPT/CENPV/CENPW/CENPX/CHAF1A/CHAF1B/CHD1/CHD2/CHRAC1/DAXX/DLGAP5/DMC1/DR1/GMNN/GRWD1/GTF2A1/GTF2A2/GTF2B/GTF2H5/H1-0/H1-10/H1-2/H1-3/H1-4/H2AC25/H2AX/H2BC11/H2BC14/H2BC15/H2BC21/H2BC6/H3-3A/H3-3B/H3C10/H3C11/H3C15/H3C6/H4C11/H4C12/H4C14…	192
GO:0016052	carbohydrate catabolic process	137/11247	180/18986	0.8	1.3	4.6	1.3e-06	1.7e-05	1.2e-05	ADPGK/AGL/ALDOA/ALDOC/APP/ARL2/ARNT/ATG12/ATG2A/ATG2B/ATG3/BAD/BPGM/CHIA/COL6A1/DDIT4/DERA/DHDH/DHTKD1/EIF6/ENO1/ENO2/ENO3/ENO4/ENOSF1/EP300/FKRP/FLCN/FOXK1/FOXK2/FUT10/FUT2/FUT4/FUT8/GAA/GABARAPL1/GALE/GALK1/GALM/GAPDH/GIT1/GK/GK5/GLB1/GLB1L/GLB1L2/GLYCTK/GM2A/GPD1/GPD2/GPI/GSK3A/HDAC4/HEXB/HIF1A/HK1/HKDC1/IDNK/IER3/IGF1/INSR/KAT2B/LCT/LDHA/LIPA/LRP5/MAN2B1/MAN2B2/MAN2C1/MANBA/MFSD8/MGAM/MLST8/M…	137
GO:0032970	regulation of actin filament-based process	279/11247	395/18986	0.7	1.2	4.7	1.4e-06	1.7e-05	1.2e-05	ABI2/ABITRAM/ABL1/ABL2/ABRACL/ACTG1/ACTN2/ADD1/ADD2/ADD3/AKAP13/AKAP9/ALMS1/ALOX15/ANK2/AP1AR/ARAP1/ARAP3/ARF1/ARF6/ARFGEF1/ARFIP1/ARFIP2/ARHGAP17/ARHGAP18/ARHGAP35/ARHGAP44/ARHGAP6/ARHGEF10/ARHGEF10L/ARHGEF16/ARHGEF18/ARHGEF19/ARHGEF26/ARHGEF5/ARPC2/ARPC3/ARPC5/ARPC5L/ARPIN/ATP2A2/AVIL/BAG4/BAIAP2/BAIAP2L1/BAIAP2L2/BBS4/BCAS3/BIN1/BRAF/BRK1/BST1/BST2/C9orf72/CAMK2D/CAPG/CAPN10/CAPZA1/CAPZA2/CAPZ…	279
GO:0044091	membrane biogenesis	60/11247	70/18986	0.9	1.4	4.5	1.4e-06	1.8e-05	1.2e-05	ANK3/ANKLE2/ANXA2/BANF1/BROX/CAV1/CAV2/CDH2/CHMP1A/CHMP1B/CHMP2A/CHMP2B/CHMP3/CHMP4B/CHMP4C/CHMP5/CHMP6/CHMP7/CLIP3/COL6A1/DMKN/EMP2/EPHB2/FLOT1/HDAC3/ILK/IQGAP1/LRP4/NLGN1/NLGN2/NLGN3/NLGN4Y/NRXN2/NSFL1C/PACSIN2/PEX11A/PEX16/PEX19/PTEN/PTPRD/RCC1/REEP3/REEP4/RFTN1/S100A10/SELENON/SERINC1/SIRT2/SPAST/SPTBN1/STX2/STX4/TLCD1/TLCD2/UBE2I/UBXN2A/UBXN2B/UGCG/VPS4A/VPS4B	60
GO:0040001	establishment of mitotic spindle localization	38/11247	41/18986	0.9	1.6	4.4	1.8e-06	2.2e-05	1.5e-05	ANKFN1/BCCIP/CDK5RAP2/CENPA/CLASP1/CLASP2/DCTN1/DYNLT1/ENKD1/ESPL1/FBXW11/GJA1/GPSM1/GPSM2/HDAC3/HTT/ITGB1/KAT5/KPNB1/MAD2L1/MAPRE1/MCPH1/MISP/NDC80/NDE1/NDEL1/NSFL1C/NUMA1/NUSAP1/PAFAH1B1/PAX6/PLK1/SAPCD2/SPDL1/SPRY1/SPRY2/UBXN2B/ZW10	38
GO:0001889	liver development	114/11247	147/18986	0.8	1.3	4.5	2e-06	2.4e-05	1.7e-05	ACADM/ACAT1/ACO2/ADA/ARF6/ARID5B/ASS1/ATF2/ATP7A/AURKA/BAAT/CAD/CADM1/CCDC39/CCDC40/CCND1/CD2AP/CDK5RAP3/CEACAM1/CEBPB/CEBPG/CFLAR/CITED2/CLDN1/COBL/CPS1/CPT1A/CSNK2A2/CUL3/E2F7/E2F8/EGFR/ELK1/ERRFI1/EZH2/FBXW7/FGL1/FPGS/GFER/GLI1/GUCD1/HES1/HLX/HNF1A/HNF1B/HNRNPD/IGF2R/IHH/ITGA2/JARID2/LIMS2/LIPA/LSR/MAN2A1/MDK/MED1/MESP1/MET/MPST/NAGLU/NF1/NKX2-8/NOTCH1/NOTCH2/NPC1/NPHP3/ONECUT2/PCK2/PCNA/PCSK9…	114
GO:0034446	substrate adhesion-dependent cell spreading	82/11247	101/18986	0.8	1.4	4.5	2e-06	2.5e-05	1.7e-05	ABL1/ACTN4/AKIP1/ANTXR1/AP1AR/ARHGEF7/ARPC2/AXL/BRAF/C1QBP/CALR/CARMIL1/CIB1/CORO1C/CRK/CRKL/DAB2/DMTN/DOCK1/DOCK5/EFNA1/EFNA5/FBLN1/FER/FERMT2/FERMT3/FGA/FGB/FGG/FLNA/FN1/FZD4/FZD7/GBP1/HAS2/ILK/ITGAV/ITGB1BP1/ITGB3/KANK1/KIF14/LAMA5/LAMB1/LAMC1/LIMS1/LIMS2/LPXN/MDK/MELTF/MICALL2/MYADM/NEDD9/NRP1/NTN4/P4HB/PARVA/PARVB/PEAK1/PIK3R1/PKP2/PREX1/PTK2/PXN/RAB1A/RAC1/RAC3/RADIL/RCC2/RHOA/RREB1/S100A10…	82
GO:0034605	cellular response to heat	59/11247	69/18986	0.9	1.4	4.4	2.1e-06	2.5e-05	1.7e-05	ATM/ATR/ATXN3/BAG3/CDKN1A/CHORDC1/CLPB/CREBBP/DAXX/DHX36/DNAJB1/DNAJB6/DNAJC2/DNAJC7/EEF1D/EIF2S1/EP300/GSK3B/HDAC2/HDAC6/HIKESHI/HMOX1/HSBP1/HSBP1L1/HSF1/HSP90AA1/HSP90AA2P/HSP90AA4P/HSP90AB1/HSP90AB2P/HSP90AB3P/HSP90AB4P/HSPA1A/HSPA1B/HSPA8/HTRA2/IER5/IRAK1/LYN/MAPKAPK2/MAPT/MTOR/NF1/PDCD6/PRKACA/PTGS2/RBBP7/SCARA5/SIRT1/SLU7/STAC/STUB1/SUMO1/TCIM/THBS1/TPR/TRPV1/VCP/YWHAE	59
GO:0035196	miRNA processing	41/11247	45/18986	0.9	1.5	4.4	2.2e-06	2.7e-05	1.8e-05	ADAR/AGO1/AGO2/AGO3/AGO4/BCDIN3D/BMP4/DDX5/DGCR8/DICER1/DROSHA/HNRNPA2B1/HOXB-AS3/LIN28B/MECP2/METTL3/NCBP1/NCBP2/NUP155/PRKRA/PUM1/PUM2/PUS10/RIPK1/SMAD1/SMAD2/SMAD3/SNIP1/SRRT/SRSF3/STAT3/TARBP2/TGFB1/TP53/TRUB1/TUT4/TUT7/ZC3H10/ZC3H7A/ZC3H7B/ZMPSTE24	41
GO:0031113	regulation of microtubule polymerization	56/11247	65/18986	0.9	1.5	4.4	2.3e-06	2.7e-05	1.9e-05	ABL1/AKAP9/ARHGEF7/ARL2/CAMSAP1/CAMSAP2/CAMSAP3/CDK5R1/CDK5RAP2/CDKN1B/CKAP5/CLASP1/CLASP2/CLIP1/CLIP3/DCTN1/DRG1/DYRK1A/EML2/FES/FKBP4/GBA2/GIT1/HAUS1/HAUS2/HAUS3/HAUS4/HAUS5/HAUS6/HAUS8/HSPA1A/HSPA1B/KIF21A/MAP1B/MAP2/MAPRE1/MAPRE3/MAPT/MECP2/MET/NAV3/NUMA1/OCLN/PAK1/PDE4DIP/PRUNE1/PSRC1/RAC1/RPS3/SKA1/SLAIN2/SNCA/STMN1/TBCD/TOGARAM1/TUBB4A	56
GO:0060606	tube closure	69/11247	83/18986	0.8	1.4	4.4	2.5e-06	3e-05	2.1e-05	ABL1/ADM/APAF1/ARHGAP35/BBS4/BCL10/BMP4/BRD2/CASP3/CC2D2A/CDK20/CELSR1/CITED2/CLUAP1/COBL/CTHRC1/DEAF1/DLC1/DVL2/FZD3/FZD6/GLMN/GRHL3/IFT122/IFT172/IFT57/KAT2A/KDM2B/KIF20B/LIAS/LMO4/MED12/MKS1/MTHFD1/MTHFD1L/MTHFR/OPA1/PFN1/PHACTR4/PLXNB2/PRICKLE1/PRKACA/PRKACB/PTCH1/RALA/RARA/RARG/RGMA/RPS7/SALL4/SCRIB/SDC4/SEC24B/SEMA4C/SETD2/SKI/SPINT2/STIL/SUFU/TGFB1/TGFB2/TMED2/TRAF6/TSC1/TSC2/TULP3/TWIST1/…	69
GO:0072523	purine-containing compound catabolic process	119/11247	155/18986	0.8	1.3	4.5	3e-06	3.5e-05	2.4e-05	ABCD1/ACAT1/ACOT7/ADA/ADPGK/ALDOA/ALDOC/AMPD3/APP/ARL2/ARNT/BPGM/COL6A1/DDIT4/DHTKD1/DNPH1/DPYD/EIF6/ENO1/ENO2/ENO3/ENO4/ENTPD4/EP300/FITM2/FKRP/FLCN/FOXK1/FOXK2/GALK1/GAPDH/GIT1/GPD1/GPI/HDAC4/HIF1A/HINT1/HK1/HKDC1/HPRT1/IER3/IGF1/INSR/ITPA/KAT2B/LDHA/LIPA/MFSD8/MLST8/MLYCD/MTOR/NCOR1/NT5C2/NT5E/NUDT1/NUDT11/NUDT13/NUDT15/NUDT16/NUDT17/NUDT18/NUDT19/NUDT4/NUDT4B/NUDT7/NUDT8/NUDT9/OGDH/OGT/PDE10A…	119
GO:0032507	maintenance of protein location in cell	58/11247	68/18986	0.9	1.4	4.4	3e-06	3.5e-05	2.4e-05	AKT1/ANK3/ANKRD13C/ARL2/BARD1/BBS4/CAV1/CCDC88A/CDK5/CHCHD10/CIZ1/DBN1/DZIP1/FKRP/GOLPH3/GPAA1/GSN/HK1/HNRNPU/HSPA5/INSIG1/INSIG2/KDELR1/KDELR2/KDELR3/MORC3/OS9/PARK7/PINK1/PKP2/PML/RANGAP1/RER1/SCIN/SKP1/SORL1/SP100/SRGN/SUN1/SUN2/SUPT7L/SYNE1/TAF3/TAF8/TMED2/TMSB10/TMSB15B/TMSB15C/TMSB4X/TMSB4Y/TOPORS/TSPO/TWF1/TWF2/TXN/VPS13A/VPS13C/VPS13D	58
GO:0034508	centromere complex assembly	29/11247	30/18986	1	1.6	4.2	3.2e-06	3.8e-05	2.6e-05	CENPA/CENPC/CENPE/CENPF/CENPH/CENPI/CENPK/CENPN/CENPO/CENPP/CENPT/CENPV/CENPW/CENPX/DLGAP5/H3-3A/H3-3B/HJURP/ITGB3BP/KNTC1/MIS12/MIS18A/NASP/POGZ/RB1/RNF4/SENP6/SUGT1/TRAPPC12	29
GO:0051347	positive regulation of transferase activity	218/11247	304/18986	0.7	1.2	4.5	3.5e-06	4e-05	2.8e-05	ABI1/ABL1/ADAM17/ADAM9/ADCY8/ADRA2C/AGTR1/AKT1/ALS2/ARHGEF5/ARRDC3/AXIN1/BMI1/BTRC/CAB39/CACUL1/CALM1/CALM2/CALM3/CAMK1/CARD10/CCDC88A/CCN1/CCND1/CCND3/CCNY/CCR7/CD24/CDC14B/CDC20/CDKN1A/CEMIP/CENPE/CHRNA7/CHTF18/CIB1/CLSPN/COPS8/DAB2IP/DBI/DDX3X/DIPK2A/DSCC1/DSTYK/DUSP19/DVL2/ECT2/EDN1/EDN3/EEF1A2/EFNA1/EGFR/EPHA4/ERBB2/EREG/ERN1/ERP29/ETAA1/EZH2/F2/FBN1/FBXW7/FERMT2/FGF2/FGFR1/FZR1/GAS6/GHR/GPR…	218
GO:0044088	regulation of vacuole organization	52/11247	60/18986	0.9	1.5	4.3	3.6e-06	4.1e-05	2.9e-05	ANXA2/ATG2A/ATM/BECN1/C9orf72/CHEK2/EFNB1/EHMT2/EPHB2/FEZ2/FLCN/FNIP1/GRN/IFT20/IFT88/LAPTM4B/LRRK2/LRSAM1/MCOLN1/MOAP1/MTM1/MTMR3/MTOR/PHF23/PIKFYVE/PINK1/PIP4K2A/PIP4K2B/PIP4K2C/PPP3CB/RAB1B/RAB3GAP1/RAB3GAP2/RAB5A/RALB/RNF5/SCARB2/SCFD1/SEC22B/SH3GLB1/SMCR8/SNX18/SNX4/SNX7/TBC1D12/TBC1D14/TMEM106B/TMEM39A/TRIM32/UBQLN2/ULK1/WDR45	52
GO:0030865	cortical cytoskeleton organization	49/11247	56/18986	0.9	1.5	4.3	3.8e-06	4.3e-05	3e-05	AKAP11/ANLN/ARF6/CALR/DLG1/ECT2/EHD2/EPB41/EPB41L1/EPB41L2/EZR/FHOD1/FHOD3/FMNL1/FMNL2/FMNL3/IKBKB/IQGAP1/IQGAP2/IQGAP3/KANK1/KCNC3/KIF21A/LLGL1/LLGL2/NCKAP1/NLGN1/PAFAH1B1/PDCD6IP/PLEC/PLS1/PPFIA1/PPFIBP1/PPP2R3C/PTK2B/RAB13/RAC1/RAC3/RACGAP1/RHOG/RHOQ/ROCK1/ROCK2/RTKN/STRIP1/TLN1/VIL1/VPS4A/WDR1	49
GO:0033059	cellular pigmentation	54/11247	63/18986	0.9	1.4	4.3	4.9e-06	5.5e-05	3.8e-05	ANKRD27/AP1B1/AP1G1/AP1M1/AP1S1/AP1S2/AP1S3/AP3B1/AP3D1/AP3M1/AP3S1/AP3S2/ARL6/BACE2/BBS2/BBS5/BBS7/BCL2/BLOC1S2/BLOC1S3/BLOC1S4/BLOC1S5/BLOC1S6/CD63/DCTN1/DCTN2/DTNBP1/GPR143/HPS1/HPS3/HPS4/HPS5/HPS6/KIF13A/LYST/MKKS/MLPH/MREG/MYO5A/PIKFYVE/PMEL/RAB11A/RAB11B/RAB1A/RAB27A/RAB29/RAB32/RAB38/SHROOM2/SHROOM3/SNAPIN/VPS33A/VPS33B/ZEB2	54
GO:0071709	membrane assembly	54/11247	63/18986	0.9	1.4	4.3	4.9e-06	5.5e-05	3.8e-05	ANK3/ANKLE2/ANXA2/BANF1/BROX/CAV1/CAV2/CDH2/CHMP1A/CHMP1B/CHMP2A/CHMP2B/CHMP3/CHMP4B/CHMP4C/CHMP5/CHMP6/CHMP7/COL6A1/DMKN/EMP2/EPHB2/FLOT1/HDAC3/ILK/IQGAP1/LRP4/NLGN1/NLGN2/NLGN3/NLGN4Y/NRXN2/NSFL1C/PACSIN2/PTEN/PTPRD/RCC1/REEP3/REEP4/RFTN1/S100A10/SIRT2/SPAST/SPTBN1/STX2/STX4/TLCD1/TLCD2/UBE2I/UBXN2A/UBXN2B/UGCG/VPS4A/VPS4B	54
GO:0170036	import into the mitochondrion	45/11247	51/18986	0.9	1.5	4.2	5.8e-06	6.4e-05	4.4e-05	AFG3L2/DNAJC19/GRPEL1/GRPEL2/HSPA9/ITPR1/MAIP1/MCU/MCUB/MCUR1/MICU1/MICU2/MICU3/MRPL18/PAM16/PNPT1/ROMO1/SFXN1/SFXN2/SFXN3/SLC25A23/SLC25A28/SLC25A33/SLC25A36/SLC25A37/SLC25A38/SLC25A39/SLC25A40/SMDT1/SPG7/TIMM17A/TIMM17B/TIMM21/TIMM23/TIMM23B/TIMM44/TIMM50/TOMM20/TOMM20L/TOMM40/TOMM7/TOMM70/TST/UCP2/VDAC1	45
GO:0140861	DNA repair-dependent chromatin remodeling	23/11247	23/18986	1	1.7	4	5.8e-06	6.4e-05	4.4e-05	APLF/ASF1A/BABAM1/BRCC3/DTX3L/HDAC3/HDGFL2/HPF1/KAT5/KDM1A/PARP2/PHF1/RNF168/RNF8/SIRT1/SIRT6/SIRT7/TRIP12/TRRAP/UBR5/UIMC1/USP3/USP51	23
GO:2000736	regulation of stem cell differentiation	69/11247	84/18986	0.8	1.4	4.3	5.9e-06	6.4e-05	4.5e-05	ABL1/BBS12/CDK12/CDK13/CDK6/CHD3/CHD4/DHX36/EIF2AK2/ESRRB/EZH2/FGF2/FOXC1/FZD1/GATAD2A/GATAD2B/GSK3B/HDAC1/HDAC2/HES1/HNRNPU/HSPA9/ITCH/JAG1/KAT5/KDM3A/KDM4C/LBH/LTBP3/MBD3/METTL3/MTA1/MTA2/MTA3/MTCH2/N4BP2L2/NELFB/NFE2L2/NKX2-5/NOTCH1/NSUN2/NUDT21/OCIAD1/PDGFRA/PRICKLE1/PRKDC/PUS7/PWP1/RBBP4/RBBP7/RBM24/REST/SETD1A/SIRT6/SLC4A11/SMYD5/SOX6/SOX9/STAT3/TBX3/TGFB2/TGFBR2/TMSB4X/TRIM6/WNT3/YAP1/YTHD…	69
GO:0051653	spindle localization	56/11247	66/18986	0.8	1.4	4.2	6.3e-06	6.9e-05	4.8e-05	ACTR2/ACTR3/ANKFN1/ASPM/BCCIP/CDK5RAP2/CENPA/CFL1/CLASP1/CLASP2/DCTN1/DYNC1H1/DYNLT1/ENKD1/ESPL1/FBXW11/GJA1/GPSM1/GPSM2/HDAC3/HTT/ITGB1/KAT5/KPNB1/LLGL1/LLGL2/MAD2L1/MAP4/MAPRE1/MCPH1/MISP/MYH9/NDC80/NDE1/NDEL1/NSFL1C/NUMA1/NUSAP1/PAFAH1B1/PAX6/PLK1/SAPCD2/SKA1/SKA2/SKA3/SPAG5/SPATA17/SPDL1/SPIRE1/SPIRE2/SPRY1/SPRY2/UBXN2B/WASL/ZBED3/ZW10	56
GO:0006739	NADP metabolic process	41/11247	46/18986	0.9	1.5	4.1	8.6e-06	9.2e-05	6.3e-05	ACACB/ALDH1L2/DCXR/DERA/FDXR/FMO1/FMO5/G6PD/H6PD/IDH1/IDH2/KCNAB2/MDH1/ME1/ME2/MLST8/MTOR/NADK/NADK2/NNT/NOCT/NOX1/NQO1/NUDT13/NUDT17/PC/PGD/PGLS/PRDX5/PRPS2/RBKS/RPE/RPEL1/RPIA/RPTOR/SHPK/TALDO1/TIGAR/TKT/TP53/TP53I3	41
GO:1901136	carbohydrate derivative catabolic process	186/11247	258/18986	0.7	1.2	4.2	1e-05	0.00011	7.5e-05	ADA/ADAMTS12/ADPGK/ALDH1A1/ALDOA/ALDOC/AMPD3/APOBEC3C/APP/ARL2/ARNT/BPGM/CD44/CDA/CDADC1/CEMIP/CEMIP2/CHIA/COL6A1/CST3/CTSL/DCTD/DCTPP1/DDIT4/DERA/DHTKD1/DPYD/DUT/EDEM1/EDEM2/EDEM3/EIF6/ENO1/ENO2/ENO3/ENO4/ENTPD4/ENTPD5/ENTPD7/EP300/FBXO17/FBXO2/FBXO27/FBXO44/FGF2/FKRP/FLCN/FOXK1/FOXK2/FUCA1/FUCA2/GALC/GALK1/GAPDH/GBA1/GBA2/GIT1/GLA/GLB1/GM2A/GNPDA1/GNPDA2/GNS/GPC1/GPD1/GPD1L/GPI/GSK3A/GUSB/HDAC4…	186
GO:0043087	regulation of GTPase activity	143/11247	193/18986	0.7	1.3	4.2	1e-05	0.00011	7.5e-05	ABR/ADAP1/ADAP2/AGRN/ALS2/APC2/ARAP1/ARAP3/ARFGEF1/ARHGAP11A/ARHGAP17/ARHGAP42/ARHGAP44/ARHGAP6/ARHGEF10/ARHGEF16/ARHGEF5/ARHGEF7/ARL2/ASAP1/ASAP2/BCAR3/BCR/CAV2/CCDC125/CDKL5/CHN1/CORO1C/CRK/DAB2IP/DENND1B/DOCK10/DOCK11/DOCK7/DOCK8/DOCK9/DVL2/DVL3/ECT2/EFNA5/EPHA2/EPHA4/EPHA5/EVI5/EZH2/F2R/F2RL1/FERMT2/FGD4/FGD6/FICD/GMIP/GNB5/GPR137B/GPSM1/GSK3B/HRAS/ITGA6/ITGB1/ITGB1BP1/LARS1/LIMS1/LRCH1/LRRK2…	143
GO:0099173	postsynapse organization	178/11247	246/18986	0.7	1.2	4.2	1.1e-05	0.00011	7.9e-05	ABHD17A/ABHD17B/ABHD17C/ABI2/ABL1/ACTB/ACTBL2/ACTG1/ACTN1/ACTN2/ADAM10/AKT1/APP/ARF1/ARF4/ARF6/ARHGAP12/ARHGAP22/ARHGAP39/ARHGAP44/ARHGEF9/ASAP1/ASIC1/ASIC2/BAIAP2/C1QL3/CAPRIN1/CAPRIN2/CBLN1/CC2D1A/CDH2/CDK5/CDK5R1/CDKL5/CFL1/CHMP2B/CHRNA7/CHRNB1/CNKSR2/CNTNAP1/CRIPT/CRK/CRKL/CTTN/CYFIP2/DBN1/DBNL/DHX36/DIP2A/DISC1/DLG1/DLG4/DLG5/DNAJA3/DOCK1/DOCK10/DOCK4/DTNBP1/DVL1/EEF2K/EFNA1/ELMO1/ENAH/EPHA4…	178
GO:0150116	regulation of cell-substrate junction organization	57/11247	68/18986	0.8	1.4	4.1	1.1e-05	0.00012	8.1e-05	ABL1/ACTG1/ARF6/ARHGAP6/CAMSAP3/CLASP1/CLASP2/COL16A1/CORO1C/DAPK3/DLC1/DMTN/DUSP22/DUSP3/EFNA5/EPB41L5/FERMT2/FMN1/GREM1/IQSEC1/ITGB1BP1/LAMTOR2/LDB1/LIMCH1/LIMS1/MACF1/MAP4K4/MAPRE2/MMP14/NRP1/PEAK1/PHLDB2/PIK3R1/POLDIP2/PPM1F/PTEN/PTK2/PTPRA/PTPRJ/RAC1/RCC2/RHOA/ROCK1/ROCK2/S100A10/SDC4/SFRP1/SLC9A1/SLK/SMAD3/SRC/THBS1/TLN1/TSC1/VCL/VEGFA/WDPCP	57
GO:0042073	intraciliary transport	43/11247	49/18986	0.9	1.5	4.1	1.3e-05	0.00013	9.1e-05	ARL3/BBS12/CEP131/CILK1/CLUAP1/DYNC2H1/DYNC2I1/DYNC2I2/DYNC2LI1/DYNLL1/DYNLT2B/IFT122/IFT140/IFT172/IFT20/IFT22/IFT25/IFT27/IFT43/IFT46/IFT52/IFT56/IFT57/IFT70A/IFT70B/IFT74/IFT80/IFT81/IFT88/KIF3B/LCA5L/PCM1/RABL2B/RPGR/SSNA1/SSX2IP/TRAF3IP1/TTC21A/TTC21B/TUB/WDPCP/WDR19/WDR35	43
GO:0048545	response to steroid hormone	239/11247	340/18986	0.7	1.2	4.2	1.3e-05	0.00013	9.2e-05	ABCA2/ABCA3/ABHD2/ADAM9/ADM/AGL/AIFM1/AKR1C3/ALAD/ANXA1/ANXA3/AR/AREG/ASS1/ATP1A1/ATP1A3/ATP5F1A/AXIN2/BCHE/BCKDHB/BCL2/BCL2L11/BGLAP/BMAL1/BMP6/BRCA1/CAD/CALCOCO1/CALR/CARM1/CASP3/CASP9/CAV1/CD38/CDKN1A/CFLAR/CLDN1/CLDN4/CLOCK/CNOT1/CNOT2/CNOT9/COL1A1/COMT/CPS1/CRY1/CRY2/CYP1B1/DAB2/DAXX/DDIT4/DDRGK1/DDX17/DDX5/DDX54/DNAAF4/DNAJA1/DSG2/EDN1/EGFR/EGLN2/EIF4E/EP300/ERRFI1/ESRRA/ESRRB/ESRRG/FBXO32/…	239
GO:0022604	regulation of cell morphogenesis	179/11247	248/18986	0.7	1.2	4.2	1.3e-05	0.00013	9.3e-05	AGO4/ALDOA/ANAPC2/ANKRD27/ANXA1/ARAP1/ARHGAP15/ARHGAP18/ARHGAP35/ARHGEF18/ARHGEF7/ARPIN/ATP10A/BAIAP2/BAMBI/BCL9L/BRWD1/BRWD3/CACNG7/CAMSAP1/CAPRIN1/CAPRIN2/CAPZB/CCL2/CD44/CDC42EP1/CDC42EP3/CDC42EP4/CDC42SE1/CDC42SE2/CDKL5/CFAP410/CFDP1/CFL1/CLDN3/CLDN4/COCH/CORO1A/CORO1B/CORO1C/CPNE9/CRK/CUL7/CUX1/CYFIP1/DAG1/DAPK3/DBN1/DHX36/DIAPH1/DLC1/DLG1/DLG4/DMTN/DNMBP/DVL1/DVL2/DVL3/EEF2K/EFNA5/EPHA4/EPH…	179
GO:0043112	receptor metabolic process	61/11247	74/18986	0.8	1.4	4.1	1.7e-05	0.00016	0.00011	ABCA2/ALS2/ANXA2/AP1AR/ARAP1/ARFGEF2/BECN1/CAMLG/CAPN1/CDK5/CHMP5/CTSD/DTX3L/ECE1/EHD3/EPS15/FURIN/FUT8/GPRASP1/INPP5F/ITCH/KIF16B/LAMTOR1/LDLR/LGMN/LMTK2/MTMR2/MVB12A/MYLIP/NEDD4/NSF/NSG1/OPTN/PCSK9/PEX1/PEX12/PEX2/PEX5/PEX6/PHETA1/PIK3R4/PLEKHA3/PLEKHJ1/PSEN1/PTPN1/PTPN2/RAB11B/RAB29/SCRIB/SH3GLB1/SMURF1/SNCA/SNX16/SNX25/SORL1/TBC1D16/TGFB1/USP9X/UVRAG/VAMP3/ZNRF3	61
GO:0051383	kinetochore organization	21/11247	21/18986	1	1.7	3.8	1.7e-05	0.00016	0.00011	CENPA/CENPC/CENPE/CENPF/CENPH/CENPK/CENPT/CENPW/CENPX/DLGAP5/KNTC1/MIS12/NDC80/NUF2/POGZ/RNF4/SENP6/SMC2/SMC4/SUGT1/TRAPPC12	21
GO:0097352	autophagosome maturation	53/11247	63/18986	0.8	1.4	4	1.9e-05	0.00018	0.00013	ATG12/ATG14/ATG5/ATP2A2/BECN1/CALCOCO2/CALM1/CHMP1A/CHMP1B/CHMP2A/CHMP2B/CHMP3/CHMP4B/CHMP4C/CHMP5/CHMP6/CHMP7/CLEC16A/EPG5/FYCO1/GABARAP/GABARAPL1/GABARAPL2/LAMP2/LIX1L/MAP1LC3B/MAP1LC3B2/MCOLN1/MFSD8/PHF23/PIK3C3/PIK3R4/RUBCN/SMCR8/SNAP29/SNAPIN/SNX14/STX17/TBC1D25/TECPR1/TMEM39A/TOM1/TSG101/UBQLN1/UBQLN4/UVRAG/VAMP8/VCP/VMP1/VPS16/VPS33A/VPS4A/VPS4B	53
GO:0031346	positive regulation of cell projection organization	253/11247	363/18986	0.7	1.2	4.1	2e-05	2e-04	0.00013	ABI2/ABL1/ABL2/ACTR2/ACTR3/ADNP/AGRN/AKIRIN1/ANAPC2/ANKRD27/ANLN/AP2A1/APBB1/APC/ARAP1/ARF6/ARHGAP35/ARHGEF7/ARPC2/ARSB/ASAP1/ATF1/ATMIN/ATP7A/AUTS2/AVIL/BAIAP2/BBS4/BDNF/BMPR2/BRAF/BRK1/CAMK1/CAMK1D/CAPRIN1/CAPRIN2/CARMIL1/CBFA2T2/CCDC88A/CCP110/CCR7/CDC42EP1/CDC42EP3/CDC42EP4/CDH4/CDKL5/CENPJ/CEP120/CEP135/CFLAR/CNTN1/COBL/CORO1B/CORO1C/CRABP2/CROCC/CUL7/CUX1/CX3CL1/CXCL12/CYFIP1/DAB2IP/DBN1/DD…	253
GO:0045070	positive regulation of viral genome replication	29/11247	31/18986	0.9	1.6	3.9	2.1e-05	0.00021	0.00014	ADAR/ADARB1/CCL5/CNOT7/DDB1/DDX3X/FKBP6/HACD3/IFIT1/LARP1/NOTCH1/NR5A2/PABPC1/PDE12/PKN2/PPIA/PPID/PPIE/PPIH/RAD23A/SRPK1/SRPK2/STAU1/TARBP2/TMEM39A/TOP2A/TOP2B/TRIM38/VAPB	29
GO:0022406	membrane docking	72/11247	90/18986	0.8	1.4	4	2.3e-05	0.00022	0.00015	AHCYL1/ATG14/ATP2A2/BLOC1S6/CALM1/CAV2/CEP290/CEP83/CFTR/CHP1/CPLX2/ESYT1/ESYT2/EXOC1/EXOC2/EXOC3/EXOC4/EXOC5/EXOC6/EXOC6B/EXOC7/EXOC8/EZR/KCNB1/MSN/NDRG4/PACS2/PDZD8/PEX16/PEX26/PPFIA3/RAB3IP/RAB7A/RAB8A/RABEPK/RALB/ROCK1/SELENON/SNAP25/SNAP29/SNPH/SNX3/STX10/STX12/STX16/STX17/STX1A/STX1B/STX2/STX3/STX4/STX5/STX6/STX7/STX8/STXBP1/STXBP2/STXBP3/SYT1/SYTL2/TPRG1L/UNC13B/USO1/VAMP3/VAMP8/VAPA/VAPB/…	72
GO:0006879	intracellular iron ion homeostasis	60/11247	73/18986	0.8	1.4	4	2.3e-05	0.00022	0.00015	ABCB7/ACO1/ATP13A2/ATP6AP1/ATP6V0A2/ATP6V0D1/ATP6V1A/ATP6V1G1/B2M/BDH2/BMP6/BOLA1/BOLA2B/CCDC115/CISD1/CP/CYB561/CYB561A3/CYBRD1/FBXL5/FLVCR1/FRRS1/FTH1/FTL/FXN/GLRX3/GLRX5/HEPHL1/HFE/HIF1A/HMOX1/HPX/IREB2/ISCU/MECR/MYC/NAGLU/NCOA4/NDFIP1/NEO1/NUBP1/PICALM/SCARA5/SLC11A1/SLC11A2/SLC22A17/SLC39A14/SLC39A8/SLC40A1/SLC46A1/SMAD4/SOD1/SRI/STEAP2/TF/TFR2/TFRC/TMEM199/TMPRSS6/TTC7A	60
GO:0009062	fatty acid catabolic process	83/11247	106/18986	0.8	1.3	4	2.5e-05	0.00024	0.00017	ABCD1/ABCD3/ABCD4/ABHD1/ABHD2/ABHD3/ACAA2/ACACB/ACAD10/ACADM/ACADS/ACADVL/ACAT1/ACOT7/ACOX1/ACOX2/ACOX3/ACOXL/AIG1/AKT1/AKT2/ALDH1L2/AUH/BDH2/CPT1A/CPT2/CRAT/CROT/CYP4F12/CYP4F2/CYP4F3/DECR1/DECR2/ECH1/ECHDC1/ECHDC2/ECHS1/ECI1/ECI2/ETFA/ETFB/ETFBKMT/ETFDH/GCDH/HACL1/HADH/HADHA/HADHB/HSD17B10/HSD17B4/ILVBL/IRS1/IRS2/IVD/LEP/LONP2/LPIN1/LPIN2/LPIN3/MCAT/MCEE/MLYCD/MTLN/NUDT19/NUDT7/NUDT8/PCCA/PCCB/…	83
GO:1900024	regulation of substrate adhesion-dependent cell spreading	52/11247	62/18986	0.8	1.4	4	2.7e-05	0.00025	0.00018	ABL1/ACTN4/AP1AR/ARHGEF7/ARPC2/BRAF/C1QBP/CALR/CARMIL1/CIB1/CORO1C/CRK/CRKL/DAB2/DMTN/DOCK1/DOCK5/EFNA5/FBLN1/FERMT2/FGA/FGB/FGG/FLNA/GBP1/HAS2/ILK/ITGB1BP1/ITGB3/KANK1/LIMS1/LIMS2/MDK/MELTF/MYADM/NEDD9/NRP1/P4HB/PKP2/PREX1/PTK2/RAC1/RAC3/RCC2/RREB1/S100A10/SPRY4/ST6GAL1/TESK1/TRIOBP/UNC13D/WASHC2C	52
GO:0046364	monosaccharide biosynthetic process	76/11247	96/18986	0.8	1.3	4	2.7e-05	0.00026	0.00018	ACADM/AKR1A1/AKR1B1/ALDOC/ARPP19/ATF3/ATF4/C1QTNF12/CHST15/CLK2/CRTC2/CRY1/DDB1/DGKQ/ENO1/ENO2/ENO3/EP300/FOXO1/G6PC3/G6PD/GNMT/GOT1/GPD1/GPI/KAT2A/KAT2B/LEP/LEPR/MDH2/MST1/MTCL2/NLN/NNMT/NR3C1/OGT/PC/PCK2/PDK2/PER2/PFKFB1/PGAM1/PGD/PGK1/PGK2/PGM1/PGP/PPARA/PPP4R3B/PRKACA/PRKAG1/PRKAG2/PTPN2/RANBP2/RBP4/SDHAF3/SDS/SELENOS/SESN2/SIK1/SIRT1/SIRT6/SIRT7/SLC25A10/SLC25A11/SLC25A13/SLC35B4/SLC37A4/SLC…	76
GO:0046835	carbohydrate phosphorylation	20/11247	20/18986	1	1.7	3.7	2.8e-05	0.00026	0.00018	EPM2A/FCSK/FGGY/GALK1/GALK2/GNE/GNPTAB/GNPTG/HK1/KHK/NAGK/PFKFB1/PFKFB2/PFKFB3/PFKFB4/PFKM/POMK/RBKS/TKFC/XYLB	20
GO:0009791	post-embryonic development	71/11247	89/18986	0.8	1.3	4	3.1e-05	0.00029	2e-04	ABL1/ACADM/ACO1/ACVR2B/AGO2/ALDH5A1/ALX4/ARID5B/ASH1L/ASL/ATF5/ATM/ATN1/ATRX/BAK1/BAX/BCL11B/BCL2/BCL2L11/BMP4/BPNT2/C12orf57/CCDC47/CHST11/CSRNP1/ERCC1/ERCC2/FGFR2/FZD5/GATA3/GIGYF2/HEG1/HMGN1/IGF2R/INPPL1/IREB2/ITPR1/JAK2/KAT8/KDM5B/KLF4/KMT2A/LARGE1/LHX1/MECP2/MMUT/MORC3/MTOR/MYO1E/NDN/NR4A2/PLAGL2/PLEKHA1/PPP1R13L/PRDM1/PSEN1/RC3H2/SCN9A/SEMA3C/SERP1/SGPL1/SMAD2/SOD2/STK36/SZT2/TBCE/TGFBR1/TI…	71
GO:1902369	negative regulation of RNA catabolic process	73/11247	92/18986	0.8	1.3	3.9	3.4e-05	0.00031	0.00021	A1CF/ANGEL2/AXIN2/CIRBP/CSDE1/DHX34/DHX36/DHX9/DKC1/E2F1/EIF4ENIF1/ELAVL1/FUS/FXR1/HNRNPA0/HNRNPAB/HNRNPC/HNRNPD/HNRNPU/IGF2BP1/IGF2BP2/IGF2BP3/IKBKE/IREB2/LARP1/LARP1B/LARP4B/LRPPRC/MAPK14/MAPKAPK2/MEIOC/METTL1/METTL14/METTL16/MYD88/NAF1/NBAS/NICOL1/NOCT/NRDE2/NSUN2/PABPC1/PAIP1/PARN/PHAX/PKP3/QKI/RBM10/RBM24/RBM38/RBM47/SECISBP2/SLC11A1/SLIRP/SYNCRIP/TAF15/TARDBP/TENT2/TENT4A/TENT4B/TENT5A/THRA…	73
GO:0051259	protein complex oligomerization	195/11247	275/18986	0.7	1.2	4	3.5e-05	0.00032	0.00022	ABCA3/ACACA/ACACB/ACOT13/ADCY8/ALAD/ALDH1A3/ALDH9A1/ALDOA/ALOX5AP/ALS2/APIP/APP/APPL2/AQP11/ARHGAP27/ASIC1/ATL1/ATL2/ATL3/B2M/BASP1/BCL10/BEND3/BLM/BOK/CARD8/CBR4/CBY1/CD247/CD2AP/CEP57/CHMP2A/CLDN1/CLYBL/COL6A1/CPSF6/CPSF7/CRTC1/CRTC2/CRTC3/CRYZ/CTH/CUTC/DELE1/DNM1/DNM1L/ECT2/EHD1/EHD3/EHD4/ELAVL1/EVL/FARSA/FARSB/FKRP/FUS/G3BP2/GLS/GNMT/GOLGA2/GRIA3/GRIN2B/GSDMD/HGSNAT/HOMER1/HPRT1/HSCB/HSD17B10…	195
GO:0010810	regulation of cell-substrate adhesion	161/11247	223/18986	0.7	1.2	4	3.5e-05	0.00032	0.00022	ABI3BP/ABL1/ACTG1/ACTN4/ADAM15/AGR2/ALOX15/AP1AR/ARHGAP6/ARHGEF7/ARL2/ARPC2/ATXN3/BCL2/BCL6/BRAF/BST1/C1QBP/CALR/CAMSAP3/CARMIL1/CASK/CCDC80/CCL28/CCN1/CCR7/CDK6/CIB1/CLASP1/CLASP2/COL16A1/COL1A1/CORO1C/CORO2B/CRK/CRKL/CSF1/CX3CL1/DAB2/DAG1/DAPK3/DDR1/DISC1/DLC1/DMTN/DOCK1/DOCK5/DUSP22/DUSP3/EFNA5/EMILIN1/EMP2/EPB41L5/FBLN1/FBLN2/FERMT1/FERMT2/FGA/FGB/FGG/FLNA/FMN1/FN1/FZD4/FZD7/GBP1/GCNT2/GFUS/G…	161
GO:0001836	release of cytochrome c from mitochondria	46/11247	54/18986	0.9	1.4	3.9	3.5e-05	0.00032	0.00022	AKT1/BAD/BAK1/BAX/BBC3/BCL2/BCL2A1/BCL2L1/BCL2L10/BCL2L11/BCL2L2/BID/BIK/BMF/BNIP3/BOK/CLU/FAM162A/FXN/FZD9/GGCT/GHITM/GPER1/IFI27L1/IFI27L2/IGF1/LMNA/MCL1/MLLT11/MOAP1/NOL3/OPA1/PARL/PINK1/PLAUR/PMAIP1/PPIF/PRELID1/PSMD10/PYCARD/SFN/SOD2/TIMM50/TNFSF10/TP53/TRIAP1	46
GO:0003279	cardiac septum development	86/11247	111/18986	0.8	1.3	3.9	3.8e-05	0.00034	0.00024	ACVR1/ADAMTS6/ANK2/AP2B1/BMP4/BMPR1A/BMPR2/CCN1/CHD7/CITED2/CNTRL/CRELD1/DAND5/DCTN5/DHRS3/ENG/FGFR2/FGFRL1/FRS2/FZD1/FZD2/GATA3/HECTD1/HEG1/HES1/HEY1/HEYL/HOXA13/JAG1/KCNJ8/LMO4/LUZP1/MAML1/MATR3/MDM2/MDM4/MIR17HG/MKS1/MSX2/NDST1/NKX2-5/NOTCH1/NOTCH2/NPHP3/NPRL3/NRP1/NRP2/NSD2/PARVA/PAX8/PLXND1/PRDM1/PTK7/RARA/RARB/RBM15/RBPJ/ROBO1/ROBO2/SALL4/SAV1/SEMA3C/SLIT3/SMAD4/SMAD6/SMAD7/SMO/SNX17/SOX11/…	86
GO:0014044	Schwann cell development	37/11247	42/18986	0.9	1.5	3.8	4.4e-05	4e-04	0.00027	ADGRG6/AKT1/AKT2/ARHGEF10/CDK5/CNTNAP1/COL6A1/DAG1/DICER1/ERBB2/ERBB3/FA2H/GRB2/HRAS/ILK/ITGB4/LAMB2/MAP2K1/MAP2K2/MAPK1/MAPK3/MED12/NCMAP/NDRG1/NF1/PALS1/PARD3/PLEC/POU3F1/PPP3R1/PRX/RAF1/SIRT2/SKI/SLC25A46/SOD1/SOS1	37
GO:0070482	response to oxygen levels	248/11247	358/18986	0.7	1.2	3.9	4.7e-05	0.00042	0.00029	ABAT/ABCC9/ACAA2/ADA/ADAM15/ADAM17/ADAM8/ADM/ADO/ADSL/AGTRAP/AIFM1/AJUBA/AK4/AKT1/ALAD/ALKBH5/ANG/ANGPT4/ANGPTL4/APAF1/AQP3/ARNT/ARNT2/ATF2/ATF4/ATG7/ATM/ATP6AP1/ATP6V0A2/ATP6V0D1/ATP6V1A/ATP6V1G1/ATP7A/BAD/BBC3/BCL2/BECN1/BIRC2/BMP2/BNIP2/BNIP3/BNIP3L/BRIP1/CA9/CAPN2/CASP3/CASP9/CAT/CAV1/CBL/CBS/CCDC115/CCNA2/CD24/CD38/CDKN1A/CDKN1B/CFLAR/CHCHD2/CHRNA4/CHRNA7/CIAO3/CITED2/CLDN3/COL1A1/COL6A1/COM…	248
GO:0090671	telomerase RNA localization to Cajal body	19/11247	19/18986	1	1.7	3.6	4.8e-05	0.00042	0.00029	CCT2/CCT3/CCT4/CCT5/CCT6A/CCT7/CCT8/DCP2/DKC1/EXOSC10/NAF1/NHP2/NOP10/PARN/RUVBL1/RUVBL2/SHQ1/TCP1/WRAP53	19
GO:0051402	neuron apoptotic process	215/11247	307/18986	0.7	1.2	3.9	5.1e-05	0.00045	0.00031	AARS1/AATK/ABL1/ADAM8/ADARB1/ADNP/AIFM1/AKT1S1/AKT2/ALKBH1/AMBRA1/APAF1/APP/ARSG/ATF2/ATF4/ATM/ATN1/ATP13A2/AXL/BACE1/BAX/BBC3/BBS10/BCL2/BCL2L1/BCL2L11/BDNF/BID/BNIP3/BOK/BRAF/BTG2/CASP10/CASP2/CASP3/CASP4/CASP6/CASP7/CASP8/CASP9/CCL2/CCND1/CD2AP/CDC34/CDK5/CDK5R1/CEBPB/CFLAR/CIT/CLCF1/CLN8/CLU/COL6A1/COL6A2/CORO1A/CPEB4/CRLF1/CTNNB1/CX3CL1/DAXX/DKK1/DLX1/DNAJC5/DRAXIN/EGLN2/EGLN3/ELK1/EN1/EN2/E…	215
GO:0045116	protein neddylation	27/11247	29/18986	0.9	1.6	3.7	5.4e-05	0.00047	0.00032	AKTIP/COPS2/COPS3/COPS4/COPS5/COPS6/COPS7A/COPS7B/COPS8/COPS9/DCUN1D1/DCUN1D2/DCUN1D3/DCUN1D4/DCUN1D5/EPAS1/GPS1/HIF1A/NAE1/NEDD8/RBX1/RNF7/RPL11/RPL5/UBA3/UBE2F/UBE2M	27
GO:1905710	positive regulation of membrane permeability	42/11247	49/18986	0.9	1.4	3.8	5.7e-05	0.00049	0.00034	ACAA2/ATF2/ATP5IF1/BAK1/BAX/BCL2L1/BCL2L11/BID/BLOC1S2/BNIP3/BNIP3L/BOK/CHCHD10/EYA2/FZD9/GCLC/GSK3A/GSK3B/HIP1R/HSPA1A/HSPA8/IER3/JAM3/MPV17L/MUL1/PPIF/RHOT1/RHOT2/RTL10/SIVA1/SLC25A4/SLC25A5/SLC25A6/SLC35F6/SLC9A1/SPG7/STPG1/TMEM102/TMEM14A/TP53/VDAC2/ZNF205	42
GO:0141137	positive regulation of gene expression, epigenetic	47/11247	56/18986	0.8	1.4	3.8	6.4e-05	0.00054	0.00037	ALKBH1/ALKBH4/APEX1/APOBEC2/APOBEC3C/APOBEC3F/APP/ARID1A/ARID1B/ASH2L/ATAD2/ATAD2B/ATF2/BRD7/DPY30/EP300/GLYR1/KAT2B/KAT7/KAT8/KDM1B/KMT2A/MACROH2A1/MEN1/MYOCD/N6AMT1/NOC2L/OGG1/PHF2/RBBP5/RBM14/SGF29/SIRT7/SMARCA4/SMARCB1/SMARCD1/SPHK2/TDG/TET1/TET2/TET3/TP53/USP21/VPS72/WBP2/WDR5/ZMPSTE24	47
GO:0140056	organelle localization by membrane tethering	64/11247	80/18986	0.8	1.4	3.8	6.5e-05	0.00055	0.00038	AHCYL1/ATG14/ATP2A2/BLOC1S6/CALM1/CAV2/CEP290/CEP83/CFTR/CPLX2/ESYT1/ESYT2/EXOC1/EXOC2/EXOC3/EXOC4/EXOC5/EXOC6/EXOC6B/EXOC7/EXOC8/KCNB1/NDRG4/PACS2/PDZD8/PPFIA3/RAB3IP/RAB8A/RABEPK/RALB/SELENON/SNAP25/SNAP29/SNPH/STX10/STX12/STX16/STX17/STX1A/STX1B/STX2/STX3/STX4/STX5/STX6/STX7/STX8/STXBP1/STXBP2/STXBP3/SYT1/SYTL2/TPRG1L/UNC13B/USO1/VAMP3/VAMP8/VAPA/VAPB/VMP1/VPS11/VPS18/VTI1B/YKT6	64
GO:0051893	regulation of focal adhesion assembly	52/11247	63/18986	0.8	1.4	3.8	6.5e-05	0.00055	0.00038	ABL1/ACTG1/ARHGAP6/CAMSAP3/CLASP1/CLASP2/COL16A1/CORO1C/DAPK3/DLC1/DMTN/DUSP22/DUSP3/EFNA5/EPB41L5/FERMT2/FMN1/GREM1/ITGB1BP1/LDB1/LIMCH1/LIMS1/MACF1/MAP4K4/MMP14/NRP1/PEAK1/PHLDB2/POLDIP2/PPM1F/PTEN/PTK2/PTPRA/PTPRJ/RAC1/RCC2/RHOA/ROCK1/ROCK2/S100A10/SDC4/SFRP1/SLC9A1/SLK/SMAD3/SRC/THBS1/TLN1/TSC1/VCL/VEGFA/WDPCP	52
GO:0035264	multicellular organism growth	117/11247	158/18986	0.7	1.3	3.8	6.7e-05	0.00056	0.00039	ADARB1/AFG3L2/APBA2/APP/AR/ARID5B/ATF5/ATM/ATN1/ATRN/ATRX/BBS2/BBS4/BCL2/BLOC1S6/CACNA2D2/CCM2/CHD7/CLIC4/COA5/COMT/COX10/CREB1/CSF1/CTC1/EN1/EP300/ERCC1/ERCC2/ERCC6/EXT1/EZR/FKBP8/FLVCR1/FOSL2/FOXS1/FTO/FXN/GAMT/GDF15/GHR/GIGYF2/GNAS/GPAM/GPAT4/GPX4/H3-3A/H3-3B/HDAC3/HEG1/HOXA5/HTRA2/IFT80/IHH/KAT2A/KLF2/LARGE1/LGMN/MBD5/MFSD8/MKKS/MTOR/NIPBL/NOTCH2/NPR2/PALB2/PEX5/PIK3CA/PKDCC/PLEC/PLEKHA1/PLS1…	117
GO:0042542	response to hydrogen peroxide	77/11247	99/18986	0.8	1.3	3.8	7.5e-05	0.00063	0.00043	ABCC9/ABL1/ADAM9/AIFM1/ANKZF1/AREG/AXL/BAK1/BCL2/BECN1/BNIP3/CAPN2/CASP3/CAT/CBX8/CDK1/COL1A1/CRK/CYP1B1/ECT2/EDN1/ERN1/EZH2/FOSL1/FXN/FYN/HDAC2/HDAC6/HMOX1/HSF1/HSPA8/IL18BP/KDM6B/KLF2/KLF4/MAP3K5/MAPK13/MAPK7/MDM2/MMP2/NET1/NFE2L2/NQO1/OSER1/PARK7/PCNA/PDGFD/PLEKHA1/PPIF/PPP1R15B/PPP2CB/PRDX3/PRKAA1/PRKCD/PTK2B/RELA/RHOB/RIPK1/RPS3/SDC1/SETX/SIRPA/SIRT1/SOD1/SOD2/SRC/STAT1/STAT6/TNFAIP3/TOP2B/T…	77
GO:0051302	regulation of cell division	138/11247	190/18986	0.7	1.2	3.8	7.7e-05	0.00064	0.00044	AHCTF1/ARF6/ASPM/ATXN10/AURKA/AURKB/BBS4/BCL2L1/BECN1/BIRC5/BIRC6/BLM/BRCA2/BTC/CALM1/CALM2/CALM3/CAT/CCP110/CDC14A/CDC14B/CDC25B/CDC6/CDCA8/CDK2AP2/CENPV/CETN2/CHMP3/CHMP4C/CIB1/CIT/CSPP1/CUL3/DCDC1/DR1/E2F7/E2F8/ECT2/EFHC1/ENTR1/EREG/ESRRB/EXOC7/FGF2/FGF7/FGFR2/FSD1/GAREM1/GIPC1/GIT1/HDGF/IGF1R/INCENP/ITGB1BP1/KAT14/KAT2A/KAT2B/KIF13A/KIF14/KIF18B/KIF20A/KIF20B/KIF23/KIF3B/KLHL13/KLHL21/KLHL9/L…	138
GO:0009081	branched-chain amino acid metabolic process	26/11247	28/18986	0.9	1.6	3.6	8.5e-05	0.00069	0.00048	ACAD8/ACADSB/ACAT1/ALDH6A1/AUH/BCAT1/BCAT2/BCKDHA/BCKDHB/BCKDK/DBT/DLD/ECHS1/HIBADH/HIBCH/HMGCL/HSD17B10/ILVBL/IVD/MCCC1/MCCC2/PCCA/PCCB/SDS/SDSL/SLC25A44	26
GO:0072001	renal system development	230/11247	332/18986	0.7	1.2	3.8	8.6e-05	7e-04	0.00049	ACAT1/ACVR2B/ADAMTS16/ADAMTS6/AGTR1/AHI1/AKR1B1/ANKS6/AP1B1/AP2B1/APAF1/APH1A/AQP11/ARG2/ARID5B/ARL3/ASS1/ASXL1/BAG6/BASP1/BAX/BCL2/BCL2L11/BICC1/BLOC1S6/BMP2/BMP4/BMP6/BMPER/C1GALT1/CALB1/CASP9/CAT/CC2D2A/CD24/CD2AP/CENPF/CEP290/CFLAR/CNTRL/COL4A1/COL4A3/COL4A4/COMT/CRLF1/CTNNB1/CTNNBIP1/CTNS/CTSH/CUL3/CYP26B1/DACT2/DDC/DLG1/DLG5/DTNBP1/DYNC2H1/EDN1/EPCAM/EPHA4/ERBB4/EXT1/EZH2/FADD/FBN1/FGF2/FGF…	230
GO:0099072	regulation of postsynaptic membrane neurotransmitter receptor levels	89/11247	117/18986	0.8	1.3	3.7	9.5e-05	0.00077	0.00053	ADAM10/AGAP3/ALS2/AP2A1/AP2A2/AP2B1/AP2M1/AP2S1/AP3M1/ARHGAP44/ATAD1/ATG5/C1QL3/CACNA2D2/CACNG4/CACNG7/CACNG8/CBLB/CLSTN1/CPT1C/CTNND1/DAG1/DLG1/DLG3/DLG4/EPS15/EPS8/ERBB2/ERBB4/ERBIN/FLOT2/FRRS1L/GABARAP/GPC6/GPHN/GPSM2/GRIP1/GRIP2/GRIPAP1/HIP1/HRAS/HSP90AA1/IGSF11/IQSEC2/ITGB3/KIF2C/LPAR1/LRRC7/MDM2/NCDN/NETO2/NPTX1/NRG1/NSG1/NUMB/OGT/OLFM1/OPHN1/PORCN/PPFIA1/PPP3R1/PRKCI/PRKCZ/RAB11A/RAB8A/RAB…	89
GO:0140238	presynaptic endocytosis	65/11247	82/18986	0.8	1.3	3.7	9.6e-05	0.00078	0.00054	AAK1/ACTB/ACTG1/AP1G1/AP2A1/AP2A2/AP2B1/AP2M1/AP2S1/AP3D1/AP3M2/AP3S1/AP3S2/ARF6/ARPC3/BIN1/BLTP1/BTBD8/BTBD9/CALM1/CALM2/CALM3/CANX/CAPN2/CDK5/CLTA/CLTB/CTBP1/DGKQ/DNAJC6/DNM1/DNM2/FCHO2/GAK/ITSN1/ITSN2/LRRK2/MYLK/NLGN1/NLGN2/NLGN3/NLGN4Y/OPHN1/PARK7/PICALM/PIK3C3/PIP5K1C/PPP3CB/PPP3CC/RAB27B/ROCK1/SCRIB/SH3GL1/SNCA/SNCG/SNX9/STON2/STX1A/SYNJ1/SYNJ2/SYT11/TBC1D24/TOR1A/VAMP2/VAMP4	65
GO:0051642	centrosome localization	29/11247	32/18986	0.9	1.5	3.6	9.8e-05	0.00079	0.00054	AKAP9/ASPM/AURKA/BICD2/CEP83/DLG1/DLGAP5/DYNC1LI2/EZR/FHOD1/GPSM2/INTS13/KIF5B/MAD2L1/MISP/NDE1/NDEL1/NIN/NUBP1/PAFAH1B1/PARD3/PARD3B/PLXNA2/RANBP2/SUN1/SUN2/SYNE2/TBCCD1/TMEM201	29
GO:0061842	microtubule organizing center localization	29/11247	32/18986	0.9	1.5	3.6	9.8e-05	0.00079	0.00054	AKAP9/ASPM/AURKA/BICD2/CEP83/DLG1/DLGAP5/DYNC1LI2/EZR/FHOD1/GPSM2/INTS13/KIF5B/MAD2L1/MISP/NDE1/NDEL1/NIN/NUBP1/PAFAH1B1/PARD3/PARD3B/PLXNA2/RANBP2/SUN1/SUN2/SYNE2/TBCCD1/TMEM201	29
GO:0180046	GPI anchored protein biosynthesis	29/11247	32/18986	0.9	1.5	3.6	9.8e-05	0.00079	0.00054	DPM1/DPM2/DPM3/GPAA1/MPPE1/PGAP1/PGAP2/PGAP3/PGAP4/PIGA/PIGB/PIGC/PIGF/PIGG/PIGH/PIGK/PIGL/PIGM/PIGN/PIGO/PIGP/PIGQ/PIGS/PIGT/PIGU/PIGV/PIGW/PIGX/SLC30A5	29
GO:0042060	wound healing	301/11247	444/18986	0.7	1.1	3.7	1e-04	0.00083	0.00057	ACTB/ACTG1/ADAM17/ADIPOR2/ADRA2C/AHNAK/AJUBA/AK3/ALOX12/ALOX15/ANO5/ANO6/ANXA1/ANXA2/ANXA5/ANXA8/AP3B1/APOH/ARFGEF1/ARHGAP24/ARHGAP35/ARHGEF19/ARL8B/AXL/B4GALT1/BLOC1S3/BLOC1S4/BLOC1S6/C1GALT1C1/C1QTNF1/C4BPB/C6orf89/CADM4/CASK/CASP7/CAV1/CCN1/CD109/CD151/CD40/CD44/CD59/CD9/CDKN1A/CEACAM1/CFLAR/CHMP1A/CHMP1B/CHMP2A/CHMP2B/CHMP3/CHMP4B/CHMP4C/CHMP5/CHMP6/CHMP7/CLASP1/CLASP2/CLDN1/CLDN3/CLDN4/CLIC1…	301
GO:0032365	intracellular lipid transport	43/11247	51/18986	0.8	1.4	3.6	0.00011	0.00084	0.00058	ABCA1/ABCA12/ABCA2/ABCD1/ABCD3/ABCD4/ABCG1/ANXA2/ANXA2P2/ARL8B/ARV1/CERT1/CES1/CPT1A/CPT2/FABP3/GRAMD1A/GRAMD1B/LDLR/LDLRAP1/MIR27B/NPC1/NPC2/NUS1/OSBP/OSBPL2/PCSK9/PIP4K2A/PLEKHA8/RELCH/SCP2/SERAC1/SGPP1/SLC25A20/STARD4/TMEM41B/TMEM97/TPCN2/VPS4A/VPS51/VPS52/VPS53/VPS54	43
GO:0090398	cellular senescence	84/11247	110/18986	0.8	1.3	3.7	0.00012	0.00092	0.00063	ABL1/AKT3/ARG2/ATM/B2M/BCL6/BMAL1/BMPR1A/BRCA2/CALR/CDK2/CDK6/CDKN1A/CDKN1B/CGAS/CITED2/DNAJA3/EEF1E1/FBXO4/FBXO5/FZR1/H2AJ/H2AX/HMGA1/HMGA2/HRAS/ID2/IGF1R/ING2/KAT5/KAT6A/LMNA/MAP2K1/MAP2K3/MAP2K4/MAP2K6/MAP2K7/MAP3K5/MAPK10/MAPK11/MAPK14/MAPK8/MAPK9/MAPKAPK5/MNT/MORC3/NEK4/NEK6/NPM1/NSMCE2/NUAK1/NUP62/OPA1/PAWR/PLA2R1/PLK2/PML/PNPT1/PRELP/PRKCD/PTEN/RBL1/RSL1D1/SIRT1/SIRT6/SMC5/SMC6/SRF/TBX2/TB…	84
GO:0071243	cellular response to arsenic-containing substance	17/11247	17/18986	1	1.7	3.4	0.00014	0.001	0.00072	DAXX/DDX3X/DHX36/GSTO1/GSTO2/HMOX1/HNRNPA1/HSF1/MAPK13/MKNK2/PPIF/SLC38A2/UROS/VCP/ZC3H12A/ZFAND1/ZFAND2A	17
GO:0060323	head morphogenesis	34/11247	39/18986	0.9	1.5	3.6	0.00015	0.0011	0.00078	ANKRD11/ARID5B/ASPH/ATP6AP2/BRAF/COL1A1/CRISPLD2/CSRNP1/DKK1/EP300/FLVCR1/IHH/MMP2/MSX1/MYH3/NIPBL/PAX9/PDGFRA/PLEKHA1/PRICKLE1/PTPN11/RAB3GAP1/RRAS/SCX/SGPL1/SKI/SSBP3/STRA6/TBX1/TGFB1/TGFB3/TIPARP/VPS13B/WNT3	34
GO:0046685	response to arsenic-containing substance	28/11247	31/18986	0.9	1.5	3.5	0.00015	0.0012	8e-04	ALAD/ATR/CDKN1A/CYP1B1/DAXX/DDX3X/DHX36/FECH/GCLC/GSTO1/GSTO2/HMOX1/HNRNPA1/HSF1/MAPK13/MKNK2/NEFL/PPIF/RBM4/RNF4/SLC38A2/SRRT/TNFRSF11B/UROS/VCP/ZC3H12A/ZFAND1/ZFAND2A	28
GO:1902275	regulation of chromatin organization	31/11247	35/18986	0.9	1.5	3.5	0.00015	0.0012	0.00081	ATF7IP/ATF7IP2/BAZ1A/CDK2/DYRK1A/HNRNPU/JPX/KDM1A/KMT2A/L3MBTL3/LSM11/MKI67/MLLT3/MORC2/MPHOSPH8/PHF2/PHF8/PPHLN1/RESF1/RLF/SAMD1/SETD1A/SETD5/SETDB1/SETDB2/SSRP1/TASOR/TLK1/TLK2/TPR/TRIM28	31
GO:0021987	cerebral cortex development	97/11247	130/18986	0.7	1.3	3.6	0.00017	0.0013	0.00087	ADGRG1/AKIRIN2/ARHGAP11B/ARX/ASPM/ATIC/BAX/BBS1/BBS2/BBS4/BMERB1/BNIP3/BTBD3/CCDC85C/CDH2/CDK5/CDK5R1/CEP120/CRK/CRKL/CSNK2A2/CTNNB1/DAB2IP/DISC1/DIXDC1/EFHC1/EGFR/EOMES/FAT4/FBXO45/FLNA/FOS/FOXP2/FUT10/GART/GSK3B/H2AJ/H2AX/HIF1A/KDM1A/KIF14/KIF26A/LAMB1/LRP8/MBOAT7/MCPH1/MDGA1/MDK/MECP2/MKKS/NARS1/NCOA1/NDE1/NDEL1/NEFL/NF1/NOTCH2NLA/NOTCH2NLB/NOTCH2NLC/NSUN5/PAFAH1B1/PALS1/PAX6/PEX13/PEX5/PHACTR…	97
GO:0044242	cellular lipid catabolic process	168/11247	238/18986	0.7	1.2	3.6	0.00017	0.0013	0.00088	AADAC/ABCD1/ABCD3/ABCD4/ABHD1/ABHD12/ABHD12B/ABHD16A/ABHD2/ABHD3/ABHD5/ABHD6/ACAA2/ACACB/ACAD10/ACADM/ACADS/ACADVL/ACAT1/ACER3/ACOT7/ACOX1/ACOX2/ACOX3/ACOXL/AIG1/AKR1B10/AKR1C3/AKT1/AKT2/ALDH1L2/ALDH3B1/APOC1/ASAH1/ASAH2/ASAH2B/AUH/BCO1/BDH2/CEL/CPS1/CPT1A/CPT2/CRAT/CROT/CYP1B1/CYP26B1/CYP4F12/CYP4F2/CYP4F3/DAGLA/DAGLB/DDHD2/DECR1/DECR2/DGKD/ECH1/ECHDC1/ECHDC2/ECHS1/ECI1/ECI2/ETFA/ETFB/ETFBKMT/ET…	168
GO:0006096	glycolytic process	74/11247	96/18986	0.8	1.3	3.6	0.00017	0.0013	0.00089	ADPGK/ALDOA/ALDOC/APP/ARL2/ARNT/BPGM/COL6A1/DDIT4/DHTKD1/EIF6/ENO1/ENO2/ENO3/ENO4/EP300/FKRP/FLCN/FOXK1/FOXK2/GALK1/GAPDH/GIT1/GPD1/GPI/HDAC4/HIF1A/HK1/HKDC1/IER3/IGF1/INSR/KAT2B/LDHA/LIPA/MFSD8/MLST8/MTOR/NCOR1/OGDH/OGT/PFKFB1/PFKFB2/PFKFB3/PFKL/PFKM/PFKP/PGAM1/PGAM4/PGK1/PGK2/PGM1/PKM/PPARA/PPP2CA/PRKAA1/PRKAA2/PRKACA/PRKAG1/PRKAG2/PRXL2C/PSEN1/RPTOR/SIRT6/SLC2A6/SLC4A4/SRC/STAT3/TIGAR/TPI1/UCH…	74
GO:0042398	cellular modified amino acid biosynthetic process	39/11247	46/18986	0.8	1.4	3.5	0.00018	0.0013	9e-04	ACADM/ALDH7A1/ALDH9A1/ATIC/CHAC1/CHAC2/CHDH/CKB/CKMT1A/CKMT1B/DHFR/DHFR2/DHFRP1/FPGS/GAMT/GATM/GCLC/GCLM/GGT1/GGT3P/GGT5/GGT7/GSS/HAGH/MGST2/MTHFD1/MTHFD1L/NFE2L2/PARK7/PLOD2/PLOD3/PLSCR1/PTDSS1/PTDSS2/SHMT1/SLC1A1/SLC27A1/SLC7A11/TMLHE	39
GO:0043281	regulation of cysteine-type endopeptidase activity involved in apoptotic process	106/11247	144/18986	0.7	1.2	3.5	0.00021	0.0016	0.0011	AIFM1/AKT1/ANP32B/APAF1/ARL6IP1/ARL6IP5/ATP2A3/BAD/BBC3/BCL10/BCL2L10/BCL2L11/BCL2L12/BCL2L13/BIRC5/BOK/CAAP1/CARD8/CASC2/CASP1/CASP8AP2/CASP9/CD44/CDKN2D/COL4A3/CRADD/CSNK2A1/CTSD/DAP/DAPK1/DDX3X/DLC1/DNAJA3/DNAJB6/EGLN3/EIF2AK3/F2R/F3/FAM162A/FAS/FNIP1/FOXL2/GAS6/GPER1/GRAMD4/GSN/HIP1/HIP1R/HMGB1/HSPD1/HSPE1/HTRA2/IFT57/IGBP1/LAMTOR5/MAGEA3/MALT1/MAP3K5/MAPT/MICAL1/MIR27B/MTCH1/MUL1/MYC/NAIP/NG…	106
GO:0048308	organelle inheritance	16/11247	16/18986	1	1.7	3.3	0.00023	0.0016	0.0011	CDK1/GBF1/GOLGA2/MAP2K1/MAP2K2/MAPK1/MAPK3/PDCD10/PLK1/PLK3/STK25/STX5/VCPIP1/VPS13B/VRK1/YWHAZ	16
GO:0044282	small molecule catabolic process	255/11247	375/18986	0.7	1.1	3.5	0.00025	0.0018	0.0012	AADAT/AASDHPPT/ABAT/ABCD1/ABCD3/ABCD4/ABHD1/ABHD2/ABHD3/ACAA2/ACACB/ACAD10/ACAD8/ACADM/ACADS/ACADSB/ACADVL/ACAT1/ACOT7/ACOX1/ACOX2/ACOX3/ACOXL/ACSF3/ACSS1/ACSS2/ADA/ADH5/AFMID/AIG1/AKR1A1/AKR1B10/AKR1C3/AKT1/AKT2/ALDH1B1/ALDH1L2/ALDH2/ALDH3B1/ALDH4A1/ALDH5A1/ALDH6A1/APOBEC3C/ARG2/ARHGAP11B/ASRGL1/ATP2B4/AUH/BAD/BCAT2/BCKDHA/BCKDHB/BCKDK/BDH2/BLMH/CARNMT1/CARNS1/CBS/CDA/CDADC1/CPT1A/CPT2/CRAT/CROT…	255
GO:0043467	regulation of generation of precursor metabolites and energy	107/11247	146/18986	0.7	1.2	3.5	0.00027	0.0019	0.0013	ABCD1/AK4/AKT1/AKT2/APP/ARL2/ARNT/ATP7A/BNIP3/CCNB1/CDK1/CHCHD2/CHCHD4/CISD1/COA8/COX17/COX7A2/COX7A2L/COX7A2P2/CXXC5/DDIT4/DYRK2/EIF6/ENPP1/EP300/EPM2AIP1/FLCN/GHITM/GIT1/GPD1/GRB10/GSK3A/GSK3B/HDAC4/HIF1A/IDE/IER3/IFNAR1/IFNLR1/IGF1/IL10RB/INPP5K/INSR/IRS1/IRS2/ISCU/KAT2B/KHK/MACROH2A1/MLST8/MTOR/NCOR1/NOP53/OAS1/OGT/PARK7/PASK/PFKFB1/PHB2/PHKA1/PHKG2/PHLDA2/PIK3CA/PINK1/PNPT1/PPARA/PPIF/PPP1CA…	107
GO:0007409	axonogenesis	308/11247	459/18986	0.7	1.1	3.5	0.00027	0.0019	0.0013	ABL1/ACTB/ACTBL2/ACTG1/ADAM17/ADARB1/ADCY1/ADNP/AFG3L2/ALCAM/ANAPC2/ANK3/APBB1/APBB2/APLP1/APLP2/APP/ARHGAP35/ARHGAP4/ARHGEF25/ARHGEF28/ARHGEF40/ARK2C/ARX/ATL1/AUTS2/B3GNT2/B4GALT5/B4GALT6/B4GAT1/BAIAP2/BCL11B/BCL2/BDNF/BMPR1B/BMPR2/BOC/BRAF/BRSK1/BRSK2/C12orf57/C9orf72/CD2AP/CDH1/CDH4/CDK5/CDK5R1/CDKL5/CELSR3/CHN1/CLASP2/CNP/CNTN1/CNTNAP1/COBL/CRABP2/CREB1/CTNNA2/CTTN/CXCL12/CYFIP1/CYFIP2/DAG1/D…	308
GO:0051592	response to calcium ion	101/11247	137/18986	0.7	1.2	3.5	0.00027	0.0019	0.0013	ABCC9/ADAM9/ADCY1/ADCY8/ADD1/ADGRV1/AHCYL1/AKR1C3/ALOX15/ALOX5AP/ANXA11/APP/AQP3/ASPH/BRAF/CALM1/CALM2/CALM3/CAMK2D/CAPN3/CARF/CAV1/CLIC4/CPNE1/CPNE2/CPNE3/CPNE4/CPNE7/CPNE8/CPNE9/ECT2/EDN1/EEF2K/EGFR/ENTPD6/FGA/FGB/FGG/FOS/GDI1/GIPR/GPLD1/HNRNPD/HOMER1/INHBB/IQGAP1/ITPKA/ITPKB/ITPKC/ITPR3/JUNB/JUND/KCNB1/KCNH1/KCNIP2/KCNMA1/KCNMB3/KCNMB4/LGMN/MCOLN1/MEF2A/MICU1/MICU2/MICU3/MNAT1/NCSTN/NEDD4/NEUR…	101
GO:0071453	cellular response to oxygen levels	128/11247	178/18986	0.7	1.2	3.5	0.00028	0.002	0.0014	ACAA2/ADAM8/ADO/AIFM1/AJUBA/AK4/AKT1/ANGPT4/AQP3/ATF2/ATF4/ATG7/ATP6AP1/ATP6V0A2/ATP6V0D1/ATP6V1A/ATP6V1G1/ATP7A/BAD/BBC3/BCL2/BECN1/BNIP3/BNIP3L/BRIP1/CAV1/CBL/CBS/CCDC115/CCNA2/CDKN1B/CFLAR/CHCHD2/CITED2/CPEB1/CPEB2/CPEB4/DDAH1/DNMT3A/EDN1/EEF2K/EGLN2/EGLN3/ENO1/EPAS1/EPHA4/ERO1A/FAM162A/FAS/FGFR2/FOS/FOXO1/FOXO3/HIF1A/HILPDA/HIPK2/HP1BP3/HYOU1/IRAK1/KCNK3/LMNA/LPAR1/MALAT1/MAP3K7/MDM2/MDM4/MIE…	128
GO:0071496	cellular response to external stimulus	59/11247	75/18986	0.8	1.3	3.4	3e-04	0.0021	0.0014	ANKRD1/BAD/BAG3/BAK1/BCL10/BMP6/BNIP3/CASP1/CASP2/CASP8/CASP8AP2/CD40/CDA/CHEK1/CNN2/COL1A1/CRADD/DAG1/EGFR/ENG/F11R/FADD/FAS/FGF2/GADD45A/GCLC/HABP4/IGF1R/IRF1/ITGA2/ITGB3/LTBR/MAP2K4/MAP3K1/MAP3K14/MAP3K2/MAPK3/MAPK8/MTPN/MYD88/NFKB1/PIEZO1/PIEZO2/PLEC/PTGER4/PTGS2/SCX/SLC2A1/SLC38A2/SLC9A1/SOX9/TGFB1/TLR5/TMEM150C/TMEM87A/TNFRSF10A/TNFRSF10B/TNFRSF1A/WNT11	59
GO:0016226	iron-sulfur cluster assembly	26/11247	29/18986	0.9	1.5	3.3	0.00035	0.0024	0.0017	ABCB7/BOLA1/BOLA2B/CIAO1/CIAO2A/CIAO2B/CIAO3/CIAPIN1/FXN/GLRX3/GLRX5/HSCB/HSPA9/IBA57/ISCA1/ISCA2/ISCU/LYRM4/NDOR1/NDUFAB1/NFS1/NFU1/NUBP1/NUBP2/NUBPL/XDH	26
GO:0150052	regulation of postsynapse assembly	37/11247	44/18986	0.8	1.4	3.4	0.00037	0.0025	0.0017	ARHGAP12/ASIC1/ASIC2/CC2D1A/CYFIP2/DOCK1/DOCK10/DOCK4/ELMO1/FLRT2/GNA13/LRP4/MAP1B/MARK1/NAE1/NCKIPSD/NECTIN3/NEDD8/NRXN2/PPP1R9B/PTPN1/PUM2/RAC3/RHOG/RTN4/RTN4R/S1PR2/SEMA4C/SENP1/SIGMAR1/SLC12A5/SYNDIG1/TRIM47/UBE2M/UBE3B/VPS35/ZDHHC8	37
GO:0000054	ribosomal subunit export from nucleus	15/11247	15/18986	1	1.7	3.2	0.00039	0.0026	0.0018	EIF6/LSG1/LTV1/MDN1/NMD3/NOP9/NPM1/NUP88/RAN/RBM10/RIOK2/RPS15/SDAD1/TSC1/XPO1	15
GO:0033750	ribosome localization	15/11247	15/18986	1	1.7	3.2	0.00039	0.0026	0.0018	EIF6/LSG1/LTV1/MDN1/NMD3/NOP9/NPM1/NUP88/RAN/RBM10/RIOK2/RPS15/SDAD1/TSC1/XPO1	15
GO:0061684	chaperone-mediated autophagy	15/11247	15/18986	1	1.7	3.2	0.00039	0.0026	0.0018	ATG5/ATP13A2/BAG3/CLU/CTSA/EEF1A1/EEF1A2/GFAP/HSP90AA1/HSPA8/LAMP2/PLK3/SNCA/SNRNP70/STUB1	15
GO:1903358	regulation of Golgi organization	15/11247	15/18986	1	1.7	3.2	0.00039	0.0026	0.0018	AKAP9/ARMH3/CAMSAP2/CAMSAP3/EHD3/MAP2K1/MAP2K2/MAPK1/MAPK3/PDE4DIP/RAB33B/RBSN/STX18/STX5/USP6NL	15
GO:0006098	pentose-phosphate shunt	19/11247	20/18986	0.9	1.6	3.3	0.00042	0.0027	0.0019	ACACB/DERA/G6PD/H6PD/MLST8/MTOR/PGD/PGLS/PRPS2/RBKS/RPE/RPEL1/RPIA/RPTOR/SHPK/TALDO1/TIGAR/TKT/TP53	19
GO:0010906	regulation of glucose metabolic process	79/11247	105/18986	0.8	1.3	3.3	0.00042	0.0028	0.0019	ACACB/ACADM/ADIPOR1/AKT1/AKT2/ARPP19/BCKDK/C1QTNF1/C1QTNF12/CLK2/CRY1/DDB1/DGKQ/DYRK2/EP300/EPM2AIP1/FOXK1/FOXK2/FOXO1/GNMT/GPLD1/GSK3A/IGF1/IGFBP3/IGFBP4/INSR/IRS1/IRS2/KAT2A/KAT2B/LCMT1/LEP/LEPR/MIDN/MLYCD/MST1/MTCL2/NCOA2/NLN/NNMT/NR3C1/OGT/PDK1/PDK2/PDK3/PDK4/PGP/PHKA1/PHKG2/PMAIP1/PPARA/PPP1CA/PPP1R3B/PPP1R3E/PPP4R3B/PRKACA/PRKAG1/PRKAG2/PTPN2/RANBP2/RORA/SDHAF3/SELENOS/SESN2/SIK1/SIRT1/SIRT…	79
GO:0033619	membrane protein proteolysis	51/11247	64/18986	0.8	1.3	3.3	0.00043	0.0028	0.0019	ADAM10/ADAM17/ADAM19/ADAM8/ADAM9/AFG3L2/APH1A/APH1B/APP/BACE1/BACE2/CLPP/CTSH/DAG1/ERAP1/FURIN/GPLD1/HM13/LRIG2/MBTPS1/MBTPS2/MMP7/MYH9/NAPSA/NCSTN/NRDC/PACSIN3/PARL/PRKCQ/PSEN1/PSENEN/PTPN3/RBMX/RGMA/RHBDD1/ROCK1/SH3D19/SNX33/SNX9/SPPL2A/SPPL2B/SPPL3/TGFB1/TIMP1/TIMP2/TIMP3/TIMP4/TMPRSS6/TSPAN15/TSPAN17/TSPAN5	51
GO:0120009	intermembrane lipid transfer	31/11247	36/18986	0.9	1.5	3.3	0.00048	0.0031	0.0021	ABCA3/ATG2A/ATG2B/BLTP1/BLTP3B/C2CD2L/CERT1/CIDEC/CPTP/ESYT1/GLTP/OSBPL2/OSBPL5/OSBPL8/PITPNA/PITPNB/PITPNC1/PITPNM1/PITPNM2/PITPNM3/PLEKHA8/PLEKHA8P1/PRELID1/PRELID2/PRELID3A/PRELID3B/SCP2/STARD7/TNFAIP8L3/TRIAP1/TTPA	31
GO:0034612	response to tumor necrosis factor	169/11247	243/18986	0.7	1.2	3.3	0.00053	0.0034	0.0024	ACTN4/ADAM10/ADAM17/ADAM9/ADAMTS12/ADAMTS7/AKAP12/AKT1/ANKRD1/ARHGEF2/ASAH1/ASS1/BAG4/BIRC2/BIRC3/BIRC7/BRCA1/CACTIN/CARD8/CASP1/CASP3/CASP4/CASP8/CCL2/CCL5/CD14/CD40/CD58/CD70/CHUK/CIB1/CLDN1/COL1A1/COMMD7/CPNE1/CTSK/CXCL16/CYLD/CYP1B1/DAB2IP/DHX9/DICER1/EDA2R/EDN1/EIF5A/ENDOG/ERBIN/EXT1/F2RL1/FAS/FOS/FOXO3/FOXP1/GAS6/GATA3/GBA1/GBP1/GBP2/GBP3/GFER/GPD1/GPER1/GSDME/GSTP1/H2BC11/HAS2/HES1/HIPK1/H…	169
GO:0006506	GPI anchor biosynthetic process	25/11247	28/18986	0.9	1.5	3.2	0.00054	0.0035	0.0024	DPM1/DPM2/DPM3/MPPE1/PGAP1/PGAP2/PGAP3/PGAP4/PIGA/PIGB/PIGC/PIGF/PIGG/PIGH/PIGL/PIGM/PIGN/PIGO/PIGP/PIGQ/PIGU/PIGV/PIGW/PIGX/SLC30A5	25
GO:0048863	stem cell differentiation	174/11247	251/18986	0.7	1.2	3.3	0.00056	0.0036	0.0025	ABL1/ACVR1/ARB2A/BBS12/BCL2/BGLAP/BMP4/BMPR1A/CCDC88C/CDH2/CDK12/CDK13/CDK6/CHD2/CHD3/CHD4/CITED2/CORO1C/CTNNB1/DHX36/EDN1/EDN3/EFNB1/EIF2AK2/EOMES/EPCAM/EPOP/ERBB4/ERCC2/ESRRB/EXT1/EZH2/FBXL17/FGF2/FGFR1/FGFR2/FN1/FOXA1/FOXC1/FZD1/GATAD2A/GATAD2B/GREM1/GSC/GSK3B/HAND2/HDAC1/HDAC2/HES1/HIF1A/HMGA2/HNF1B/HNRNPU/HSPA9/IFT80/ITCH/ITGB1/JAG1/JARID2/KAT5/KDM3A/KDM4C/KITLG/KLHL12/LAMA5/LBH/LIF/LMBR1L/L…	174
GO:0031589	cell-substrate adhesion	244/11247	361/18986	0.7	1.1	3.3	0.00059	0.0038	0.0026	ABI3BP/ABL1/ACTG1/ACTN1/ACTN2/ACTN4/ADAM15/ADAM9/ADAMTS12/AGR2/AJUBA/AKIP1/ALOX15/ANTXR1/ANXA2/AP1AR/ARHGAP6/ARHGEF7/ARL2/ARPC2/ATXN3/AXL/BCAM/BCL2/BCL2L11/BCL6/BCR/BRAF/BST1/C1QBP/CALR/CAMSAP3/CARMIL1/CASK/CCDC80/CCL28/CCN1/CCN2/CCR7/CD44/CD63/CDK5/CDK6/CIB1/CLASP1/CLASP2/COL16A1/COL17A1/COL1A1/CORO1A/CORO1C/CORO2B/CRK/CRKL/CSF1/CTNNB1/CTTN/CX3CL1/DAB2/DAG1/DAPK3/DDR1/DISC1/DLC1/DMTN/DOCK1/DOCK5…	244
GO:0048568	embryonic organ development	305/11247	458/18986	0.7	1.1	3.2	0.00063	0.004	0.0027	ACVR1/ADA/ADM/AHI1/AKT1/ALDH1A3/ALX1/ALX4/ARID2/ARL13B/ARNT/ATF4/BBS5/BBS7/BCR/BIRC6/BLOC1S5/BMI1/BMP4/BMPR1A/BPTF/C2CD3/CASP8/CC2D2A/CCDC103/CCDC134/CCDC39/CCDC40/CCN1/CDC40/CDK20/CEBPB/CEP290/CHD7/CHRNA10/CHRNA9/CHST11/CITED2/CLUAP1/COBL/COL11A1/COL18A1/COL27A1/CTHRC1/CTNNB1/DLG1/DLX2/DNAJB6/DSCAML1/DVL1/DVL2/DYNC2I1/E2F7/E2F8/ECE1/EDN1/EFEMP1/EFNA1/EGFR/EIF4A3/EN1/EN2/ENG/EOMES/EPAS1/EPHA2/EPH…	305
GO:0006767	water-soluble vitamin metabolic process	52/11247	66/18986	0.8	1.3	3.2	0.00063	0.004	0.0027	AASDHPPT/ABCD4/AKR1A1/AKR1B1/ALDH1L2/AMN/BTD/CLSTN3/CLYBL/DHFR/DHFR2/DHFRP1/ERO1A/FLAD1/FPGS/GCLC/GSTO1/GSTO2/HLCS/MCCC1/MMAA/MMAB/MMACHC/MMADHC/MTHFD2/MTHFD2L/MTR/MTRR/NNMT/PANK2/PANK4/PDXK/PNPO/PSAT1/RFK/SELENON/SHMT1/SLC19A1/SLC19A2/SLC19A3/SLC23A1/SLC23A2/SLC25A16/SLC25A42/SLC2A1/SLC2A3/SLC46A1/SLC52A1/SLC52A2/SLC5A6/THTPA/TPK1	52
GO:0006465	signal peptide processing	14/11247	14/18986	1	1.7	3.1	0.00065	0.0041	0.0028	CLN5/FURIN/HM13/IMMP1L/IMMP2L/PARL/PCSK5/SEC11A/SEC11B/SEC11C/SPCS1/SPCS2/SPCS3/SPPL3	14
GO:0034333	adherens junction assembly	14/11247	14/18986	1	1.7	3.1	0.00065	0.0041	0.0028	ABI2/ACTB/CTNNB1/DLG5/FER/HIPK1/JAM3/PAK2/PIP5K1C/RAMP2/SMAD7/TBCD/VCL/ZNF703	14
GO:0032069	regulation of nuclease activity	18/11247	19/18986	0.9	1.6	3.2	0.00067	0.0041	0.0029	ABCE1/AKT1/DDX11/DFFA/HMGB1/HSPA1A/NEIL1/NPM1/OAS1/OAS3/PCNA/PDE3A/PRKCD/RPS3/SIRT1/TERF1/TERF2/TMBIM6	18
GO:0010975	regulation of neuron projection development	301/11247	452/18986	0.7	1.1	3.2	0.00068	0.0042	0.0029	ABI2/ABL1/ABL2/ACAP3/ADCY6/ADNP/AKT1/ANAPC2/ANKRD27/AP2A1/APBB1/ARF6/ARHGAP35/ARHGAP4/ARHGAP44/ARSB/ATF1/AVIL/B2M/BAG5/BAIAP2/BDNF/BMPR2/BRAF/BRSK1/BRSK2/CAMK1/CAMK1D/CAMK2G/CAMSAP2/CAPRIN1/CAPRIN2/CARM1/CBFA2T2/CCDC88A/CD38/CDH1/CDH4/CDK5/CDK5R1/CDKL5/CERS2/CFL1/CFLAR/CHN1/CIB1/CNTN1/COBL/CRABP2/CRK/CRKL/CRMP1/CTNNA2/CUL7/CUX1/CX3CL1/CXCL12/CYFIP1/DAB2/DAB2IP/DBN1/DDR1/DDX56/DENND5A/DGKG/DGUOK/D…	301
GO:0009615	response to virus	284/11247	425/18986	0.7	1.1	3.2	0.00068	0.0042	0.0029	ABCC9/ABCF3/ADAR/ADARB1/AGBL5/AIMP1/AKAP1/AP1S1/APOBEC3C/APOBEC3F/APOBEC3H/ARF1/ARMC5/ATAD3A/ATF2/ATG12/ATG14/ATG16L1/ATG5/ATG7/AUP1/AZI2/AZU1/BANF1/BATF3/BAX/BCL2/BCL2L1/BCL3/BECN1/BNIP3/BNIP3L/BST2/C1QBP/CALR/CARD8/CASP1/CCDC92/CCL5/CCT5/CD2AP/CD40/CDK6/CFL1/CGAS/CHMP3/CHUK/CLPB/CLU/CNOT7/CRCP/CREB3/CREBZF/CXADR/CXCL12/DDIT4/DDX1/DDX17/DDX21/DDX3X/DDX56/DDX60/DDX60L/DHX15/DHX16/DHX36/DHX9/DNAJC…	284
GO:0043276	anoikis	30/11247	35/18986	0.9	1.4	3.2	7e-04	0.0043	0.003	AKT1/ANKRD13C/BCL2/BCL2L1/BMF/BRMS1/CAV1/CEACAM5/DAPK2/E2F1/IKBKG/ITGA5/ITGB1/MAP3K7/MCL1/MTOR/MYBBP1A/NOTCH1/PDK4/PIK3CA/PIK3R3/PTK2/PTRH2/SIK1/SRC/STK11/TFDP1/TLE1/TLE5/TSC2	30
GO:0099175	regulation of postsynapse organization	108/11247	150/18986	0.7	1.2	3.2	0.00076	0.0046	0.0032	ABHD17A/ABHD17B/ABHD17C/ABI2/ADAM10/AKT1/APP/ARF4/ARHGAP12/ARHGAP22/ARHGAP44/ASAP1/ASIC1/ASIC2/BAIAP2/CAPRIN1/CAPRIN2/CBLN1/CC2D1A/CDH2/CDK5/CDK5R1/CDKL5/CFL1/CHMP2B/CRIPT/CYFIP2/DBN1/DHX36/DISC1/DOCK1/DOCK10/DOCK4/DTNBP1/DVL1/EEF2K/EFNA1/ELMO1/EPHA4/EPHB2/FGFR1/FLRT2/FYN/GNA13/GRIN2B/HOMER1/HSPA8/IL1RAP/ITPKA/LATS1/LRFN1/LRFN4/LRP4/LRP8/LRRK2/LRRTM2/MAP1B/MARK1/NAE1/NCKIPSD/NECTIN3/NEDD8/NEDD9/N…	108
GO:0071277	cellular response to calcium ion	60/11247	78/18986	0.8	1.3	3.2	0.00077	0.0047	0.0033	ABCC9/ADCY1/ADCY8/ADD1/ADGRV1/AKR1C3/ALOX15/ALOX5AP/ASPH/BRAF/CAMK2D/CAPN3/CARF/CLIC4/CPNE1/CPNE2/CPNE3/CPNE4/CPNE7/CPNE8/CPNE9/ECT2/EDN1/EEF2K/FOS/GPLD1/INHBB/IQGAP1/ITPKA/ITPKB/ITPKC/JUNB/JUND/KCNB1/KCNH1/LGMN/MCOLN1/MEF2A/MICU1/MICU2/MICU3/NCSTN/NEUROD2/NFATC2/NLGN1/PKD2/PLCG2/PPIF/PRKAA1/PRKAA2/RASA4/RASA4B/RYR1/RYR3/SLC25A23/SLC25A24/SMPD1/SYT1/TRPM2/TUBA1A	60
GO:2000114	regulation of establishment of cell polarity	21/11247	23/18986	0.9	1.5	3.1	8e-04	0.0048	0.0033	ABL1/ABL2/ANKFN1/ARFGEF1/CYRIB/DOCK8/FLOT2/GATA3/GSN/KANK1/KIF20B/KRIT1/PLEKHG3/RACK1/RAP1B/RICTOR/ROCK1/ROCK2/RUFY3/SHTN1/WDPCP	21
GO:0032469	endoplasmic reticulum calcium ion homeostasis	24/11247	27/18986	0.9	1.5	3.1	0.00082	0.0049	0.0034	APP/ATP2A2/BAK1/BAX/BCL2/CAMK2D/CCDC47/CLCC1/DMTN/GRINA/HERPUD1/ITPR1/KCTD17/PACS2/PML/PSEN1/RAP1GDS1/SELENOK/TGM2/THADA/TMBIM6/TMCO1/TMTC4/WFS1	24
GO:0043523	regulation of neuron apoptotic process	175/11247	254/18986	0.7	1.2	3.2	0.00087	0.0052	0.0036	AARS1/ABL1/ADAM8/ADNP/AIFM1/AKT1S1/ALKBH1/AMBRA1/APP/ATF4/ATM/ATP13A2/AXL/BACE1/BAX/BBC3/BBS10/BCL2/BCL2L1/BCL2L11/BDNF/BOK/BRAF/BTG2/CASP10/CASP2/CASP3/CASP4/CASP6/CASP7/CASP8/CASP9/CCL2/CCND1/CD2AP/CDC34/CDK5/CDK5R1/CEBPB/CFLAR/CLCF1/CLN8/CLU/CORO1A/CPEB4/CRLF1/CTNNB1/CX3CL1/DKK1/DLX1/DNAJC5/DRAXIN/EGLN2/EGLN3/EN1/EN2/EPHA4/ERBB3/F2R/FBXO7/FBXW7/FGF2/FOXO3/FZD1/FZD9/G6PD/GATA3/GBA1/GBE1/GCLC/GC…	175
GO:0000041	transition metal ion transport	76/11247	102/18986	0.7	1.3	3.1	0.00089	0.0053	0.0037	ABCB7/ABCC5/AP3D1/ARHGAP1/ASIC3/ATOX1/ATP13A1/ATP2C1/ATP7A/ATP7B/B2M/CLTC/COX17/CP/CUTC/CYBRD1/DNM2/FKBP4/FLVCR1/FLVCR2/FTH1/FTL/FXN/HEPHL1/HFE/HPX/ISCU/LMTK2/MCOLN1/MCOLN2/MELTF/MMGT1/NECTIN1/PGRMC2/RAB11B/SCARA5/SFXN1/SLC11A1/SLC11A2/SLC1A1/SLC22A17/SLC25A28/SLC25A37/SLC30A1/SLC30A4/SLC30A5/SLC30A6/SLC30A7/SLC30A9/SLC31A1/SLC39A10/SLC39A11/SLC39A13/SLC39A14/SLC39A3/SLC39A4/SLC39A6/SLC39A7/SLC39…	76
GO:0034332	adherens junction organization	46/11247	58/18986	0.8	1.3	3.1	0.00099	0.0059	0.0041	ABI2/ACTB/ADAM10/ADD1/BMP6/CAMSAP3/CDH1/CDH10/CDH12/CDH17/CDH19/CDH2/CDH20/CDH24/CDH26/CDH4/CDH6/CDHR3/CSK/CTNNB1/DLG5/DSP/EPHA4/FER/FERMT2/HIPK1/INAVA/JAM3/KIFC3/MTSS1/NUMB/NUMBL/PAK2/PIP5K1C/PLEC/PLEKHA7/PTPN23/RAMP2/RDX/SMAD7/SRC/TBCD/TJP1/VCL/VEGFA/ZNF703	46
GO:0010634	positive regulation of epithelial cell migration	39/11247	48/18986	0.8	1.4	3.1	0.001	0.006	0.0041	ADAM9/ARF6/ARHGAP5/BMPR2/CAPN7/CLASP1/CLASP2/CTSH/DOCK1/DOCK5/EPB41L4B/EPB41L5/FGF7/GLIPR2/HAS2/HBEGF/HDAC6/HIF1A/IQSEC1/IRS2/ITGA2/ITGA3/MAP4K4/MAPRE2/MTOR/PFN1/PLCG1/PLCG2/PPM1F/PRKCE/PTK2/RAB11A/RREB1/RTN4/SOX9/SRC/TGFB2/TGFBR2/VIL1	39
GO:0008366	axon ensheathment	114/11247	160/18986	0.7	1.2	3.1	0.001	0.0061	0.0042	ABCA2/ABCD1/ACER3/ADGRG6/AFG3L2/AKT1/AKT2/ANK2/ARHGEF10/ATRN/B4GALT5/B4GALT6/BCAS1/CD9/CLDN11/CLU/CMTM8/CNTN1/CNTNAP1/COL6A1/CTNNB1/CTSC/CYFIP1/DAG1/DEGS1/DHH/DICER1/DLG1/EIF2AK3/EIF2B2/EIF2B4/EIF2B5/ERBB2/ERBB3/ERCC2/FA2H/FIG4/GAL3ST1/GALC/GNPAT/GPC1/GRB2/HEXA/HEXB/HRAS/HYCC1/ID4/ILK/ITGB4/JAM3/KIF14/LARGE1/LPAR1/LPIN1/MALL/MAP2K1/MAP2K2/MAPK1/MAPK3/MARVELD1/MBP/MIOS/MPZ/MTMR2/MTOR/MYRF/NAB1/NAB…	114
GO:0032479	regulation of type I interferon production	93/11247	128/18986	0.7	1.2	3.1	0.0011	0.0062	0.0043	ATG12/ATG5/BANF1/CACTIN/CD14/CGAS/CHUK/CUL3/CYLD/DDX3X/DDX56/DHX33/DHX36/DHX9/DTX4/FLOT1/G3BP1/GAPDH/GPATCH3/HAVCR2/HMGB2/HSP90AA1/HSPD1/IKBKE/ILRUN/IRAK1/IRF1/IRF3/IRF5/ISG15/ITCH/KAT8/KLHL22/KPNA2/MAVS/MORC3/MYD88/NLRX1/NMB/NMI/NPLOC4/OAS1/OAS3/OTUD5/PLCG2/POLA1/POLR3A/POLR3B/POLR3C/POLR3D/POLR3F/POLR3G/PPM1B/PQBP1/PTPN11/PTPRS/PYCARD/QKI/RAB2B/RBX1/REL/RELB/RIOK3/RIPK2/RNF135/RNF216/RNF26/SETD…	93
GO:0032606	type I interferon production	93/11247	128/18986	0.7	1.2	3.1	0.0011	0.0062	0.0043	ATG12/ATG5/BANF1/CACTIN/CD14/CGAS/CHUK/CUL3/CYLD/DDX3X/DDX56/DHX33/DHX36/DHX9/DTX4/FLOT1/G3BP1/GAPDH/GPATCH3/HAVCR2/HMGB2/HSP90AA1/HSPD1/IKBKE/ILRUN/IRAK1/IRF1/IRF3/IRF5/ISG15/ITCH/KAT8/KLHL22/KPNA2/MAVS/MORC3/MYD88/NLRX1/NMB/NMI/NPLOC4/OAS1/OAS3/OTUD5/PLCG2/POLA1/POLR3A/POLR3B/POLR3C/POLR3D/POLR3F/POLR3G/PPM1B/PQBP1/PTPN11/PTPRS/PYCARD/QKI/RAB2B/RBX1/REL/RELB/RIOK3/RIPK2/RNF135/RNF216/RNF26/SETD…	93
GO:0051438	regulation of ubiquitin-protein transferase activity	34/11247	41/18986	0.8	1.4	3.1	0.0011	0.0062	0.0043	ABL1/ARRDC3/BAG2/BAG5/BMI1/BTRC/CDC14B/CDC20/DTX3L/FBXO5/FBXW7/FEM1A/FEM1B/FZR1/LIMK1/MAD2L1/MAD2L2/PINK1/PLK1/PSEN1/PTEN/RBCK1/RPL11/RPL23/RPL5/RPS2/RPS7/SKP1/SMAD7/STUB1/TRIB3/UBE2C/UBE2L3/UBE2S	34
GO:0001570	vasculogenesis	65/11247	86/18986	0.8	1.3	3.1	0.0011	0.0063	0.0044	ACKR3/ADM/AGGF1/ASB4/CAV1/CCM2/CEACAM1/CITED2/CTNNB1/CUL7/EGFL7/EGFL8/EMP2/ENG/EPHA2/FBXW7/FZD4/GJC1/GLMN/HAS2/HDAC7/HEG1/HEY1/HIF1AN/HOXA13/ITGAV/ITGB8/JUNB/MYO1E/MYOCD/NKX2-5/NOTCH1/NPR2/NRP1/PAXIP1/PDGFRB/PTPRJ/QKI/RAMP2/RAP1A/RAPGEF2/RASA1/RIN2/RRAS/RTN4/SETD2/SGPL1/SHH/SMO/SOX18/SPRED1/TBX20/TGFB1/TGFBR2/TGFBR3/TIPARP/TNNI3/VEGFA/WARS2/WNT7B/WT1/XDH/YAP1/ZFP36L1/ZMIZ1	65
GO:0097707	ferroptosis	13/11247	13/18986	1	1.7	3	0.0011	0.0063	0.0044	AIFM2/DHCR7/FTH1/GPX4/HMOX1/NFE2L2/NINJ1/NQO1/SC5D/SLC39A7/SLC7A11/SQSTM1/TMEM164	13
GO:0007164	establishment of tissue polarity	26/11247	30/18986	0.9	1.5	3.1	0.0012	0.0066	0.0046	ASTN2/BRSK1/BRSK2/CELSR1/CTHRC1/DLG3/ERBB4/EXOC5/FOXF2/FZD3/FZD6/GRHL3/IFT20/JHY/NPHP1/PAFAH1B1/PTK7/RPGRIP1L/SAPCD2/SEC24B/TP63/TTC8/VANGL2/WDPCP/WDR1/WNT9B	26
GO:0009649	entrainment of circadian clock	26/11247	30/18986	0.9	1.5	3.1	0.0012	0.0066	0.0046	BHLHE40/BMAL2/CRTC1/CRY1/CRY2/FBXL17/FBXL21P/FBXL3/GNA11/GNAQ/ID2/MTA1/NR2F6/PDE6B/PER2/PER3/PHLPP1/PML/PPP1CA/PPP1CB/PPP1CC/RBM4/RBM4B/SIK1/TP53/USP2	26
GO:0001667	ameboidal-type cell migration	166/11247	241/18986	0.7	1.2	3.1	0.0012	0.0067	0.0047	ACVR1/ACVR1B/ADAM9/ADIPOR1/AGO2/AKAP12/AKT1/AMOTL1/AMOTL2/ANLN/APPL1/APPL2/ARF6/ARHGAP4/ARHGAP5/ARHGDIB/ARHGEF7/ARID5B/ARSB/BAG4/BMP4/BMPR2/BRAF/C1QBP/CALR/CAP1/CAPN7/CDH2/CENPV/CLASP1/CLASP2/CORO1A/CORO1C/CTSH/DAB2IP/DMTN/DOCK1/DOCK5/DUSP10/EDN1/EDN3/EFNB1/EPB41L4B/EPB41L5/ERBB4/EVL/FBN2/FER/FERMT1/FGF2/FGF7/FN1/FUT8/GDF6/GJA1/GLIPR2/GNA12/GNA13/HAND2/HAS2/HBEGF/HDAC6/HIF1A/HYAL2/ILK/IQGAP1/IQSE…	166
GO:0044794	positive regulation by host of viral process	20/11247	22/18986	0.9	1.5	3	0.0012	0.007	0.0048	CAV2/CFL1/EEF1A1/HSPA8/IGF2R/NUCKS1/PAIP1/PC/PIK3C3/PPIB/STOM/TBC1D20/VAPA/VAPB/YTHDC2/ZDHHC20/ZDHHC8/ZDHHC9/ZFYVE1/ZNF502	20
GO:0051881	regulation of mitochondrial membrane potential	56/11247	73/18986	0.8	1.3	3	0.0013	0.0073	0.005	ABCD1/ABL1/ARL6IP5/ATP5IF1/BAD/BAK1/BAX/BCL2/BCL2L1/BID/BNIP3/BNIP3L/BOK/CLIC1/COL6A1/CTNS/FZD9/GCLC/GCLM/LIPA/LRRK2/MAPT/MFN1/MLLT11/MTLN/MUL1/NNT/PANK2/PARK7/PARP1/PID1/PINK1/PMAIP1/PPA2/PPIF/PPP2R3C/PRDX3/PRELID1/PYCR1/RACK1/RNF122/RTL10/SLC25A33/SLC25A36/SLC4A11/SOD1/SOD2/SPART/SRC/STOX1/TRPV1/TSPO/TUSC2/UBB/UCP2/VCP	56
GO:0051607	defense response to virus	216/11247	320/18986	0.7	1.1	3	0.0013	0.0074	0.0051	ABCC9/ABCF3/ADAR/ADARB1/AGBL5/AIMP1/AKAP1/APOBEC3C/APOBEC3F/APOBEC3H/ARMC5/ATAD3A/ATG12/ATG14/ATG16L1/ATG5/ATG7/AZI2/AZU1/BCL2/BCL2L1/BECN1/BNIP3/BNIP3L/BST2/C1QBP/CARD8/CASP1/CCDC92/CD40/CGAS/CHMP3/CLPB/CNOT7/CRCP/CREB3/CXADR/DDIT4/DDX1/DDX17/DDX21/DDX56/DDX60/DDX60L/DHX15/DHX16/DHX36/DHX9/DNAJC3/DTX3L/DUS2/EIF2AK2/EIF2AK4/ELMOD2/EPG5/ERCC6/EXOC1/EXOSC5/F2RL1/FADD/G3BP1/GBP1/GBP2/GBP3/GPAM/HCFC2…	216
GO:0051452	intracellular pH reduction	45/11247	57/18986	0.8	1.3	3	0.0013	0.0075	0.0052	AQP11/ATP6AP1/ATP6AP2/ATP6V0A1/ATP6V0A2/ATP6V0B/ATP6V0D1/ATP6V0E1/ATP6V0E2/ATP6V1A/ATP6V1B2/ATP6V1D/ATP6V1F/ATP6V1H/BCL2/CA2/CCDC115/CLCN3/CLIC4/CLN5/CLN6/CREG1/DMXL1/DMXL2/GPR89A/GPR89B/GRN/LAMP1/LAMP2/PPT1/RAB20/RAB38/RAB7A/SLC11A1/SLC12A5/SLC4A7/SLC9A7/SLC9A8/SNAPIN/TCIRG1/TMEM106B/TMEM199/TMEM9/TPCN2/UBE3A	45
GO:0045927	positive regulation of growth	177/11247	259/18986	0.7	1.2	3	0.0015	0.0082	0.0057	ACACB/ACSL4/ADAM10/ADAM17/ADNP/AGR2/AGRN/AKT1/ANAPC2/ARMC10/ARX/BASP1/BBS2/BBS4/BCL2/BDNF/BMPR1A/BMPR2/BRAT1/CACNA2D2/CACNG7/CAPN3/CD38/CDH4/CDK1/CDKL5/CDKN2AIP/CEP43/CHD7/CIB1/CPNE9/CRABP2/CREB1/CRK/CSF1/CSNK2A1/CSNK2A3/CXCL12/CXCL16/CYFIP1/DDX3X/DDX49/DERL2/DISC1/DNPH1/EDN1/EFNA5/EGFR/EIF4G1/EIF4G2/ERBB2/ERBB4/EXOSC2/EXOSC9/EXTL3/EZR/F2/FGF2/FGFR1/FGFR2/FN1/FOXS1/FXN/GDI1/GHR/GLI1/GOLGA4/GPAM/H…	177
GO:0001764	neuron migration	132/11247	189/18986	0.7	1.2	3	0.0016	0.0088	0.0061	ABI1/ABI2/ACAP3/ADGRG1/ALKBH1/APBB2/ARHGEF2/ARX/ASPM/ASTN2/AUTS2/AXL/BAX/BBS1/BBS4/CAMK2A/CDK5/CDK5R1/CDKL5/CELSR1/CELSR2/CEP85L/CRK/CRKL/CTNNA2/CTNNB1/CUL5/CX3CL1/CXCL12/DAB2IP/DCDC2/DDIT4/DISC1/DNAAF4/DRD1/ELP3/EOMES/ERBB4/FAT3/FBXO45/FGFR1/FKRP/FLNA/FLRT2/FYN/FZD3/GAS6/GATA2/GATA3/GJA1/GNRH1/HSP90AA1/IGSF10/ITGA3/KIAA0319/KIAA0319L/KIF20B/KIF26A/KIRREL3/LARGE1/LHX1/LRIG2/LRP12/MAP1B/MARK1/MARK…	132
GO:0060324	face development	42/11247	53/18986	0.8	1.3	3	0.0017	0.0093	0.0065	ALDH1A3/ANKRD11/ARID5B/ASPH/BBS4/BRAF/CHD7/COL1A1/CRISPLD2/CSRNP1/DKK1/EP300/HOXB3/MAP2K1/MAP2K2/MAPK1/MAPK3/MKKS/MMP2/MSX1/MYH3/NIPBL/PAX9/PDGFRA/PLEKHA1/PRICKLE1/PTPN11/RAB3GAP1/RAF1/RARA/RARG/RRAS/SCX/SGPL1/SKI/SRF/STRA6/TBX1/TGFB1/TGFB3/TIPARP/ZFAND5	42
GO:0019076	viral release from host cell	25/11247	29/18986	0.9	1.5	3	0.0017	0.0094	0.0065	ARL8B/CAV2/CHMP1A/CHMP1B/CHMP2A/CHMP2B/CHMP3/CHMP4B/CHMP4C/CHMP5/CHMP6/CHMP7/DDB1/PC/PPIA/PPID/RAB7A/TRIM25/TRIM31/TSG101/VAPA/VAPB/VPS4A/VPS4B/ZNF502	25
GO:0141198	protein branched polyubiquitination	16/11247	17/18986	0.9	1.6	2.9	0.0017	0.0094	0.0065	ANAPC1/ANAPC10/ANAPC11/ANAPC13/ANAPC16/ANAPC2/ANAPC4/ANAPC5/ANAPC7/CDC16/CDC23/CDC26/CDC27/ITCH/UBR4/UBR5	16
GO:1901657	glycosyl compound metabolic process	57/11247	75/18986	0.8	1.3	3	0.0017	0.0095	0.0065	ADA/ADK/AKR1A1/AKR1B1/AKR1B10/AKR1C1/AKR1C2/AKR1C3/AKR1C4/AKR7A2/APOBEC3C/APRT/BLOC1S6/CBR4/CDA/CDADC1/DCTD/DERA/DGUOK/DHFR2/DNPH1/DPYD/DTYMK/ERH/FUCA1/FUCA2/GBA1/GBA2/GLA/GNMT/HPRT1/ICMT/LCMT2/MACROD1/MACROD2/NAGA/NME4/NT5C2/NT5C3A/NT5E/NUDT1/OARD1/PGM2/PNP/PRTFDC1/QNG1/TK1/TK2/TRMT12/TYMP/TYW1/TYW1B/TYW3/TYW5/UCKL1/UPP1/XDH	57
GO:0043473	pigmentation	83/11247	114/18986	0.7	1.2	3	0.0017	0.0095	0.0065	ANKRD27/AP1B1/AP1G1/AP1M1/AP1S1/AP1S2/AP1S3/AP3B1/AP3D1/AP3M1/AP3S1/AP3S2/ARCN1/ARL6/ATP6AP2/ATP7A/ATRN/BACE2/BAX/BBS2/BBS5/BBS7/BCL2/BCL2L11/BLOC1S2/BLOC1S3/BLOC1S4/BLOC1S5/BLOC1S6/CD63/DCT/DCTN1/DCTN2/DTNBP1/EDAR/EDN3/EN1/ENPP1/FIG4/GNA11/GNAT2/GPR143/HPS1/HPS3/HPS4/HPS5/HPS6/IHH/KIF13A/KITLG/LRMDA/LYST/MC1R/MFSD12/MITF/MKKS/MLPH/MREG/MYO5A/MYSM1/NF1/PIKFYVE/PMEL/RAB11A/RAB11B/RAB1A/RAB27A/RAB2…	83
GO:0002200	somatic diversification of immune receptors	59/11247	78/18986	0.8	1.3	3	0.0018	0.0096	0.0067	ADAR/APLF/ATAD5/ATM/BCL11B/BCL6/CD40/CLCF1/CTNNBL1/DCAF1/DCLRE1C/ERCC1/EXO1/EXOSC3/EXOSC6/HMCES/HMGB1/HMGB2/HSPD1/IL27RA/KMT5B/KMT5C/MAD2L2/MCM3AP/MLH1/MSH2/MSH3/MSH6/NBN/NDFIP1/NFKBIZ/NHEJ1/NSD2/PARP3/PAXIP1/PCYT1A/PMS2/POLB/POLL/POLQ/PRKDC/RIF1/RNF168/RNF8/SAMHD1/SANBR/SHLD1/SHLD2/SLC15A4/STAT6/SUPT6H/SWAP70/TCF3/TFRC/TGFB1/TP53BP1/UNG/XRCC4/YY1	59
GO:0042440	pigment metabolic process	61/11247	81/18986	0.8	1.3	2.9	0.0018	0.0098	0.0067	ABCB10/ABCB7/ABCC1/ABCC2/ALAD/ALAS1/AMBP/APPL1/ATP5IF1/ATP7A/BCL2/BDH2/BLVRA/BLVRB/COX10/COX15/CPOX/CTNS/DCT/FECH/FLVCR1/FXN/GIPC1/GPR143/HMBS/HMOX1/HMOX2/HPX/IBA57/IREB2/LCT/MC1R/MFSD12/NFE2L1/PGRMC1/PMEL/PPOX/RAB38/RAPGEF2/SLC11A2/SLC25A38/SLC25A39/SLC46A1/SLC48A1/SLC7A11/SLCO1B1/SLCO1B3/SRRD/TBX2/TMEM14A/TMEM14B/TMEM14C/TMEM14DP/TRPC1/TSPO/UGT1A1/UGT1A7/UGT1A9/UROD/UROS/ZEB2	61
GO:0043476	pigment accumulation	12/11247	12/18986	1	1.7	2.9	0.0019	0.0099	0.0068	ANKRD27/AP1G1/AP1M1/AP3D1/BLOC1S3/BLOC1S5/BLOC1S6/CD63/RAB32/RAB38/SHROOM2/SHROOM3	12
GO:0043482	cellular pigment accumulation	12/11247	12/18986	1	1.7	2.9	0.0019	0.0099	0.0068	ANKRD27/AP1G1/AP1M1/AP3D1/BLOC1S3/BLOC1S5/BLOC1S6/CD63/RAB32/RAB38/SHROOM2/SHROOM3	12
GO:0071166	ribonucleoprotein complex localization	12/11247	12/18986	1	1.7	2.9	0.0019	0.0099	0.0068	AKAP8L/ALKBH5/IWS1/NEAT1/NSUN2/PRPF31/RBM10/RIOK2/SETD2/SUPT6H/THOC2/WNK1	12
GO:0071394	cellular response to testosterone stimulus	12/11247	12/18986	1	1.7	2.9	0.0019	0.0099	0.0068	AR/ELK1/IGF1R/MSN/NCF1/NCOA4/ROCK2/RWDD1/SIRT1/SLC39A9/SPP1/SRD5A1	12
GO:0110075	regulation of ferroptosis	12/11247	12/18986	1	1.7	2.9	0.0019	0.0099	0.0068	AIFM2/DHCR7/FTH1/GPX4/HMOX1/NFE2L2/NQO1/SC5D/SLC39A7/SLC7A11/SQSTM1/TMEM164	12
GO:0140627	ubiquitin-dependent protein catabolic process via the C-end degron rule pathway	12/11247	12/18986	1	1.7	2.9	0.0019	0.0099	0.0068	CUL2/CUL4A/DCAF12/FEM1A/FEM1B/FEM1C/KLHDC1/KLHDC10/KLHDC2/KLHDC3/RBX1/TRPC4AP	12
GO:0140718	facultative heterochromatin formation	12/11247	12/18986	1	1.7	2.9	0.0019	0.0099	0.0068	BAZ2A/BEND3/JARID2/KDM5A/PHF2/PHF8/RRP8/SIRT1/SIRT2/SMARCA5/SUV39H1/SUZ12	12
GO:0060155	platelet dense granule organization	22/11247	25/18986	0.9	1.5	2.9	0.0019	0.0099	0.0068	ABCA1/AP1B1/AP1G1/AP1M1/AP1S1/AP1S2/AP1S3/AP3B1/AP3D1/AP3M1/AP3S1/AP3S2/BLOC1S2/BLOC1S3/DTNBP1/F2R/HPS1/HPS3/HPS4/HPS5/HPS6/RAB38	22
GO:1901659	glycosyl compound biosynthetic process	22/11247	25/18986	0.9	1.5	2.9	0.0019	0.0099	0.0068	ADA/ADK/APRT/DCTD/DHFR2/DNPH1/DTYMK/HPRT1/LCMT2/NT5E/PGM2/PNP/PRTFDC1/QNG1/TK1/TK2/TRMT12/TYW1/TYW1B/TYW3/TYW5/UCKL1	22
GO:0030323	respiratory tube development	140/11247	202/18986	0.7	1.2	2.9	0.0019	0.0099	0.0069	ABCA12/ABCA3/ACVR2B/ADA/AGR2/AIMP2/ANXA2/AP3B1/ASXL1/ATP7A/ATXN1L/BAG6/BLOC1S6/BMP2/BMP4/BMPR1A/BMPR2/CCBE1/CCDC39/CCDC40/CCN2/CELSR1/COL6A1/CREB1/CRISPLD2/CTNNB1/CTSH/CTSZ/DAG1/DLG5/EDN2/EGFR/EIF4G1/ELK1/EP300/EPAS1/ERRFI1/EXT1/FBN1/FBXW7/FGF2/FGF7/FGFR1/FGFR2/FLT4/FOSL2/FOXA1/GLI1/GLI2/HECA/HEG1/HES1/HIKESHI/HIPK2/HOXA5/HS6ST1/IFT25/ITGA3/ITGB6/JMJD6/KLF2/KRAS/LAMA5/LIF/LIPA/LOX/LTA4H/LTBP3/MAN…	140
GO:0060560	developmental growth involved in morphogenesis	163/11247	238/18986	0.7	1.2	2.9	0.0019	0.01	0.0069	ABL1/ADNP/ADPRHL1/ALCAM/ANAPC2/APP/AREG/ARHGAP4/AURKA/AUTS2/BDNF/BIN3/BMP4/BMPR2/C9orf72/CACNG7/CD2AP/CDH1/CDH4/CDK5/CDKL5/CLASP2/CLSTN3/COBL/CPNE1/CPNE9/CRABP2/CSF1/CTNNB1/CTTN/CXCL12/CYFIP1/CYFIP2/DDR1/DIP2B/DISC1/DNM2/DRAXIN/DVL1/EDN1/EDN2/EDN3/EFNA5/EIF2AK4/EIF4G2/EPB41L5/EXT1/FGFR2/FLRT3/FMN1/FN1/FSTL4/GDI1/GOLGA4/GSK3B/HDAC6/HNF1B/HOXD13/IFRD1/IMPACT/IQGAP1/IST1/ITGB1/ITSN2/KDM5B/KIAA0319/L…	163
GO:0061448	connective tissue development	196/11247	290/18986	0.7	1.1	2.9	0.0019	0.01	0.007	ABHD15/ACAT1/ADAMTS12/ADAMTS7/ARID5B/ARRDC3/ASNSD1/ATF2/ATP7A/AXIN2/BBS1/BBS2/BBS4/BMP1/BMP2/BMP4/BMP6/BMP8B/BMPR1A/BMPR1B/BMPR2/BPNT2/CBS/CCN1/CCN2/CD2AP/CD44/CFLAR/CHRDL2/CHST11/CHSY1/COL11A1/COL1A1/COL27A1/COL5A1/COL6A1/CREB3L2/CSF1/CSGALNACT1/CTNNB1/CTSK/DDRGK1/DHRS7B/DLX2/DYRK1B/ECM1/EDN1/EFEMP1/EIF2AK3/ERRFI1/EVC/EXT1/EXT2/FGF2/FGFR1/FGFR3/FKRP/FOSL2/FOXA1/FTO/GATA3/GDF6/GHR/GLG1/GPLD1/GREM…	196
GO:0071356	cellular response to tumor necrosis factor	152/11247	221/18986	0.7	1.2	2.9	0.002	0.011	0.0074	ACTN4/ADAM17/ADAMTS12/ADAMTS7/AKAP12/AKT1/ANKRD1/ARHGEF2/ASAH1/ASS1/BAG4/BIRC2/BIRC3/BIRC7/BRCA1/CACTIN/CARD8/CASP1/CASP4/CASP8/CCL2/CCL5/CD40/CD58/CD70/CHUK/CIB1/CLDN1/COL1A1/COMMD7/CPNE1/CTSK/CYLD/CYP1B1/DAB2IP/DHX9/DICER1/EDA2R/EDN1/EIF5A/ERBIN/EXT1/F2RL1/FAS/FOS/FOXO3/FOXP1/GAS6/GATA3/GBA1/GBP1/GBP2/GBP3/GFER/GPD1/GPER1/GSDME/GSTP1/H2BC11/HAS2/HES1/HIPK1/HSPA1A/HSPA1B/HYAL1/HYAL2/IKBKB/IL18BP…	152
GO:0039531	regulation of cytoplasmic pattern recognition receptor signaling pathway	88/11247	122/18986	0.7	1.2	2.9	0.002	0.011	0.0074	ABHD17A/AKT1/ANKRD17/ATAT1/AURKB/BANF1/BIRC2/BIRC3/BRCC3/C1QBP/CARD8/CAV1/CGAS/CPTP/CSNK1A1/DDX3X/DDX60/DHX33/EIF2AK2/ERBIN/F2RL1/FBXL2/FLOT1/GBP2/GPATCH3/GRAMD4/HCFC2/HMGB1/HSPA1A/HSPA1B/HSPA8/IFI16/ITCH/LAMP2/LYPLAL1/MAP3K7/MAPK8/MARK4/MAVS/MYD88/NAGK/NEK7/NLRX1/NOP53/NPLOC4/OGT/PARP1/PCBP2/PLCG2/PPP2CA/PPP6C/PPT1/PRKD1/PRKDC/PTPRS/PUM1/PUM2/RIOK3/RTN4/SEC14L1/SIRT2/SLC15A4/SLC19A1/SMPDL3A/SRC/…	88
GO:0005976	polysaccharide metabolic process	82/11247	113/18986	0.7	1.2	2.9	0.0022	0.011	0.0077	ACADM/AGL/AKT1/AKT2/AP2A1/ATG12/ATG2A/ATG2B/ATG3/CHIA/CHST7/CLTC/COMT/CSGALNACT1/CSGALNACT2/DYRK2/EGF/ENPP1/EPM2A/EPM2AIP1/EXT1/EXT2/GAA/GABARAPL1/GBE1/GNMT/GRB10/GSK3A/GSK3B/GYG1/GYG2/GYS1/HAS2/HAS3/HS2ST1/IGF1/IL6ST/INPP5K/INSR/IRS1/IRS2/KHK/LEPR/MGAM/NDST1/NFKB1/NPC1/PASK/PDGFB/PER2/PFKM/PGM2/PHKA1/PHKA2/PHKB/PHKG1/PHKG2/PHLDA2/PPP1CA/PPP1CB/PPP1CC/PPP1R2/PPP1R2B/PPP1R3B/PPP1R3C/PPP1R3D/PPP1R3…	82
GO:0034109	homotypic cell-cell adhesion	74/11247	101/18986	0.7	1.2	2.9	0.0023	0.012	0.0081	ACTB/ACTG1/ALOX12/ANK3/BLOC1S4/C1QTNF1/CCL5/CD9/CD99/CDHR2/CEACAM1/CEACAM5/CLIC1/CSRP1/CXADR/DSC2/DSG2/DSP/EMILIN1/EMILIN2/ENTPD1/F11R/FERMT3/FGA/FGB/FGG/FGL1/FIBP/FLNA/GLA/GNAS/GP6/HSPB1/IL6R/IL6ST/ILK/ITGB3/JAK1/JAK2/JUP/LYN/METAP1/MFSD2B/MYH9/MYL12A/MYL9/PDGFRA/PDIA3/PEAR1/PIK3CB/PKP2/PLAUR/PLPP3/PPIA/PRKCA/PRKCD/PRKCQ/PRKG1/PTPN6/PTPRU/RAP2B/RDX/SERPINE2/SH2B3/SLC7A11/STXBP1/STXBP3/TLN1/TMX1/…	74
GO:1904019	epithelial cell apoptotic process	60/11247	80/18986	0.8	1.3	2.9	0.0023	0.012	0.0082	ABL1/ADAR/ANXA2/ARF6/ATF2/BAX/BCL2/BCL2L1/BID/BOK/BTC/CAPN10/CARM1/CASP3/CASP6/CASP9/CAST/CDKN1B/CFLAR/DNMT3A/E2F1/E2F2/EIF2S1/EXOC5/GSN/HAND2/HMOX1/IGF1R/ITGB3BP/JAG2/JAK2/KRT18/KRT8/MDK/MIR4516/NFKBIZ/NKX2-5/NPC1/PIAS4/PLA2R1/PPARA/PRKAA1/PRKAA2/RB1/SAV1/SFRP4/SRSF6/STK3/STK4/TCF7L2/TGFBR2/TIA1/TMEM258/TMF1/USP53/WFS1/WNT11/YAP1/ZFP36/ZFP36L1	60
GO:0060021	roof of mouth development	68/11247	92/18986	0.7	1.2	2.9	0.0023	0.012	0.0083	ACVR2B/ALX4/ANP32B/ARID5B/ASPH/B3GLCT/BBS7/BCOR/BMPR1A/BNC2/CDK20/CHD7/CSRNP1/DHRS3/DLG1/EPHB2/FOXE1/FOXF2/FRAS1/FZD1/FZD2/GABRB3/GDF11/HAND2/IFT172/INSIG1/INSIG2/IRF6/ITGB6/ITGB8/JAG2/MSC/MSX1/NPRL3/OSR2/PAK1IP1/PDGFRA/PKDCC/PLEKHA1/PYGO2/SATB2/SGPL1/SHH/SKI/SMAD2/SMAD4/SNAI1/SOS1/SOX11/SUMO1/TBC1D32/TBX1/TBX2/TBX3/TFAP2A/TGFB2/TGFB3/TGFBR1/TGFBR2/TGFBR3/TIPARP/TMEM107/TSHZ1/TWIST1/VAX1/WDPCP/WN…	68
GO:0007097	nuclear migration	24/11247	28/18986	0.9	1.4	2.9	0.0025	0.013	0.0089	CEP120/CLMN/DCTN1/DOCK7/DYNC1H1/FBXW11/FHOD1/HOOK3/LMNA/LMNB1/LMNB2/NHERF1/NUDC/PAFAH1B1/PAX6/PCM1/SUN1/SUN2/SYNE2/SYNE3/TACC1/TACC2/TACC3/TMEM201	24
GO:0048511	rhythmic process	201/11247	299/18986	0.7	1.1	2.8	0.0025	0.013	0.009	ADCY1/ADNP/AHR/ANKFN1/ASS1/ATF4/ATF5/ATG7/AXL/BHLHE40/BHLHE41/BLOC1S6/BMAL1/BMAL2/BMPR1B/BTBD9/BTRC/CA12/CASP2/CASP3/CBX3/CCAR2/CDK1/CDK5/CDK5R1/CIPC/CLDN4/CLOCK/COL6A1/CREB1/CREBBP/CREM/CRTC1/CRY1/CRY2/CSNK1D/CSNK1E/CSNK2A1/CUL4A/CYP1B1/DBP/DDB1/DDX5/DHX9/DNM1L/DTL/DYRK1A/EGFR/ENOX2/EP300/EREG/EZH2/FBXL17/FBXL21P/FBXL3/FBXW11/FBXW7/FOXO3/FXR1/FZD4/GDF9/GFPT1/GNA11/GNAQ/GPR157/GPR176/GRIN3A/GSK3B…	201
GO:0051647	nucleus localization	29/11247	35/18986	0.8	1.4	2.8	0.0026	0.013	0.0091	BIN1/CDK9/CEP120/CLMN/DCTN1/DOCK7/DYNC1H1/FBXW11/FHOD1/HOOK3/LMNA/LMNB1/LMNB2/MTOR/NHERF1/NUDC/PAFAH1B1/PAX6/PCM1/SIRT1/SUN1/SUN2/SYNE2/SYNE3/TACC1/TACC2/TACC3/TLK2/TMEM201	29
GO:0033574	response to testosterone	36/11247	45/18986	0.8	1.4	2.8	0.0027	0.014	0.0094	AR/BGLAP/CA9/CAD/CALR/CBL/CFLAR/EDN1/ELK1/FOXP1/GBA1/GPI/HOXA10/HOXA11/HOXA13/HOXB13/HOXD13/HSF1/IGF1R/MSN/NASP/NCF1/NCOA4/NKX3-1/NQO1/PSPH/ROCK2/RPS6KB1/RWDD1/SIRT1/SLC39A9/SPP1/SRD5A1/THBS1/TSPO/XRN1	36
GO:0060338	regulation of type I interferon-mediated signaling pathway	36/11247	45/18986	0.8	1.4	2.8	0.0027	0.014	0.0094	ADAR/CACTIN/CDC37/CNOT7/EIF4E2/FADD/GIGYF2/IKBKE/IRF3/ISG15/LSM14A/MAVS/METTL3/MUL1/NLRC5/OAS1/OAS3/PTPN1/PTPN11/PTPN2/PTPN6/RBM47/RNF185/SAMHD1/SMIM30/STAT2/TBK1/TRIM41/TRIM56/TRIM6/TTLL12/UBE2K/USP18/USP27X/YTHDF2/YTHDF3	36
GO:0036444	calcium import into the mitochondrion	15/11247	16/18986	0.9	1.6	2.8	0.0028	0.014	0.0096	AFG3L2/HSPA9/ITPR1/MAIP1/MCU/MCUB/MCUR1/MICU1/MICU2/MICU3/SLC25A23/SMDT1/SPG7/UCP2/VDAC1	15
GO:0043328	protein transport to vacuole involved in ubiquitin-dependent protein catabolic process via the multivesicular body sorting pathway	15/11247	16/18986	0.9	1.6	2.8	0.0028	0.014	0.0096	HGS/MVB12A/MVB12B/PTPN23/SNF8/STAM/STAM2/TSG101/UBAP1/VPS25/VPS28/VPS36/VPS37A/VPS37C/VPS37D	15
GO:0001890	placenta development	107/11247	152/18986	0.7	1.2	2.8	0.0028	0.014	0.0097	ADA/ADAM19/ADM/AKT1/ALKBH1/ANG/ARNT/ASH1L/BIRC2/BIRC6/BMPR2/BPTF/BSG/CASP8/CCDC134/CCN1/CCNF/CDKN1B/CEBPB/CITED2/CTSB/CUL7/CYP27B1/DAZAP1/DCAF13/DEDD/DNAJB6/E2F7/E2F8/EGFR/EOMES/EPAS1/FBN2/FBXW8/FGFR2/FOSL1/FZD5/GATA2/GGNBP2/GRB2/HES1/HEY1/HIF1A/HS6ST1/HSP90AB1/HTRA1/ITGB8/JUNB/KRT19/KRT8/LDOC1/LEP/LHX4/LIF/MAP2K1/MAP3K4/MAPK1/MAPK14/MED1/NCOA1/NOTCH2/NR2F2/NSDHL/PARP1/PARP2/PDGFB/PHLDA2/PKD1/PKD…	107
GO:1901661	quinone metabolic process	21/11247	24/18986	0.9	1.5	2.8	0.0028	0.014	0.0097	ADCK2/AIFM2/COQ2/COQ3/COQ4/COQ5/COQ6/COQ7/COQ8B/COQ9/CRYZL1/GPD1/GPD2/NDUFA9/NQO1/NQO2/PDSS1/PDSS2/PPTC7/STARD7/UBIAD1	21
GO:0043648	dicarboxylic acid metabolic process	73/11247	100/18986	0.7	1.2	2.8	0.0029	0.014	0.0099	AADAT/AASDHPPT/ACLY/ACSF3/ADSS1/ADSS2/ALDH18A1/ALDH1L2/ALDH4A1/ALDH5A1/ASL/ASS1/ATIC/BLOC1S6/COL6A1/D2HGDH/DGLUCY/DHFR/DHFR2/DHFRP1/DLD/DLST/FAHD1/FAHD2A/FAHD2B/FH/FPGS/GCLC/GCLM/GGT1/GLS/GLUD1/GLUD2/GLUL/GOT1/GOT2/GPT2/GRHPR/HAL/HOGA1/IDH1/IDH2/KYAT3/KYNU/L2HGDH/MDH1/MDH1B/MDH2/ME1/ME2/ME3/MTHFD1/MTHFD1L/MTHFD2/MTHFD2L/MTRR/NAGS/NIT2/NR1H4/OAT/OGDH/PCK2/PHYH/PRODH/PRODH2/SDHA/SDHAF3/SHMT1/SLC19A…	73
GO:0002218	activation of innate immune response	212/11247	317/18986	0.7	1.1	2.8	0.0029	0.014	0.0099	ABHD17A/AKT1/ALPK1/ANKRD17/AP3B1/APP/APPL1/APPL2/ARRB2/ATAT1/AURKB/BANF1/BCL10/BECN1/BIRC2/BIRC3/BRCC3/C1QBP/CACTIN/CARD8/CASP1/CASP6/CAV1/CD14/CD274/CGAS/CHUK/CLPB/CPTP/CREBBP/CSNK1A1/CTSS/CYBA/CYLD/DAB2IP/DDX3X/DDX60/DHX33/ECSIT/EIF2AK2/EP300/EPG5/ERBIN/F2RL1/FBXL2/FLOT1/FOSL1/FYN/GBP2/GDI1/GPATCH3/GPR108/GRAMD4/HAVCR2/HCFC2/HEXIM1/HMGB1/HSP90AA1/HSPA1A/HSPA1B/HSPA8/HSPD1/IFI16/IFI35/IKBKB/IKBK…	212
GO:0072583	clathrin-dependent endocytosis	38/11247	48/18986	0.8	1.3	2.8	0.0029	0.014	0.0099	AAK1/AP2A1/AP2A2/AP2B1/AP2M1/AP2S1/BMP2K/CANX/CLTA/CLTB/CLTC/DAB2/DGKD/DNAJC6/DNM1/FCHO1/FCHO2/FCHSD2/FNBP1L/GAK/GPR107/HIP1R/INPP5F/ITSN1/ITSN2/LMBRD1/NEU3/PICALM/PIK3CB/PIP5K1C/SCYL2/SLC9B2/SMAP1/STON2/TNK2/UBQLN2/UNC119/WASL	38
GO:0001503	ossification	299/11247	456/18986	0.7	1.1	2.8	0.0029	0.014	0.01	ACVR1/ACVR2A/ACVR2B/ADAMTS12/ADAMTS7/ADAR/ADGRV1/AKT1/ALOX15/ALYREF/ANKH/ANO6/AREG/ASF1A/ATF4/ATP2B1/ATP5F1B/ATRAID/AXIN2/BAMBI/BCL2/BCOR/BGLAP/BMP1/BMP2/BMP2K/BMP4/BMP6/BMP8B/BMPR1A/BMPR1B/BMPR2/BPNT2/CAT/CBFB/CBS/CCDC134/CCDC47/CCN1/CCN2/CDK6/CEBPB/CEBPD/CHRDL2/CHSY1/CLEC11A/CLIC1/CLTC/COL11A1/COL1A1/COL5A2/COL6A1/CREB3L1/CRIM1/CSF1/CSGALNACT1/CTHRC1/CTNNB1/CTNNBIP1/CTSK/CYP24A1/CYP27B1/DDX21/D…	299
GO:0014706	striated muscle tissue development	279/11247	424/18986	0.7	1.1	2.8	0.0029	0.015	0.01	ABCC9/ABL1/ACADM/ACTN2/ACVR1/ADPRHL1/AKAP13/AKIRIN1/ALPK2/ALPK3/ANKRD1/ARID2/ARRB2/ASNSD1/ATF3/ATG5/BCL2/BCL9/BCL9L/BIN3/BMAL1/BMP2/BMP4/BMPR1A/BTG2/CACNA1G/CALR/CAV1/CAV2/CBY1/CCNT2/CDK1/CDK5/CENPF/CFL2/CFLAR/CHD7/CITED2/CNTNAP1/COL11A1/COL6A1/COPS2/CREB1/CTCF/CTDP1/CTNNB1/CXADR/CYP26B1/DDX17/DDX5/DIPK2A/DKK1/DSG2/DSP/EDN1/ELN/EMD/ENG/EOMES/EP300/ERBB3/ERBB4/ERO1A/EYA2/FBXO22/FES/FGF2/FGFR1/FGFR…	279
GO:0045995	regulation of embryonic development	67/11247	91/18986	0.7	1.2	2.8	0.0029	0.015	0.01	ACTL6A/ACTR5/ACTR8/B4GALT5/BAG6/CCSAP/CDK1/CFL1/CLASP1/CLASP2/CTNNB1/DAG1/DHX36/DR1/EHMT1/FOXA2/HES1/HNF4A/INO80/INO80C/INO80D/INO80E/INSR/JAG1/KAT14/KAT2A/KAT2B/LAMA3/LAMA5/LHX1/MBIP/MCRS1/MSX1/NFE2L2/NFRKB/NIPBL/NOCT/NOTCH1/PAFAH1B1/PHLDA2/PHLDB1/PHLDB2/POGLUT1/RAB14/RACGAP1/RACK1/RBM19/RPS6KA6/RUVBL1/RUVBL2/SCX/SEPTIN7/SGF29/TADA2A/TADA3/TDG/TENM4/TGIF2/TRIP12/UCHL5/UTP25/WDPCP/WDR5/YEATS2/YY1…	67
GO:0007031	peroxisome organization	31/11247	38/18986	0.8	1.4	2.8	0.003	0.015	0.01	ABCD1/ABCD3/ABCD4/ACOX1/DNM1L/FIS1/HACL1/LONP2/MAVS/MFF/PEX1/PEX11A/PEX11B/PEX11G/PEX12/PEX13/PEX14/PEX16/PEX19/PEX2/PEX26/PEX3/PEX5/PEX6/PJVK/PLAAT3/RAB8B/TMEM135/TRIM37/USP9X/ZFAND6	31
GO:0007369	gastrulation	139/11247	202/18986	0.7	1.2	2.8	0.003	0.015	0.01	ACVR1/ACVR2A/ACVR2B/AHDC1/ARFRP1/ARMC5/AXIN1/BMP4/BMPR1A/BMPR2/BRD3/CDC73/CLASP1/CLASP2/COL11A1/COL12A1/COL4A2/COL5A1/COL5A2/COL6A1/COL7A1/CTNNB1/CTR9/CUL3/DAG1/DKK1/DLD/DUSP1/DUSP4/DUSP5/DVL1/DVL2/EOMES/EPB41L5/EPHA2/ETS2/EXOC4/EXT1/EXT2/EYA2/FGFR1/FGFR2/FN1/FOXA2/FOXC1/FRS2/FZD7/GJA1/GPI/GRB2/GSC/HIRA/HMGA2/HNF1B/HNF4A/HOXA11/HSBP1/ITGA2/ITGA3/ITGA5/ITGAV/ITGB1/ITGB2/ITGB3/ITGB4/ITGB5/KDM6B/KIF…	139
GO:0007019	microtubule depolymerization	40/11247	51/18986	0.8	1.3	2.8	0.0031	0.015	0.01	APC/APC2/ARHGEF2/ATXN7/AURKB/BMERB1/CAMSAP2/CCDC88C/CCSAP/CIB1/CKAP2/CKAP5/CLASP1/CLASP2/DIAPH3/GAS2L1/HDAC6/HDGFL3/KATNB1/KIF18A/KIF18B/KIF21A/KIF24/KIF2A/KIF2C/MAP1B/MAP1S/MID1/MID1IP1/NAV3/NCKAP5/NCKAP5L/SPAST/SPEF1/STMN1/STMN3/TAOK1/TPX2/TTBK2/WDR47	40
GO:0010807	regulation of synaptic vesicle priming	11/11247	11/18986	1	1.7	2.8	0.0031	0.015	0.011	BRSK1/NAPA/NAPB/OSBPL2/STX1A/STX1B/STXBP1/STXBP5/SYNGR3/SYP/UNC13B	11
GO:0031915	positive regulation of synaptic plasticity	11/11247	11/18986	1	1.7	2.8	0.0031	0.015	0.011	ADCY8/ANAPC2/CDC20/CPLX2/DBN1/EPHB2/MAP1B/MECP2/NEUROD2/PTGS2/SSH1	11
GO:2000197	regulation of ribonucleoprotein complex localization	11/11247	11/18986	1	1.7	2.8	0.0031	0.015	0.011	AKAP8L/ALKBH5/IWS1/NEAT1/NSUN2/RBM10/RIOK2/SETD2/SUPT6H/THOC2/WNK1	11
GO:0001649	osteoblast differentiation	177/11247	262/18986	0.7	1.1	2.8	0.0032	0.016	0.011	ACVR1/ACVR2A/ACVR2B/ADAR/AKT1/ALYREF/AREG/ASF1A/ATF4/ATP5F1B/ATRAID/AXIN2/BAMBI/BGLAP/BMP2/BMP4/BMP6/BMPR1A/BMPR1B/BMPR2/CAT/CBFB/CCDC47/CCN1/CDK6/CEBPB/CEBPD/CLIC1/CLTC/COL1A1/COL6A1/CREB3L1/CRIM1/CTHRC1/CTNNB1/CTNNBIP1/CYP24A1/DDX21/DDX5/DHH/DHX9/DNAJC13/EPHA2/FAM20C/FASN/FBL/FBN2/FBXO5/FERMT2/FFAR4/FGF2/FGFR2/FHL2/FIGNL1/FOSL2/FZD1/GABBR1/GJA1/GLI1/GLI2/GREM1/GSK3B/GTPBP4/H3-3A/H3-3B/HAND2/HDA…	177
GO:0007143	female meiotic nuclear division	33/11247	41/18986	0.8	1.4	2.8	0.0033	0.016	0.011	ATM/AURKA/BRME1/CCNB2/CDC25B/DCAF13/DDB1/EREG/FBXO5/HSF2BP/MARF1/MASTL/MEIOC/MLH1/MLH3/NCAPH/NCAPH2/NDC80/ORC4/PLK1/PPP2R1A/PTEN/SKA1/SKA2/SKA3/SPIRE1/SPIRE2/TOP2A/TRIP13/TTK/TUBB8/UBB/WASHC5	33
GO:1990823	response to leukemia inhibitory factor	76/11247	105/18986	0.7	1.2	2.7	0.0035	0.017	0.012	ABCD4/ADAM23/ARID5B/B3GNT2/BCAT2/BCLAF1/CACYBP/CHCHD4/CREB1/CTH/EEF1E1/EIF4A2/EPS8/EXT1/FOSL2/FZD4/GCLM/GFPT2/GLDC/HELLS/HNRNPU/INA/JARID2/KDM3A/KDM5B/KLF4/KLF5/MAT2A/MRAS/MRPL15/MSC/MTF2/MYBL2/MYNN/NCL/NFYB/NR5A2/NRP2/NUP35/PARP16/PAX6/PCOLCE2/PDCD10/PFKP/PHC1/PIGA/PLA2G10/PML/PMM1/POLR1F/PTP4A3/RARG/RFX2/RIF1/RNMT/RPS16/SBNO2/SHMT1/SIRT1/SLC25A5/SMAD7/SMARCA5/SOCS3/SPRY2/SPRY4/SRM/SRSF3/SRSF7/S…	76
GO:0007596	blood coagulation	159/11247	234/18986	0.7	1.1	2.7	0.0035	0.017	0.012	ACTB/ACTG1/ADRA2C/AK3/ALOX12/ANO6/ANXA2/ANXA5/ANXA8/AP3B1/APOH/AXL/BLOC1S3/BLOC1S4/BLOC1S6/C1GALT1C1/C1QTNF1/C4BPB/CAV1/CD40/CD59/CD9/CEACAM1/CLIC1/CSRP1/CYP4F11/CYP4F2/DGKA/DGKD/DGKE/DGKG/DGKH/DGKQ/DGKZ/DTNBP1/EDN1/EMILIN1/EMILIN2/ENTPD1/ENTPD2/EPHB2/F11/F11R/F12/F2/F2R/F2RL1/F2RL2/F3/F5/F8/FBLN1/FERMT3/FGA/FGB/FGG/FGL1/FIBP/FLNA/FOXA2/FUNDC2/FZD6/GAS6/GGCX/GLA/GNA12/GNA13/GNAQ/GNAS/GP1BA/GP6/HN…	159
GO:0060966	regulation of gene silencing by regulatory ncRNA	28/11247	34/18986	0.8	1.4	2.7	0.0037	0.017	0.012	ADAR/BCDIN3D/BMP4/DGCR8/ELAVL1/ELOB/ELOC/FMR1/FXR1/HOXB-AS3/LIN28B/MECP2/OIP5-AS1/PRKRA/PUM1/PUM2/RIPK1/STAT3/TARBP2/TENT2/TGFB1/TIAL1/TP53/TRUB1/ZC3H10/ZFP36/ZMPSTE24/ZSWIM8	28
GO:0044346	fibroblast apoptotic process	23/11247	27/18986	0.9	1.4	2.7	0.0037	0.017	0.012	API5/BAK1/BBC3/BCL2L11/BID/BTG1/CASP3/CASP7/CASP9/CFDP1/CHD8/CUL3/GAS6/IER3IP1/MYC/PIK3CA/PRDM11/SFRP1/STK17A/STK17B/TP53/TP63/XRCC2	23
GO:0005977	glycogen metabolic process	64/11247	87/18986	0.7	1.2	2.7	0.0037	0.018	0.012	ACADM/AGL/AKT1/AKT2/ATG12/ATG2A/ATG2B/ATG3/COMT/DYRK2/ENPP1/EPM2A/EPM2AIP1/GAA/GABARAPL1/GBE1/GNMT/GRB10/GSK3A/GSK3B/GYG1/GYG2/GYS1/IGF1/IL6ST/INPP5K/INSR/IRS1/IRS2/KHK/LEPR/PASK/PER2/PFKM/PGM2/PHKA1/PHKA2/PHKB/PHKG1/PHKG2/PHLDA2/PPP1CA/PPP1CB/PPP1CC/PPP1R2/PPP1R2B/PPP1R3B/PPP1R3C/PPP1R3D/PPP1R3E/PPP1R3F/PRKAG2/PTGES3/PYGB/PYGL/PYGM/RB1CC1/SELENOS/STBD1/STK40/UGP2/WDR45/WDR45B/WIPI2	64
GO:0007422	peripheral nervous system development	64/11247	87/18986	0.7	1.2	2.7	0.0037	0.018	0.012	ADGRB2/ADGRG6/AKT1/AKT2/ALDH3A2/ARHGEF10/ASIC2/CDK1/CDK5/CITED2/CLDN1/CNTNAP1/COL6A1/DAG1/DICER1/ERBB2/ERBB3/ETV1/FA2H/GPC1/GRB2/GSTM3/HAND2/HOXD10/HOXD9/HRAS/ILK/ISL2/ITGB4/LAMB2/MAP2K1/MAP2K2/MAPK1/MAPK3/MED12/NAB1/NAB2/NCMAP/NDRG1/NF1/NHLH2/NRG1/ONECUT2/PALS1/PARD3/PLEC/PMP22/POU3F1/POU4F1/PPP3R1/PRX/RAF1/RELA/RUNX1/RUNX3/SCN8A/SERPINI1/SIRT2/SKI/SLC25A46/SLC5A3/SOD1/SOS1/TBCE	64
GO:0007492	endoderm development	64/11247	87/18986	0.7	1.2	2.7	0.0037	0.018	0.012	BMP4/BMPR1A/BPTF/BRD3/CDC73/COL11A1/COL12A1/COL4A2/COL5A1/COL5A2/COL6A1/COL7A1/CTNNB1/CTR9/DKK1/DUSP1/DUSP4/DUSP5/EOMES/EPB41L5/EXT1/FN1/GRB2/HDAC1/HMGA2/HNF1B/HOXC11/HSBP1/ITGA5/ITGAV/ITGB2/ITGB5/KIF16B/LAMA3/LAMB1/LAMB3/LAMC1/LEO1/LHX1/MACROH2A1/MAP2K1/MED12/MESP1/MMP14/MMP15/MMP2/MYH9/NOTCH1/NR0B1/PAF1/PAX9/PELO/RTF1/SETD2/SMAD2/SMAD3/SMAD4/SOX2/SSBP3/TBX20/TGFB1/TNRC6A/VTN/ZFP36L1	64
GO:1902600	proton transmembrane transport	134/11247	195/18986	0.7	1.2	2.7	0.0038	0.018	0.012	ACTN4/ATP1A1/ATP1A3/ATP1B1/ATP5F1A/ATP5F1B/ATP5F1C/ATP5F1D/ATP5F1E/ATP5F1EP2/ATP5MC1/ATP5MC2/ATP5MC3/ATP5ME/ATP5MF/ATP5MG/ATP5MGL/ATP5PB/ATP5PD/ATP5PF/ATP5PO/ATP6AP1/ATP6AP2/ATP6V0A1/ATP6V0A2/ATP6V0B/ATP6V0D1/ATP6V0E1/ATP6V0E2/ATP6V1A/ATP6V1B2/ATP6V1C1/ATP6V1D/ATP6V1E1/ATP6V1E2/ATP6V1F/ATP6V1G1/ATP6V1H/ATPSCKMT/CHP1/CLCN3/COA8/COX17/COX4I1/COX5A/COX5B/COX6B1/COX7A2L/COX7B/COX8A/CTNS/CYB5A/CYC1/DM…	134
GO:1901655	cellular response to ketone	79/11247	110/18986	0.7	1.2	2.7	0.0041	0.019	0.013	ACACA/ADAM15/ADCY1/ADCY3/ADCY6/ADCY8/AHR/AIFM1/AKAP8/AKR1C2/AKR1C3/AKT1/AR/ASS1/ATP5F1A/AXIN2/BTG2/CASP9/CFLAR/CFTR/CREB1/CYP1B1/DDIT4/EFNA5/EGFR/EIF4E/ELK1/FBXO32/FDX1/FECH/FOS/FOXO3/GAS6/GNAI1/GNAS/GNB1/GOLPH3/IGF1R/JAK2/KLF2/KLF4/KLF9/LARP1/MSN/NCF1/NCOA4/NPAS4/NR3C1/P2RY6/PARK7/PAX6/PCK2/PRKAA1/PRKAA2/PRKCE/PRKD1/PTGER4/ROCK2/RPS6KB1/RWDD1/SCNN1A/SCNN1D/SFRP1/SGK1/SIRT1/SLC39A9/SMYD3/SP1/SPHK…	79
GO:0008340	determination of adult lifespan	30/11247	37/18986	0.8	1.4	2.7	0.0042	0.02	0.013	ATM/ATN1/B4GALNT1/BBC3/CGAS/COQ7/ERCC1/ERCC2/GBA1/INPP5D/KCNJ8/LARGE1/LEP/LIPA/LRRK2/MFSD8/MSH2/MSH6/NAGLU/PRDM2/RAD54B/RAD54L/SGSH/SIRT6/SOD1/TFCP2L1/TP53/TP63/WRN/ZMPSTE24	30
GO:0007599	hemostasis	163/11247	241/18986	0.7	1.1	2.7	0.0042	0.02	0.014	ACTB/ACTG1/ADRA2C/AK3/ALOX12/ANO6/ANXA2/ANXA5/ANXA8/AP3B1/APOH/AXL/BLOC1S3/BLOC1S4/BLOC1S6/C1GALT1C1/C1QTNF1/C4BPB/CAV1/CD40/CD59/CD9/CEACAM1/CLIC1/CSRP1/CYP4F11/CYP4F2/DGKA/DGKD/DGKE/DGKG/DGKH/DGKQ/DGKZ/DTNBP1/EDN1/EMILIN1/EMILIN2/ENTPD1/ENTPD2/EPHB2/F11/F11R/F12/F2/F2R/F2RL1/F2RL2/F3/F5/F8/FBLN1/FERMT3/FGA/FGB/FGG/FGL1/FIBP/FLNA/FOXA2/FUNDC2/FZD6/GAS6/GGCX/GLA/GNA12/GNA13/GNAQ/GNAS/GP1BA/GP6/GP…	163
GO:0008298	intracellular mRNA localization	14/11247	15/18986	0.9	1.6	2.7	0.0044	0.02	0.014	A1CF/BICD1/CAPRIN1/CASC3/DHX36/FUBP3/MEX3D/PUM2/QKI/STAU1/STAU2/ZFP36/ZFP36L1/ZNF385A	14
GO:0033599	regulation of mammary gland epithelial cell proliferation	14/11247	15/18986	0.9	1.6	2.7	0.0044	0.02	0.014	BAX/BRCA2/CCND1/DEAF1/GATA3/HOXA5/IQGAP3/KDM5B/PHB2/PYGO2/ROBO1/RREB1/RTN4/ZNF703	14
GO:0044027	negative regulation of gene expression via chromosomal CpG island methylation	14/11247	15/18986	0.9	1.6	2.7	0.0044	0.02	0.014	BRCA1/CTCF/DNMT1/DNMT3A/EHMT2/HELLS/MECP2/MPHOSPH8/MYC/UHRF1/UHRF2/USP7/WT1/ZNF445	14
GO:0006575	cellular modified amino acid metabolic process	126/11247	183/18986	0.7	1.2	2.7	0.0044	0.02	0.014	AASDHPPT/ABHD12/ABHD12B/ABHD16A/ACADM/ALDH1L2/ALDH4A1/ALDH7A1/ALDH9A1/ARL6IP5/ASS1/ATIC/CHAC1/CHAC2/CHDH/CKB/CKMT1A/CKMT1B/CPQ/CPT1A/CPT1C/CPT2/CRAT/CROT/CRYM/CTNS/CTSB/CTSK/DHFR/DHFR2/DHFRP1/DIO1/DIO2/EGLN2/ETHE1/FKRP/FOXE1/FPGS/G6PD/GAMT/GATA3/GATM/GCLC/GCLM/GGACT/GGH/GGT1/GGT2P/GGT3P/GGT5/GGT7/GGTLC1/GGTLC2/GGTLC3/GLO1/GLRX2/GNMT/GOT2/GSR/GSS/GSTA4/GSTK1/GSTM2/GSTM3/GSTM4/GSTO1/GSTO2/GSTP1/GST…	126
GO:0007026	negative regulation of microtubule depolymerization	25/11247	30/18986	0.8	1.4	2.7	0.0044	0.021	0.014	APC/APC2/ARHGEF2/ATXN7/BMERB1/CAMSAP2/CCDC88C/CIB1/CKAP2/CLASP1/CLASP2/DIAPH3/GAS2L1/HDAC6/HDGFL3/KATNB1/MAP1B/MID1/MID1IP1/NAV3/SPEF1/TAOK1/TPX2/TTBK2/WDR47	25
GO:0090140	regulation of mitochondrial fission	25/11247	30/18986	0.8	1.4	2.7	0.0044	0.021	0.014	AURKA/BNIP3/CYRIB/DDHD1/DDHD2/DNM1L/INF2/LRRK2/MAPT/MARCHF5/MCU/MFF/MIEF1/MIEF2/MUL1/MYO19/PGAM5/PINK1/PPARG/RALA/RALBP1/SPIRE1/STAT2/TMEM135/VPS35	25
GO:1903830	magnesium ion transmembrane transport	17/11247	19/18986	0.9	1.5	2.7	0.0045	0.021	0.014	CNNM2/CNNM4/MAGT1/MMGT1/MRS2/NIPA1/NIPA2/NIPAL2/NIPAL3/NIPAL4/SLC41A1/SLC41A2/SLC41A3/TMEM94/TRPM6/TUSC3/ZDHHC13	17
GO:0170034	L-amino acid biosynthetic process	45/11247	59/18986	0.8	1.3	2.7	0.0046	0.021	0.015	AASDHPPT/ADI1/ALDH18A1/APIP/ASL/ASNSD1/ASS1/BCAT1/BCAT2/CBS/CTH/ENOPH1/GGT1/GLS/GLUD1/GLUD2/GLUL/GOT1/GOT2/ILVBL/MRI1/MTHFD1/MTHFD2L/MTHFR/MTR/MTRR/NAGS/OAT/PARK7/PCBD1/PCBD2/PHGDH/PLOD2/PLOD3/PSAT1/PSPH/PYCR1/PYCR2/PYCR3/SEPHS1/SEPHS2/SERINC3/SERINC5/SHMT1/SHMT2	45
GO:0070527	platelet aggregation	57/11247	77/18986	0.7	1.2	2.6	0.0048	0.022	0.015	ACTB/ACTG1/ALOX12/BLOC1S4/C1QTNF1/CD9/CEACAM1/CLIC1/CSRP1/EMILIN1/EMILIN2/ENTPD1/F11R/FERMT3/FGA/FGB/FGG/FGL1/FIBP/FLNA/GLA/GNAS/GP6/HSPB1/IL6R/IL6ST/ILK/ITGB3/JAK2/LYN/METAP1/MFSD2B/MYH9/MYL12A/MYL9/PDGFRA/PDIA3/PEAR1/PIK3CB/PPIA/PRKCA/PRKCD/PRKCQ/PRKG1/PTPN6/RAP2B/SERPINE2/SH2B3/SLC7A11/STXBP1/STXBP3/TLN1/TMX1/TYRO3/UBASH3B/VCL/VPS33B	57
GO:0043094	cellular metabolic compound salvage	27/11247	33/18986	0.8	1.4	2.6	0.0052	0.023	0.016	ADA/ADI1/ADK/ADSL/AMPD2/AMPD3/APIP/APRT/CDA/DCK/DCTD/DGUOK/DNPH1/ENOPH1/FCSK/HPRT1/MRI1/PDXK/PGM2/PNP/PRTFDC1/QNG1/TK2/UCK1/UCK2/UCKL1/UPP1	27
GO:0006109	regulation of carbohydrate metabolic process	132/11247	193/18986	0.7	1.2	2.6	0.0052	0.024	0.016	ACACB/ACADM/ADIPOR1/AKT1/AKT2/AP2A1/APP/ARL2/ARNT/ARPP19/BCKDK/C1QTNF1/C1QTNF12/CLK2/CLTC/CRY1/DDB1/DDIT4/DGKQ/DYRK2/EGF/EIF6/ENPP1/EP300/EPM2AIP1/FLCN/FOXK1/FOXK2/FOXO1/GIT1/GNMT/GPD1/GPER1/GPLD1/GRB10/GSK3A/GSK3B/HAS2/HDAC4/HIF1A/IER3/IGF1/IGFBP3/IGFBP4/INPP5K/INSR/IRS1/IRS2/KAT2A/KAT2B/KHK/LCMT1/LEP/LEPR/MIDN/MLST8/MLYCD/MST1/MTCL2/MTOR/NCOA2/NCOR1/NFKB1/NLN/NNMT/NR3C1/OGT/P2RY6/PASK/PDGFB/PDK…	132
GO:0060071	Wnt signaling pathway, planar cell polarity pathway	36/11247	46/18986	0.8	1.3	2.6	0.0053	0.024	0.016	ABL1/ARHGEF19/CCDC88C/CELSR1/CELSR2/CELSR3/CTHRC1/DAAM1/DAB2/DKK1/DVL1/DVL2/DVL3/FZD2/FZD3/FZD6/FZD7/MED12/MKS1/MLLT3/NPHP3/PRICKLE1/PRICKLE2/RAC1/RHOA/RSPO3/RYK/SMURF1/SMURF2/SPEF1/VANGL1/VANGL2/WNT11/WNT7B/WNT9B/ZNRF3	36
GO:1990830	cellular response to leukemia inhibitory factor	74/11247	103/18986	0.7	1.2	2.6	0.0053	0.024	0.016	ABCD4/ADAM23/ARID5B/B3GNT2/BCAT2/BCLAF1/CACYBP/CHCHD4/CREB1/CTH/EEF1E1/EIF4A2/EPS8/FZD4/GCLM/GFPT2/GLDC/HELLS/HNRNPU/INA/JARID2/KDM3A/KDM5B/KLF4/KLF5/MAT2A/MRAS/MRPL15/MSC/MTF2/MYBL2/MYNN/NCL/NFYB/NR5A2/NRP2/NUP35/PARP16/PAX6/PCOLCE2/PDCD10/PFKP/PHC1/PIGA/PLA2G10/PML/PMM1/POLR1F/PTP4A3/RARG/RFX2/RIF1/RNMT/RPS16/SBNO2/SHMT1/SIRT1/SLC25A5/SMAD7/SMARCA5/SOCS3/SPRY2/SPRY4/SRM/SRSF3/SRSF7/SYNGR1/TFRC/…	74
GO:0035646	endosome to melanosome transport	10/11247	10/18986	1	1.7	2.6	0.0053	0.024	0.016	ANKRD27/AP1G1/AP1M1/AP3D1/BLOC1S3/BLOC1S5/BLOC1S6/CD63/RAB32/RAB38	10
GO:0044351	macropinocytosis	10/11247	10/18986	1	1.7	2.6	0.0053	0.024	0.016	APPL1/APPL2/CARMIL1/DOCK2/KCNN4/MAPKAPK2/MAPKAPK3/PYCARD/SNX33/STX1B	10
GO:0044837	actomyosin contractile ring organization	10/11247	10/18986	1	1.7	2.6	0.0053	0.024	0.016	ANLN/ECT2/IQGAP1/IQGAP2/IQGAP3/PDCD6IP/PLEC/RACGAP1/RTKN/VPS4A	10
GO:0051095	regulation of helicase activity	10/11247	10/18986	1	1.7	2.6	0.0053	0.024	0.016	CHTOP/IFIT1/MCM2/MSH2/MSH3/MSH6/POT1/SIRT1/SSBP1/TP53	10
GO:0051292	nuclear pore complex assembly	10/11247	10/18986	1	1.7	2.6	0.0053	0.024	0.016	AHCTF1/FXR1/NDC1/NUP107/NUP153/NUP205/NUP93/NUP98/RTN4/TMEM170A	10
GO:1990700	nucleolar chromatin organization	10/11247	10/18986	1	1.7	2.6	0.0053	0.024	0.016	BAZ2A/BEND3/DDX11/PHF2/PHF8/RRP8/SIRT1/SIRT2/SMARCA5/SUV39H1	10
GO:0006066	alcohol metabolic process	239/11247	363/18986	0.7	1.1	2.6	0.0054	0.024	0.016	ABCA1/ABCA2/ABCA5/ABCG1/ACAA2/ACADVL/ACER3/ACLY/ACO2/ACSS1/ACSS2/ADH6/AKR1A1/AKR1B1/AKR1B10/AKR1B15/AKR1C1/AKR1C2/AKR1C3/AKR1C4/AKR7A2/ALDH1A1/ALDH1A3/ALDH1B1/ALDH2/ALDH3A2/ALDH3B1/APOC1/APOL1/APOL2/APP/ARV1/ASAH1/ASAH2/BCO1/BMP2/BMP6/C7orf50/CACNA1H/CAT/CBR4/CEL/CES1/CFTR/CLN6/CLN8/COQ2/COQ3/CYB5R3/CYP1B1/CYP27B1/CYP27C1/CYP2C9/CYP2D6/CYP2R1/CYP3A5/CYP46A1/DAB2/DEGS2/DGAT1/DGKQ/DHCR24/DHCR7/DHDD…	239
GO:1902414	protein localization to cell junction	85/11247	120/18986	0.7	1.2	2.6	0.0055	0.024	0.017	ABHD17B/ACTB/ACTG1/ADAM10/ARHGAP44/ARHGEF18/ASIC2/BAIAP2/C1QL3/CACNA2D2/CACNG7/CDK5/CLSTN1/CLSTN3/DAG1/DLG1/DLG3/DLG4/DLG5/DSP/DVL1/ERBB2/ERBB4/F11R/FERMT2/FLNA/GABARAP/GPC6/GPSM2/GRIP1/GRIP2/GRIPAP1/HEG1/HOMER1/HRAS/HSPB1/IQSEC2/JAK1/JAM3/KIF2C/KIF3A/KIF5A/KIF5B/LAMTOR2/LAMTOR3/LRRC7/LSR/MAPK8IP3/MAPK9/MAPT/MKLN1/NECTIN1/NECTIN3/NETO2/NLGN1/NLGN2/NPHS1/NPTX1/NRXN2/NSG1/OGT/OLFM1/PAK2/PCLO/PRKCZ/…	85
GO:0097581	lamellipodium organization	66/11247	91/18986	0.7	1.2	2.6	0.0057	0.025	0.017	ABI1/ABI2/ABLIM1/ABLIM3/ACTR2/ACTR3/AJUBA/AKIRIN1/ARFIP2/ARHGEF7/ARPC2/ARPIN/ATP7A/AUTS2/AVIL/BIN3/BRK1/CAPZB/CARMIL1/CCDC88A/CD44/CORO1B/CORO1C/CTTN/CYFIP1/DMTN/EPHA2/FER/FSCN1/GOLPH3/HSP90AA1/ITGB1/KANK1/MTOR/MTSS2/MYO9B/NCK1/NCK2/NCKAP1/NUP85/OCLN/PARVB/PHPT1/PIK3CA/PIK3R1/PLCE1/PLEKHO1/RAC1/RHOD/RREB1/SH2B1/SNX1/SNX2/SPATA13/SPEF1/SRC/SRGAP2/TWF1/TWF2/VAV2/VAV3/VCL/VIL1/WASF1/WASF2/WHAMM	66
GO:0034405	response to fluid shear stress	29/11247	36/18986	0.8	1.4	2.6	0.0058	0.025	0.017	ABCA1/ADAM9/AKT1/ASS1/CITED2/HAS2/HDAC3/KLF2/KLF4/MAP2K5/MAPK7/MMP2/MTSS1/NFE2L2/P2RX4/PKD1/PKD2/PLEC/PTGS2/PTK2B/SMAD6/SMAD7/SOCS5/SRC/SREBF2/TFPI2/TGFB1/TGFB3/XBP1	29
GO:0170038	proteinogenic amino acid biosynthetic process	44/11247	58/18986	0.8	1.3	2.6	0.006	0.026	0.018	AASDHPPT/ADI1/ALDH18A1/APIP/ASL/ASNSD1/ASS1/BCAT1/BCAT2/CBS/CTH/ENOPH1/GGT1/GLS/GLUD1/GLUD2/GLUL/GOT1/GOT2/ILVBL/MRI1/MTHFD1/MTHFD2L/MTHFR/MTR/MTRR/NAGS/OAT/PCBD1/PCBD2/PHGDH/PLOD2/PLOD3/PSAT1/PSPH/PYCR1/PYCR2/PYCR3/SEPHS1/SEPHS2/SERINC3/SERINC5/SHMT1/SHMT2	44
GO:0060612	adipose tissue development	46/11247	61/18986	0.8	1.3	2.6	0.0061	0.027	0.018	ABHD15/ACAT1/ARID5B/ARRDC3/ASNSD1/ATF2/BBS4/CD2AP/COL6A1/CSF1/DHRS7B/DYRK1B/ERRFI1/FOSL2/FTO/HRAS/HSD17B1/KLF7/LEP/LIPA/LRP5/NCOA1/NCOA2/NR1H4/PARP1/PAXIP1/PGRMC2/PIK3CA/PLAAT3/PPARD/PPARG/PRKAA1/PUM2/RASAL2/SELENOM/SH3PXD2B/SIRT1/SORL1/SPART/SPTLC2/TBL1XR1/TRPM4/UBB/VPS13B/XBP1/ZNF516	46
GO:0170033	L-amino acid metabolic process	124/11247	181/18986	0.7	1.2	2.6	0.0061	0.027	0.018	AADAT/AASDHPPT/ADI1/ADSS1/ADSS2/AFMID/ALDH18A1/ALDH4A1/ALDH5A1/APIP/ARG2/ARHGAP11B/ASL/ASNSD1/ASRGL1/ASS1/ATF4/ATP2B4/ATP7A/AUH/BAAT/BCAT1/BCAT2/BLOC1S6/CAD/CARNMT1/CARNS1/CBS/CPS1/CSAD/CTH/CTPS1/CTPS2/DCT/DDAH1/DGLUCY/DLST/EGLN2/ENOPH1/FAH/FPGS/GCAT/GCDH/GCLC/GCLM/GCSH/GFPT1/GFPT2/GGT1/GLDC/GLS/GLUD1/GLUD2/GLUL/GMPS/GNMT/GOT1/GOT2/GPT2/GSTZ1/HAL/HGD/HMGCL/HNMT/HPD/ICMT/ILVBL/IVD/KYAT3/KYNU/MAT1A…	124
GO:0097120	receptor localization to synapse	56/11247	76/18986	0.7	1.2	2.6	0.0061	0.027	0.018	ADAM10/ARHGAP44/C1QL3/CACNA2D2/CACNG4/CACNG7/CACNG8/CEP112/CLSTN1/DAG1/DBN1/DLG1/DLG3/DLG4/ERBB2/ERBB4/GABARAP/GPC6/GPHN/GPSM2/GRIP1/GRIP2/GRIPAP1/HRAS/IQSEC2/ITGB3/KIF2C/KIF3B/KIF5A/KIF5B/KIFAP3/LRRC7/MKLN1/NETO2/NLGN1/NPTN/NPTX1/NSG1/OGT/OLFM1/PRKCZ/RAB11A/RAB4A/RAB8A/RAP1A/SCRIB/SLC12A5/STX1B/STX3/STX7/TRAF6/VAMP4/VPS26B/VPS35/ZDHHC2/ZDHHC3	56
GO:0071498	cellular response to fluid shear stress	19/11247	22/18986	0.9	1.5	2.6	0.0062	0.027	0.019	ASS1/HAS2/HDAC3/KLF2/KLF4/MAP2K5/MAPK7/MMP2/MTSS1/NFE2L2/PKD2/PLEC/PTGS2/PTK2B/SOCS5/SRC/SREBF2/TFPI2/XBP1	19
GO:0032801	receptor catabolic process	24/11247	29/18986	0.8	1.4	2.6	0.0063	0.027	0.019	ABCA2/ANXA2/BECN1/CAPN1/CDK5/DTX3L/FURIN/GPRASP1/ITCH/KIF16B/LGMN/MTMR2/MVB12A/MYLIP/NEDD4/PCSK9/PIK3R4/PTPN1/SH3GLB1/SMURF1/SNX25/TGFB1/UVRAG/ZNRF3	24
GO:2000377	regulation of reactive oxygen species metabolic process	106/11247	153/18986	0.7	1.2	2.5	0.0064	0.028	0.019	ABCB7/ABCD1/AGTR1/AKR1C1/AKR1C3/APP/ARF4/ARG2/ATG5/BCL2/BCR/BECN1/BIRC2/BNIP3/BRCA1/BST1/CBR1/CDKN1A/CFLAR/CLCN3/COA8/COQ7/CTNS/CYBA/CYP1B1/DCXR/DHFR/DHFRP1/DHRS4/EGFR/EIF6/ELAVL1/F2/F2RL1/FBLN5/FOXM1/FOXO1/FOXO3/FYN/G6PD/GADD45A/GNAI2/GRB2/GSTP1/HDAC6/HIF1A/HVCN1/IER3/ITGB2/LEP/LRRK2/MAPK14/MAPT/MIR27B/MPV17/MPV17L/NFE2L2/NNT/NOXA1/PARK7/PARL/PDGFB/PDGFRB/PDK3/PID1/PIKFYVE/PINK1/PLCG2/PON3/PPARA…	106
GO:0002064	epithelial cell development	148/11247	219/18986	0.7	1.1	2.5	0.0065	0.028	0.019	ABCA12/ABI2/ADD1/AFDN/AKR1B1/AKT1/AMOTL2/AR/ARHGEF26/ARID4A/ARID4B/ASXL1/ATF4/ATRX/B4GALT1/BAD/BCL11B/BFSP1/BMAL1/BMP4/BMP6/C1GALT1/CCDC88C/CCM2/CDH2/CDK6/CDKN1A/CLDN1/CLDN3/CLIC4/CLOCK/COL18A1/COL27A1/DACT2/E2F4/EPAS1/EPB41L5/EPHA2/EZR/F11R/F2RL1/FASN/FAT1/FEM1B/FER/FLNA/FLNB/FNDC3A/FOSL2/FOXA1/FRMD6/FRS2/FZD5/GATA2/GDF11/GJA1/GPAT4/GSK3A/GSK3B/GSTM3/HEG1/HIF1A/HOXA13/HOXA5/HOXB13/HSD17B4/IFT74/…	148
GO:0042157	lipoprotein metabolic process	73/11247	102/18986	0.7	1.2	2.5	0.0065	0.028	0.019	ABCA1/ABHD10/ABHD12/ABHD13/ABHD17A/ABHD17B/ABHD17C/APOC1/APOL1/APOL2/APOL3/APOL6/APP/ATG10/ATG101/ATG13/ATG16L1/ATG7/ATM/CLIP3/CTSD/DBI/GBA1/GLUL/GOLGA7/HHAT/ITGAV/ITGB3/LCAT/LDLR/LEP/LIPA/LYPLA1/LYPLA2/LYPLAL1/NMT1/NMT2/PCSK9/PIK3C3/PORCN/PPARA/PPM1A/PPM1B/PPT1/RAB3GAP1/RAB3GAP2/RABL3/RB1CC1/SAMD1/SELENOK/SVIP/UGCG/ULK1/WDR45/WDR45B/WIPI2/ZDHHC1/ZDHHC11/ZDHHC14/ZDHHC16/ZDHHC17/ZDHHC18/ZDHHC2/ZDH…	73
GO:0045454	cell redox homeostasis	33/11247	42/18986	0.8	1.3	2.6	0.0067	0.029	0.02	APEX1/BOLA1/BOLA2B/CHD6/EGLN2/ERO1A/ERP44/GCLC/GIT1/GLRX2/GLRX3/GLRX5/GSR/HVCN1/KRIT1/NFE2L1/NFE2L2/NNT/NOS1/NQO1/PRDX1/PRDX3/PRDX4/PRDX5/PRDX6/SELENOS/SELENOT/SLC11A1/TXN/TXN2/TXNRD1/TXNRD2/TXNRD3	33
GO:0006991	response to sterol depletion	16/11247	18/18986	0.9	1.5	2.6	0.0069	0.029	0.02	AMFR/ARHGEF10L/EIF2A/ERLIN1/ERLIN2/FBXW7/INSIG1/INSIG2/LYN/PIP4P1/SCAP/SPRING1/SREBF1/SREBF2/TMED2/ZBTB7B	16
GO:0019184	nonribosomal peptide biosynthetic process	16/11247	18/18986	0.9	1.5	2.6	0.0069	0.029	0.02	AASDH/BDH2/CHAC1/CHAC2/GCLC/GCLM/GGT1/GGT3P/GGT5/GGT7/GSS/HAGH/MGST2/NFE2L2/SLC1A1/SLC7A11	16
GO:0032926	negative regulation of activin receptor signaling pathway	16/11247	18/18986	0.9	1.5	2.6	0.0069	0.029	0.02	ACVR1/DACT2/DAND5/FKBP1A/FKBP1C/FST/FSTL3/IGSF1/LEMD3/NCLN/NOMO1/NOMO3/SKI/SMAD6/SMAD7/SMURF1	16
GO:0044790	suppression of viral release by host	16/11247	18/18986	0.9	1.5	2.6	0.0069	0.029	0.02	CHMP3/MARCHF2/MID2/PML/TRIM11/TRIM13/TRIM21/TRIM25/TRIM26/TRIM27/TRIM28/TRIM32/TRIM35/TRIM5/TRIM8/VAPB	16
GO:0072673	lamellipodium morphogenesis	16/11247	18/18986	0.9	1.5	2.6	0.0069	0.029	0.02	ABI1/ARHGEF7/ARPIN/CD44/CORO1B/CORO1C/KANK1/MYO9B/PLEKHO1/RREB1/SNX1/SNX2/SRC/VIL1/WASF1/WASF2	16
GO:2001224	positive regulation of neuron migration	16/11247	18/18986	0.9	1.5	2.6	0.0069	0.029	0.02	ARHGEF2/DAB2IP/DRD1/FLNA/KIF20B/MDK/NIPBL/NSMF/PAX6/PLAA/RAPGEF2/SHTN1/SRGAP2C/TBC1D24/WDR62/ZNF609	16
GO:0061430	bone trabecula morphogenesis	13/11247	14/18986	0.9	1.6	2.6	0.007	0.029	0.02	COL1A1/FBN2/GREM1/MMP2/MSX2/PPARGC1B/RHOA/SBNO2/SEMA4D/SFRP1/THBS3/VEGFA/WNT10B	13
GO:0042692	muscle cell differentiation	281/11247	432/18986	0.7	1.1	2.5	0.0071	0.03	0.02	ACADM/ACTG1/ACTN1/ACTN2/ACTN4/ACVR1/ADAM12/ADAMTS15/ADM/ADPRHL1/AFG3L2/AKAP13/AKIRIN2/AKT1/ALPK2/ALPK3/ANK2/ANKRD1/ANKRD17/ARRB2/ASF1A/ATG5/ATP11A/ATP2A2/BCL2/BCL9/BDNF/BHLHE41/BIN1/BIN3/BMP2/BMP4/BMPR1A/BMPR2/CACNA1H/CACNA2D2/CALR/CAMK1/CAPN2/CAPN3/CASP3/CASP7/CAV2/CBY1/CCNT2/CD81/CD9/CDH2/CDK1/CDK9/CEACAM5/CFL2/CFLAR/CHRNB1/CHUK/CNTNAP1/COL6A1/CSRP1/CSRP2/CTCF/CTDP1/CTH/CTNNB1/CXADR/CYP26B1/DKK…	281
GO:0006734	NADH metabolic process	26/11247	32/18986	0.8	1.4	2.5	0.0072	0.03	0.021	ENO1/ENO2/ENO3/FOXK1/FOXK2/GPD1/GPD2/HK1/MDH1/MDH1B/MDH2/ME1/NQO1/NUDT13/NUDT17/PC/PCK2/PFKL/PFKM/PFKP/PGAM1/PGK1/PGK2/PKM/TPI1/VCP	26
GO:0045921	positive regulation of exocytosis	59/11247	81/18986	0.7	1.2	2.5	0.0075	0.031	0.022	ADORA2B/ANXA2/AP1G1/ATP13A2/CDK5/CFTR/CHMP2A/CLASP1/CLASP2/DOC2B/F2RL1/FGA/FGB/FGG/GAB2/GATA2/HGS/HLA-F/IL4R/ITGB2/KCNB1/KLRC2/LAMP1/NLGN1/PDCD6IP/RAB15/RAB27A/RAB27B/RAB2B/RAB3D/RAB5A/RAB7A/RAB9A/RPH3A/RPH3AL/S100A10/SCAMP5/SDC1/SDC4/SDCBP/SNCA/SNF8/SNX4/SPHK2/STAM/STX1A/STX4/STXBP1/STXBP5/SYT1/SYTL4/TSG101/UNC13D/VAMP7/VAMP8/VPS4A/VPS4B/VSNL1/ZP3	59
GO:1903578	regulation of ATP metabolic process	55/11247	75/18986	0.7	1.2	2.5	0.0078	0.032	0.022	ANTKMT/APP/ARL2/ARNT/ATP5IF1/ATPSCKMT/BEND3/DDIT4/DNAJC30/DNM1L/EIF6/ENO1/EP300/FIS1/FLCN/GIT1/GPD1/HDAC4/HIF1A/IER3/IGF1/INSR/KAT2B/MLST8/MTOR/NCOR1/OGT/PARP1/PFKFB1/PID1/PINK1/PPARA/PPP2CA/PRKAA1/PRKAA2/PRKACA/PRKAG1/PRKAG2/PRXL2C/PSEN1/RPTOR/SIRT6/SLC2A6/SLC4A4/SPHK2/SRC/STAT3/TAFAZZIN/TIGAR/TMSB4X/TSPO/UCHL1/VCP/ZBTB20/ZBTB7A	55
GO:0170039	proteinogenic amino acid metabolic process	119/11247	174/18986	0.7	1.2	2.5	0.0078	0.032	0.022	AADAT/AASDHPPT/ADI1/ADSS1/ADSS2/AFMID/ALDH18A1/ALDH4A1/ALDH5A1/APIP/ARG2/ARHGAP11B/ASL/ASNSD1/ASRGL1/ASS1/ATF4/ATP2B4/ATP7A/AUH/BAAT/BCAT1/BCAT2/BLOC1S6/CAD/CARNMT1/CARNS1/CBS/CPS1/CSAD/CTH/CTPS1/CTPS2/DCT/DDAH1/DGLUCY/DLST/ENOPH1/FAH/FPGS/GCAT/GCDH/GCLC/GCLM/GCSH/GFPT1/GFPT2/GGT1/GLDC/GLS/GLUD1/GLUD2/GLUL/GMPS/GNMT/GOT1/GOT2/GPT2/GSTZ1/HAL/HGD/HMGCL/HNMT/HPD/ILVBL/IVD/KYNU/MAT1A/MCCC1/MCCC2/MECP…	119
GO:0031099	regeneration	138/11247	204/18986	0.7	1.1	2.5	0.0079	0.033	0.023	ADAM15/ADM/AKIRIN1/ANXA1/ANXA3/ATIC/AURKA/AXL/BAAT/BAK1/BCL2/BCL9/BIN3/BRAF/CAD/CAPN3/CCNA2/CCND1/CD81/CD9/CDK1/CDKN1A/CDKN1B/CEBPB/CERS2/CFLAR/CLDN1/COL6A1/CPQ/CPT1A/CSNK2A2/CTNNA1/CXCL12/DAG1/DHFR/DHFRP1/DUSP10/EGFR/EPHA4/ERBB4/EYS/EZH2/FKRP/FLNA/FPGS/FZD7/FZD9/GAS6/GFAP/GFER/GJA1/GLI1/GNAT2/GRN/GUCD1/HDGFL2/HSPG2/IFRD1/IGF1/IGF1R/IGF2R/IGFBP1/IHH/INPP5F/JAK2/KIAA0319/KLF4/KLF5/KPNA1/KREMEN1/LA…	138
GO:0043200	response to amino acid	90/11247	129/18986	0.7	1.2	2.4	0.0085	0.035	0.024	AIFM1/ALAD/ASS1/ATP7A/BAIAP2/BCL2L1/BCL2L2/CAPN2/CASP3/CASTOR2/CASTOR3P/CDKN1B/CEBPB/CHUK/COL16A1/COL1A1/COL4A1/COL4A6/COL5A2/COL6A1/CPEB1/CPEB4/CPS1/CRLS1/CUL3/DNMT1/DNMT3A/EDN1/EGFR/EIF2S1/EP300/FYN/GCLC/GCLM/GIP/GRIN2D/HNRNPD/HSF1/IGF1R/IPO5/KCNB1/KLHL22/LAMTOR1/LAMTOR2/LAMTOR3/LAMTOR4/LAMTOR5/LARS1/LYN/MAT2A/MEAK7/MMP2/MTHFR/MTOR/MYD88/NFE2L2/NQO1/NSMF/PCNA/PDGFC/PDGFD/PDGFRA/PIK3CA/PPP1R9B/P…	90
GO:0070316	regulation of G0 to G1 transition	30/11247	38/18986	0.8	1.3	2.5	0.0086	0.035	0.024	ACTB/ACTL6A/ARID1A/ARID1B/ARID2/BCL7A/BCL7B/BCL7C/BRD7/CHEK1/DAB2IP/DPF1/DPF2/MED1/PBRM1/PHF10/PPP2R5B/RHNO1/RRM1/RRM2B/SMARCA2/SMARCA4/SMARCB1/SMARCC1/SMARCC2/SMARCD1/SMARCD2/SMARCD3/SMARCE1/SOX15	30
GO:0071711	basement membrane organization	30/11247	38/18986	0.8	1.3	2.5	0.0086	0.035	0.024	CAV1/CAV2/CLASP1/CLASP2/COL4A1/COL6A1/CTSS/DAG1/EXT1/FERMT1/FKRP/FLRT2/ITGB1/LAMB1/LAMB2/LAMC1/LARGE1/NID1/NID2/NTN4/PHLDB1/PHLDB2/PLOD3/POMGNT1/POMT2/PRICKLE1/PXDN/RAMP2/RIC8A/SPINT2	30
GO:0048144	fibroblast proliferation	77/11247	109/18986	0.7	1.2	2.4	0.0089	0.036	0.025	ABCC9/ABL1/B4GALT7/BAX/BMI1/BRK1/BTC/C1QL4/CAV1/CCNA2/CCNB1/CDC6/CDC73/CDK1/CDK6/CDKN1A/CKS1B/CKS2/CTC1/CTNNB1/DAB2IP/DACH1/DAZAP1/DHX9/DPH1/E2F1/E2F8/ECD/EGFR/EMD/EREG/FBLN1/FBXO4/FN1/FOSL2/FTH1/GAS6/GSTP1/HRAS/IGF1/ING5/ITGB3/KAT2A/KCNJ8/KMT2A/LIF/LZTS2/MED25/MORC3/MYC/NF1/PARP10/PAWR/PDGFA/PDGFB/PDGFC/PDGFD/PDGFRA/PEX2/PML/PRDX1/PTGES3/RNASEH2B/RRN3/S100A6/SFRP1/SIRT6/SKI/SOD2/TGFB1/TP53/TP53I…	77
GO:0060586	multicellular organismal-level iron ion homeostasis	23/11247	28/18986	0.8	1.4	2.5	0.009	0.037	0.025	B2M/BMP6/BTBD9/CYBRD1/EIF2AK1/EPAS1/FBXL5/FECH/HFE/HMOX1/HYAL2/IREB2/NAGLU/NEO1/PICALM/SLC11A1/SLC11A2/SLC40A1/SOD2/TF/TFR2/TFRC/TMPRSS6	23
GO:0099637	neurotransmitter receptor transport	23/11247	28/18986	0.8	1.4	2.5	0.009	0.037	0.025	AP3D1/ARHGAP44/CACNG4/CACNG7/CACNG8/CLSTN1/GRIP1/GRIP2/GRIPAP1/HIP1/LRRC7/MKLN1/NSG1/RAB11A/RAB4A/RAB7A/RAB8A/SCRIB/SLC1A1/STX1B/STX3/VAMP4/VPS35	23
GO:0006337	nucleosome disassembly	18/11247	21/18986	0.9	1.4	2.5	0.0092	0.037	0.026	ARID1A/ARID2/ATAD2/ATAD2B/GRWD1/H2AC25/HMGA1/SET/SMARCA4/SMARCB1/SMARCC1/SMARCC2/SMARCD1/SMARCD2/SMARCD3/SMARCE1/SSRP1/SUPT16H	18
GO:0015693	magnesium ion transport	18/11247	21/18986	0.9	1.4	2.5	0.0092	0.037	0.026	CNNM2/CNNM4/MAGT1/MMGT1/MRS2/NIPA1/NIPA2/NIPAL2/NIPAL3/NIPAL4/SLC41A1/SLC41A2/SLC41A3/TMEM94/TRPM6/TRPM7/TUSC3/ZDHHC13	18
GO:0032495	response to muramyl dipeptide	18/11247	21/18986	0.9	1.4	2.5	0.0092	0.037	0.026	ARHGEF2/CHMP5/ERBIN/INAVA/IRF5/JAG1/LDOC1/MAPK14/NAGK/NFKBIA/NLRP1/NOD1/NOTCH1/RELA/RIPK2/TNFAIP3/TRIM41/VIM	18
GO:0001837	epithelial to mesenchymal transition	130/11247	192/18986	0.7	1.1	2.4	0.0093	0.038	0.026	ACVR1/ADAM15/ADAM8/ADIPOR1/AKNA/ALX1/APLF/AXIN2/BAMBI/BCL9L/BMP2/BMP4/CLASP1/CLASP2/COL1A1/CTNNB1/CUL7/DAB2/DAB2IP/DAG1/DDX17/DDX5/DLG5/EDN1/EFNA1/EMP2/ENG/EOMES/EPB41L5/EPHA4/EZH2/FAM83D/FBXO11/FERMT2/FGFR1/FGFR2/FLNA/FOXA1/FOXA2/FOXC1/FOXF2/GATA3/GCNT2/GLIPR2/GREM1/GSC/GSK3B/HAS2/HDAC2/HEY1/HEYL/HIF1A/HMGA2/HNRNPAB/IGF1/IL17RD/JAG1/KAT8/KDM1A/KLHL12/LDLRAD4/LOXL2/LRP6/MAD2L2/MARK1/MCRIP1/MDK/MS…	130
GO:0060538	skeletal muscle organ development	130/11247	192/18986	0.7	1.1	2.4	0.0093	0.038	0.026	ABCC9/AKIRIN1/ANKRD1/ASNSD1/ASS1/ATF3/BASP1/BCL2/BCL9/BCL9L/BIN3/BMAL1/BTG2/CAV1/CAV2/CCNT2/CDK5/CFL2/CFLAR/CITED2/CNTNAP1/COL6A1/COPS2/CTNNB1/CYP26B1/DAG1/DDX17/DDX5/DISP1/ELN/EMD/EOMES/EP300/ERO1A/FBXO22/FGFRL1/FKRP/FLNB/FLOT1/FOS/FOXL2/FOXN2/FXR1/GMPPA/GPC1/GPCPD1/GTF3C5/HEYL/HIVEP3/HLF/HLX/HMG20B/HOMER1/HOXD10/HOXD9/HSD17B1/HSPA8/IGSF8/KAT8/KLF5/KRAS/LARGE1/LEMD2/MAPK14/MCUB/MED20/MEF2D/MSC/M…	130
GO:0009306	protein secretion	242/11247	371/18986	0.7	1.1	2.4	0.0098	0.039	0.027	AACS/ABAT/ABCA1/ABCA12/ABCG1/ACSL4/ACVR2B/ADAM8/ADAM9/ADCY8/ADRA2C/ANG/ANKRD1/AP1B1/AP1G1/AP1M2/AP1S1/APBB1/APBB3/ARF6/ARFGAP3/ARFIP1/ARL4D/ATP13A2/B3GLCT/BAD/BLOC1S3/BLOC1S6/BMAL1/BMP6/BRSK2/BSG/C1QTNF12/C2CD2L/CAMK2G/CANX/CAPN10/CAVIN1/CBLN1/CCDC186/CCL5/CD2AP/CD38/CDK16/CFTR/CHGA/CLOCK/CLSTN3/COMT/COPG1/COPG2/CPT1A/CYB5R4/DNAJC1/DNM1L/DOC2B/DPH3/DYNLL1/EFNA5/EGFR/EIPR1/ENSA/ENY2/EPHA5/ERP29/F2…	242
GO:0045926	negative regulation of growth	155/11247	232/18986	0.7	1.1	2.4	0.01	0.041	0.028	ACVR1B/ADAM15/ADIPOR1/ARHGAP4/BBC3/BBS2/BCL2/BCL6/BMPR2/BRCA1/BST2/BTG1/CAPRIN2/CCAR2/CCDC85B/CDA/CDH1/CDHR2/CDK5/CDKN1A/CDKN1B/CDKN2AIP/CDKN2C/CDKN2D/CGRRF1/CITED2/CRLF3/CTDP1/CYP27B1/DAB2/DCBLD2/DCUN1D3/DDX3X/DIP2B/DNAJB2/DRAXIN/DUSP10/EAF2/EI24/ENO1/ENPP1/FGFR3/FHL1/FOXP1/FSTL4/FXN/G6PD/GDF15/GDF9/GJA1/GNAS/GNG4/GREM1/GSK3A/HDAC6/HIF1A/HNF4A/HSPA1A/HSPA1B/HYAL1/HYAL2/IFRD1/ING1/ING4/ING5/IP6K2…	155
GO:0048705	skeletal system morphogenesis	155/11247	232/18986	0.7	1.1	2.4	0.01	0.041	0.028	ACVR2B/ALX1/ALX4/ANKRD11/ARID5B/ATF2/AXIN2/BMI1/BMP1/BMP4/BMP6/BMPR1B/BMPR2/BPNT2/CBS/CCN2/CHST11/CHSY1/CITED2/COL11A1/COL1A1/COL27A1/CSGALNACT1/CSRNP1/CTNNB1/CYP26B1/DHRS3/DLG1/DLX2/DSCAML1/DYNC2I1/EIF4A3/EXT1/EXT2/FBN2/FGFR1/FGFR2/FGFR3/FLVCR1/FMN1/FOSL2/FOXC1/FOXN3/GHR/GLG1/GREM1/GSC/HAS2/HOXA1/HOXA11/HOXA2/HOXA3/HOXA5/HOXB2/HOXB3/HOXB5/HOXB6/HOXB7/HOXB8/HOXB9/HOXC11/HOXC4/HOXC8/HOXC9/HOXD10/H…	155
GO:0006744	ubiquinone biosynthetic process	15/11247	17/18986	0.9	1.5	2.4	0.01	0.041	0.029	ADCK2/COQ2/COQ3/COQ4/COQ5/COQ6/COQ7/COQ8B/COQ9/NDUFA9/PDSS1/PDSS2/PPTC7/STARD7/UBIAD1	15
GO:0034349	glial cell apoptotic process	15/11247	17/18986	0.9	1.5	2.4	0.01	0.041	0.029	AKAP12/CASP3/CASP9/CCL2/CERS6/GAS6/PRKCA/PRKCD/PRKCH/PRKCI/RAD21/RB1/TNFRSF21/TP53/TRAF2	15
GO:0140588	chromatin looping	15/11247	17/18986	0.9	1.5	2.4	0.01	0.041	0.029	BRD2/CTCF/EID3/JPX/LINC00941/NSMCE1/NSMCE2/NSMCE3/NSMCE4A/PCBP2/RAD21/SLF1/SLF2/SMC5/SMC6	15
GO:1901334	lactone metabolic process	15/11247	17/18986	0.9	1.5	2.4	0.01	0.041	0.029	AKR1A1/AKR1B1/CLSTN3/ERO1A/GCLC/GSTO1/GSTO2/PON1/PON2/PON3/SELENON/SLC23A1/SLC23A2/SLC2A1/SLC2A3	15
GO:0141188	nucleic acid catabolic process	285/11247	441/18986	0.6	1.1	2.3	0.011	0.043	0.029	A1CF/AGO1/AGO2/AGO3/AGO4/AIFM1/AKT1/ALKBH5/ANG/ANGEL2/APAF1/APEX1/ATM/AXIN2/BAX/BTG2/CACNG7/CAPRIN1/CARHSP1/CASC3/CELF1/CIRBP/CNOT1/CNOT10/CNOT11/CNOT2/CNOT3/CNOT4/CNOT6/CNOT6L/CNOT7/CNOT8/CNOT9/CSDC2/CSDE1/CTIF/DBR1/DCP1A/DCP1B/DCP2/DCPS/DDX49/DDX5/DEDD2/DFFA/DFFB/DHX34/DHX36/DHX9/DICER1/DIS3/DIS3L/DIS3L2/DKC1/DNA2/DNASE1/DNASE2/DXO/E2F1/EDC3/EDC4/EIF3E/EIF4A3/EIF4ENIF1/ELAC2/ELAVL1/ELOB/ELOC/EN…	285
GO:0098884	postsynaptic neurotransmitter receptor internalization	27/11247	34/18986	0.8	1.3	2.4	0.011	0.043	0.029	AP2A1/AP2A2/AP2B1/AP2M1/AP2S1/AP3M1/ATAD1/CBLB/EPS15/HIP1/ITGB3/LPAR1/MDM2/NCDN/NRG1/NUMB/OPHN1/PPP3R1/RABEP1/RALA/RNF220/SCRIB/SUSD4/SYNE1/SYT17/USP6/VAC14	27
GO:0006596	polyamine biosynthetic process	12/11247	13/18986	0.9	1.6	2.4	0.011	0.043	0.029	AGMAT/AMD1/AZIN1/AZIN2/OAZ1/OAZ2/OAZ3/ODC1/SAT1/SMOX/SMS/SRM	12
GO:0010992	ubiquitin recycling	12/11247	13/18986	0.9	1.6	2.4	0.011	0.043	0.029	AMBRA1/FBXW7/IDE/PINK1/PLAA/RNF135/TRIM32/TRIM6/UBE2C/UBE2K/UBE2S/VPS54	12
GO:0032530	regulation of microvillus organization	12/11247	13/18986	0.9	1.6	2.4	0.011	0.043	0.029	ATP8B1/CDHR2/EZR/FSCN1/KLF5/PLD1/PLS1/PODXL/RAP1GAP/TWF2/USH1C/VIL1	12
GO:0034111	negative regulation of homotypic cell-cell adhesion	12/11247	13/18986	0.9	1.6	2.4	0.011	0.043	0.029	ALOX12/C1QTNF1/CD9/CEACAM1/PRKCD/PRKG1/RDX/SERPINE2/SH2B3/TMX1/UBASH3B/ZNF703	12
GO:0046349	amino sugar biosynthetic process	12/11247	13/18986	0.9	1.6	2.4	0.011	0.043	0.029	GFPT1/GFPT2/GNE/GNPDA1/GNPDA2/GNPNAT1/NAGK/NANP/NANS/PGM3/UAP1/UAP1L1	12
GO:0061029	eyelid development in camera-type eye	12/11247	13/18986	0.9	1.6	2.4	0.011	0.043	0.029	EGFR/GRHL3/HDAC1/HDAC2/OSR2/PRICKLE1/SOS1/SOX11/SRF/STRA6/TFAP2A/TWIST1	12
GO:0070561	vitamin D receptor signaling pathway	12/11247	13/18986	0.9	1.6	2.4	0.011	0.043	0.029	CYP24A1/CYP27B1/KANK2/MED1/MN1/NCOA3/PIM1/RXRA/RXRB/SNW1/TRIM24/VDR	12
GO:0070914	UV-damage excision repair	12/11247	13/18986	0.9	1.6	2.4	0.011	0.043	0.029	ACTR5/CUL4B/DDB1/DDB2/ERCC1/H2AC25/INO80/MC1R/POLD3/SIRT1/XPA/XPC	12
GO:0042659	regulation of cell fate specification	20/11247	24/18986	0.8	1.4	2.4	0.011	0.043	0.03	BMPR1A/CHD3/CHD4/DKK1/FGF2/FGFR1/FZD7/GATAD2A/GATAD2B/HDAC1/HDAC2/LMO4/MBD3/MESP1/MTA1/MTA2/MTA3/PAX6/RBBP4/RBBP7	20
GO:0006970	response to osmotic stress	61/11247	85/18986	0.7	1.2	2.4	0.011	0.043	0.03	AKR1B1/ARHGEF2/ATF2/ATP1A1/BAD/BAX/BDKRB2/CAB39/CAPN3/CASP1/CASP3/DDX3X/EFHD1/HSP90AA1/ICOSLG/ITGA2/KCNMA1/LETM1/LRRC8A/LRRC8C/LRRC8D/MAP2K7/MAP7/MAPK13/MICU1/MLST8/MTOR/MYLK/NFAT5/NINJ1/NLK/OXSR1/PDPK1/PKD2/PKN1/PLK3/PTGS2/PTK2B/PYCARD/RELB/RPTOR/SERPINB6/SLC12A2/SLC12A5/SLC12A6/SLC25A23/SLC2A1/SLC4A11/STK39/TP53/TSC22D2/TSC22D3/TSC22D4/TSPO/USP15/VPS13A/WNK1/XRCC5/XRCC6/YBX3/ZFP36L1	61
GO:0001101	response to acid chemical	99/11247	144/18986	0.7	1.2	2.3	0.011	0.044	0.031	AIFM1/ALAD/ASS1/ATP2B4/ATP7A/BAIAP2/BCL2L1/BCL2L2/CAPN2/CASP3/CASTOR2/CASTOR3P/CDKN1B/CEBPB/CHUK/COL16A1/COL18A1/COL1A1/COL4A1/COL4A6/COL5A2/COL6A1/CPEB1/CPEB4/CPS1/CRLS1/CUL3/DNMT1/DNMT3A/EDN1/EGFR/EIF2S1/EP300/FYN/GCLC/GCLM/GIP/GRIN2D/HNRNPD/HSF1/IGF1R/IPO5/KCNB1/KLF2/KLHL22/KRT8/LAMTOR1/LAMTOR2/LAMTOR3/LAMTOR4/LAMTOR5/LARS1/LRP11/LYN/MAT2A/MEAK7/MMP2/MTHFR/MTOR/MYD88/NFE2L2/NQO1/NSMF/PCNA/PDGF…	99
GO:0038179	neurotrophin signaling pathway	31/11247	40/18986	0.8	1.3	2.4	0.012	0.046	0.032	AKT1S1/BCAR1/BDNF/CASP3/CD2AP/CORO1A/CYFIP1/CYFIP2/DDIT4/DOCK3/GFRA1/HAP1/KIDINS220/NDN/NGF/NTRK3/PPP2R5B/PTPN11/RAF1/RAP1A/RAPGEF1/RAPGEF2/SHOC2/SORT1/SOS1/SPRY1/SPRY2/SRC/WASF1/ZDHHC17/ZFYVE27	31
GO:0045023	G0 to G1 transition	31/11247	40/18986	0.8	1.3	2.4	0.012	0.046	0.032	ACTB/ACTL6A/ARID1A/ARID1B/ARID2/BCL7A/BCL7B/BCL7C/BRD7/CCNC/CHEK1/DAB2IP/DPF1/DPF2/MED1/PBRM1/PHF10/PPP2R5B/RHNO1/RRM1/RRM2B/SMARCA2/SMARCA4/SMARCB1/SMARCC1/SMARCC2/SMARCD1/SMARCD2/SMARCD3/SMARCE1/SOX15	31
GO:0035592	establishment of protein localization to extracellular region	243/11247	374/18986	0.6	1.1	2.3	0.013	0.048	0.033	AACS/ABAT/ABCA1/ABCA12/ABCG1/ACSL4/ACVR2B/ADAM8/ADAM9/ADCY8/ADRA2C/ANG/ANKRD1/AP1B1/AP1G1/AP1M2/AP1S1/APBB1/APBB3/ARF6/ARFGAP3/ARFIP1/ARL4D/ATP13A2/B3GLCT/BAD/BLOC1S3/BLOC1S6/BMAL1/BMP6/BRSK2/BSG/C1QTNF12/C2CD2L/CAMK2G/CANX/CAPN10/CAVIN1/CBLN1/CCDC186/CCL5/CD2AP/CD38/CDK16/CFTR/CHGA/CLOCK/CLSTN3/COMT/COPG1/COPG2/CPT1A/CYB5R4/DNAJC1/DNM1L/DOC2B/DPH3/DYNLL1/EFNA5/EGFR/EIPR1/ENSA/ENY2/EPHA5/ERP29/F2…	243
GO:0031100	animal organ regeneration	49/11247	67/18986	0.7	1.2	2.3	0.013	0.048	0.033	ADM/ANXA3/ATIC/AURKA/AXL/BAAT/BAK1/CAD/CCNA2/CCND1/CDK1/CDKN1A/CEBPB/CLDN1/CPT1A/CSNK2A2/CXCL12/EGFR/EZH2/FPGS/GAS6/GFER/GLI1/GUCD1/HSPG2/IGF2R/IHH/LPIN1/MED1/NNMT/NOTCH1/NR4A3/PCNA/PFKFB1/PNPT1/PTCH1/PTPN3/PTPRU/RPS15/SLC7A5/SRSF1/SULF2/TGFB1/TGFBR3/TYMS/UCP2/UGT1A1/UPF2/VTN	49
GO:0032922	circadian regulation of gene expression	49/11247	67/18986	0.7	1.2	2.3	0.013	0.048	0.033	AHR/ATF4/BHLHE40/BHLHE41/BMAL1/BMAL2/CLOCK/CRY1/CRY2/CSNK1D/CSNK1E/GFPT1/HDAC1/HDAC2/HDAC3/HNRNPU/HUWE1/ID2/KDM2A/KDM5A/KMT2A/LGR4/MAGED1/MTA1/MYBBP1A/MYCBP2/NAMPT/NCOA2/NOCT/NPAS2/NRIP1/OGT/PER2/PER3/PML/PPARA/PPP1CA/PPP1CB/PPP1CC/RAI1/RBM4/RBM4B/RELB/RORA/SIRT1/SIRT6/TOP1/USP2/ZFHX3	49
GO:0003181	atrioventricular valve morphogenesis	22/11247	27/18986	0.8	1.4	2.4	0.013	0.048	0.033	ACVR1/AXIN2/BMP2/BMPR1A/BMPR2/CCN1/EFNA1/HEY1/HEYL/MDM2/MDM4/NAGLU/NOTCH1/OLFM1/SLIT3/SMAD4/SMAD6/SOX4/TGFB2/TGFBR2/TWIST1/ZFPM1	22
GO:0048208	COPII vesicle coating	22/11247	27/18986	0.8	1.4	2.4	0.013	0.048	0.033	CSNK1D/CUL3/KLHL12/PDCD6/PEF1/PPP6C/PREB/SAR1A/SAR1B/SEC16A/TFG/TMED10/TMED2/TRAPPC1/TRAPPC11/TRAPPC12/TRAPPC2/TRAPPC2L/TRAPPC3/TRAPPC4/TRAPPC6A/TRAPPC8	22
GO:0001706	endoderm formation	45/11247	61/18986	0.7	1.2	2.3	0.013	0.049	0.034	BRD3/CDC73/COL11A1/COL12A1/COL4A2/COL5A1/COL5A2/COL6A1/COL7A1/CTNNB1/CTR9/DKK1/DUSP1/DUSP4/DUSP5/EOMES/FN1/GRB2/HMGA2/HNF1B/HSBP1/ITGA5/ITGAV/ITGB2/ITGB5/LAMA3/LAMB1/LAMB3/LEO1/LHX1/MACROH2A1/MAP2K1/MESP1/MMP14/MMP15/MMP2/MYH9/NR0B1/PAF1/RTF1/SETD2/SMAD2/SOX2/TBX20/VTN	45
GO:0045197	establishment or maintenance of epithelial cell apical/basal polarity	37/11247	49/18986	0.8	1.3	2.3	0.013	0.049	0.034	ANK1/ARF4/CAMSAP3/CRB3/DLG1/DLG3/DLG4/DLG5/ERBIN/FAT1/IFT20/ILK/LLGL1/LLGL2/LRRC7/MARK2/MSN/MTCL1/MYO9A/NHERF1/OPHN1/PALS1/PARD3/PARD3B/PARD6A/PARD6B/PARD6G/PATJ/PDCD6IP/PRKCI/PRKCZ/PTK7/RHOA/SCRIB/TTC8/WDR1/WNT11	37
GO:0050817	coagulation	160/11247	241/18986	0.7	1.1	2.3	0.013	0.049	0.034	ACTB/ACTG1/ADRA2C/AK3/ALOX12/ANO6/ANXA2/ANXA5/ANXA8/AP3B1/APOH/AXL/BLOC1S3/BLOC1S4/BLOC1S6/C1GALT1C1/C1QTNF1/C4BPB/CAV1/CD40/CD59/CD9/CEACAM1/CLIC1/CSRP1/CYP4F11/CYP4F2/DGKA/DGKD/DGKE/DGKG/DGKH/DGKQ/DGKZ/DTNBP1/EDN1/EMILIN1/EMILIN2/ENTPD1/ENTPD2/EPHB2/F11/F11R/F12/F2/F2R/F2RL1/F2RL2/F3/F5/F8/FBLN1/FERMT3/FGA/FGB/FGG/FGL1/FIBP/FLNA/FOXA2/FUNDC2/FZD6/GAS6/GGCX/GLA/GNA12/GNA13/GNAQ/GNAS/GP1BA/GP6/HN…	160
