# Supplementary material for: Host-pathogen protein interaction studies: quality control of cDNA libraries using nanopore sequencing
Source: PLoS One. 2025 May 30;20(5):e0324917. doi: 10.1371/journal.pone.0324917 (PMC12124543; doi:10.1371/journal.pone.0324917)
Supplement: Table S8 — (TXT) [file pone.0324917.s009.txt]

ID	Description	GeneRatio	BgRatio	RichFactor	FoldEnrichment	zScore	pvalue	p.adjust	qvalue	geneID	Count
R-HSA-72203	Processing of Capped Intron-Containing Pre-mRNA	274/7391	285/11146	1	1.4	10.8	4.2e-36	6.9e-33	3.7e-33	AAAS/ACIN1/ALYREF/AQR/BCAS2/BUD13/BUD31/C9orf78/CACTIN/CASC3/CCAR1/CCDC12/CDC40/CDC5L/CHERP/CHTOP/CLP1/CPSF1/CPSF2/CPSF3/CPSF4/CPSF6/CPSF7/CRNKL1/CSTF1/CSTF2/CSTF2T/CSTF3/CTNNBL1/CWC15/CWC22/CWC25/CWC27/CWF19L2/DDX23/DDX39A/DDX39B/DDX41/DDX42/DDX46/DDX5/DHX15/DHX16/DHX35/DHX38/DHX8/DHX9/DNAJC8/EFTUD2/EIF4A3/EIF4E/FAM32A/FAM50A/FIP1L1/FUS/FYTTD1/GCFC2/GLE1/GPATCH1/GPKOW/GTF2F1/GTF2F2/HNRNPA1/HNRNP…	274
R-HSA-72766	Translation	276/7391	292/11146	0.9	1.4	10.3	3.9e-32	3.2e-29	1.7e-29	AARS1/AARS2/AIMP1/AIMP2/APEH/AURKAIP1/CARS1/CARS2/CHCHD1/DAP3/DARS1/DARS2/DDOST/EARS2/EEF1A1/EEF1A2/EEF1B2/EEF1D/EEF1E1/EEF2/EIF1AX/EIF2B1/EIF2B2/EIF2B3/EIF2B4/EIF2B5/EIF2S1/EIF2S2/EIF2S3/EIF3A/EIF3B/EIF3C/EIF3D/EIF3E/EIF3F/EIF3G/EIF3H/EIF3I/EIF3J/EIF3K/EIF3L/EIF3M/EIF4A1/EIF4A2/EIF4B/EIF4E/EIF4EBP1/EIF4G1/EIF4H/EIF5/EIF5B/EPRS1/ERAL1/ETF1/FARS2/FARSA/FARSB/FAU/GADD45GIP1/GARS1/GFM1/GFM2/GSPT1/GS…	276
R-HSA-72172	mRNA Splicing	209/7391	215/11146	1	1.5	9.7	4.1e-30	2.2e-27	1.2e-27	ACIN1/ALYREF/AQR/BCAS2/BUD13/BUD31/C9orf78/CACTIN/CASC3/CCAR1/CCDC12/CDC40/CDC5L/CHERP/CRNKL1/CTNNBL1/CWC15/CWC22/CWC25/CWC27/CWF19L2/DDX23/DDX39B/DDX41/DDX42/DDX46/DDX5/DHX15/DHX16/DHX35/DHX38/DHX8/DHX9/DNAJC8/EFTUD2/EIF4A3/FAM32A/FAM50A/FUS/GCFC2/GPATCH1/GPKOW/GTF2F1/GTF2F2/HNRNPA1/HNRNPA2B1/HNRNPA3/HNRNPC/HNRNPD/HNRNPF/HNRNPH1/HNRNPH2/HNRNPK/HNRNPL/HNRNPM/HNRNPR/HNRNPU/HSPA8/HTATSF1/IK/ISY1/LS…	209
R-HSA-72163	mRNA Splicing - Major Pathway	202/7391	207/11146	1	1.5	9.6	5.4e-30	2.2e-27	1.2e-27	ACIN1/ALYREF/AQR/BCAS2/BUD13/BUD31/C9orf78/CACTIN/CASC3/CCAR1/CCDC12/CDC40/CDC5L/CHERP/CRNKL1/CTNNBL1/CWC15/CWC22/CWC25/CWC27/CWF19L2/DDX23/DDX39B/DDX41/DDX42/DDX46/DDX5/DHX15/DHX16/DHX35/DHX38/DHX8/DHX9/DNAJC8/EFTUD2/EIF4A3/FAM32A/FAM50A/FUS/GCFC2/GPATCH1/GPKOW/GTF2F1/GTF2F2/HNRNPA1/HNRNPA2B1/HNRNPA3/HNRNPC/HNRNPD/HNRNPF/HNRNPH1/HNRNPH2/HNRNPK/HNRNPL/HNRNPM/HNRNPR/HNRNPU/HSPA8/HTATSF1/IK/ISY1/LS…	202
R-HSA-3700989	Transcriptional Regulation by TP53	326/7391	359/11146	0.9	1.4	10	2.3e-28	7.6e-26	4e-26	AGO1/AGO2/AGO3/AGO4/AIFM2/AKT1/AKT2/AKT3/APAF1/ARID3A/ATF2/ATM/ATR/ATRIP/AURKA/AURKB/BANP/BARD1/BAX/BBC3/BCL6/BID/BIRC5/BLM/BNIP3L/BRCA1/BRD1/BRD7/BRIP1/BRPF1/BRPF3/BTG2/CARM1/CASP1/CASP10/CASP2/CASP6/CCNA2/CCNB1/CCNE1/CCNE2/CCNG1/CCNH/CCNK/CCNT1/CCNT2/CDC25C/CDK1/CDK12/CDK13/CDK2/CDK5/CDK5R1/CDK7/CDK9/CDKN1A/CDKN1B/CENPJ/CHD3/CHD4/CHEK1/CHEK2/CHM/CNOT1/CNOT10/CNOT11/CNOT2/CNOT3/CNOT4/CNOT6L/CNOT…	326
R-HSA-2555396	Mitotic Metaphase and Anaphase	225/7391	236/11146	1	1.4	9.5	4.8e-28	1.3e-25	7e-26	AHCTF1/ANAPC1/ANAPC10/ANAPC11/ANAPC16/ANAPC2/ANAPC4/ANAPC5/ANKLE2/AURKB/B9D2/BANF1/BIRC5/BUB1/BUB1B/BUB3/CC2D1B/CCNB1/CCNB2/CDC16/CDC20/CDC23/CDC26/CDC27/CDCA5/CDCA8/CDK1/CENPA/CENPC/CENPE/CENPF/CENPH/CENPI/CENPK/CENPL/CENPM/CENPN/CENPO/CENPP/CENPQ/CENPS/CENPT/CENPU/CHMP2A/CHMP2B/CHMP3/CHMP4B/CHMP4C/CHMP6/CHMP7/CKAP5/CLASP1/CLASP2/CLIP1/DSN1/DYNC1H1/DYNC1I2/DYNC1LI1/DYNC1LI2/DYNLL1/DYNLL2/EMD/ERC…	225
R-HSA-68882	Mitotic Anaphase	224/7391	235/11146	1	1.4	9.5	7e-28	1.6e-25	8.7e-26	AHCTF1/ANAPC1/ANAPC10/ANAPC11/ANAPC16/ANAPC2/ANAPC4/ANAPC5/ANKLE2/AURKB/B9D2/BANF1/BIRC5/BUB1/BUB1B/BUB3/CC2D1B/CCNB1/CCNB2/CDC16/CDC20/CDC23/CDC26/CDC27/CDCA5/CDCA8/CDK1/CENPA/CENPC/CENPE/CENPF/CENPH/CENPI/CENPK/CENPL/CENPM/CENPN/CENPO/CENPP/CENPQ/CENPS/CENPT/CENPU/CHMP2A/CHMP2B/CHMP3/CHMP4B/CHMP4C/CHMP6/CHMP7/CKAP5/CLASP1/CLASP2/CLIP1/DSN1/DYNC1H1/DYNC1I2/DYNC1LI1/DYNC1LI2/DYNLL1/DYNLL2/EMD/ERC…	224
R-HSA-1852241	Organelle biogenesis and maintenance	276/7391	298/11146	0.9	1.4	9.7	8.4e-28	1.7e-25	9.1e-26	ACSS2/ACTR1A/AHI1/AKAP9/ALAS1/ALMS1/APOO/APOOL/ARF4/ARL13B/ARL3/ARL6/ASAP1/ATAT1/ATF2/ATP5F1A/ATP5F1B/ATP5F1C/ATP5F1D/ATP5F1E/ATP5MC1/ATP5MC2/ATP5MC3/ATP5ME/ATP5MF/ATP5MG/ATP5MJ/ATP5MK/ATP5PB/ATP5PD/ATP5PF/ATP5PO/B9D1/B9D2/BBIP1/BBS1/BBS10/BBS12/BBS2/BBS4/BBS5/BBS7/BBS9/C2CD3/CALM1/CALM2/CALM3/CARM1/CC2D2A/CCP110/CCT2/CCT3/CCT4/CCT5/CCT8/CDK1/CDK5RAP2/CENPJ/CEP131/CEP135/CEP152/CEP162/CEP164/CEP1…	276
R-HSA-68886	M Phase	370/7391	417/11146	0.9	1.3	9.9	4.8e-27	8.6e-25	4.6e-25	AAAS/ACTR1A/AHCTF1/AKAP9/ALMS1/ANAPC1/ANAPC10/ANAPC11/ANAPC16/ANAPC2/ANAPC4/ANAPC5/ANKLE2/ARPP19/AURKB/B9D2/BANF1/BIRC5/BLZF1/BUB1/BUB1B/BUB3/CC2D1B/CCNB1/CCNB2/CCP110/CDC16/CDC20/CDC23/CDC26/CDC27/CDCA5/CDCA8/CDK1/CDK5RAP2/CENPA/CENPC/CENPE/CENPF/CENPH/CENPI/CENPJ/CENPK/CENPL/CENPM/CENPN/CENPO/CENPP/CENPQ/CENPS/CENPT/CENPU/CEP131/CEP135/CEP152/CEP164/CEP192/CEP250/CEP290/CEP41/CEP43/CEP57/CEP63/…	370
R-HSA-453274	Mitotic G2-G2/M phases	190/7391	199/11146	1	1.4	8.8	4.4e-24	6.9e-22	3.7e-22	ACTR1A/AJUBA/AKAP9/ALMS1/AURKA/BORA/BTRC/CCNA2/CCNB1/CCNB2/CCNH/CCP110/CDC25A/CDC25B/CDC25C/CDK1/CDK11A/CDK11B/CDK2/CDK5RAP2/CDK7/CDKN1A/CENPF/CENPJ/CEP131/CEP135/CEP152/CEP164/CEP192/CEP250/CEP290/CEP41/CEP43/CEP57/CEP63/CEP70/CEP72/CEP76/CEP78/CETN2/CKAP5/CLASP1/CNTRL/CSNK1D/CSNK1E/CUL1/DCTN1/DCTN2/DCTN3/DYNC1H1/DYNC1I2/DYNLL1/E2F1/E2F3/EP300/FBXL18/FBXL7/FBXW11/FKBPL/FOXM1/GTSE1/HAUS1/HAUS2/HA…	190
R-HSA-68877	Mitotic Prometaphase	195/7391	205/11146	1	1.4	8.8	4.8e-24	6.9e-22	3.7e-22	ACTR1A/AHCTF1/AKAP9/ALMS1/AURKB/B9D2/BIRC5/BUB1/BUB1B/BUB3/CCNB1/CCNB2/CCP110/CDC20/CDCA5/CDCA8/CDK1/CDK5RAP2/CENPA/CENPC/CENPE/CENPF/CENPH/CENPI/CENPJ/CENPK/CENPL/CENPM/CENPN/CENPO/CENPP/CENPQ/CENPS/CENPT/CENPU/CEP131/CEP135/CEP152/CEP164/CEP192/CEP250/CEP290/CEP41/CEP43/CEP57/CEP63/CEP70/CEP72/CEP76/CEP78/CETN2/CKAP5/CLASP1/CLASP2/CLIP1/CNTRL/CSNK1D/CSNK1E/CSNK2A1/CSNK2A2/DCTN1/DCTN2/DCTN3/DSN1…	195
R-HSA-168255	Influenza Infection	154/7391	157/11146	1	1.5	8.5	5.1e-24	6.9e-22	3.7e-22	AAAS/CALR/CANX/CLTA/CLTC/CPSF4/DNAJC3/EIF2AK2/FAU/GRSF1/GTF2F1/GTF2F2/HSP90AA1/HSPA1A/HSPA1B/IPO5/ISG15/KPNA1/KPNA2/KPNA3/KPNA4/KPNA5/KPNA7/KPNB1/NDC1/NUP107/NUP133/NUP153/NUP155/NUP160/NUP188/NUP205/NUP210/NUP214/NUP35/NUP37/NUP42/NUP43/NUP50/NUP54/NUP58/NUP62/NUP85/NUP88/NUP93/NUP98/PABPN1/PARP1/POLR2A/POLR2B/POLR2C/POLR2D/POLR2E/POLR2F/POLR2G/POLR2H/POLR2I/POLR2J/POLR2K/POLR2L/POM121/RAE1/RAN/…	154
R-HSA-69275	G2/M Transition	188/7391	197/11146	1	1.4	8.7	9.3e-24	1.2e-21	6.2e-22	ACTR1A/AJUBA/AKAP9/ALMS1/AURKA/BORA/BTRC/CCNA2/CCNB1/CCNB2/CCNH/CCP110/CDC25A/CDC25B/CDC25C/CDK1/CDK11A/CDK11B/CDK2/CDK5RAP2/CDK7/CDKN1A/CENPF/CENPJ/CEP131/CEP135/CEP152/CEP164/CEP192/CEP250/CEP290/CEP41/CEP43/CEP57/CEP63/CEP70/CEP72/CEP76/CEP78/CETN2/CKAP5/CLASP1/CNTRL/CSNK1D/CSNK1E/CUL1/DCTN1/DCTN2/DCTN3/DYNC1H1/DYNC1I2/DYNLL1/EP300/FBXL18/FBXL7/FBXW11/FKBPL/FOXM1/GTSE1/HAUS1/HAUS2/HAUS3/HAUS4/…	188
R-HSA-72312	rRNA processing	194/7391	205/11146	0.9	1.4	8.7	4.5e-23	5.2e-21	2.8e-21	BMS1/BOP1/BUD23/BYSL/C1D/CSNK1D/CSNK1E/DCAF13/DDX21/DDX47/DDX49/DDX52/DHX37/DIMT1/DIS3/DKC1/EBNA1BP2/ELAC2/EMG1/ERI1/EXOSC1/EXOSC10/EXOSC2/EXOSC3/EXOSC5/EXOSC6/EXOSC7/EXOSC8/EXOSC9/FAU/FBL/FCF1/FTSJ3/GAR1/GNL3/HEATR1/HSD17B10/IMP3/IMP4/ISG20L2/KRR1/LAS1L/LTV1/MPHOSPH10/MPHOSPH6/MRM1/MRM2/MRM3/MTERF4/MTREX/NAT10/NCL/NHP2/NIP7/NOB1/NOC4L/NOL11/NOL12/NOL6/NOL9/NOP10/NOP14/NOP56/NOP58/NSUN4/PDCD11/PE…	194
R-HSA-2467813	Separation of Sister Chromatids	181/7391	190/11146	1	1.4	8.5	1.2e-22	1.4e-20	7.2e-21	AHCTF1/ANAPC1/ANAPC10/ANAPC11/ANAPC16/ANAPC2/ANAPC4/ANAPC5/AURKB/B9D2/BIRC5/BUB1/BUB1B/BUB3/CDC16/CDC20/CDC23/CDC26/CDC27/CDCA5/CDCA8/CENPA/CENPC/CENPE/CENPF/CENPH/CENPI/CENPK/CENPL/CENPM/CENPN/CENPO/CENPP/CENPQ/CENPS/CENPT/CENPU/CKAP5/CLASP1/CLASP2/CLIP1/DSN1/DYNC1H1/DYNC1I2/DYNC1LI1/DYNC1LI2/DYNLL1/DYNLL2/ERCC6L/ESPL1/HDAC8/INCENP/ITGB3BP/KIF18A/KIF2A/KIF2C/KNL1/KNTC1/MAD1L1/MAD2L1/MAPRE1/MIS12…	181
R-HSA-69242	S Phase	157/7391	162/11146	1	1.5	8.3	2.4e-22	2.4e-20	1.3e-20	AKT1/AKT2/AKT3/ANAPC1/ANAPC10/ANAPC11/ANAPC16/ANAPC2/ANAPC4/ANAPC5/CABLES1/CCNA2/CCND1/CCNE1/CCNE2/CCNH/CDC16/CDC23/CDC25A/CDC25B/CDC26/CDC27/CDC45/CDC6/CDCA5/CDK2/CDK7/CDKN1A/CDKN1B/CDT1/CKS1B/CUL1/DNA2/E2F1/E2F4/E2F5/ESCO1/ESCO2/FEN1/FZR1/GINS1/GINS2/GINS3/GINS4/GMNN/GSK3B/LIG1/LIN37/LIN52/LIN54/LIN9/MAX/MCM2/MCM3/MCM4/MCM5/MCM6/MCM7/MCM8/MNAT1/MYC/ORC1/ORC2/ORC3/ORC4/ORC5/ORC6/PCNA/PDS5A/PDS5B…	157
R-HSA-9012999	RHO GTPase cycle	386/7391	449/11146	0.9	1.3	9	4.3e-22	4.1e-20	2.2e-20	AAAS/ABCD3/ABI1/ABI2/ABL2/ABR/ACBD5/ACTB/ACTG1/ACTN1/ADD3/AKAP12/AKAP13/ALDH3A2/ALS2/AMIGO2/ANKFY1/ANKLE2/ANKRD26/ANLN/ARAP1/ARAP3/ARFGAP2/ARFGAP3/ARHGAP1/ARHGAP10/ARHGAP11A/ARHGAP11B/ARHGAP12/ARHGAP15/ARHGAP17/ARHGAP18/ARHGAP19/ARHGAP21/ARHGAP22/ARHGAP23/ARHGAP24/ARHGAP26/ARHGAP27/ARHGAP29/ARHGAP31/ARHGAP32/ARHGAP35/ARHGAP39/ARHGAP4/ARHGAP42/ARHGAP44/ARHGAP45/ARHGAP5/ARHGAP6/ARHGDIA/ARHGDIB/ARHG…	386
R-HSA-6791226	Major pathway of rRNA processing in the nucleolus and cytosol	176/7391	185/11146	1	1.4	8.4	7.9e-22	7.2e-20	3.8e-20	BMS1/BOP1/BUD23/BYSL/C1D/CSNK1D/CSNK1E/DCAF13/DDX21/DDX47/DDX49/DDX52/DHX37/DIS3/EBNA1BP2/EMG1/ERI1/EXOSC1/EXOSC10/EXOSC2/EXOSC3/EXOSC5/EXOSC6/EXOSC7/EXOSC8/EXOSC9/FAU/FBL/FCF1/FTSJ3/GNL3/HEATR1/IMP3/IMP4/ISG20L2/KRR1/LAS1L/LTV1/MPHOSPH10/MPHOSPH6/MTREX/NCL/NIP7/NOB1/NOC4L/NOL11/NOL12/NOL6/NOL9/NOP14/NOP56/NOP58/PDCD11/PELP1/PES1/PNO1/PWP2/RBM28/RCL1/RIOK1/RIOK2/RIOK3/RPL10/RPL10A/RPL10L/RPL11/RP…	176
R-HSA-73894	DNA Repair	297/7391	335/11146	0.9	1.3	8.8	9.2e-22	7.9e-20	4.2e-20	ABL1/ABRAXAS1/ACTB/ACTL6A/ACTR5/ACTR8/ADPRS/ALKBH2/ALKBH3/ALKBH5/APBB1/APEX1/AQR/ASCC1/ASCC2/ASCC3/ATM/ATR/ATRIP/BABAM1/BABAM2/BAP1/BARD1/BAZ1B/BLM/BPHL/BRCA1/BRCA2/BRCC3/BRIP1/CCNA2/CCNH/CDK2/CDK7/CENPS/CENPX/CETN2/CHEK1/CHEK2/CLSPN/COPS2/COPS3/COPS4/COPS5/COPS6/COPS7A/COPS7B/COPS8/CUL4A/CUL4B/DCLRE1A/DCLRE1B/DCLRE1C/DDB1/DDB2/DNA2/DTL/ELL/EME1/EME2/ERCC1/ERCC2/ERCC3/ERCC4/ERCC5/ERCC6/ERCC8/EXO1…	297
R-HSA-8868773	rRNA processing in the nucleus and cytosol	184/7391	195/11146	0.9	1.4	8.4	1.7e-21	1.4e-19	7.3e-20	BMS1/BOP1/BUD23/BYSL/C1D/CSNK1D/CSNK1E/DCAF13/DDX21/DDX47/DDX49/DDX52/DHX37/DIMT1/DIS3/DKC1/EBNA1BP2/EMG1/ERI1/EXOSC1/EXOSC10/EXOSC2/EXOSC3/EXOSC5/EXOSC6/EXOSC7/EXOSC8/EXOSC9/FAU/FBL/FCF1/FTSJ3/GAR1/GNL3/HEATR1/IMP3/IMP4/ISG20L2/KRR1/LAS1L/LTV1/MPHOSPH10/MPHOSPH6/MTREX/NAT10/NCL/NHP2/NIP7/NOB1/NOC4L/NOL11/NOL12/NOL6/NOL9/NOP10/NOP14/NOP56/NOP58/PDCD11/PELP1/PES1/PNO1/PWP2/RBM28/RCL1/RIOK1/RIOK2/R…	184
R-HSA-69620	Cell Cycle Checkpoints	262/7391	292/11146	0.9	1.4	8.6	4.4e-21	3.4e-19	1.8e-19	ABRAXAS1/AHCTF1/ANAPC1/ANAPC10/ANAPC11/ANAPC16/ANAPC2/ANAPC4/ANAPC5/ATM/ATR/ATRIP/AURKB/B9D2/BABAM1/BABAM2/BARD1/BIRC5/BLM/BRCA1/BRCC3/BRIP1/BUB1/BUB1B/BUB3/CCNA2/CCNB1/CCNB2/CCNE1/CCNE2/CDC16/CDC20/CDC23/CDC25A/CDC25C/CDC26/CDC27/CDC45/CDC6/CDC7/CDCA8/CDK1/CDK2/CDKN1A/CDKN1B/CENPA/CENPC/CENPE/CENPF/CENPH/CENPI/CENPK/CENPL/CENPM/CENPN/CENPO/CENPP/CENPQ/CENPS/CENPT/CENPU/CHEK1/CHEK2/CKAP5/CLASP1/C…	262
R-HSA-1428517	Aerobic respiration and respiratory electron transport	236/7391	260/11146	0.9	1.4	8.4	9.6e-21	7.1e-19	3.8e-19	ACAD9/ACAT1/ACO2/ARMC8/ATP5F1A/ATP5F1B/ATP5F1C/ATP5F1D/ATP5F1E/ATP5MC1/ATP5MC2/ATP5MC3/ATP5ME/ATP5MF/ATP5MG/ATP5MJ/ATP5MK/ATP5PB/ATP5PD/ATP5PF/ATP5PO/BCS1L/CMC1/COA1/COA3/COA5/COQ10A/COQ10B/COX11/COX14/COX15/COX16/COX17/COX18/COX19/COX20/COX4I1/COX5A/COX5B/COX6A1/COX6B1/COX6C/COX7A2/COX7A2L/COX7B/COX7C/COX8A/CS/CSKMT/CYC1/CYCS/D2HGDH/DLAT/DLD/DLST/DMAC1/DMAC2/DMAC2L/ECSIT/ETFA/ETFB/ETFDH/FAHD1/FH…	236
R-HSA-168273	Influenza Viral RNA Transcription and Replication	133/7391	136/11146	1	1.5	7.8	2.1e-20	1.5e-18	7.9e-19	AAAS/DNAJC3/FAU/GRSF1/GTF2F1/GTF2F2/HSP90AA1/IPO5/NDC1/NUP107/NUP133/NUP153/NUP155/NUP160/NUP188/NUP205/NUP210/NUP214/NUP35/NUP37/NUP42/NUP43/NUP50/NUP54/NUP58/NUP62/NUP85/NUP88/NUP93/NUP98/PARP1/POLR2A/POLR2B/POLR2C/POLR2D/POLR2E/POLR2F/POLR2G/POLR2H/POLR2I/POLR2J/POLR2K/POLR2L/POM121/RAE1/RANBP2/RPL10/RPL10A/RPL10L/RPL11/RPL12/RPL13/RPL13A/RPL14/RPL15/RPL18/RPL18A/RPL19/RPL21/RPL22/RPL22L1/RPL2…	133
R-HSA-5663202	Diseases of signal transduction by growth factor receptors and second messengers	393/7391	464/11146	0.8	1.3	8.6	6.3e-20	4.3e-18	2.3e-18	ACTB/ACTG1/ADAM10/ADAM17/AGGF1/AGK/AGO1/AGO2/AGO3/AGO4/AGTRAP/AKAP9/AKT1/AKT1S1/AKT2/AKT3/AP3B1/APBB1IP/APC/APH1A/APH1B/ARAF/AREG/ARRB1/ARRB2/ATG7/ATIC/AXIN1/BAD/BAG4/BCL2A1/BCL2L1/BCL2L11/BCR/BDNF/BIRC6/BRAF/BRAP/BTC/CALM1/CALM2/CALM3/CAMK2A/CAMK2D/CAMK2G/CARS1/CASP9/CBL/CCNB1/CCNC/CDC37/CDK8/CDKN1A/CDKN1B/CEBPB/CEP43/CHUK/CLCN6/CLIP1/CLTC/CNKSR2/CNTRL/CPSF6/CREB1/CREBBP/CSK/CSNK1A1/CTBP1/CTBP2/…	393
R-HSA-69206	G1/S Transition	128/7391	131/11146	1	1.5	7.6	1.5e-19	9.9e-18	5.2e-18	AKT1/AKT2/AKT3/CABLES1/CCNA2/CCNB1/CCND1/CCNE1/CCNE2/CCNH/CDC25A/CDC45/CDC6/CDC7/CDK1/CDK2/CDK7/CDKN1A/CDKN1B/CDT1/CKS1B/CUL1/DBF4/DHFR/E2F1/E2F4/E2F5/E2F6/FBXO5/GMNN/HDAC1/LIN37/LIN52/LIN54/LIN9/MAX/MCM10/MCM2/MCM3/MCM4/MCM5/MCM6/MCM7/MCM8/MNAT1/MYC/ORC1/ORC2/ORC3/ORC4/ORC5/ORC6/PCNA/POLA1/POLA2/POLE/POLE2/POLE3/POLE4/PPP2CA/PPP2CB/PPP2R1A/PPP2R1B/PPP2R3B/PRIM1/PRIM2/PSMA1/PSMA2/PSMA3/PSMA4/PSMA…	128
R-HSA-162906	HIV Infection	211/7391	231/11146	0.9	1.4	8.1	1.6e-19	1e-17	5.4e-18	AAAS/AP1B1/AP1G1/AP1M1/AP1M2/AP1S1/AP1S2/AP1S3/AP2A1/AP2A2/AP2B1/AP2M1/AP2S1/ARF1/ATP6V1H/B2M/BANF1/BTRC/CCNH/CCNK/CCNT1/CCNT2/CD247/CDK7/CDK9/CHMP2A/CHMP2B/CHMP3/CHMP4B/CHMP4C/CHMP5/CHMP6/CHMP7/CTDP1/CUL5/DOCK2/ELL/ELMO1/ELOA/ELOB/ELOC/ERCC2/ERCC3/FEN1/FURIN/FYN/GTF2A1/GTF2A2/GTF2B/GTF2E1/GTF2E2/GTF2F1/GTF2F2/GTF2H1/GTF2H2/GTF2H3/GTF2H5/HLA-A/HMGA1/KPNA1/KPNB1/LIG1/MNAT1/MVB12A/MVB12B/NCBP1/NCBP…	211
R-HSA-453279	Mitotic G1 phase and G1/S transition	143/7391	149/11146	1	1.4	7.7	4.5e-19	2.7e-17	1.4e-17	ABL1/AKT1/AKT2/AKT3/CABLES1/CCNA2/CCNB1/CCND1/CCND3/CCNE1/CCNE2/CCNH/CDC25A/CDC45/CDC6/CDC7/CDK1/CDK2/CDK6/CDK7/CDKN1A/CDKN1B/CDKN1C/CDKN2C/CDKN2D/CDT1/CKS1B/CUL1/DBF4/DHFR/DYRK1A/E2F1/E2F2/E2F3/E2F4/E2F5/E2F6/FBXO5/GMNN/HDAC1/JAK2/LIN37/LIN52/LIN54/LIN9/LYN/MAX/MCM10/MCM2/MCM3/MCM4/MCM5/MCM6/MCM7/MCM8/MNAT1/MYBL2/MYC/ORC1/ORC2/ORC3/ORC4/ORC5/ORC6/PCNA/POLA1/POLA2/POLE/POLE2/POLE3/POLE4/PPP2CA/PP…	143
R-HSA-5617833	Cilium Assembly	186/7391	201/11146	0.9	1.4	7.9	5.7e-19	3.3e-17	1.7e-17	ACTR1A/AHI1/AKAP9/ALMS1/ARF4/ARL13B/ARL3/ARL6/ASAP1/ATAT1/B9D1/B9D2/BBIP1/BBS1/BBS10/BBS12/BBS2/BBS4/BBS5/BBS7/BBS9/C2CD3/CC2D2A/CCP110/CCT2/CCT3/CCT4/CCT5/CCT8/CDK1/CDK5RAP2/CENPJ/CEP131/CEP135/CEP152/CEP162/CEP164/CEP192/CEP250/CEP290/CEP41/CEP43/CEP57/CEP63/CEP70/CEP72/CEP76/CEP78/CEP83/CEP89/CEP97/CETN2/CKAP5/CLASP1/CLUAP1/CNTRL/CSNK1D/CSNK1E/DCTN1/DCTN2/DCTN3/DYNC1H1/DYNC1I2/DYNC2H1/DYNC2I1/…	186
R-HSA-9010553	Regulation of expression of SLITs and ROBOs	162/7391	172/11146	0.9	1.4	7.8	8e-19	4.5e-17	2.4e-17	CASC3/COL4A5/CUL2/DAG1/EIF4A3/EIF4G1/ELOB/ELOC/ETF1/FAU/GSPT1/GSPT2/HOXA2/LDB1/LHX4/LHX9/MAGOH/MAGOHB/MSI1/NCBP1/NCBP2/PABPC1/PSMA1/PSMA2/PSMA3/PSMA4/PSMA5/PSMA6/PSMA7/PSMB1/PSMB10/PSMB2/PSMB3/PSMB4/PSMB5/PSMB6/PSMB7/PSMB8/PSMB9/PSMC1/PSMC2/PSMC3/PSMC4/PSMC5/PSMC6/PSMD1/PSMD10/PSMD11/PSMD12/PSMD13/PSMD14/PSMD2/PSMD3/PSMD4/PSMD5/PSMD6/PSMD7/PSMD8/PSMD9/PSME1/PSME2/PSME3/PSME4/PSMF1/RBM8A/RBX1/RNPS…	162
R-HSA-983169	Class I MHC mediated antigen processing & presentation	327/7391	381/11146	0.9	1.3	8.2	1.3e-18	6.9e-17	3.7e-17	ANAPC1/ANAPC10/ANAPC11/ANAPC13/ANAPC2/ANAPC4/ANAPC5/AREL1/ARIH2/ASB1/ASB10/ASB13/ASB14/ASB18/ASB3/ASB4/ASB6/ASB7/ASB8/ASB9/ATG14/ATG7/B2M/BCAP31/BECN1/BLMH/BTBD1/BTBD6/BTRC/CALR/CANX/CBLB/CCNF/CD14/CDC16/CDC20/CDC23/CDC26/CDC27/CDC34/CHUK/CTSL/CTSS/CTSV/CUL1/CUL2/CUL3/CUL5/CUL7/CYBA/DCAF1/DET1/DTX3L/DZIP3/ELOB/ELOC/ERAP1/ERAP2/FBXL12/FBXL14/FBXL15/FBXL18/FBXL19/FBXL20/FBXL3/FBXL4/FBXL5/FBXL7/FBXO…	327
R-HSA-983168	Antigen processing: Ubiquitination & Proteasome degradation	271/7391	309/11146	0.9	1.3	8.1	2e-18	1.1e-16	5.7e-17	ANAPC1/ANAPC10/ANAPC11/ANAPC13/ANAPC2/ANAPC4/ANAPC5/AREL1/ARIH2/ASB1/ASB10/ASB13/ASB14/ASB18/ASB3/ASB4/ASB6/ASB7/ASB8/ASB9/ATG7/BLMH/BTBD1/BTBD6/BTRC/CBLB/CCNF/CDC16/CDC20/CDC23/CDC26/CDC27/CDC34/CUL1/CUL2/CUL3/CUL5/CUL7/DCAF1/DET1/DTX3L/DZIP3/ELOB/ELOC/FBXL12/FBXL14/FBXL15/FBXL18/FBXL19/FBXL20/FBXL3/FBXL4/FBXL5/FBXL7/FBXO10/FBXO11/FBXO15/FBXO17/FBXO2/FBXO21/FBXO22/FBXO27/FBXO30/FBXO31/FBXO32/FBX…	271
R-HSA-376176	Signaling by ROBO receptors	199/7391	219/11146	0.9	1.4	7.8	8.3e-18	4.2e-16	2.2e-16	ABL1/ABL2/ARHGAP39/CAP1/CAP2/CASC3/CLASP1/CLASP2/COL4A5/CUL2/CXCL12/DAG1/EIF4A3/EIF4G1/ELOB/ELOC/ENAH/ETF1/EVL/FAU/FLRT3/GPC1/GSPT1/GSPT2/HOXA2/LDB1/LHX4/LHX9/MAGOH/MAGOHB/MSI1/MYO9B/NCBP1/NCBP2/NCK1/NCK2/NRP1/PABPC1/PAK1/PAK2/PAK3/PAK4/PFN1/PFN2/PPP3CB/PRKACA/PRKACB/PRKAR2A/PRKCA/PSMA1/PSMA2/PSMA3/PSMA4/PSMA5/PSMA6/PSMA7/PSMB1/PSMB10/PSMB2/PSMB3/PSMB4/PSMB5/PSMB6/PSMB7/PSMB8/PSMB9/PSMC1/PSMC2/PS…	199
R-HSA-72613	Eukaryotic Translation Initiation	117/7391	120/11146	1	1.5	7.3	1.1e-17	5.4e-16	2.9e-16	EIF1AX/EIF2B1/EIF2B2/EIF2B3/EIF2B4/EIF2B5/EIF2S1/EIF2S2/EIF2S3/EIF3A/EIF3B/EIF3C/EIF3D/EIF3E/EIF3F/EIF3G/EIF3H/EIF3I/EIF3J/EIF3K/EIF3L/EIF3M/EIF4A1/EIF4A2/EIF4B/EIF4E/EIF4EBP1/EIF4G1/EIF4H/EIF5/EIF5B/FAU/PABPC1/RPL10/RPL10A/RPL10L/RPL11/RPL12/RPL13/RPL13A/RPL14/RPL15/RPL18/RPL18A/RPL19/RPL21/RPL22/RPL22L1/RPL23/RPL23A/RPL24/RPL26/RPL26L1/RPL27/RPL27A/RPL28/RPL29/RPL3/RPL30/RPL31/RPL32/RPL34/RPL35…	117
R-HSA-72737	Cap-dependent Translation Initiation	117/7391	120/11146	1	1.5	7.3	1.1e-17	5.4e-16	2.9e-16	EIF1AX/EIF2B1/EIF2B2/EIF2B3/EIF2B4/EIF2B5/EIF2S1/EIF2S2/EIF2S3/EIF3A/EIF3B/EIF3C/EIF3D/EIF3E/EIF3F/EIF3G/EIF3H/EIF3I/EIF3J/EIF3K/EIF3L/EIF3M/EIF4A1/EIF4A2/EIF4B/EIF4E/EIF4EBP1/EIF4G1/EIF4H/EIF5/EIF5B/FAU/PABPC1/RPL10/RPL10A/RPL10L/RPL11/RPL12/RPL13/RPL13A/RPL14/RPL15/RPL18/RPL18A/RPL19/RPL21/RPL22/RPL22L1/RPL23/RPL23A/RPL24/RPL26/RPL26L1/RPL27/RPL27A/RPL28/RPL29/RPL3/RPL30/RPL31/RPL32/RPL34/RPL35…	117
R-HSA-927802	Nonsense-Mediated Decay (NMD)	113/7391	116/11146	1	1.5	7.1	5.4e-17	2.5e-15	1.3e-15	CASC3/DCP1A/EIF4A3/EIF4G1/ETF1/FAU/GSPT1/GSPT2/MAGOH/MAGOHB/NCBP1/NCBP2/PABPC1/PNRC2/PPP2CA/PPP2R1A/PPP2R2A/RBM8A/RNPS1/RPL10/RPL10A/RPL10L/RPL11/RPL12/RPL13/RPL13A/RPL14/RPL15/RPL18/RPL18A/RPL19/RPL21/RPL22/RPL22L1/RPL23/RPL23A/RPL24/RPL26/RPL26L1/RPL27/RPL27A/RPL28/RPL29/RPL3/RPL30/RPL31/RPL32/RPL34/RPL35/RPL35A/RPL36/RPL36AL/RPL37/RPL37A/RPL38/RPL39/RPL39L/RPL3L/RPL4/RPL41/RPL5/RPL6/RPL7/RPL7A…	113
R-HSA-975957	Nonsense Mediated Decay (NMD) enhanced by the Exon Junction Complex (EJC)	113/7391	116/11146	1	1.5	7.1	5.4e-17	2.5e-15	1.3e-15	CASC3/DCP1A/EIF4A3/EIF4G1/ETF1/FAU/GSPT1/GSPT2/MAGOH/MAGOHB/NCBP1/NCBP2/PABPC1/PNRC2/PPP2CA/PPP2R1A/PPP2R2A/RBM8A/RNPS1/RPL10/RPL10A/RPL10L/RPL11/RPL12/RPL13/RPL13A/RPL14/RPL15/RPL18/RPL18A/RPL19/RPL21/RPL22/RPL22L1/RPL23/RPL23A/RPL24/RPL26/RPL26L1/RPL27/RPL27A/RPL28/RPL29/RPL3/RPL30/RPL31/RPL32/RPL34/RPL35/RPL35A/RPL36/RPL36AL/RPL37/RPL37A/RPL38/RPL39/RPL39L/RPL3L/RPL4/RPL41/RPL5/RPL6/RPL7/RPL7A…	113
R-HSA-5663220	RHO GTPases Activate Formins	133/7391	140/11146	0.9	1.4	7.2	1.3e-16	5.8e-15	3.1e-15	ACTB/ACTG1/AHCTF1/AURKB/B9D2/BIRC5/BUB1/BUB1B/BUB3/CDC20/CDCA8/CENPA/CENPC/CENPE/CENPF/CENPH/CENPI/CENPK/CENPL/CENPM/CENPN/CENPO/CENPP/CENPQ/CENPS/CENPT/CENPU/CKAP5/CLASP1/CLASP2/CLIP1/DAAM1/DIAPH1/DIAPH2/DIAPH3/DSN1/DVL1/DVL2/DVL3/DYNC1H1/DYNC1I2/DYNC1LI1/DYNC1LI2/DYNLL1/DYNLL2/ERCC6L/EVL/FMNL1/FMNL2/FMNL3/INCENP/ITGB1/ITGB3BP/KIF18A/KIF2A/KIF2C/KNL1/KNTC1/MAD1L1/MAD2L1/MAPRE1/MIS12/MRTFA/NDC80/…	133
R-HSA-69239	Synthesis of DNA	116/7391	120/11146	1	1.5	7.1	1.7e-16	7.1e-15	3.8e-15	ANAPC1/ANAPC10/ANAPC11/ANAPC16/ANAPC2/ANAPC4/ANAPC5/CCNA2/CCNE1/CCNE2/CDC16/CDC23/CDC26/CDC27/CDC45/CDC6/CDK2/CDT1/CUL1/DNA2/FEN1/FZR1/GINS1/GINS2/GINS3/GINS4/GMNN/LIG1/MCM2/MCM3/MCM4/MCM5/MCM6/MCM7/MCM8/ORC1/ORC2/ORC3/ORC4/ORC5/ORC6/PCNA/POLA1/POLA2/POLD1/POLD2/POLD3/POLD4/POLE/POLE2/POLE3/POLE4/PRIM1/PRIM2/PSMA1/PSMA2/PSMA3/PSMA4/PSMA5/PSMA6/PSMA7/PSMB1/PSMB10/PSMB2/PSMB3/PSMB4/PSMB5/PSMB6/PSMB…	116
R-HSA-1799339	SRP-dependent cotranslational protein targeting to membrane	110/7391	113/11146	1	1.5	7	1.7e-16	7.1e-15	3.8e-15	DDOST/FAU/RPL10/RPL10A/RPL10L/RPL11/RPL12/RPL13/RPL13A/RPL14/RPL15/RPL18/RPL18A/RPL19/RPL21/RPL22/RPL22L1/RPL23/RPL23A/RPL24/RPL26/RPL26L1/RPL27/RPL27A/RPL28/RPL29/RPL3/RPL30/RPL31/RPL32/RPL34/RPL35/RPL35A/RPL36/RPL36AL/RPL37/RPL37A/RPL38/RPL39/RPL39L/RPL3L/RPL4/RPL41/RPL5/RPL6/RPL7/RPL7A/RPL8/RPL9/RPLP0/RPLP1/RPLP2/RPN1/RPN2/RPS10/RPS11/RPS12/RPS13/RPS14/RPS15/RPS15A/RPS16/RPS17/RPS18/RPS19/RPS2…	110
R-HSA-72706	GTP hydrolysis and joining of the 60S ribosomal subunit	110/7391	113/11146	1	1.5	7	1.7e-16	7.1e-15	3.8e-15	EIF1AX/EIF2S1/EIF2S2/EIF2S3/EIF3A/EIF3B/EIF3C/EIF3D/EIF3E/EIF3F/EIF3G/EIF3H/EIF3I/EIF3J/EIF3K/EIF3L/EIF3M/EIF4A1/EIF4A2/EIF4B/EIF4E/EIF4G1/EIF4H/EIF5/EIF5B/FAU/RPL10/RPL10A/RPL10L/RPL11/RPL12/RPL13/RPL13A/RPL14/RPL15/RPL18/RPL18A/RPL19/RPL21/RPL22/RPL22L1/RPL23/RPL23A/RPL24/RPL26/RPL26L1/RPL27/RPL27A/RPL28/RPL29/RPL3/RPL30/RPL31/RPL32/RPL34/RPL35/RPL35A/RPL36/RPL36AL/RPL37/RPL37A/RPL38/RPL39/RPL3…	110
R-HSA-2990846	SUMOylation	173/7391	189/11146	0.9	1.4	7.4	1.9e-16	7.5e-15	4e-15	AAAS/AR/AURKA/AURKB/BIRC5/BLM/BMI1/BRCA1/CASP8AP2/CBX2/CBX4/CBX5/CBX8/CDCA8/CETN2/CHD3/CREBBP/CTBP1/DAXX/DDX17/DDX5/DNMT1/DNMT3A/DNMT3B/EID3/EIF2AK2/EP300/FOXL2/H4C11/H4C12/H4C14/H4C15/H4C3/H4C5/H4C8/H4C9/HDAC1/HDAC2/HDAC4/HDAC7/HERC2/HIC1/HIPK2/HNRNPC/HNRNPK/IKBKE/IKBKG/INCENP/ING2/L3MBTL2/MBD1/MDC1/MDM2/MITF/MRTFA/MTA1/NCOA1/NCOA2/NCOR2/NDC1/NFKB2/NFKBIA/NOP58/NPM1/NR1H2/NR1H3/NR1H4/NR2C1/NR3C1…	173
R-HSA-156827	L13a-mediated translational silencing of Ceruloplasmin expression	109/7391	112/11146	1	1.5	7	2.6e-16	1e-14	5.3e-15	EIF1AX/EIF2S1/EIF2S2/EIF2S3/EIF3A/EIF3B/EIF3C/EIF3D/EIF3E/EIF3F/EIF3G/EIF3H/EIF3I/EIF3J/EIF3K/EIF3L/EIF3M/EIF4A1/EIF4A2/EIF4B/EIF4E/EIF4G1/EIF4H/FAU/PABPC1/RPL10/RPL10A/RPL10L/RPL11/RPL12/RPL13/RPL13A/RPL14/RPL15/RPL18/RPL18A/RPL19/RPL21/RPL22/RPL22L1/RPL23/RPL23A/RPL24/RPL26/RPL26L1/RPL27/RPL27A/RPL28/RPL29/RPL3/RPL30/RPL31/RPL32/RPL34/RPL35/RPL35A/RPL36/RPL36AL/RPL37/RPL37A/RPL38/RPL39/RPL39L/R…	109
R-HSA-611105	Respiratory electron transport	147/7391	158/11146	0.9	1.4	7.2	8.2e-16	3.1e-14	1.7e-14	ACAD9/BCS1L/CMC1/COA1/COA3/COA5/COQ10A/COQ10B/COX11/COX14/COX15/COX16/COX17/COX18/COX19/COX20/COX4I1/COX5A/COX5B/COX6A1/COX6B1/COX6C/COX7A2/COX7A2L/COX7B/COX7C/COX8A/CYC1/CYCS/DMAC1/DMAC2/ECSIT/ETFA/ETFB/ETFDH/FOXRED1/FXN/GOT1/GOT2/HCCS/HIGD1A/HIGD2A/HSCB/HSPA9/ISCU/LETM1/LYRM2/LYRM4/LYRM7/MDH1/MDH2/COX1/COX2/COX3/CYTB/ND1/ND2/ND3/ND4/ND5/ND6/NDUFA1/NDUFA10/NDUFA11/NDUFA12/NDUFA2/NDUFA3/NDUFA4/ND…	147
R-HSA-3108232	SUMO E3 ligases SUMOylate target proteins	167/7391	183/11146	0.9	1.4	7.2	1.4e-15	5e-14	2.7e-14	AAAS/AR/AURKA/AURKB/BIRC5/BLM/BMI1/BRCA1/CASP8AP2/CBX2/CBX4/CBX5/CBX8/CDCA8/CETN2/CHD3/CREBBP/CTBP1/DAXX/DDX17/DDX5/DNMT1/DNMT3A/DNMT3B/EID3/EIF2AK2/EP300/FOXL2/H4C11/H4C12/H4C14/H4C15/H4C3/H4C5/H4C8/H4C9/HDAC1/HDAC2/HDAC4/HDAC7/HERC2/HIC1/HIPK2/HNRNPC/HNRNPK/IKBKE/IKBKG/INCENP/ING2/L3MBTL2/MBD1/MDC1/MDM2/MITF/MRTFA/MTA1/NCOA1/NCOA2/NCOR2/NDC1/NFKB2/NFKBIA/NOP58/NPM1/NR1H2/NR1H3/NR1H4/NR2C1/NR3C1…	167
R-HSA-2500257	Resolution of Sister Chromatid Cohesion	121/7391	127/11146	1	1.4	6.9	1.6e-15	5.9e-14	3.1e-14	AHCTF1/AURKB/B9D2/BIRC5/BUB1/BUB1B/BUB3/CCNB1/CCNB2/CDC20/CDCA5/CDCA8/CDK1/CENPA/CENPC/CENPE/CENPF/CENPH/CENPI/CENPK/CENPL/CENPM/CENPN/CENPO/CENPP/CENPQ/CENPS/CENPT/CENPU/CKAP5/CLASP1/CLASP2/CLIP1/DSN1/DYNC1H1/DYNC1I2/DYNC1LI1/DYNC1LI2/DYNLL1/DYNLL2/ERCC6L/FIRRM/HDAC8/INCENP/ITGB3BP/KIF18A/KIF2A/KIF2C/KNL1/KNTC1/MAD1L1/MAD2L1/MAPRE1/MIS12/NDC80/NDE1/NDEL1/NSL1/NUDC/NUF2/NUP107/NUP133/NUP160/NUP37…	121
R-HSA-6811442	Intra-Golgi and retrograde Golgi-to-ER traffic	182/7391	202/11146	0.9	1.4	7.2	1.9e-15	6.7e-14	3.5e-14	ACTR10/ACTR1A/AGPAT3/ARCN1/ARF1/ARF3/ARF4/ARF5/ARFGAP1/ARFGAP2/ARFGAP3/ARFIP2/ARFRP1/ARL1/BET1L/BICD1/BICD2/BNIP1/CAPZA1/CAPZA2/CAPZB/CENPE/COG1/COG2/COG3/COG4/COG5/COG6/COG7/COG8/COPA/COPB1/COPB2/COPE/COPG1/COPG2/COPZ1/COPZ2/CUX1/CYTH1/CYTH2/CYTH3/CYTH4/DCTN1/DCTN2/DCTN3/DCTN4/DCTN5/DCTN6/DYNC1H1/DYNC1I2/DYNC1LI1/DYNC1LI2/DYNLL1/DYNLL2/GALNT1/GALNT2/GBF1/GCC1/GCC2/GOLGA1/GOLGA4/GOLGA5/GOLIM4/GOS…	182
R-HSA-5633007	Regulation of TP53 Activity	148/7391	160/11146	0.9	1.4	7.1	2.7e-15	9.3e-14	4.9e-14	AKT1/AKT2/AKT3/ATM/ATR/ATRIP/AURKA/AURKB/BANP/BARD1/BLM/BRCA1/BRD1/BRD7/BRIP1/BRPF1/BRPF3/CCNA2/CCNG1/CDK1/CDK2/CDK5/CDK5R1/CHD3/CHD4/CHEK1/CHEK2/CSNK2A1/CSNK2A2/DAXX/DNA2/DYRK2/EHMT1/EHMT2/EP300/EXO1/GATAD2A/GATAD2B/HDAC1/HDAC2/HIPK1/HIPK2/HUS1/ING2/ING5/JMY/KAT5/KAT6A/KMT5A/MAP2K6/MAPK11/MAPK14/MAPKAP1/MAPKAPK5/MBD3/MDM2/MDM4/MEAF6/MLST8/MRE11/MTA2/MTOR/NBN/NOC2L/NUAK1/PDPK1/PHF20/PIN1/PIP4K2A/…	148
R-HSA-5620912	Anchoring of the basal body to the plasma membrane	96/7391	98/11146	1	1.5	6.7	3.5e-15	1.2e-13	6.2e-14	ACTR1A/AHI1/AKAP9/ALMS1/B9D1/B9D2/C2CD3/CC2D2A/CCP110/CDK1/CDK5RAP2/CENPJ/CEP131/CEP135/CEP152/CEP162/CEP164/CEP192/CEP250/CEP290/CEP41/CEP43/CEP57/CEP63/CEP70/CEP72/CEP76/CEP78/CEP83/CEP89/CEP97/CETN2/CKAP5/CLASP1/CNTRL/CSNK1D/CSNK1E/DCTN1/DCTN2/DCTN3/DYNC1H1/DYNC1I2/DYNLL1/FBF1/HAUS1/HAUS2/HAUS3/HAUS4/HAUS5/HAUS6/HAUS8/HSP90AA1/IQCB1/KIF24/MAPRE1/MARK4/MKS1/NDE1/NEDD1/NEK2/NINL/NPHP1/NPHP4/ODF2…	96
R-HSA-6807070	PTEN Regulation	131/7391	140/11146	0.9	1.4	6.9	8.9e-15	3e-13	1.6e-13	AGO1/AGO2/AGO3/AGO4/AKT1/AKT2/AKT3/ATF2/ATN1/BMI1/CBX2/CBX4/CBX6/CBX8/CHD3/CHD4/CSNK2A1/CSNK2A2/EED/EZH2/FRK/GATAD2A/GATAD2B/HDAC1/HDAC2/HDAC3/HDAC5/HDAC7/JUN/KDM1A/LAMTOR1/LAMTOR2/LAMTOR3/LAMTOR4/LAMTOR5/MAF1/MAPK1/MAPK3/MBD3/MKRN1/MLST8/MOV10/MTA1/MTA2/MTA3/MTOR/NEDD4/OTUD3/PHC1/PHC2/PHC3/PML/PPARG/PSMA1/PSMA2/PSMA3/PSMA4/PSMA5/PSMA6/PSMA7/PSMB1/PSMB10/PSMB2/PSMB3/PSMB4/PSMB5/PSMB6/PSMB7/PSMB8/…	131
R-HSA-72689	Formation of a pool of free 40S subunits	99/7391	102/11146	1	1.5	6.6	1.2e-14	4e-13	2.1e-13	EIF1AX/EIF3A/EIF3B/EIF3C/EIF3D/EIF3E/EIF3F/EIF3G/EIF3H/EIF3I/EIF3J/EIF3K/EIF3L/EIF3M/FAU/RPL10/RPL10A/RPL10L/RPL11/RPL12/RPL13/RPL13A/RPL14/RPL15/RPL18/RPL18A/RPL19/RPL21/RPL22/RPL22L1/RPL23/RPL23A/RPL24/RPL26/RPL26L1/RPL27/RPL27A/RPL28/RPL29/RPL3/RPL30/RPL31/RPL32/RPL34/RPL35/RPL35A/RPL36/RPL36AL/RPL37/RPL37A/RPL38/RPL39/RPL39L/RPL3L/RPL4/RPL41/RPL5/RPL6/RPL7/RPL7A/RPL8/RPL9/RPLP0/RPLP1/RPLP2/RP…	99
R-HSA-8951664	Neddylation	215/7391	246/11146	0.9	1.3	7.1	1.7e-14	5.6e-13	3e-13	ANKRD9/ASB1/ASB10/ASB13/ASB14/ASB18/ASB3/ASB4/ASB6/ASB7/ASB8/ASB9/BIRC5/BRCA1/BTBD1/BTBD6/BTRC/CAND1/CCDC22/CCNF/CDKN1A/CISH/COMMD1/COMMD10/COMMD2/COMMD3/COMMD4/COMMD5/COMMD6/COMMD7/COMMD8/COMMD9/COP1/COPS2/COPS3/COPS4/COPS5/COPS6/COPS7A/COPS7B/COPS8/CUL1/CUL2/CUL3/CUL4A/CUL4B/CUL5/CUL7/CUL9/DCAF10/DCAF11/DCAF13/DCAF16/DCAF17/DCAF4/DCAF5/DCAF6/DCAF7/DCAF8/DCUN1D1/DCUN1D2/DCUN1D3/DCUN1D4/DCUN1D5/D…	215
R-HSA-1169410	Antiviral mechanism by IFN-stimulated genes	138/7391	149/11146	0.9	1.4	6.8	1.8e-14	5.7e-13	3e-13	AAAS/ABCE1/ADAR/ARIH1/BECN1/CDK1/CENPS/CENPX/CHUK/DHX9/DNAJC3/DUS2/EIF2AK2/EIF2S1/EIF2S2/EIF2S3/EIF4A1/EIF4A2/EIF4A3/EIF4E/EIF4E2/EIF4G1/EIF4G2/EIF4G3/FAAP100/FAAP20/FAAP24/FANCA/FANCB/FANCC/FANCE/FANCF/FANCG/FANCL/FANCM/FLNA/FLNB/HERC5/HSPA1A/HSPA1B/HSPA1L/HSPA2/HSPA8/IFIT1/IKBKB/IKBKG/ILF2/ILF3/IRF3/ISG15/JAK1/KPNA1/KPNA2/KPNA3/KPNA4/KPNA5/KPNA7/KPNB1/MAP2K6/MAPK3/MAPT/MAVS/NCK1/NDC1/NEDD4/NPM1…	138
R-HSA-2408522	Selenoamino acid metabolism	113/7391	119/11146	0.9	1.4	6.6	3.1e-14	9.5e-13	5e-13	AHCY/AIMP1/AIMP2/CBS/CTH/DARS1/EEF1E1/EEFSEC/EPRS1/FAU/GNMT/GSR/HNMT/IARS1/KARS1/LARS1/MARS1/MAT1A/NNMT/PAPSS1/PAPSS2/QARS1/RARS1/RPL10/RPL10A/RPL10L/RPL11/RPL12/RPL13/RPL13A/RPL14/RPL15/RPL18/RPL18A/RPL19/RPL21/RPL22/RPL22L1/RPL23/RPL23A/RPL24/RPL26/RPL26L1/RPL27/RPL27A/RPL28/RPL29/RPL3/RPL30/RPL31/RPL32/RPL34/RPL35/RPL35A/RPL36/RPL36AL/RPL37/RPL37A/RPL38/RPL39/RPL39L/RPL3L/RPL4/RPL41/RPL5/RPL6/…	113
R-HSA-162599	Late Phase of HIV Life Cycle	127/7391	136/11146	0.9	1.4	6.7	3.6e-14	1.1e-12	5.8e-13	AAAS/CCNH/CCNK/CCNT1/CCNT2/CDK7/CDK9/CHMP2A/CHMP2B/CHMP3/CHMP4B/CHMP4C/CHMP5/CHMP6/CHMP7/CTDP1/ELL/ELOA/ELOB/ELOC/ERCC2/ERCC3/FURIN/GTF2A1/GTF2A2/GTF2B/GTF2E1/GTF2E2/GTF2F1/GTF2F2/GTF2H1/GTF2H2/GTF2H3/GTF2H5/MNAT1/MVB12A/MVB12B/NCBP1/NCBP2/NDC1/NEDD4L/NELFA/NELFB/NELFE/NMT1/NMT2/NUP107/NUP133/NUP153/NUP155/NUP160/NUP188/NUP205/NUP210/NUP214/NUP35/NUP37/NUP42/NUP43/NUP50/NUP54/NUP58/NUP62/NUP85/NU…	127
R-HSA-162909	Host Interactions of HIV factors	122/7391	130/11146	0.9	1.4	6.7	4.1e-14	1.2e-12	6.4e-13	AAAS/AP1B1/AP1G1/AP1M1/AP1M2/AP1S1/AP1S2/AP1S3/AP2A1/AP2A2/AP2B1/AP2M1/AP2S1/ARF1/ATP6V1H/B2M/BANF1/BTRC/CCNT1/CD247/CDK9/CUL5/DOCK2/ELMO1/ELOB/ELOC/FYN/HLA-A/HMGA1/KPNA1/KPNB1/NDC1/NPM1/NUP107/NUP133/NUP153/NUP155/NUP160/NUP188/NUP205/NUP210/NUP214/NUP35/NUP37/NUP42/NUP43/NUP50/NUP54/NUP58/NUP62/NUP85/NUP88/NUP93/NUP98/PACS1/PAK2/POM121/PPIA/PSIP1/PSMA1/PSMA2/PSMA3/PSMA4/PSMA5/PSMA6/PSMA7/PSMB1/…	122
R-HSA-69618	Mitotic Spindle Checkpoint	107/7391	112/11146	1	1.4	6.6	4.2e-14	1.2e-12	6.4e-13	AHCTF1/ANAPC1/ANAPC10/ANAPC11/ANAPC16/ANAPC2/ANAPC4/ANAPC5/AURKB/B9D2/BIRC5/BUB1/BUB1B/BUB3/CDC16/CDC20/CDC23/CDC26/CDC27/CDCA8/CENPA/CENPC/CENPE/CENPF/CENPH/CENPI/CENPK/CENPL/CENPM/CENPN/CENPO/CENPP/CENPQ/CENPS/CENPT/CENPU/CKAP5/CLASP1/CLASP2/CLIP1/DSN1/DYNC1H1/DYNC1I2/DYNC1LI1/DYNC1LI2/DYNLL1/DYNLL2/ERCC6L/INCENP/ITGB3BP/KIF18A/KIF2A/KIF2C/KNL1/KNTC1/MAD1L1/MAD2L1/MAPRE1/MIS12/NDC80/NDE1/NDEL1/…	107
R-HSA-9711097	Cellular response to starvation	144/7391	157/11146	0.9	1.4	6.8	4.4e-14	1.2e-12	6.6e-13	ATF2/ATF3/ATF4/ATP6V0B/ATP6V0D1/ATP6V0E1/ATP6V0E2/ATP6V1A/ATP6V1B2/ATP6V1C1/ATP6V1D/ATP6V1E1/ATP6V1E2/ATP6V1F/ATP6V1G1/ATP6V1H/SAMTOR/CASTOR2/CEBPB/CEBPG/DEPDC5/EIF2AK4/EIF2S1/EIF2S2/EIF2S3/FAU/FLCN/FNIP1/FNIP2/GCN1/IMPACT/ITFG2/KICS2/KPTN/LAMTOR1/LAMTOR2/LAMTOR3/LAMTOR4/LAMTOR5/MIOS/MLST8/MTOR/NPRL2/NPRL3/RHEB/RPL10/RPL10A/RPL10L/RPL11/RPL12/RPL13/RPL13A/RPL14/RPL15/RPL18/RPL18A/RPL19/RPL21/RPL2…	144
R-HSA-9648025	EML4 and NUDC in mitotic spindle formation	111/7391	117/11146	0.9	1.4	6.6	6.4e-14	1.8e-12	9.5e-13	AHCTF1/AURKB/B9D2/BIRC5/BUB1/BUB1B/BUB3/CDC20/CDCA8/CENPA/CENPC/CENPE/CENPF/CENPH/CENPI/CENPK/CENPL/CENPM/CENPN/CENPO/CENPP/CENPQ/CENPS/CENPT/CENPU/CKAP5/CLASP1/CLASP2/CLIP1/DSN1/DYNC1H1/DYNC1I2/DYNC1LI1/DYNC1LI2/DYNLL1/DYNLL2/EML4/ERCC6L/INCENP/ITGB3BP/KIF18A/KIF2A/KIF2C/KNL1/KNTC1/MAD1L1/MAD2L1/MAPRE1/MIS12/NDC80/NDE1/NDEL1/NEK6/NEK7/NEK9/NSL1/NUDC/NUF2/NUP107/NUP133/NUP160/NUP37/NUP43/NUP85/NU…	111
R-HSA-446203	Asparagine N-linked glycosylation	260/7391	306/11146	0.8	1.3	7	6.6e-14	1.8e-12	9.7e-13	ACTR10/ACTR1A/ALG1/ALG10/ALG10B/ALG11/ALG12/ALG13/ALG14/ALG2/ALG3/ALG5/ALG6/ALG8/ALG9/AMFR/ANK1/ANK2/ANK3/ANKRD28/ARCN1/AREG/ARF1/ARF3/ARF4/ARF5/ARFGAP1/ARFGAP2/ARFGAP3/ASGR1/B4GALT1/B4GALT2/B4GALT3/B4GALT4/B4GALT5/B4GALT6/BET1/BET1L/CALR/CANX/CAPZA1/CAPZA2/CAPZB/CD55/CD59/CHST10/CMAS/CNIH1/COG1/COG2/COG3/COG4/COG5/COG6/COG7/COG8/COL7A1/COPA/COPB1/COPB2/COPE/COPG1/COPG2/COPZ1/COPZ2/CSNK1D/CTSA/CT…	260
R-HSA-975956	Nonsense Mediated Decay (NMD) independent of the Exon Junction Complex (EJC)	93/7391	96/11146	1	1.5	6.4	1.3e-13	3.4e-12	1.8e-12	EIF4G1/ETF1/FAU/GSPT1/GSPT2/NCBP1/NCBP2/PABPC1/RPL10/RPL10A/RPL10L/RPL11/RPL12/RPL13/RPL13A/RPL14/RPL15/RPL18/RPL18A/RPL19/RPL21/RPL22/RPL22L1/RPL23/RPL23A/RPL24/RPL26/RPL26L1/RPL27/RPL27A/RPL28/RPL29/RPL3/RPL30/RPL31/RPL32/RPL34/RPL35/RPL35A/RPL36/RPL36AL/RPL37/RPL37A/RPL38/RPL39/RPL39L/RPL3L/RPL4/RPL41/RPL5/RPL6/RPL7/RPL7A/RPL8/RPL9/RPLP0/RPLP1/RPLP2/RPS10/RPS11/RPS12/RPS13/RPS14/RPS15/RPS15A/R…	93
R-HSA-5696398	Nucleotide Excision Repair	104/7391	109/11146	1	1.4	6.5	1.3e-13	3.4e-12	1.8e-12	ACTB/ACTL6A/ACTR5/ACTR8/AQR/CCNH/CDK7/CETN2/COPS2/COPS3/COPS4/COPS5/COPS6/COPS7A/COPS7B/COPS8/CUL4A/CUL4B/DDB1/DDB2/ELL/ERCC1/ERCC2/ERCC3/ERCC4/ERCC5/ERCC6/ERCC8/GPS1/GTF2H1/GTF2H2/GTF2H3/GTF2H5/INO80/INO80C/INO80D/INO80E/ISY1/LIG1/LIG3/MCRS1/MNAT1/NFRKB/PARP1/PARP2/PCNA/PIAS1/PIAS3/POLD1/POLD2/POLD3/POLD4/POLE/POLE2/POLE3/POLE4/POLK/POLR2A/POLR2B/POLR2C/POLR2D/POLR2E/POLR2F/POLR2G/POLR2H/POLR2I/…	104
R-HSA-2565942	Regulation of PLK1 Activity at G2/M Transition	86/7391	88/11146	1	1.5	6.3	1.8e-13	4.6e-12	2.5e-12	ACTR1A/AJUBA/AKAP9/ALMS1/AURKA/BORA/BTRC/CCNB1/CCNB2/CCP110/CDK1/CDK5RAP2/CENPJ/CEP131/CEP135/CEP152/CEP164/CEP192/CEP250/CEP290/CEP41/CEP43/CEP57/CEP63/CEP70/CEP72/CEP76/CEP78/CETN2/CKAP5/CLASP1/CNTRL/CSNK1D/CSNK1E/CUL1/DCTN1/DCTN2/DCTN3/DYNC1H1/DYNC1I2/DYNLL1/FBXW11/HAUS1/HAUS2/HAUS3/HAUS4/HAUS5/HAUS6/HAUS8/HSP90AA1/MAPRE1/NDE1/NEDD1/NEK2/NINL/ODF2/OFD1/OPTN/PAFAH1B1/PCM1/PCNT/PLK1/PLK4/PPP1CB/…	86
R-HSA-69656	Cyclin A:Cdk2-associated events at S phase entry	83/7391	85/11146	1	1.5	6.1	5.7e-13	1.5e-11	7.8e-12	AKT1/AKT2/AKT3/CABLES1/CCNA2/CCND1/CCNE1/CCNE2/CCNH/CDC25A/CDC25B/CDK2/CDK7/CDKN1A/CDKN1B/CKS1B/CUL1/E2F1/E2F4/E2F5/FZR1/LIN37/LIN52/LIN54/LIN9/MAX/MNAT1/MYC/PSMA1/PSMA2/PSMA3/PSMA4/PSMA5/PSMA6/PSMA7/PSMB1/PSMB10/PSMB2/PSMB3/PSMB4/PSMB5/PSMB6/PSMB7/PSMB8/PSMB9/PSMC1/PSMC2/PSMC3/PSMC4/PSMC5/PSMC6/PSMD1/PSMD10/PSMD11/PSMD12/PSMD13/PSMD14/PSMD2/PSMD3/PSMD4/PSMD5/PSMD6/PSMD7/PSMD8/PSMD9/PSME1/PSME2/P…	83
R-HSA-162587	HIV Life Cycle	136/7391	149/11146	0.9	1.4	6.5	6.1e-13	1.5e-11	8.2e-12	AAAS/BANF1/CCNH/CCNK/CCNT1/CCNT2/CDK7/CDK9/CHMP2A/CHMP2B/CHMP3/CHMP4B/CHMP4C/CHMP5/CHMP6/CHMP7/CTDP1/ELL/ELOA/ELOB/ELOC/ERCC2/ERCC3/FEN1/FURIN/GTF2A1/GTF2A2/GTF2B/GTF2E1/GTF2E2/GTF2F1/GTF2F2/GTF2H1/GTF2H2/GTF2H3/GTF2H5/HMGA1/KPNA1/LIG1/MNAT1/MVB12A/MVB12B/NCBP1/NCBP2/NDC1/NEDD4L/NELFA/NELFB/NELFE/NMT1/NMT2/NUP107/NUP133/NUP153/NUP155/NUP160/NUP188/NUP205/NUP210/NUP214/NUP35/NUP37/NUP42/NUP43/NUP5…	136
R-HSA-9837999	Mitochondrial protein degradation	94/7391	98/11146	1	1.4	6.2	7.2e-13	1.8e-11	9.6e-12	ACAD8/ACADSB/ACAT1/ACO2/ACOT2/AFG3L2/ALAS1/ALDH18A1/ALDH1B1/ALDH2/APP/ARG2/ATP5F1A/ATP5F1B/ATP5F1C/ATP5MG/ATP5PD/ATP5PF/ATP5PO/BDH1/CHCHD2/CLPP/CLPX/COX4I1/COX5A/COX5B/CS/DBT/DLD/ECH1/ECI1/FECH/FH/GLUD1/HADH/HSD17B10/HSPA9/HSPD1/HTRA2/IARS2/IDH2/IDH3A/LONP1/MDH2/ME2/MICU2/MRPL12/MRPL32/MRPS10/MRPS2/ATP6/COX1/COX2/ND1/ND2/ND5/ND6/NADK2/NDUFA2/NDUFB6/NDUFS1/NDUFS3/NDUFV1/NDUFV3/OGDH/OMA1/OPA1/OXCT1…	94
R-HSA-156902	Peptide chain elongation	87/7391	90/11146	1	1.5	6.1	1.2e-12	3e-11	1.6e-11	EEF1A1/EEF2/FAU/RPL10/RPL10A/RPL10L/RPL11/RPL12/RPL13/RPL13A/RPL14/RPL15/RPL18/RPL18A/RPL19/RPL21/RPL22/RPL22L1/RPL23/RPL23A/RPL24/RPL26/RPL26L1/RPL27/RPL27A/RPL28/RPL29/RPL3/RPL30/RPL31/RPL32/RPL34/RPL35/RPL35A/RPL36/RPL36AL/RPL37/RPL37A/RPL38/RPL39/RPL39L/RPL3L/RPL4/RPL41/RPL5/RPL6/RPL7/RPL7A/RPL8/RPL9/RPLP0/RPLP1/RPLP2/RPS10/RPS11/RPS12/RPS13/RPS14/RPS15/RPS15A/RPS16/RPS17/RPS18/RPS19/RPS2/RPS…	87
R-HSA-192823	Viral mRNA Translation	87/7391	90/11146	1	1.5	6.1	1.2e-12	3e-11	1.6e-11	DNAJC3/FAU/GRSF1/RPL10/RPL10A/RPL10L/RPL11/RPL12/RPL13/RPL13A/RPL14/RPL15/RPL18/RPL18A/RPL19/RPL21/RPL22/RPL22L1/RPL23/RPL23A/RPL24/RPL26/RPL26L1/RPL27/RPL27A/RPL28/RPL29/RPL3/RPL30/RPL31/RPL32/RPL34/RPL35/RPL35A/RPL36/RPL36AL/RPL37/RPL37A/RPL38/RPL39/RPL39L/RPL3L/RPL4/RPL41/RPL5/RPL6/RPL7/RPL7A/RPL8/RPL9/RPLP0/RPLP1/RPLP2/RPS10/RPS11/RPS12/RPS13/RPS14/RPS15/RPS15A/RPS16/RPS17/RPS18/RPS19/RPS2/RP…	87
R-HSA-69202	Cyclin E associated events during G1/S transition	81/7391	83/11146	1	1.5	6.1	1.3e-12	3e-11	1.6e-11	AKT1/AKT2/AKT3/CABLES1/CCNA2/CCND1/CCNE1/CCNE2/CCNH/CDC25A/CDK2/CDK7/CDKN1A/CDKN1B/CKS1B/CUL1/E2F1/E2F4/E2F5/LIN37/LIN52/LIN54/LIN9/MAX/MNAT1/MYC/PSMA1/PSMA2/PSMA3/PSMA4/PSMA5/PSMA6/PSMA7/PSMB1/PSMB10/PSMB2/PSMB3/PSMB4/PSMB5/PSMB6/PSMB7/PSMB8/PSMB9/PSMC1/PSMC2/PSMC3/PSMC4/PSMC5/PSMC6/PSMD1/PSMD10/PSMD11/PSMD12/PSMD13/PSMD14/PSMD2/PSMD3/PSMD4/PSMD5/PSMD6/PSMD7/PSMD8/PSMD9/PSME1/PSME2/PSME3/PSMF1/P…	81
R-HSA-141424	Amplification of signal from the kinetochores	92/7391	96/11146	1	1.4	6.1	1.5e-12	3.6e-11	1.9e-11	AHCTF1/AURKB/B9D2/BIRC5/BUB1/BUB1B/BUB3/CDC20/CDCA8/CENPA/CENPC/CENPE/CENPF/CENPH/CENPI/CENPK/CENPL/CENPM/CENPN/CENPO/CENPP/CENPQ/CENPS/CENPT/CENPU/CKAP5/CLASP1/CLASP2/CLIP1/DSN1/DYNC1H1/DYNC1I2/DYNC1LI1/DYNC1LI2/DYNLL1/DYNLL2/ERCC6L/INCENP/ITGB3BP/KIF18A/KIF2A/KIF2C/KNL1/KNTC1/MAD1L1/MAD2L1/MAPRE1/MIS12/NDC80/NDE1/NDEL1/NSL1/NUDC/NUF2/NUP107/NUP133/NUP160/NUP37/NUP43/NUP85/NUP98/PAFAH1B1/PLK1/PM…	92
R-HSA-141444	Amplification of signal from unattached kinetochores via a MAD2 inhibitory signal	92/7391	96/11146	1	1.4	6.1	1.5e-12	3.6e-11	1.9e-11	AHCTF1/AURKB/B9D2/BIRC5/BUB1/BUB1B/BUB3/CDC20/CDCA8/CENPA/CENPC/CENPE/CENPF/CENPH/CENPI/CENPK/CENPL/CENPM/CENPN/CENPO/CENPP/CENPQ/CENPS/CENPT/CENPU/CKAP5/CLASP1/CLASP2/CLIP1/DSN1/DYNC1H1/DYNC1I2/DYNC1LI1/DYNC1LI2/DYNLL1/DYNLL2/ERCC6L/INCENP/ITGB3BP/KIF18A/KIF2A/KIF2C/KNL1/KNTC1/MAD1L1/MAD2L1/MAPRE1/MIS12/NDC80/NDE1/NDEL1/NSL1/NUDC/NUF2/NUP107/NUP133/NUP160/NUP37/NUP43/NUP85/NUP98/PAFAH1B1/PLK1/PM…	92
R-HSA-9633012	Response of EIF2AK4 (GCN2) to amino acid deficiency	97/7391	102/11146	1	1.4	6.2	1.7e-12	3.8e-11	2e-11	ATF2/ATF3/ATF4/CEBPB/CEBPG/EIF2AK4/EIF2S1/EIF2S2/EIF2S3/FAU/GCN1/IMPACT/RPL10/RPL10A/RPL10L/RPL11/RPL12/RPL13/RPL13A/RPL14/RPL15/RPL18/RPL18A/RPL19/RPL21/RPL22/RPL22L1/RPL23/RPL23A/RPL24/RPL26/RPL26L1/RPL27/RPL27A/RPL28/RPL29/RPL3/RPL30/RPL31/RPL32/RPL34/RPL35/RPL35A/RPL36/RPL36AL/RPL37/RPL37A/RPL38/RPL39/RPL39L/RPL3L/RPL4/RPL41/RPL5/RPL6/RPL7/RPL7A/RPL8/RPL9/RPLP0/RPLP1/RPLP2/RPS10/RPS11/RPS12/R…	97
R-HSA-3371556	Cellular response to heat stress	86/7391	89/11146	1	1.5	6.1	1.8e-12	4.1e-11	2.2e-11	AAAS/AKT1S1/ATM/ATR/BAG1/BAG2/BAG3/BAG4/BAG5/CAMK2A/CAMK2D/CAMK2G/CCAR2/CREBBP/DNAJB1/DNAJB6/DNAJC2/DNAJC7/EEF1A1/EP300/FKBP4/GSK3B/HDAC6/HIKESHI/HSBP1/HSF1/HSP90AA1/HSP90AB1/HSPA12A/HSPA12B/HSPA13/HSPA14/HSPA1A/HSPA1B/HSPA1L/HSPA2/HSPA4/HSPA4L/HSPA5/HSPA8/HSPA9/HSPB8/HSPH1/MAPK1/MAPK3/MAPKAPK2/MLST8/MTOR/NDC1/NUP107/NUP133/NUP153/NUP155/NUP160/NUP188/NUP205/NUP210/NUP214/NUP35/NUP37/NUP42/NUP43/…	86
R-HSA-72306	tRNA processing	101/7391	107/11146	0.9	1.4	6.2	2.4e-12	5.3e-11	2.8e-11	AAAS/ADAT1/ADAT2/ALKBH8/C2orf49/CDKAL1/CLP1/CPSF1/CPSF4/CSTF2/CTU1/CTU2/DDX1/DUS2/ELAC2/EPRS1/FAM98B/FTSJ1/GTPBP3/HSD17B10/LAGE3/LCMT2/METTL1/MTO1/NDC1/NSUN2/NSUN6/NUP107/NUP133/NUP153/NUP155/NUP160/NUP188/NUP205/NUP210/NUP214/NUP35/NUP37/NUP42/NUP43/NUP50/NUP54/NUP58/NUP62/NUP85/NUP88/NUP93/NUP98/OSGEP/POM121/POP1/POP4/POP5/POP7/PRORP/PUS1/PUS3/PUS7/QTRT1/QTRT2/RAE1/RAN/RANBP2/RPP14/RPP25/RPP30/…	101
R-HSA-156842	Eukaryotic Translation Elongation	90/7391	94/11146	1	1.4	6.1	3.2e-12	6.8e-11	3.6e-11	EEF1A1/EEF1A2/EEF1B2/EEF1D/EEF2/FAU/RPL10/RPL10A/RPL10L/RPL11/RPL12/RPL13/RPL13A/RPL14/RPL15/RPL18/RPL18A/RPL19/RPL21/RPL22/RPL22L1/RPL23/RPL23A/RPL24/RPL26/RPL26L1/RPL27/RPL27A/RPL28/RPL29/RPL3/RPL30/RPL31/RPL32/RPL34/RPL35/RPL35A/RPL36/RPL36AL/RPL37/RPL37A/RPL38/RPL39/RPL39L/RPL3L/RPL4/RPL41/RPL5/RPL6/RPL7/RPL7A/RPL8/RPL9/RPLP0/RPLP1/RPLP2/RPS10/RPS11/RPS12/RPS13/RPS14/RPS15/RPS15A/RPS16/RPS17/…	90
R-HSA-170834	Signaling by TGF-beta Receptor Complex	90/7391	94/11146	1	1.4	6.1	3.2e-12	6.8e-11	3.6e-11	ARHGEF18/BAMBI/CBL/CCNC/CCNK/CCNT1/CCNT2/CDK8/CDK9/CGN/E2F4/E2F5/EP300/F11R/FBN1/FKBP1A/FURIN/HDAC1/ITGAV/ITGB1/ITGB3/ITGB5/ITGB6/ITGB8/JUNB/LTBP1/LTBP2/LTBP3/LTBP4/MAPK1/MAPK3/MEN1/MTMR4/MYC/NCOR1/NCOR2/NEDD4L/NEDD8/PARD3/PARD6A/PARP1/PMEPA1/PPM1A/PPP1CA/PPP1CB/PPP1CC/PPP1R15A/PRKCZ/RBL1/RHOA/RNF111/RPS27A/SERPINE1/SKI/SKIL/SMAD2/SMAD3/SMAD4/SMAD7/SMURF1/SMURF2/SNW1/SP1/STAT1/STRAP/STUB1/TFDP1/T…	90
R-HSA-2408557	Selenocysteine synthesis	90/7391	94/11146	1	1.4	6.1	3.2e-12	6.8e-11	3.6e-11	EEFSEC/FAU/RPL10/RPL10A/RPL10L/RPL11/RPL12/RPL13/RPL13A/RPL14/RPL15/RPL18/RPL18A/RPL19/RPL21/RPL22/RPL22L1/RPL23/RPL23A/RPL24/RPL26/RPL26L1/RPL27/RPL27A/RPL28/RPL29/RPL3/RPL30/RPL31/RPL32/RPL34/RPL35/RPL35A/RPL36/RPL36AL/RPL37/RPL37A/RPL38/RPL39/RPL39L/RPL3L/RPL4/RPL41/RPL5/RPL6/RPL7/RPL7A/RPL8/RPL9/RPLP0/RPLP1/RPLP2/RPS10/RPS11/RPS12/RPS13/RPS14/RPS15/RPS15A/RPS16/RPS17/RPS18/RPS19/RPS2/RPS20/RP…	90
R-HSA-72764	Eukaryotic Translation Termination	90/7391	94/11146	1	1.4	6.1	3.2e-12	6.8e-11	3.6e-11	APEH/ETF1/FAU/GSPT1/GSPT2/N6AMT1/RPL10/RPL10A/RPL10L/RPL11/RPL12/RPL13/RPL13A/RPL14/RPL15/RPL18/RPL18A/RPL19/RPL21/RPL22/RPL22L1/RPL23/RPL23A/RPL24/RPL26/RPL26L1/RPL27/RPL27A/RPL28/RPL29/RPL3/RPL30/RPL31/RPL32/RPL34/RPL35/RPL35A/RPL36/RPL36AL/RPL37/RPL37A/RPL38/RPL39/RPL39L/RPL3L/RPL4/RPL41/RPL5/RPL6/RPL7/RPL7A/RPL8/RPL9/RPLP0/RPLP1/RPLP2/RPS10/RPS11/RPS12/RPS13/RPS14/RPS15/RPS15A/RPS16/RPS17/RPS…	90
R-HSA-195258	RHO GTPase Effectors	271/7391	326/11146	0.8	1.3	6.5	4.3e-12	8.9e-11	4.7e-11	ABI1/ABI2/ABL1/ACTB/ACTG1/ACTR2/ACTR3/AHCTF1/AR/ARPC1A/ARPC1B/ARPC2/ARPC3/ARPC4/ARPC5/AURKB/B9D2/BAIAP2/BIRC5/BRK1/BUB1/BUB1B/BUB3/CALM1/CALM2/CALM3/CDC20/CDC25C/CDCA8/CDH1/CDKN1B/CENPA/CENPC/CENPE/CENPF/CENPH/CENPI/CENPK/CENPL/CENPM/CENPN/CENPO/CENPP/CENPQ/CENPS/CENPT/CENPU/CFL1/CFTR/CIT/CKAP5/CLASP1/CLASP2/CLIP1/CTNNA1/CTNNB1/CTTN/CYBA/CYFIP1/CYFIP2/DAAM1/DIAPH1/DIAPH2/DIAPH3/DLG4/DSN1/DVL1/DVL…	271
R-HSA-9679506	SARS-CoV Infections	336/7391	414/11146	0.8	1.2	6.5	6.6e-12	1.3e-10	7.2e-11	AAAS/AGRN/AKT1/AKT2/AKT3/ANO10/ANO5/ANO6/ANO7/AP2A1/AP2A2/AP2B1/AP2M1/AP2S1/ARID4A/ARID4B/ATG14/ATP1A1/ATP1A3/ATP1B1/ATP1B3/B2M/BCL2L1/BECN1/BLNK/BRD4/BRMS1/BST2/CANX/CASP1/CAV1/CD79B/CHD3/CHD4/CHMP2A/CHMP2B/CHMP3/CHMP4B/CHMP4C/CHMP6/CHMP7/CHUK/CNBP/COMT/CRB3/CRBN/CREBBP/CSNK1A1/CTSL/CUL3/DAD1/DDOST/DDX20/DDX5/EDEM2/EEF1A1/EP300/FAU/FKBP1A/FKBP4/FNTA/FNTB/FURIN/FUT8/G3BP1/G3BP2/GALNT1/GANAB/GATAD…	336
R-HSA-109581	Apoptosis	159/7391	180/11146	0.9	1.3	6.3	6.6e-12	1.4e-10	7.2e-11	ACIN1/ADD1/AKT1/AKT2/AKT3/APAF1/APC/APIP/APPL1/ARHGAP10/AVEN/BAD/BAK1/BAX/BBC3/BCAP31/BCL2/BCL2L1/BCL2L11/BID/BIRC2/BMF/BMX/C1QBP/CARD8/CASP3/CASP6/CASP7/CASP8/CASP9/CD14/CDH1/CFLAR/CLSPN/CTNNB1/CYCS/DAPK1/DAPK2/DAPK3/DBNL/DFFA/DFFB/DNM1L/DSG2/DSP/DYNLL1/DYNLL2/E2F1/FADD/FAS/FNTA/GSDMD/GSDME/GSN/H1-0/H1-2/H1-3/H1-4/HMGB1/HMGB2/KPNA1/KPNB1/LMNA/LMNB1/MAGED1/MAPK1/MAPK3/MAPK8/MAPT/NMT1/OCLN/OMA1/OP…	159
R-HSA-69052	Switching of origins to a post-replicative state	87/7391	91/11146	1	1.4	5.9	9.8e-12	2e-10	1e-10	ANAPC1/ANAPC10/ANAPC11/ANAPC16/ANAPC2/ANAPC4/ANAPC5/CCNA2/CCNE1/CCNE2/CDC16/CDC23/CDC26/CDC27/CDC6/CDK2/CDT1/CUL1/FZR1/GMNN/MCM2/MCM3/MCM4/MCM5/MCM6/MCM7/MCM8/ORC1/ORC2/ORC3/ORC4/ORC5/ORC6/PSMA1/PSMA2/PSMA3/PSMA4/PSMA5/PSMA6/PSMA7/PSMB1/PSMB10/PSMB2/PSMB3/PSMB4/PSMB5/PSMB6/PSMB7/PSMB8/PSMB9/PSMC1/PSMC2/PSMC3/PSMC4/PSMC5/PSMC6/PSMD1/PSMD10/PSMD11/PSMD12/PSMD13/PSMD14/PSMD2/PSMD3/PSMD4/PSMD5/PSMD6/…	87
R-HSA-6781827	Transcription-Coupled Nucleotide Excision Repair (TC-NER)	75/7391	77/11146	1	1.5	5.8	1.3e-11	2.6e-10	1.4e-10	AQR/CCNH/CDK7/COPS2/COPS3/COPS4/COPS5/COPS6/COPS7A/COPS7B/COPS8/CUL4A/CUL4B/DDB1/ELL/ERCC1/ERCC2/ERCC3/ERCC4/ERCC5/ERCC6/ERCC8/GPS1/GTF2H1/GTF2H2/GTF2H3/GTF2H5/ISY1/LIG1/LIG3/MNAT1/PCNA/POLD1/POLD2/POLD3/POLD4/POLE/POLE2/POLE3/POLE4/POLK/POLR2A/POLR2B/POLR2C/POLR2D/POLR2E/POLR2F/POLR2G/POLR2H/POLR2I/POLR2J/POLR2K/POLR2L/PPIE/PRPF19/RBX1/RFC1/RFC2/RFC3/RFC4/RFC5/RPA1/RPA2/RPA3/RPS27A/TCEA1/UBA52/U…	75
R-HSA-3371453	Regulation of HSF1-mediated heat shock response	68/7391	69/11146	1	1.5	5.7	1.6e-11	3.1e-10	1.7e-10	AAAS/ATM/ATR/BAG1/BAG2/BAG3/BAG4/BAG5/CCAR2/DNAJB1/DNAJB6/DNAJC2/DNAJC7/GSK3B/HIKESHI/HSF1/HSPA12A/HSPA12B/HSPA13/HSPA14/HSPA1A/HSPA1B/HSPA1L/HSPA2/HSPA4/HSPA4L/HSPA5/HSPA8/HSPA9/HSPH1/MAPK1/MAPK3/MAPKAPK2/NDC1/NUP107/NUP133/NUP153/NUP155/NUP160/NUP188/NUP205/NUP210/NUP214/NUP35/NUP37/NUP42/NUP43/NUP50/NUP54/NUP58/NUP62/NUP85/NUP88/NUP93/NUP98/POM121/RAE1/RANBP2/RPA1/RPA2/RPA3/RPS19BP1/SEC13/SEH1…	68
R-HSA-380270	Recruitment of mitotic centrosome proteins and complexes	79/7391	82/11146	1	1.5	5.8	2.6e-11	5e-10	2.6e-10	ACTR1A/AKAP9/ALMS1/CCP110/CDK1/CDK11A/CDK11B/CDK5RAP2/CENPJ/CEP131/CEP135/CEP152/CEP164/CEP192/CEP250/CEP290/CEP41/CEP43/CEP57/CEP63/CEP70/CEP72/CEP76/CEP78/CETN2/CKAP5/CLASP1/CNTRL/CSNK1D/CSNK1E/DCTN1/DCTN2/DCTN3/DYNC1H1/DYNC1I2/DYNLL1/HAUS1/HAUS2/HAUS3/HAUS4/HAUS5/HAUS6/HAUS8/HSP90AA1/MAPRE1/MZT1/MZT2A/MZT2B/NDE1/NEDD1/NEK2/NINL/ODF2/OFD1/PAFAH1B1/PCM1/PCNT/PLK1/PLK4/PPP2R1A/PRKACA/PRKAR2B/SDCC…	79
R-HSA-380287	Centrosome maturation	79/7391	82/11146	1	1.5	5.8	2.6e-11	5e-10	2.6e-10	ACTR1A/AKAP9/ALMS1/CCP110/CDK1/CDK11A/CDK11B/CDK5RAP2/CENPJ/CEP131/CEP135/CEP152/CEP164/CEP192/CEP250/CEP290/CEP41/CEP43/CEP57/CEP63/CEP70/CEP72/CEP76/CEP78/CETN2/CKAP5/CLASP1/CNTRL/CSNK1D/CSNK1E/DCTN1/DCTN2/DCTN3/DYNC1H1/DYNC1I2/DYNLL1/HAUS1/HAUS2/HAUS3/HAUS4/HAUS5/HAUS6/HAUS8/HSP90AA1/MAPRE1/MZT1/MZT2A/MZT2B/NDE1/NEDD1/NEK2/NINL/ODF2/OFD1/PAFAH1B1/PCM1/PCNT/PLK1/PLK4/PPP2R1A/PRKACA/PRKAR2B/SDCC…	79
R-HSA-450531	Regulation of mRNA stability by proteins that bind AU-rich elements	84/7391	88/11146	1	1.4	5.8	3e-11	5.6e-10	3e-10	AKT1/ANP32A/DCP1A/DCP2/DIS3/EIF4G1/ELAVL1/EXOSC1/EXOSC2/EXOSC3/EXOSC5/EXOSC6/EXOSC7/EXOSC8/EXOSC9/HNRNPD/HSPA1A/HSPA1B/HSPA8/HSPB1/KHSRP/MAPK11/MAPK14/MAPKAPK2/NUP214/PABPC1/PARN/PRKCA/PRKCD/PSMA1/PSMA2/PSMA3/PSMA4/PSMA5/PSMA6/PSMA7/PSMB1/PSMB10/PSMB2/PSMB3/PSMB4/PSMB5/PSMB6/PSMB7/PSMB8/PSMB9/PSMC1/PSMC2/PSMC3/PSMC4/PSMC5/PSMC6/PSMD1/PSMD10/PSMD11/PSMD12/PSMD13/PSMD14/PSMD2/PSMD3/PSMD4/PSMD5/PSMD…	84
R-HSA-380320	Recruitment of NuMA to mitotic centrosomes	89/7391	94/11146	0.9	1.4	5.8	3.1e-11	5.7e-10	3e-10	ACTR1A/AKAP9/ALMS1/CCP110/CDK1/CDK5RAP2/CENPJ/CEP131/CEP135/CEP152/CEP164/CEP192/CEP250/CEP290/CEP41/CEP43/CEP57/CEP63/CEP70/CEP72/CEP76/CEP78/CETN2/CKAP5/CLASP1/CNTRL/CSNK1D/CSNK1E/DCTN1/DCTN2/DCTN3/DYNC1H1/DYNC1I2/DYNLL1/HAUS1/HAUS2/HAUS3/HAUS4/HAUS5/HAUS6/HAUS8/HSP90AA1/MAPRE1/MZT1/MZT2A/MZT2B/NDE1/NEDD1/NEK2/NINL/NUMA1/ODF2/OFD1/PAFAH1B1/PCM1/PCNT/PLK1/PLK4/PPP2R1A/PRKACA/PRKAR2B/SDCCAG8/SFI1…	89
R-HSA-9755511	KEAP1-NFE2L2 pathway	115/7391	126/11146	0.9	1.4	6	3.9e-11	7.2e-10	3.8e-10	ABCC1/ABCC3/ABCF2/ABCG2/AKT1/AKT2/AKT3/AREG/ATF4/BACH1/BCL2/BCL2L1/BRCA1/BTRC/CCL2/CDKN1A/CREBBP/CSNK2A1/CSNK2A2/CUL1/CUL3/DPP3/EGF/EIF2AK3/EP300/FBXL17/G6PD/GCLC/GCLM/GSK3B/GSR/HMOX1/IDH1/KEAP1/MAFG/MAFK/MAP1LC3B/ME1/MUL1/MYC/NFE2L2/NFKB1/NOTCH1/NPLOC4/NQO1/PALB2/PDGFA/PGD/PRDX1/PRKAA2/PRKCD/PRKCI/PSMA1/PSMA2/PSMA3/PSMA4/PSMA5/PSMA6/PSMA7/PSMB1/PSMB10/PSMB2/PSMB3/PSMB4/PSMB5/PSMB6/PSMB7/PSMB8/PS…	115
R-HSA-6807505	RNA polymerase II transcribes snRNA genes	72/7391	74/11146	1	1.5	5.7	4.2e-11	7.6e-10	4e-10	CCNK/CCNT1/CCNT2/CDK7/CDK9/ELL/ELL2/GTF2A1/GTF2A2/GTF2B/GTF2E1/GTF2E2/GTF2F1/GTF2F2/ICE1/ICE2/INTS1/INTS10/INTS11/INTS12/INTS13/INTS14/INTS2/INTS3/INTS4/INTS5/INTS6/INTS7/INTS8/INTS9/NABP1/NABP2/NCBP1/NCBP2/PCF11/PHAX/POLR2A/POLR2B/POLR2C/POLR2D/POLR2E/POLR2F/POLR2G/POLR2H/POLR2I/POLR2J/POLR2K/POLR2L/POU2F1/POU2F2/RPAP2/RPRD1A/RPRD1B/RPRD2/SNAPC1/SNAPC2/SNAPC3/SNAPC4/SNAPC5/SP1/SRRT/SSU72/SUPT5H/…	72
R-HSA-174143	APC/C-mediated degradation of cell cycle proteins	83/7391	87/11146	1	1.4	5.8	4.3e-11	7.7e-10	4.1e-10	ANAPC1/ANAPC10/ANAPC11/ANAPC16/ANAPC2/ANAPC4/ANAPC5/AURKA/AURKB/BTRC/BUB1B/BUB3/CCNA2/CCNB1/CDC14A/CDC16/CDC20/CDC23/CDC26/CDC27/CDK1/CDK2/CUL1/FBXO5/FZR1/MAD2L1/NEK2/PLK1/PSMA1/PSMA2/PSMA3/PSMA4/PSMA5/PSMA6/PSMA7/PSMB1/PSMB10/PSMB2/PSMB3/PSMB4/PSMB5/PSMB6/PSMB7/PSMB8/PSMB9/PSMC1/PSMC2/PSMC3/PSMC4/PSMC5/PSMC6/PSMD1/PSMD10/PSMD11/PSMD12/PSMD13/PSMD14/PSMD2/PSMD3/PSMD4/PSMD5/PSMD6/PSMD7/PSMD8/PSMD9…	83
R-HSA-453276	Regulation of mitotic cell cycle	83/7391	87/11146	1	1.4	5.8	4.3e-11	7.7e-10	4.1e-10	ANAPC1/ANAPC10/ANAPC11/ANAPC16/ANAPC2/ANAPC4/ANAPC5/AURKA/AURKB/BTRC/BUB1B/BUB3/CCNA2/CCNB1/CDC14A/CDC16/CDC20/CDC23/CDC26/CDC27/CDK1/CDK2/CUL1/FBXO5/FZR1/MAD2L1/NEK2/PLK1/PSMA1/PSMA2/PSMA3/PSMA4/PSMA5/PSMA6/PSMA7/PSMB1/PSMB10/PSMB2/PSMB3/PSMB4/PSMB5/PSMB6/PSMB7/PSMB8/PSMB9/PSMC1/PSMC2/PSMC3/PSMC4/PSMC5/PSMC6/PSMD1/PSMD10/PSMD11/PSMD12/PSMD13/PSMD14/PSMD2/PSMD3/PSMD4/PSMD5/PSMD6/PSMD7/PSMD8/PSMD9…	83
R-HSA-199977	ER to Golgi Anterograde Transport	138/7391	155/11146	0.9	1.3	6	4.4e-11	7.8e-10	4.1e-10	ACTR10/ACTR1A/ANK1/ANK2/ANK3/ANKRD28/ARCN1/AREG/ARF1/ARF3/ARF4/ARF5/ARFGAP1/ARFGAP2/ARFGAP3/BET1/BET1L/CAPZA1/CAPZA2/CAPZB/CD55/CD59/CNIH1/COG1/COG2/COG3/COG4/COG5/COG6/COG7/COG8/COL7A1/COPA/COPB1/COPB2/COPE/COPG1/COPG2/COPZ1/COPZ2/CSNK1D/CTSC/CTSZ/DCTN1/DCTN2/DCTN3/DCTN4/DCTN5/DCTN6/DYNC1H1/DYNC1I2/DYNC1LI1/DYNC1LI2/DYNLL1/DYNLL2/F5/F8/GBF1/GOLGA2/GOLGB1/GORASP1/GOSR1/GOSR2/KDELR1/KDELR2/KDELR3/…	138
R-HSA-5357801	Programmed Cell Death	183/7391	213/11146	0.9	1.3	6.1	4.8e-11	8.4e-10	4.5e-10	ACIN1/ADD1/AKT1/AKT2/AKT3/APAF1/APC/APIP/APPL1/ARHGAP10/AVEN/BAD/BAK1/BAX/BBC3/BCAP31/BCL2/BCL2L1/BCL2L11/BID/BIRC2/BIRC3/BMF/BMX/C1QBP/CARD8/CASP1/CASP3/CASP4/CASP6/CASP7/CASP8/CASP9/CD14/CDC37/CDH1/CFLAR/CHMP2A/CHMP2B/CHMP3/CHMP4B/CHMP4C/CHMP6/CHMP7/CLSPN/CTNNB1/CYCS/DAPK1/DAPK2/DAPK3/DBNL/DFFA/DFFB/DNM1L/DSG2/DSP/DYNLL1/DYNLL2/E2F1/FADD/FAS/FLOT1/FLOT2/FNTA/GSDMD/GSDME/GSN/H1-0/H1-2/H1-3/H1-4/…	183
R-HSA-8854518	AURKA Activation by TPX2	71/7391	73/11146	1	1.5	5.6	6.1e-11	1.1e-09	5.6e-10	ACTR1A/AKAP9/ALMS1/AURKA/CCP110/CDK1/CDK5RAP2/CENPJ/CEP131/CEP135/CEP152/CEP164/CEP192/CEP250/CEP290/CEP41/CEP43/CEP57/CEP63/CEP70/CEP72/CEP76/CEP78/CETN2/CKAP5/CLASP1/CNTRL/CSNK1D/CSNK1E/DCTN1/DCTN2/DCTN3/DYNC1H1/DYNC1I2/DYNLL1/HAUS1/HAUS2/HAUS3/HAUS4/HAUS5/HAUS6/HAUS8/HMMR/HSP90AA1/MAPRE1/NDE1/NEDD1/NEK2/NINL/ODF2/OFD1/PAFAH1B1/PCM1/PCNT/PLK1/PLK4/PPP2R1A/PRKACA/PRKAR2B/SDCCAG8/SFI1/SSNA1/TPX2/…	71
R-HSA-9759194	Nuclear events mediated by NFE2L2	91/7391	97/11146	0.9	1.4	5.8	8.3e-11	1.4e-09	7.6e-10	ABCC1/ABCC3/ABCF2/ABCG2/AREG/ATF4/BACH1/BCL2/BCL2L1/BTRC/CCL2/CREBBP/CUL1/EGF/EP300/G6PD/GCLC/GCLM/GSK3B/GSR/HMOX1/IDH1/KEAP1/MAFG/MAFK/ME1/MYC/NFE2L2/NFKB1/NOTCH1/NQO1/PDGFA/PGD/PRDX1/PRKAA2/PSMA1/PSMA2/PSMA3/PSMA4/PSMA5/PSMA6/PSMA7/PSMB1/PSMB10/PSMB2/PSMB3/PSMB4/PSMB5/PSMB6/PSMB7/PSMB8/PSMB9/PSMC1/PSMC2/PSMC3/PSMC4/PSMC5/PSMC6/PSMD1/PSMD10/PSMD11/PSMD12/PSMD13/PSMD14/PSMD2/PSMD3/PSMD4/PSMD5/PSM…	91
R-HSA-8856688	Golgi-to-ER retrograde transport	120/7391	133/11146	0.9	1.4	5.9	1e-10	1.7e-09	9.2e-10	ACTR10/ACTR1A/AGPAT3/ARCN1/ARF1/ARF3/ARF4/ARF5/ARFGAP1/ARFGAP2/ARFGAP3/BICD1/BICD2/BNIP1/CAPZA1/CAPZA2/CAPZB/CENPE/COPA/COPB1/COPB2/COPE/COPG1/COPG2/COPZ1/COPZ2/DCTN1/DCTN2/DCTN3/DCTN4/DCTN5/DCTN6/DYNC1H1/DYNC1I2/DYNC1LI1/DYNC1LI2/DYNLL1/DYNLL2/GALNT1/GALNT2/GBF1/KDELR1/KDELR2/KDELR3/KIF11/KIF12/KIF13B/KIF15/KIF16B/KIF18A/KIF18B/KIF1B/KIF1C/KIF20A/KIF20B/KIF21A/KIF22/KIF23/KIF26A/KIF27/KIF2A/KIF2…	120
R-HSA-8878159	Transcriptional regulation by RUNX3	90/7391	96/11146	0.9	1.4	5.7	1.2e-10	2e-09	1.1e-09	BCL2L11/BRD2/CBFB/CCN2/CCND1/CDKN1A/CREBBP/CTNNB1/EP300/FOXO3/HDAC4/HES1/JAG1/KAT2A/KAT2B/KRAS/MAML1/MAML2/MAML3/MAMLD1/MDM2/MYC/NOTCH1/PSMA1/PSMA2/PSMA3/PSMA4/PSMA5/PSMA6/PSMA7/PSMB1/PSMB10/PSMB2/PSMB3/PSMB4/PSMB5/PSMB6/PSMB7/PSMB8/PSMB9/PSMC1/PSMC2/PSMC3/PSMC4/PSMC5/PSMC6/PSMD1/PSMD10/PSMD11/PSMD12/PSMD13/PSMD14/PSMD2/PSMD3/PSMD4/PSMD5/PSMD6/PSMD7/PSMD8/PSMD9/PSME1/PSME2/PSME3/PSMF1/RBPJ/RPS27A…	90
R-HSA-5696399	Global Genome Nucleotide Excision Repair (GG-NER)	80/7391	84/11146	1	1.4	5.6	1.3e-10	2.2e-09	1.1e-09	ACTB/ACTL6A/ACTR5/ACTR8/CCNH/CDK7/CETN2/COPS2/COPS3/COPS4/COPS5/COPS6/COPS7A/COPS7B/COPS8/CUL4A/CUL4B/DDB1/DDB2/ERCC1/ERCC2/ERCC3/ERCC4/ERCC5/GPS1/GTF2H1/GTF2H2/GTF2H3/GTF2H5/INO80/INO80C/INO80D/INO80E/LIG1/LIG3/MCRS1/MNAT1/NFRKB/PARP1/PARP2/PCNA/PIAS1/PIAS3/POLD1/POLD2/POLD3/POLD4/POLE/POLE2/POLE3/POLE4/POLK/RAD23A/RAD23B/RBX1/RFC1/RFC2/RFC3/RFC4/RFC5/RNF111/RPA1/RPA2/RPA3/RPS27A/RUVBL1/SUMO1/SU…	80
R-HSA-3108214	SUMOylation of DNA damage response and repair proteins	74/7391	77/11146	1	1.4	5.6	1.7e-10	2.8e-09	1.5e-09	AAAS/BLM/BMI1/BRCA1/CBX2/CBX4/CBX8/CETN2/EID3/HDAC7/HERC2/MDC1/NDC1/NSMCE1/NSMCE2/NSMCE3/NSMCE4A/NUP107/NUP133/NUP153/NUP155/NUP160/NUP188/NUP205/NUP210/NUP214/NUP35/NUP37/NUP42/NUP43/NUP50/NUP54/NUP58/NUP62/NUP85/NUP88/NUP93/NUP98/PARP1/PHC1/PHC2/PHC3/PIAS1/PIAS2/PIAS4/PML/POM121/RAD21/RAD52/RAE1/RANBP2/RING1/RNF168/RNF2/RPA1/SCMH1/SEC13/SEH1L/SMC1A/SMC3/SMC5/SMC6/SP100/STAG1/STAG2/SUMO1/SUMO2/S…	74
R-HSA-174084	Autodegradation of Cdh1 by Cdh1:APC/C	62/7391	63/11146	1	1.5	5.4	1.8e-10	2.8e-09	1.5e-09	ANAPC1/ANAPC10/ANAPC11/ANAPC16/ANAPC2/ANAPC4/ANAPC5/CDC16/CDC23/CDC26/CDC27/FZR1/PSMA1/PSMA2/PSMA3/PSMA4/PSMA5/PSMA6/PSMA7/PSMB1/PSMB10/PSMB2/PSMB3/PSMB4/PSMB5/PSMB6/PSMB7/PSMB8/PSMB9/PSMC1/PSMC2/PSMC3/PSMC4/PSMC5/PSMC6/PSMD1/PSMD10/PSMD11/PSMD12/PSMD13/PSMD14/PSMD2/PSMD3/PSMD4/PSMD5/PSMD6/PSMD7/PSMD8/PSMD9/PSME1/PSME2/PSME3/PSMF1/RPS27A/SEM1/UBA52/UBB/UBC/UBE2C/UBE2D1/UBE2E1/UBE2S	62
R-HSA-195253	Degradation of beta-catenin by the destruction complex	79/7391	83/11146	1	1.4	5.6	1.9e-10	3e-09	1.6e-09	APC/AXIN1/BTRC/CSNK1A1/CTBP1/CTBP2/CTNNB1/CUL1/FRAT1/FRAT2/GSK3B/HDAC1/PPP2CA/PPP2CB/PPP2R1A/PPP2R1B/PPP2R5A/PPP2R5B/PPP2R5C/PPP2R5D/PPP2R5E/PSMA1/PSMA2/PSMA3/PSMA4/PSMA5/PSMA6/PSMA7/PSMB1/PSMB10/PSMB2/PSMB3/PSMB4/PSMB5/PSMB6/PSMB7/PSMB8/PSMB9/PSMC1/PSMC2/PSMC3/PSMC4/PSMC5/PSMC6/PSMD1/PSMD10/PSMD11/PSMD12/PSMD13/PSMD14/PSMD2/PSMD3/PSMD4/PSMD5/PSMD6/PSMD7/PSMD8/PSMD9/PSME1/PSME2/PSME3/PSME4/PSMF1/…	79
R-HSA-380259	Loss of Nlp from mitotic centrosomes	68/7391	70/11146	1	1.5	5.5	2e-10	3e-09	1.6e-09	ACTR1A/AKAP9/ALMS1/CCP110/CDK1/CDK5RAP2/CENPJ/CEP131/CEP135/CEP152/CEP164/CEP192/CEP250/CEP290/CEP41/CEP43/CEP57/CEP63/CEP70/CEP72/CEP76/CEP78/CETN2/CKAP5/CLASP1/CNTRL/CSNK1D/CSNK1E/DCTN1/DCTN2/DCTN3/DYNC1H1/DYNC1I2/DYNLL1/HAUS1/HAUS2/HAUS3/HAUS4/HAUS5/HAUS6/HAUS8/HSP90AA1/MAPRE1/NDE1/NEDD1/NEK2/NINL/ODF2/OFD1/PAFAH1B1/PCM1/PCNT/PLK1/PLK4/PPP2R1A/PRKACA/PRKAR2B/SDCCAG8/SFI1/SSNA1/TUBA1A/TUBA4A/TU…	68
R-HSA-380284	Loss of proteins required for interphase microtubule organization from the centrosome	68/7391	70/11146	1	1.5	5.5	2e-10	3e-09	1.6e-09	ACTR1A/AKAP9/ALMS1/CCP110/CDK1/CDK5RAP2/CENPJ/CEP131/CEP135/CEP152/CEP164/CEP192/CEP250/CEP290/CEP41/CEP43/CEP57/CEP63/CEP70/CEP72/CEP76/CEP78/CETN2/CKAP5/CLASP1/CNTRL/CSNK1D/CSNK1E/DCTN1/DCTN2/DCTN3/DYNC1H1/DYNC1I2/DYNLL1/HAUS1/HAUS2/HAUS3/HAUS4/HAUS5/HAUS6/HAUS8/HSP90AA1/MAPRE1/NDE1/NEDD1/NEK2/NINL/ODF2/OFD1/PAFAH1B1/PCM1/PCNT/PLK1/PLK4/PPP2R1A/PRKACA/PRKAR2B/SDCCAG8/SFI1/SSNA1/TUBA1A/TUBA4A/TU…	68
R-HSA-5685942	HDR through Homologous Recombination (HRR)	68/7391	70/11146	1	1.5	5.5	2e-10	3e-09	1.6e-09	ATM/ATR/ATRIP/BARD1/BLM/BRCA1/BRCA2/BRIP1/CHEK1/DNA2/EME1/EME2/EXO1/FIGNL1/FIRRM/GEN1/HUS1/KAT5/MRE11/MUS81/NBN/PALB2/PCNA/POLD1/POLD2/POLD3/POLD4/POLE/POLE2/POLE3/POLE4/POLH/POLK/RAD1/RAD17/RAD50/RAD51/RAD51AP1/RAD51B/RAD51C/RAD51D/RAD9A/RBBP8/RFC1/RFC2/RFC3/RFC4/RFC5/RHNO1/RMI1/RMI2/RPA1/RPA2/RPA3/RPS27A/SEM1/SLX1A/SLX1B/SLX4/SPIDR/TOP3A/TOPBP1/UBA52/UBB/UBC/WRN/XRCC2/XRCC3	68
R-HSA-9604323	Negative regulation of NOTCH4 signaling	54/7391	54/11146	1	1.5	5.3	2.2e-10	3.4e-09	1.8e-09	AKT1/CUL1/FBXW7/NOTCH4/PSMA1/PSMA2/PSMA3/PSMA4/PSMA5/PSMA6/PSMA7/PSMB1/PSMB10/PSMB2/PSMB3/PSMB4/PSMB5/PSMB6/PSMB7/PSMB8/PSMB9/PSMC1/PSMC2/PSMC3/PSMC4/PSMC5/PSMC6/PSMD1/PSMD10/PSMD11/PSMD12/PSMD13/PSMD14/PSMD2/PSMD3/PSMD4/PSMD5/PSMD6/PSMD7/PSMD8/PSMD9/PSME1/PSME2/PSME3/PSMF1/RBX1/RPS27A/SEM1/SKP1/TACC3/UBA52/UBB/UBC/YWHAZ	54
R-HSA-9612973	Autophagy	139/7391	158/11146	0.9	1.3	5.8	2.8e-10	4.3e-09	2.3e-09	AMBRA1/ARL13B/ATG10/ATG101/ATG12/ATG13/ATG14/ATG16L1/ATG3/ATG4A/ATG4B/ATG4C/ATG4D/ATG5/ATG7/ATM/BECN1/CFTR/CHMP2A/CHMP2B/CHMP3/CHMP4B/CHMP4C/CHMP6/CHMP7/CSNK2A1/CSNK2A2/DYNC1H1/DYNC1I2/DYNC1LI1/DYNC1LI2/DYNLL1/DYNLL2/EEF1A1/EPAS1/FUNDC1/GABARAP/GABARAPL1/GABARAPL2/GFAP/HDAC6/HSF1/HSP90AA1/HSP90AB1/HSPA8/IFT88/LAMP2/LAMTOR1/LAMTOR2/LAMTOR3/LAMTOR4/LAMTOR5/MAP1LC3B/MFN1/MFN2/MLST8/MTERF3/MTMR14/MTM…	139
R-HSA-9006925	Intracellular signaling by second messengers	258/7391	315/11146	0.8	1.2	5.9	3.2e-10	4.9e-09	2.6e-09	ADCY1/ADCY3/ADCY6/ADCY7/ADCY8/ADCY9/AGO1/AGO2/AGO3/AGO4/AHCYL1/AKT1/AKT1S1/AKT2/AKT3/AREG/ATF2/ATN1/BAD/BDNF/BMI1/BTC/CALM1/CALM2/CALM3/CAMK2A/CAMK2D/CAMK2G/CAMKK1/CAMKK2/CASP9/CBX2/CBX4/CBX6/CBX8/CDKN1A/CDKN1B/CHD3/CHD4/CHUK/CREB1/CSNK2A1/CSNK2A2/EED/EGF/EGFR/EPGN/ERBB2/ERBB3/ERBB4/EREG/EZH2/FGF2/FGF22/FGF7/FGFR1/FGFR2/FGFR3/FGFR4/FLT3LG/FOXO1/FOXO3/FRK/FRS2/FYN/GAB1/GAB2/GATAD2A/GATAD2B/GRB2/GR…	258
R-HSA-1632852	Macroautophagy	127/7391	143/11146	0.9	1.3	5.7	3.9e-10	5.9e-09	3.2e-09	AMBRA1/ARL13B/ATG10/ATG101/ATG12/ATG13/ATG14/ATG16L1/ATG3/ATG4A/ATG4B/ATG4C/ATG4D/ATG5/ATG7/ATM/BECN1/CFTR/CHMP2A/CHMP2B/CHMP3/CHMP4B/CHMP4C/CHMP6/CHMP7/CSNK2A1/CSNK2A2/DYNC1H1/DYNC1I2/DYNC1LI1/DYNC1LI2/DYNLL1/DYNLL2/EPAS1/FUNDC1/GABARAP/GABARAPL1/GABARAPL2/HDAC6/HSF1/HSP90AA1/HSPA8/IFT88/LAMTOR1/LAMTOR2/LAMTOR3/LAMTOR4/LAMTOR5/MAP1LC3B/MFN1/MFN2/MLST8/MTERF3/MTMR14/MTMR3/MTOR/NBR1/OPTN/PARK7/PCN…	127
R-HSA-6804756	Regulation of TP53 Activity through Phosphorylation	86/7391	92/11146	0.9	1.4	5.5	4.8e-10	7.2e-09	3.8e-09	ATM/ATR/ATRIP/AURKA/AURKB/BARD1/BLM/BRCA1/BRIP1/CCNA2/CDK2/CDK5/CDK5R1/CHEK1/CHEK2/CSNK2A1/CSNK2A2/DNA2/DYRK2/EXO1/HIPK1/HIPK2/HUS1/KAT5/MAPK11/MAPK14/MAPKAPK5/MDM2/MDM4/MRE11/NBN/NOC2L/NUAK1/PIN1/PLK3/PRKAA1/PRKAA2/PRKAB1/PRKAB2/PRKAG1/PRKAG2/RAD1/RAD17/RAD50/RAD9A/RBBP8/RFC2/RFC3/RFC4/RFC5/RHNO1/RMI1/RMI2/RPA1/RPA2/RPA3/RPS27A/SSRP1/STK11/SUPT16H/TAF1/TAF10/TAF11/TAF12/TAF13/TAF15/TAF2/TAF3/TAF…	86
R-HSA-9762114	GSK3B and BTRC:CUL1-mediated-degradation of NFE2L2	52/7391	52/11146	1	1.5	5.2	5e-10	7.3e-09	3.9e-09	BTRC/CUL1/GSK3B/NFE2L2/PSMA1/PSMA2/PSMA3/PSMA4/PSMA5/PSMA6/PSMA7/PSMB1/PSMB10/PSMB2/PSMB3/PSMB4/PSMB5/PSMB6/PSMB7/PSMB8/PSMB9/PSMC1/PSMC2/PSMC3/PSMC4/PSMC5/PSMC6/PSMD1/PSMD10/PSMD11/PSMD12/PSMD13/PSMD14/PSMD2/PSMD3/PSMD4/PSMD5/PSMD6/PSMD7/PSMD8/PSMD9/PSME1/PSME2/PSME3/PSMF1/RBX1/RPS27A/SEM1/SKP1/UBA52/UBB/UBC	52
R-HSA-9013106	RHOC GTPase cycle	71/7391	74/11146	1	1.4	5.4	5.3e-10	7.7e-09	4.1e-09	ABCD3/ABR/ACBD5/AKAP13/ANLN/ARHGAP1/ARHGAP18/ARHGAP21/ARHGAP26/ARHGAP32/ARHGAP35/ARHGAP39/ARHGAP5/ARHGDIA/ARHGEF1/ARHGEF10/ARHGEF10L/ARHGEF11/ARHGEF12/ARHGEF17/ARHGEF25/ARHGEF28/ARHGEF40/ARHGEF5/BCR/C1QBP/CAV1/CAVIN1/CIT/DAAM1/DEPDC1B/DIAPH1/DIAPH3/DLC1/ERBIN/FLOT1/FLOT2/FMNL2/FMNL3/IQGAP1/IQGAP3/JUP/LBR/LMAN1/MACO1/MCAM/MCF2L/MYO9B/OPHN1/PIK3R1/PKN1/PKN2/PKN3/PREX1/RACGAP1/RHOA/RHOC/ROCK1/ROCK2/…	71
R-HSA-176408	Regulation of APC/C activators between G1/S and early anaphase	76/7391	80/11146	0.9	1.4	5.4	5.6e-10	8.1e-09	4.3e-09	ANAPC1/ANAPC10/ANAPC11/ANAPC16/ANAPC2/ANAPC4/ANAPC5/BTRC/BUB1B/BUB3/CCNA2/CCNB1/CDC16/CDC20/CDC23/CDC26/CDC27/CDK1/CDK2/CUL1/FBXO5/FZR1/MAD2L1/PLK1/PSMA1/PSMA2/PSMA3/PSMA4/PSMA5/PSMA6/PSMA7/PSMB1/PSMB10/PSMB2/PSMB3/PSMB4/PSMB5/PSMB6/PSMB7/PSMB8/PSMB9/PSMC1/PSMC2/PSMC3/PSMC4/PSMC5/PSMC6/PSMD1/PSMD10/PSMD11/PSMD12/PSMD13/PSMD14/PSMD2/PSMD3/PSMD4/PSMD5/PSMD6/PSMD7/PSMD8/PSMD9/PSME1/PSME2/PSME3/PSME4…	76
R-HSA-1592230	Mitochondrial biogenesis	90/7391	97/11146	0.9	1.4	5.5	5.7e-10	8.2e-09	4.4e-09	ACSS2/ALAS1/APOO/APOOL/ATF2/ATP5F1A/ATP5F1B/ATP5F1C/ATP5F1D/ATP5F1E/ATP5MC1/ATP5MC2/ATP5MC3/ATP5ME/ATP5MF/ATP5MG/ATP5MJ/ATP5MK/ATP5PB/ATP5PD/ATP5PF/ATP5PO/CALM1/CALM2/CALM3/CARM1/CHCHD3/CHCHD6/CHD9/CREB1/CREBBP/CRTC1/CRTC2/CRTC3/CYCS/DMAC2L/DNAJC11/ESRRA/GABPA/GABPB1/GLUD1/GLUD2/HCFC1/HDAC3/HELZ2/HSPA9/IDH2/IMMT/MAPK11/MAPK12/MAPK14/MED1/MEF2D/MICOS10/MICOS13/ATP6/ATP8/MTERF1/MTX1/MTX2/NCOA1/NCOA…	90
R-HSA-72662	Activation of the mRNA upon binding of the cap-binding complex and eIFs, and subsequent binding to 43S	59/7391	60/11146	1	1.5	5.3	5.8e-10	8.2e-09	4.4e-09	EIF1AX/EIF2S1/EIF2S2/EIF2S3/EIF3A/EIF3B/EIF3C/EIF3D/EIF3E/EIF3F/EIF3G/EIF3H/EIF3I/EIF3J/EIF3K/EIF3L/EIF3M/EIF4A1/EIF4A2/EIF4B/EIF4E/EIF4EBP1/EIF4G1/EIF4H/FAU/PABPC1/RPS10/RPS11/RPS12/RPS13/RPS14/RPS15/RPS15A/RPS16/RPS17/RPS18/RPS19/RPS2/RPS20/RPS21/RPS23/RPS24/RPS25/RPS26/RPS27/RPS27A/RPS27L/RPS28/RPS29/RPS3/RPS3A/RPS4X/RPS4Y1/RPS5/RPS6/RPS7/RPS8/RPS9/RPSA	59
R-HSA-9609507	Protein localization	143/7391	164/11146	0.9	1.3	5.7	6.7e-10	9.5e-09	5e-09	ABCD1/ABCD3/ACBD5/ACO2/ACOT2/ACOX1/ACOX2/ACOX3/AGPS/ALDH3A2/APP/ATAD1/ATP5F1A/ATP5F1B/ATP5MC1/BAAT/BAG6/BCS1L/CAMLG/CAT/CHCHD10/CHCHD2/CHCHD3/CHCHD4/CHCHD5/CHCHD7/CMC2/COA4/COA6/COQ2/COX17/COX19/CRAT/CROT/CS/CYB5A/CYC1/DECR2/DHRS4/DNAJC19/ECH1/ECI2/EMD/EPHX2/FIS1/FXN/GDAP1/GET1/GET3/GET4/GFER/GNPAT/GRPEL1/GRPEL2/GSTK1/HACL1/HMGCL/HMOX1/HSCB/HSD17B4/HSPA9/HSPD1/IDE/IDH1/IDH3G/LONP2/MLYCD/MPV17/MTX…	143
R-HSA-174178	APC/C:Cdh1 mediated degradation of Cdc20 and other APC/C:Cdh1 targeted proteins in late mitosis/early G1	70/7391	73/11146	1	1.4	5.4	7.6e-10	1.1e-08	5.7e-09	ANAPC1/ANAPC10/ANAPC11/ANAPC16/ANAPC2/ANAPC4/ANAPC5/AURKA/AURKB/CDC16/CDC20/CDC23/CDC26/CDC27/FZR1/PLK1/PSMA1/PSMA2/PSMA3/PSMA4/PSMA5/PSMA6/PSMA7/PSMB1/PSMB10/PSMB2/PSMB3/PSMB4/PSMB5/PSMB6/PSMB7/PSMB8/PSMB9/PSMC1/PSMC2/PSMC3/PSMC4/PSMC5/PSMC6/PSMD1/PSMD10/PSMD11/PSMD12/PSMD13/PSMD14/PSMD2/PSMD3/PSMD4/PSMD5/PSMD6/PSMD7/PSMD8/PSMD9/PSME1/PSME2/PSME3/PSME4/PSMF1/PTTG1/RB1/RPS27A/SEM1/SKP2/UBA52/UBB/…	70
R-HSA-72649	Translation initiation complex formation	58/7391	59/11146	1	1.5	5.2	8.6e-10	1.2e-08	6.3e-09	EIF1AX/EIF2S1/EIF2S2/EIF2S3/EIF3A/EIF3B/EIF3C/EIF3D/EIF3E/EIF3F/EIF3G/EIF3H/EIF3I/EIF3J/EIF3K/EIF3L/EIF3M/EIF4A1/EIF4A2/EIF4B/EIF4E/EIF4G1/EIF4H/FAU/PABPC1/RPS10/RPS11/RPS12/RPS13/RPS14/RPS15/RPS15A/RPS16/RPS17/RPS18/RPS19/RPS2/RPS20/RPS21/RPS23/RPS24/RPS25/RPS26/RPS27/RPS27A/RPS27L/RPS28/RPS29/RPS3/RPS3A/RPS4X/RPS4Y1/RPS5/RPS6/RPS7/RPS8/RPS9/RPSA	58
R-HSA-72702	Ribosomal scanning and start codon recognition	58/7391	59/11146	1	1.5	5.2	8.6e-10	1.2e-08	6.3e-09	EIF1AX/EIF2S1/EIF2S2/EIF2S3/EIF3A/EIF3B/EIF3C/EIF3D/EIF3E/EIF3F/EIF3G/EIF3H/EIF3I/EIF3J/EIF3K/EIF3L/EIF3M/EIF4A1/EIF4A2/EIF4B/EIF4E/EIF4G1/EIF4H/EIF5/FAU/RPS10/RPS11/RPS12/RPS13/RPS14/RPS15/RPS15A/RPS16/RPS17/RPS18/RPS19/RPS2/RPS20/RPS21/RPS23/RPS24/RPS25/RPS26/RPS27/RPS27A/RPS27L/RPS28/RPS29/RPS3/RPS3A/RPS4X/RPS4Y1/RPS5/RPS6/RPS7/RPS8/RPS9/RPSA	58
R-HSA-69481	G2/M Checkpoints	145/7391	167/11146	0.9	1.3	5.7	1e-09	1.4e-08	7.3e-09	ABRAXAS1/ATM/ATR/ATRIP/BABAM1/BABAM2/BARD1/BLM/BRCA1/BRCC3/BRIP1/CCNB1/CCNB2/CDC25A/CDC25C/CDC45/CDC6/CDC7/CDK1/CDK2/CHEK1/CHEK2/CLSPN/DBF4/DNA2/EXO1/GTSE1/H2AX/H2BC11/H2BC14/H2BC15/H2BC21/H2BC26/H2BC5/H2BC6/H4C11/H4C12/H4C14/H4C15/H4C3/H4C5/H4C8/H4C9/HERC2/HUS1/KAT5/MCM10/MCM2/MCM3/MCM4/MCM5/MCM6/MCM7/MCM8/MDC1/MRE11/NBN/NSD2/ORC1/ORC2/ORC3/ORC4/ORC5/ORC6/PIAS4/PSMA1/PSMA2/PSMA3/PSMA4/PSMA5/PSMA…	145
R-HSA-6802957	Oncogenic MAPK signaling	79/7391	84/11146	0.9	1.4	5.4	1.1e-09	1.5e-08	7.9e-09	ACTB/ACTG1/AGGF1/AGK/AGTRAP/AKAP9/AP3B1/APBB1IP/ARAF/ARRB1/ARRB2/ATG7/BCL2L11/BRAF/BRAP/CALM1/CALM2/CALM3/CAMK2A/CAMK2D/CAMK2G/CLCN6/CNKSR2/CSK/DUSP10/DUSP16/DUSP6/DUSP7/DUSP8/DUSP9/FAM114A2/FGA/FGB/FGG/FN1/FXR1/HRAS/IQGAP1/ITGA2B/ITGB3/JAK2/KDM7A/KIAA1549/KRAS/KSR1/KSR2/LMNA/MAP2K1/MAP2K2/MAP3K11/MAPK1/MAPK3/MARK3/MPRIP/MRAS/NF1/NRAS/PAPSS1/PEBP1/PHB1/PPP1CB/PPP1CC/QKI/RAF1/RAP1A/RAP1B/SHOC2/SND…	79
R-HSA-3247509	Chromatin modifying enzymes	223/7391	270/11146	0.8	1.2	5.7	1.2e-09	1.6e-08	8.3e-09	ACTB/ACTL6A/AEBP2/ARID1A/ARID1B/ARID2/ARID4A/ARID4B/ARID5B/ASH1L/ASH2L/ATF2/ATF7IP/ATXN7/BRD1/BRD8/BRMS1/BRPF1/BRPF3/BRWD1/CARM1/CCND1/CHD3/CHD4/CLOCK/COPRS/CREBBP/DMAP1/DNMT3A/DOT1L/DPY30/DR1/EED/EHMT1/EHMT2/ELP1/ELP2/ELP3/ELP4/ELP5/ELP6/ENY2/EP300/EP400/EPC1/EZH2/GATAD2A/GATAD2B/H2AC13/H2AC14/H2AC18/H2AC19/H2AC20/H2AC25/H2AC6/H2AJ/H2AX/H2AZ2/H2BC11/H2BC14/H2BC15/H2BC18/H2BC21/H2BC26/H2BC5/H2BC6…	223
R-HSA-4839726	Chromatin organization	223/7391	270/11146	0.8	1.2	5.7	1.2e-09	1.6e-08	8.3e-09	ACTB/ACTL6A/AEBP2/ARID1A/ARID1B/ARID2/ARID4A/ARID4B/ARID5B/ASH1L/ASH2L/ATF2/ATF7IP/ATXN7/BRD1/BRD8/BRMS1/BRPF1/BRPF3/BRWD1/CARM1/CCND1/CHD3/CHD4/CLOCK/COPRS/CREBBP/DMAP1/DNMT3A/DOT1L/DPY30/DR1/EED/EHMT1/EHMT2/ELP1/ELP2/ELP3/ELP4/ELP5/ELP6/ENY2/EP300/EP400/EPC1/EZH2/GATAD2A/GATAD2B/H2AC13/H2AC14/H2AC18/H2AC19/H2AC20/H2AC25/H2AC6/H2AJ/H2AX/H2AZ2/H2BC11/H2BC14/H2BC15/H2BC18/H2BC21/H2BC26/H2BC5/H2BC6…	223
R-HSA-1257604	PIP3 activates AKT signaling	225/7391	273/11146	0.8	1.2	5.7	1.5e-09	1.9e-08	1e-08	AGO1/AGO2/AGO3/AGO4/AKT1/AKT1S1/AKT2/AKT3/AREG/ATF2/ATN1/BAD/BDNF/BMI1/BTC/CASP9/CBX2/CBX4/CBX6/CBX8/CDKN1A/CDKN1B/CHD3/CHD4/CHUK/CREB1/CSNK2A1/CSNK2A2/EED/EGF/EGFR/EPGN/ERBB2/ERBB3/ERBB4/EREG/EZH2/FGF2/FGF22/FGF7/FGFR1/FGFR2/FGFR3/FGFR4/FLT3LG/FOXO1/FOXO3/FRK/FRS2/FYN/GAB1/GAB2/GATAD2A/GATAD2B/GRB2/GSK3A/GSK3B/HBEGF/HDAC1/HDAC2/HDAC3/HDAC5/HDAC7/IER3/IL1RAP/INSR/IRAK1/IRAK4/IRS1/IRS2/JUN/KDM1A/K…	225
R-HSA-68949	Orc1 removal from chromatin	68/7391	71/11146	1	1.4	5.3	1.6e-09	2.1e-08	1.1e-08	CCNA2/CDC6/CDK2/CDT1/CUL1/MCM2/MCM3/MCM4/MCM5/MCM6/MCM7/MCM8/ORC1/ORC2/ORC3/ORC4/ORC5/ORC6/PSMA1/PSMA2/PSMA3/PSMA4/PSMA5/PSMA6/PSMA7/PSMB1/PSMB10/PSMB2/PSMB3/PSMB4/PSMB5/PSMB6/PSMB7/PSMB8/PSMB9/PSMC1/PSMC2/PSMC3/PSMC4/PSMC5/PSMC6/PSMD1/PSMD10/PSMD11/PSMD12/PSMD13/PSMD14/PSMD2/PSMD3/PSMD4/PSMD5/PSMD6/PSMD7/PSMD8/PSMD9/PSME1/PSME2/PSME3/PSME4/PSMF1/RBX1/RPS27A/SEM1/SKP1/SKP2/UBA52/UBB/UBC	68
R-HSA-8852276	The role of GTSE1 in G2/M progression after G2 checkpoint	73/7391	77/11146	0.9	1.4	5.3	1.7e-09	2.2e-08	1.2e-08	CCNB1/CCNB2/CDK1/CDKN1A/FKBPL/GTSE1/HSP90AA1/HSP90AB1/MAPRE1/PLK1/PSMA1/PSMA2/PSMA3/PSMA4/PSMA5/PSMA6/PSMA7/PSMB1/PSMB10/PSMB2/PSMB3/PSMB4/PSMB5/PSMB6/PSMB7/PSMB8/PSMB9/PSMC1/PSMC2/PSMC3/PSMC4/PSMC5/PSMC6/PSMD1/PSMD10/PSMD11/PSMD12/PSMD13/PSMD14/PSMD2/PSMD3/PSMD4/PSMD5/PSMD6/PSMD7/PSMD8/PSMD9/PSME1/PSME2/PSME3/PSME4/PSMF1/RPS27A/SEM1/TP53/TUBA1A/TUBA1B/TUBA1C/TUBA3C/TUBA3D/TUBA3E/TUBA4A/TUBA8/TUB…	73
R-HSA-8980692	RHOA GTPase cycle	129/7391	147/11146	0.9	1.3	5.5	1.8e-09	2.4e-08	1.2e-08	AAAS/ABCD3/ABR/ACBD5/AKAP13/ANLN/ARAP1/ARAP3/ARHGAP1/ARHGAP10/ARHGAP11A/ARHGAP11B/ARHGAP18/ARHGAP19/ARHGAP21/ARHGAP22/ARHGAP23/ARHGAP24/ARHGAP26/ARHGAP29/ARHGAP31/ARHGAP32/ARHGAP35/ARHGAP39/ARHGAP4/ARHGAP42/ARHGAP44/ARHGAP45/ARHGAP5/ARHGAP6/ARHGDIA/ARHGDIB/ARHGEF1/ARHGEF10/ARHGEF10L/ARHGEF11/ARHGEF12/ARHGEF17/ARHGEF18/ARHGEF19/ARHGEF2/ARHGEF25/ARHGEF28/ARHGEF3/ARHGEF40/ARHGEF5/ARHGEF7/ATP6AP1/BCA…	129
R-HSA-6782135	Dual incision in TC-NER	62/7391	64/11146	1	1.5	5.2	2e-09	2.5e-08	1.3e-08	AQR/CCNH/CDK7/CUL4A/CUL4B/DDB1/ERCC1/ERCC2/ERCC3/ERCC4/ERCC5/ERCC6/ERCC8/GTF2H1/GTF2H2/GTF2H3/GTF2H5/ISY1/MNAT1/PCNA/POLD1/POLD2/POLD3/POLD4/POLE/POLE2/POLE3/POLE4/POLK/POLR2A/POLR2B/POLR2C/POLR2D/POLR2E/POLR2F/POLR2G/POLR2H/POLR2I/POLR2J/POLR2K/POLR2L/PPIE/PRPF19/RBX1/RFC1/RFC2/RFC3/RFC4/RFC5/RPA1/RPA2/RPA3/RPS27A/TCEA1/UBA52/UBB/UBC/USP7/UVSSA/XAB2/XPA/ZNF830	62
R-HSA-9678108	SARS-CoV-1 Infection	125/7391	142/11146	0.9	1.3	5.5	2.1e-09	2.6e-08	1.4e-08	BCL2L1/BECN1/BST2/CANX/CASP1/CAV1/CHMP2A/CHMP2B/CHMP3/CHMP4B/CHMP4C/CHMP6/CHMP7/CTSL/DDX5/EEF1A1/EP300/FAU/FKBP1A/GALNT1/GANAB/GSK3A/GSK3B/HNRNPA1/IKBKE/IRAK2/IRF3/ITCH/KPNA2/KPNB1/MAP1LC3B/MAVS/MGAT1/MOGS/NFKB1/NFKBIA/NMI/NPM1/PALS1/PARP10/PARP14/PARP16/PARP4/PARP6/PARP9/PCBP2/PDPK1/PIK3C3/PIK3R4/PPIA/PPIB/PPIG/PPIH/PRKCSH/PSMC6/PYCARD/RB1/RCAN3/RELA/RIPK1/RPS10/RPS11/RPS12/RPS13/RPS14/RPS15/RPS…	125
R-HSA-9013694	Signaling by NOTCH4	77/7391	82/11146	0.9	1.4	5.3	2.2e-09	2.8e-08	1.5e-08	ADAM10/AKT1/APH1A/APH1B/CREBBP/CUL1/EP300/FBXW7/FLT4/HES1/HEY1/JAG1/KAT2A/KAT2B/MAML1/MAML2/MAML3/MAMLD1/NCSTN/NOTCH1/NOTCH2/NOTCH4/PSEN1/PSENEN/PSMA1/PSMA2/PSMA3/PSMA4/PSMA5/PSMA6/PSMA7/PSMB1/PSMB10/PSMB2/PSMB3/PSMB4/PSMB5/PSMB6/PSMB7/PSMB8/PSMB9/PSMC1/PSMC2/PSMC3/PSMC4/PSMC5/PSMC6/PSMD1/PSMD10/PSMD11/PSMD12/PSMD13/PSMD14/PSMD2/PSMD3/PSMD4/PSMD5/PSMD6/PSMD7/PSMD8/PSMD9/PSME1/PSME2/PSME3/PSMF1/RB…	77
R-HSA-176814	Activation of APC/C and APC/C:Cdc20 mediated degradation of mitotic proteins	72/7391	76/11146	0.9	1.4	5.3	2.4e-09	3e-08	1.6e-08	ANAPC1/ANAPC10/ANAPC11/ANAPC16/ANAPC2/ANAPC4/ANAPC5/BUB1B/BUB3/CCNA2/CCNB1/CDC16/CDC20/CDC23/CDC26/CDC27/CDK1/MAD2L1/NEK2/PLK1/PSMA1/PSMA2/PSMA3/PSMA4/PSMA5/PSMA6/PSMA7/PSMB1/PSMB10/PSMB2/PSMB3/PSMB4/PSMB5/PSMB6/PSMB7/PSMB8/PSMB9/PSMC1/PSMC2/PSMC3/PSMC4/PSMC5/PSMC6/PSMD1/PSMD10/PSMD11/PSMD12/PSMD13/PSMD14/PSMD2/PSMD3/PSMD4/PSMD5/PSMD6/PSMD7/PSMD8/PSMD9/PSME1/PSME2/PSME3/PSME4/PSMF1/PTTG1/RPS27A/S…	72
R-HSA-6782210	Gap-filling DNA repair synthesis and ligation in TC-NER	61/7391	63/11146	1	1.5	5.1	2.9e-09	3.6e-08	1.9e-08	AQR/CCNH/CDK7/CUL4A/CUL4B/DDB1/ERCC2/ERCC3/ERCC6/ERCC8/GTF2H1/GTF2H2/GTF2H3/GTF2H5/ISY1/LIG1/LIG3/MNAT1/PCNA/POLD1/POLD2/POLD3/POLD4/POLE/POLE2/POLE3/POLE4/POLK/POLR2A/POLR2B/POLR2C/POLR2D/POLR2E/POLR2F/POLR2G/POLR2H/POLR2I/POLR2J/POLR2K/POLR2L/PPIE/PRPF19/RBX1/RFC1/RFC2/RFC3/RFC4/RFC5/RPA1/RPA2/RPA3/RPS27A/TCEA1/UBA52/UBB/UBC/USP7/UVSSA/XAB2/XRCC1/ZNF830	61
R-HSA-212165	Epigenetic regulation of gene expression	210/7391	254/11146	0.8	1.2	5.6	3e-09	3.7e-08	2e-08	ACTB/ACTL6A/AEBP2/AKAP8L/ARID1A/ARID1B/ARID4B/ASH2L/ATF7IP/BAZ1B/BAZ2A/BCL7A/BCL7B/BCL7C/BOD1/BOD1L1/CBX3/CBX5/CCNH/CDK7/CHD3/CHD4/CXXC1/DDX21/DEK/DNMT1/DNMT3A/DNMT3B/DPF1/DPF2/DPY30/DR1/EED/EHMT1/EHMT2/EP300/ERCC2/ERCC3/ERCC6/EZH2/GATAD2A/GATAD2B/GSK3B/GTF2H1/GTF2H2/GTF2H3/GTF2H5/H2AC14/H2AC18/H2AC19/H2AC20/H2AC6/H2AJ/H2AX/H2AZ2/H2BC11/H2BC14/H2BC15/H2BC21/H2BC26/H2BC5/H2BC6/H3-3A/H3-3B/H3C10/H3…	210
R-HSA-73887	Death Receptor Signaling	134/7391	154/11146	0.9	1.3	5.5	3.2e-09	3.9e-08	2.1e-08	AATF/ABR/ADAM17/AKAP13/APH1A/APH1B/ARHGDIA/ARHGEF1/ARHGEF10/ARHGEF10L/ARHGEF11/ARHGEF12/ARHGEF16/ARHGEF17/ARHGEF18/ARHGEF19/ARHGEF2/ARHGEF26/ARHGEF3/ARHGEF35/ARHGEF37/ARHGEF40/ARHGEF5/ARHGEF7/ARHGEF9/BAD/BAG4/BCL2L11/BEX3/BIRC2/BIRC3/CASP10/CASP2/CASP3/CASP8/CFLAR/CHUK/CLIP3/CYLD/ECT2/FADD/FAS/FGD4/GNA13/HDAC1/HDAC2/HDAC3/IKBKB/IKBKE/IKBKG/IRAK1/ITGB3BP/ITSN1/KALRN/LINGO1/MADD/MAGED1/MAP3K7/MAPK8…	134
R-HSA-176409	APC/C:Cdc20 mediated degradation of mitotic proteins	71/7391	75/11146	0.9	1.4	5.2	3.4e-09	4.1e-08	2.2e-08	ANAPC1/ANAPC10/ANAPC11/ANAPC16/ANAPC2/ANAPC4/ANAPC5/BUB1B/BUB3/CCNA2/CCNB1/CDC16/CDC20/CDC23/CDC26/CDC27/CDK1/MAD2L1/NEK2/PSMA1/PSMA2/PSMA3/PSMA4/PSMA5/PSMA6/PSMA7/PSMB1/PSMB10/PSMB2/PSMB3/PSMB4/PSMB5/PSMB6/PSMB7/PSMB8/PSMB9/PSMC1/PSMC2/PSMC3/PSMC4/PSMC5/PSMC6/PSMD1/PSMD10/PSMD11/PSMD12/PSMD13/PSMD14/PSMD2/PSMD3/PSMD4/PSMD5/PSMD6/PSMD7/PSMD8/PSMD9/PSME1/PSME2/PSME3/PSME4/PSMF1/PTTG1/RPS27A/SEM1/U…	71
R-HSA-2995410	Nuclear Envelope (NE) Reassembly	71/7391	75/11146	0.9	1.4	5.2	3.4e-09	4.1e-08	2.2e-08	AHCTF1/ANKLE2/BANF1/CC2D1B/CCNB1/CCNB2/CDK1/CHMP2A/CHMP2B/CHMP3/CHMP4B/CHMP4C/CHMP6/CHMP7/EMD/IST1/KPNB1/LBR/LEMD2/LEMD3/LMNA/LMNB1/NDC1/NUP107/NUP133/NUP155/NUP160/NUP188/NUP205/NUP35/NUP37/NUP43/NUP54/NUP58/NUP62/NUP85/NUP93/NUP98/POM121/PPP2CA/PPP2R1A/PPP2R2A/RAN/RANGAP1/RCC1/SEC13/SEH1L/SIRT2/SPAST/SUMO1/TMPO/TNPO1/TUBA1A/TUBA1B/TUBA1C/TUBA3C/TUBA3D/TUBA3E/TUBA4A/TUBA8/TUBAL3/TUBB2A/TUBB2B/TU…	71
R-HSA-9833482	PKR-mediated signaling	71/7391	75/11146	0.9	1.4	5.2	3.4e-09	4.1e-08	2.2e-08	ADAR/ARIH1/CDK1/CENPS/CENPX/CHUK/DHX9/DNAJC3/DUS2/EIF2AK2/EIF2S1/EIF2S2/EIF2S3/FAAP100/FAAP20/FAAP24/FANCA/FANCB/FANCC/FANCE/FANCF/FANCG/FANCL/FANCM/HERC5/HSPA1A/HSPA1B/HSPA1L/HSPA2/HSPA8/IKBKB/IKBKG/ILF2/ILF3/ISG15/MAP2K6/MAPT/MAVS/NCK1/NPM1/PPP2CA/PPP2CB/PPP2R1A/PPP2R1B/PPP2R5A/PRKRA/PTPN2/SNCA/STAT1/STAT3/SUMO1/TARBP2/TP53/TRIM25/TUBA1A/TUBA1B/TUBA1C/TUBA3C/TUBA3D/TUBA3E/TUBA4A/TUBA8/TUBAL3/TU…	71
R-HSA-5358351	Signaling by Hedgehog	130/7391	149/11146	0.9	1.3	5.4	3.7e-09	4.4e-08	2.3e-08	ADAM17/ADCY1/ADCY3/ADCY6/ADCY7/ADCY8/ADCY9/ARRB1/ARRB2/BOC/BTRC/CDC73/CSNK1A1/CUL1/CUL3/DERL2/DHH/DISP2/DYNC2H1/DZIP1/EFCAB7/ERLEC1/EVC/EVC2/GAS8/GLI1/GLI2/GNAS/GPR161/GRK2/GSK3B/HHAT/IFT122/IFT140/IFT172/IFT52/IFT57/IFT88/IHH/IQCE/ITCH/KIF3A/KIF7/MKS1/NUMB/OFD1/OS9/P4HB/PRKACA/PRKACB/PRKAR1A/PRKAR1B/PRKAR2A/PRKAR2B/PSMA1/PSMA2/PSMA3/PSMA4/PSMA5/PSMA6/PSMA7/PSMB1/PSMB10/PSMB2/PSMB3/PSMB4/PSMB5/PS…	130
R-HSA-1655829	Regulation of cholesterol biosynthesis by SREBP (SREBF)	54/7391	55/11146	1	1.5	5	4.2e-09	4.9e-08	2.6e-08	ACACA/ACACB/CARM1/CHD9/CREBBP/DHCR7/ELOVL6/FASN/FDFT1/FDPS/GGPS1/GPAM/HELZ2/HMGCR/HMGCS1/IDI1/INSIG1/INSIG2/KPNB1/LSS/MBTPS1/MBTPS2/MED1/MTF1/MVD/MVK/NCOA1/NCOA2/NCOA6/NFYA/NFYB/NFYC/PMVK/PPARA/RAN/RXRA/SAR1B/SC5D/SCAP/SCD/SEC23A/SEC24A/SEC24B/SEC24C/SEC24D/SMARCD3/SP1/SQLE/SREBF1/SREBF2/TBL1X/TBL1XR1/TGS1/TM7SF2	54
R-HSA-8941858	Regulation of RUNX3 expression and activity	54/7391	55/11146	1	1.5	5	4.2e-09	4.9e-08	2.6e-08	CBFB/EP300/MDM2/PSMA1/PSMA2/PSMA3/PSMA4/PSMA5/PSMA6/PSMA7/PSMB1/PSMB10/PSMB2/PSMB3/PSMB4/PSMB5/PSMB6/PSMB7/PSMB8/PSMB9/PSMC1/PSMC2/PSMC3/PSMC4/PSMC5/PSMC6/PSMD1/PSMD10/PSMD11/PSMD12/PSMD13/PSMD14/PSMD2/PSMD3/PSMD4/PSMD5/PSMD6/PSMD7/PSMD8/PSMD9/PSME1/PSME2/PSME3/PSMF1/RPS27A/RUNX3/SEM1/SMURF1/SMURF2/SRC/TGFB1/UBA52/UBB/UBC	54
R-HSA-9694516	SARS-CoV-2 Infection	243/7391	299/11146	0.8	1.2	5.5	4.5e-09	5.2e-08	2.8e-08	AAAS/AGRN/AKT1/AKT2/AKT3/ANO10/ANO5/ANO6/ANO7/ATG14/B2M/BECN1/CANX/CAV1/CHMP2A/CHMP2B/CHMP3/CHMP4B/CHMP4C/CHMP6/CHMP7/CHUK/CNBP/CRB3/CREBBP/CSNK1A1/CTSL/DAD1/DDOST/DDX20/DDX5/EDEM2/FAU/FURIN/FUT8/G3BP1/G3BP2/GALNT1/GANAB/GEMIN2/GEMIN4/GEMIN5/GEMIN6/GEMIN7/GEMIN8/GJA1/GOLGA7/GPC1/GPC2/GPC6/GSK3A/GSK3B/HAVCR1/HLA-A/HLA-B/HLA-C/HLA-E/HLA-F/HSP90AA1/HSP90AB1/HSPG2/IFNAR1/IFNAR2/IKBKB/IKBKE/IKBKG/IL17…	243
R-HSA-5693532	DNA Double-Strand Break Repair	146/7391	170/11146	0.9	1.3	5.4	4.7e-09	5.5e-08	2.9e-08	ABL1/ABRAXAS1/APBB1/ATM/ATR/ATRIP/BABAM1/BABAM2/BAP1/BARD1/BAZ1B/BLM/BRCA1/BRCA2/BRCC3/BRIP1/CCNA2/CDK2/CHEK1/CHEK2/CLSPN/DCLRE1C/DNA2/EME1/EME2/ERCC1/ERCC4/EXO1/EYA2/EYA3/EYA4/FEN1/FIGNL1/FIRRM/GEN1/H2AX/H2BC11/H2BC14/H2BC15/H2BC21/H2BC26/H2BC5/H2BC6/H4C11/H4C12/H4C14/H4C15/H4C3/H4C5/H4C8/H4C9/HERC2/HUS1/KAT5/KDM4A/KDM4B/KPNA2/LIG3/MAPK8/MDC1/MRE11/MUS81/NBN/NHEJ1/NSD2/PALB2/PARP1/PARP2/PAXIP1/P…	146
R-HSA-5607764	CLEC7A (Dectin-1) signaling	92/7391	101/11146	0.9	1.4	5.3	4.9e-09	5.5e-08	2.9e-08	AHCYL1/BCL10/BTRC/CALM1/CALM2/CALM3/CASP8/CDC34/CHUK/CUL1/FBXW11/IKBKB/IKBKG/ITPR1/ITPR2/ITPR3/MALT1/MAP3K14/MAP3K7/NFATC2/NFATC3/NFKB1/NFKB2/NFKBIA/PDPK1/PLCG2/PPP3CA/PPP3CB/PPP3R1/PRKCD/PSMA1/PSMA2/PSMA3/PSMA4/PSMA5/PSMA6/PSMA7/PSMB1/PSMB10/PSMB2/PSMB3/PSMB4/PSMB5/PSMB6/PSMB7/PSMB8/PSMB9/PSMC1/PSMC2/PSMC3/PSMC4/PSMC5/PSMC6/PSMD1/PSMD10/PSMD11/PSMD12/PSMD13/PSMD14/PSMD2/PSMD3/PSMD4/PSMD5/PSMD6/P…	92
R-HSA-6807878	COPI-mediated anterograde transport	92/7391	101/11146	0.9	1.4	5.3	4.9e-09	5.5e-08	2.9e-08	ACTR10/ACTR1A/ANK1/ANK2/ANK3/ARCN1/ARF1/ARF3/ARF4/ARF5/ARFGAP1/ARFGAP2/ARFGAP3/BET1/BET1L/CAPZA1/CAPZA2/CAPZB/CD55/CD59/COG1/COG2/COG3/COG4/COG5/COG6/COG7/COG8/COPA/COPB1/COPB2/COPE/COPG1/COPG2/COPZ1/COPZ2/DCTN1/DCTN2/DCTN3/DCTN4/DCTN5/DCTN6/DYNC1H1/DYNC1I2/DYNC1LI1/DYNC1LI2/DYNLL1/DYNLL2/GBF1/GOLGA2/GOLGB1/GORASP1/GOSR1/GOSR2/KDELR1/KDELR2/KDELR3/NAPA/NAPB/NAPG/NSF/RAB1A/RAB1B/SPTAN1/SPTB/SPTBN1…	92
R-HSA-6799198	Complex I biogenesis	65/7391	68/11146	1	1.4	5.1	4.9e-09	5.5e-08	2.9e-08	ACAD9/COA1/DMAC1/DMAC2/ECSIT/FOXRED1/HSCB/HSPA9/LYRM2/ND1/ND2/ND3/ND4/ND5/ND6/NDUFA1/NDUFA10/NDUFA11/NDUFA12/NDUFA2/NDUFA3/NDUFA5/NDUFA6/NDUFA7/NDUFA8/NDUFA9/NDUFAB1/NDUFAF1/NDUFAF2/NDUFAF3/NDUFAF4/NDUFAF5/NDUFAF6/NDUFAF7/NDUFAF8/NDUFB1/NDUFB10/NDUFB11/NDUFB2/NDUFB3/NDUFB4/NDUFB5/NDUFB6/NDUFB7/NDUFB8/NDUFB9/NDUFC1/NDUFC2/NDUFS1/NDUFS2/NDUFS3/NDUFS4/NDUFS5/NDUFS6/NDUFS7/NDUFS8/NDUFV1/NDUFV3/NUBPL/…	65
R-HSA-9013408	RHOG GTPase cycle	70/7391	74/11146	0.9	1.4	5.2	4.9e-09	5.5e-08	2.9e-08	ANKLE2/ARFGAP3/ARHGAP1/ARHGAP21/ARHGAP32/ARHGAP35/ARHGAP39/ARHGAP5/ARHGDIA/ARHGDIB/ARHGEF16/ARHGEF26/ARHGEF5/CAV1/CDC42EP1/CYFIP1/DEPDC1B/DIAPH3/DOCK1/DOCK2/DOCK3/DOCK4/DOCK5/DSG2/ELMO2/EMD/EPHA2/ERBIN/ESYT1/GARRE1/HSPE1/IQGAP2/ITGB1/ITSN1/KALRN/KTN1/LAMTOR1/LBR/LEMD3/LETM1/LMAN1/MAP3K11/MCAM/MCF2L/NDUFA5/NDUFS3/OPHN1/PAK2/PAK4/PGRMC2/PIK3R1/PLD1/PLEKHG3/PREX1/RAB7A/RHOG/SHMT2/STBD1/STX5/TFRC/TMP…	70
R-HSA-5632684	Hedgehog 'on' state	79/7391	85/11146	0.9	1.4	5.2	5.4e-09	6e-08	3.2e-08	ARRB1/ARRB2/BOC/CDC73/CSNK1A1/CUL3/DHH/DZIP1/EFCAB7/EVC/EVC2/GAS8/GLI1/GLI2/GPR161/GRK2/IHH/IQCE/ITCH/KIF3A/KIF7/NUMB/PSMA1/PSMA2/PSMA3/PSMA4/PSMA5/PSMA6/PSMA7/PSMB1/PSMB10/PSMB2/PSMB3/PSMB4/PSMB5/PSMB6/PSMB7/PSMB8/PSMB9/PSMC1/PSMC2/PSMC3/PSMC4/PSMC5/PSMC6/PSMD1/PSMD10/PSMD11/PSMD12/PSMD13/PSMD14/PSMD2/PSMD3/PSMD4/PSMD5/PSMD6/PSMD7/PSMD8/PSMD9/PSME1/PSME2/PSME3/PSME4/PSMF1/PTCH1/RBX1/RPS27A/SEM1/…	79
R-HSA-9711123	Cellular response to chemical stress	177/7391	211/11146	0.8	1.3	5.5	5.8e-09	6.5e-08	3.4e-08	ABCC1/ABCC3/ABCF2/ABCG2/AKT1/AKT2/AKT3/AREG/ATF4/ATOX1/ATP7A/BACH1/BCL2/BCL2L1/BLVRA/BLVRB/BRCA1/BTRC/CARM1/CAT/CCL2/CCS/CDKN1A/CHD9/COX4I1/COX5A/COX5B/COX6A1/COX6B1/COX6C/COX7A2/COX7A2L/COX7B/COX7C/COX8A/CREBBP/CSNK2A1/CSNK2A2/CUL1/CUL3/CYBA/CYCS/DPP3/EGF/EIF2AK3/EP300/ERO1A/FBXL17/G6PD/GCLC/GCLM/GPX2/GPX3/GPX8/GSK3B/GSR/GSTP1/HDAC3/HELZ2/HM13/HMOX1/HMOX2/IDH1/KEAP1/MAFG/MAFK/MAP1LC3B/ME1/MED1/C…	177
R-HSA-9007101	Rab regulation of trafficking	110/7391	124/11146	0.9	1.3	5.3	7.1e-09	7.7e-08	4.1e-08	AKT1/AKT2/AKT3/ALS2/ALS2CL/ANKRD27/ARF6/CCZ1/CCZ1B/CHM/CHML/DENND1A/DENND1B/DENND2B/DENND2C/DENND3/DENND4A/DENND4B/DENND4C/DENND5A/DENND5B/DENND6A/DENND6B/GABARAP/GABARAPL2/GAPVD1/GDI1/GDI2/GGA1/GGA2/GGA3/HPS1/HPS4/MADD/MAP1LC3B/MON1A/MON1B/OPTN/RAB10/RAB11A/RAB11B/RAB12/RAB13/RAB14/RAB18/RAB1A/RAB1B/RAB21/RAB27A/RAB27B/RAB31/RAB32/RAB33B/RAB35/RAB38/RAB39B/RAB3GAP1/RAB3GAP2/RAB3IL1/RAB3IP/RAB4A/…	110
R-HSA-179419	APC:Cdc20 mediated degradation of cell cycle proteins prior to satisfation of the cell cycle checkpoint	69/7391	73/11146	0.9	1.4	5.1	7.1e-09	7.7e-08	4.1e-08	ANAPC1/ANAPC10/ANAPC11/ANAPC16/ANAPC2/ANAPC4/ANAPC5/BUB1B/BUB3/CCNA2/CDC16/CDC20/CDC23/CDC26/CDC27/CDK1/MAD2L1/NEK2/PSMA1/PSMA2/PSMA3/PSMA4/PSMA5/PSMA6/PSMA7/PSMB1/PSMB10/PSMB2/PSMB3/PSMB4/PSMB5/PSMB6/PSMB7/PSMB8/PSMB9/PSMC1/PSMC2/PSMC3/PSMC4/PSMC5/PSMC6/PSMD1/PSMD10/PSMD11/PSMD12/PSMD13/PSMD14/PSMD2/PSMD3/PSMD4/PSMD5/PSMD6/PSMD7/PSMD8/PSMD9/PSME1/PSME2/PSME3/PSME4/PSMF1/RPS27A/SEM1/UBA52/UBB/UBC…	69
R-HSA-174154	APC/C:Cdc20 mediated degradation of Securin	64/7391	67/11146	1	1.4	5.1	7.1e-09	7.7e-08	4.1e-08	ANAPC1/ANAPC10/ANAPC11/ANAPC16/ANAPC2/ANAPC4/ANAPC5/CDC16/CDC20/CDC23/CDC26/CDC27/PSMA1/PSMA2/PSMA3/PSMA4/PSMA5/PSMA6/PSMA7/PSMB1/PSMB10/PSMB2/PSMB3/PSMB4/PSMB5/PSMB6/PSMB7/PSMB8/PSMB9/PSMC1/PSMC2/PSMC3/PSMC4/PSMC5/PSMC6/PSMD1/PSMD10/PSMD11/PSMD12/PSMD13/PSMD14/PSMD2/PSMD3/PSMD4/PSMD5/PSMD6/PSMD7/PSMD8/PSMD9/PSME1/PSME2/PSME3/PSME4/PSMF1/PTTG1/RPS27A/SEM1/UBA52/UBB/UBC/UBE2C/UBE2D1/UBE2E1/UBE2S	64
R-HSA-4615885	SUMOylation of DNA replication proteins	45/7391	45/11146	1	1.5	4.8	8.9e-09	9.6e-08	5.1e-08	AAAS/AURKA/AURKB/BIRC5/CDCA8/INCENP/NDC1/NUP107/NUP133/NUP153/NUP155/NUP160/NUP188/NUP205/NUP210/NUP214/NUP35/NUP37/NUP42/NUP43/NUP50/NUP54/NUP58/NUP62/NUP85/NUP88/NUP93/NUP98/PCNA/PIAS3/PIAS4/POM121/RAE1/RANBP2/RANGAP1/SEC13/SEH1L/SUMO1/SUMO2/SUMO3/TOP1/TOP2A/TOP2B/TPR/UBE2I	45
R-HSA-187577	SCF(Skp2)-mediated degradation of p27/p21	58/7391	60/11146	1	1.5	5	9e-09	9.6e-08	5.1e-08	CCNA2/CCND1/CCNE1/CCNE2/CDK2/CDKN1A/CDKN1B/CKS1B/CUL1/PSMA1/PSMA2/PSMA3/PSMA4/PSMA5/PSMA6/PSMA7/PSMB1/PSMB10/PSMB2/PSMB3/PSMB4/PSMB5/PSMB6/PSMB7/PSMB8/PSMB9/PSMC1/PSMC2/PSMC3/PSMC4/PSMC5/PSMC6/PSMD1/PSMD10/PSMD11/PSMD12/PSMD13/PSMD14/PSMD2/PSMD3/PSMD4/PSMD5/PSMD6/PSMD7/PSMD8/PSMD9/PSME1/PSME2/PSME3/PSMF1/PTK6/RPS27A/SEM1/SKP1/SKP2/UBA52/UBB/UBC	58
R-HSA-5607761	Dectin-1 mediated noncanonical NF-kB signaling	58/7391	60/11146	1	1.5	5	9e-09	9.6e-08	5.1e-08	BTRC/CHUK/CUL1/FBXW11/MAP3K14/NFKB2/PSMA1/PSMA2/PSMA3/PSMA4/PSMA5/PSMA6/PSMA7/PSMB1/PSMB10/PSMB2/PSMB3/PSMB4/PSMB5/PSMB6/PSMB7/PSMB8/PSMB9/PSMC1/PSMC2/PSMC3/PSMC4/PSMC5/PSMC6/PSMD1/PSMD10/PSMD11/PSMD12/PSMD13/PSMD14/PSMD2/PSMD3/PSMD4/PSMD5/PSMD6/PSMD7/PSMD8/PSMD9/PSME1/PSME2/PSME3/PSME4/PSMF1/RELA/RELB/RPS27A/SEM1/SKP1/UBA3/UBA52/UBB/UBC/UBE2M	58
R-HSA-1445148	Translocation of SLC2A4 (GLUT4) to the plasma membrane	68/7391	72/11146	0.9	1.4	5.1	1e-08	1.1e-07	5.6e-08	ACTB/ACTG1/AKT1/AKT2/ASPSCR1/C2CD5/CALM1/CALM2/CALM3/EXOC1/EXOC2/EXOC3/EXOC4/EXOC5/EXOC6/EXOC7/EXOC8/KIF3A/KIF3B/KIFAP3/LNPEP/MYH9/MYO1C/MYO5A/PRKAA2/PRKAB1/PRKAB2/PRKAG1/PRKAG2/RAB10/RAB11A/RAB13/RAB14/RAB4A/RAB8A/RAC1/RALA/RALGAPA2/RALGAPB/RHOQ/SFN/SNAP23/STX4/STXBP3/TBC1D1/TBC1D4/TUBA1A/TUBA1B/TUBA1C/TUBA3C/TUBA3D/TUBA3E/TUBA4A/TUBA8/TUBAL3/TUBB2A/TUBB2B/TUBB4A/TUBB4B/TUBB6/TUBB8/VAMP2/YWHAB/Y…	68
R-HSA-174184	Cdc20:Phospho-APC/C mediated degradation of Cyclin A	68/7391	72/11146	0.9	1.4	5.1	1e-08	1.1e-07	5.6e-08	ANAPC1/ANAPC10/ANAPC11/ANAPC16/ANAPC2/ANAPC4/ANAPC5/BUB1B/BUB3/CCNA2/CDC16/CDC20/CDC23/CDC26/CDC27/CDK1/MAD2L1/PSMA1/PSMA2/PSMA3/PSMA4/PSMA5/PSMA6/PSMA7/PSMB1/PSMB10/PSMB2/PSMB3/PSMB4/PSMB5/PSMB6/PSMB7/PSMB8/PSMB9/PSMC1/PSMC2/PSMC3/PSMC4/PSMC5/PSMC6/PSMD1/PSMD10/PSMD11/PSMD12/PSMD13/PSMD14/PSMD2/PSMD3/PSMD4/PSMD5/PSMD6/PSMD7/PSMD8/PSMD9/PSME1/PSME2/PSME3/PSME4/PSMF1/RPS27A/SEM1/UBA52/UBB/UBC/UBE2…	68
R-HSA-69017	CDK-mediated phosphorylation and removal of Cdc6	68/7391	72/11146	0.9	1.4	5.1	1e-08	1.1e-07	5.6e-08	ANAPC1/ANAPC10/ANAPC11/ANAPC16/ANAPC2/ANAPC4/ANAPC5/CCNA2/CCNE1/CCNE2/CDC16/CDC23/CDC26/CDC27/CDC6/CDK2/FZR1/PSMA1/PSMA2/PSMA3/PSMA4/PSMA5/PSMA6/PSMA7/PSMB1/PSMB10/PSMB2/PSMB3/PSMB4/PSMB5/PSMB6/PSMB7/PSMB8/PSMB9/PSMC1/PSMC2/PSMC3/PSMC4/PSMC5/PSMC6/PSMD1/PSMD10/PSMD11/PSMD12/PSMD13/PSMD14/PSMD2/PSMD3/PSMD4/PSMD5/PSMD6/PSMD7/PSMD8/PSMD9/PSME1/PSME2/PSME3/PSME4/PSMF1/RPS27A/SEM1/UBA52/UBB/UBC/UBE2C/…	68
R-HSA-1168372	Downstream signaling events of B Cell Receptor (BCR)	77/7391	83/11146	0.9	1.4	5.1	1.1e-08	1.1e-07	5.9e-08	BCL10/BTRC/CALM1/CALM2/CALM3/CHUK/CUL1/FBXW11/FKBP1A/HRAS/IKBKB/IKBKG/KRAS/MALT1/MAP3K7/NFATC2/NFATC3/NFKB1/NFKBIA/NFKBIB/NFKBIE/NRAS/PPIA/PPP3CA/PPP3CB/PPP3R1/PSMA1/PSMA2/PSMA3/PSMA4/PSMA5/PSMA6/PSMA7/PSMB1/PSMB10/PSMB2/PSMB3/PSMB4/PSMB5/PSMB6/PSMB7/PSMB8/PSMB9/PSMC1/PSMC2/PSMC3/PSMC4/PSMC5/PSMC6/PSMD1/PSMD10/PSMD11/PSMD12/PSMD13/PSMD14/PSMD2/PSMD3/PSMD4/PSMD5/PSMD6/PSMD7/PSMD8/PSMD9/PSME1/PSME2…	77
R-HSA-5610787	Hedgehog 'off' state	101/7391	113/11146	0.9	1.3	5.2	1.1e-08	1.2e-07	6.2e-08	ADCY1/ADCY3/ADCY6/ADCY7/ADCY8/ADCY9/BTRC/CSNK1A1/CUL1/DYNC2H1/GLI1/GLI2/GNAS/GPR161/GSK3B/IFT122/IFT140/IFT172/IFT52/IFT57/IFT88/ITCH/KIF3A/KIF7/MKS1/NUMB/OFD1/PRKACA/PRKACB/PRKAR1A/PRKAR1B/PRKAR2A/PRKAR2B/PSMA1/PSMA2/PSMA3/PSMA4/PSMA5/PSMA6/PSMA7/PSMB1/PSMB10/PSMB2/PSMB3/PSMB4/PSMB5/PSMB6/PSMB7/PSMB8/PSMB9/PSMC1/PSMC2/PSMC3/PSMC4/PSMC5/PSMC6/PSMD1/PSMD10/PSMD11/PSMD12/PSMD13/PSMD14/PSMD2/PSMD3/P…	101
R-HSA-5676590	NIK-->noncanonical NF-kB signaling	57/7391	59/11146	1	1.5	4.9	1.3e-08	1.3e-07	7.2e-08	BTRC/CHUK/CUL1/FBXW11/MAP3K14/NFKB2/PSMA1/PSMA2/PSMA3/PSMA4/PSMA5/PSMA6/PSMA7/PSMB1/PSMB10/PSMB2/PSMB3/PSMB4/PSMB5/PSMB6/PSMB7/PSMB8/PSMB9/PSMC1/PSMC2/PSMC3/PSMC4/PSMC5/PSMC6/PSMD1/PSMD10/PSMD11/PSMD12/PSMD13/PSMD14/PSMD2/PSMD3/PSMD4/PSMD5/PSMD6/PSMD7/PSMD8/PSMD9/PSME1/PSME2/PSME3/PSME4/PSMF1/RELB/RPS27A/SEM1/SKP1/UBA3/UBA52/UBB/UBC/UBE2M	57
R-HSA-2980766	Nuclear Envelope Breakdown	51/7391	52/11146	1	1.5	4.9	1.4e-08	1.4e-07	7.3e-08	AAAS/BANF1/CCNB1/CCNB2/CDK1/CNEP1R1/CTDNEP1/EMD/LEMD2/LEMD3/LMNA/LMNB1/LPIN1/LPIN2/LPIN3/NDC1/NEK6/NEK7/NEK9/NUP107/NUP133/NUP153/NUP155/NUP160/NUP188/NUP205/NUP210/NUP214/NUP35/NUP37/NUP42/NUP43/NUP50/NUP54/NUP58/NUP62/NUP85/NUP88/NUP93/NUP98/PLK1/POM121/PRKCA/RAE1/RANBP2/SEC13/SEH1L/TMPO/TPR/VRK1/VRK2	51
R-HSA-72695	Formation of the ternary complex, and subsequently, the 43S complex	51/7391	52/11146	1	1.5	4.9	1.4e-08	1.4e-07	7.3e-08	EIF1AX/EIF2S1/EIF2S2/EIF2S3/EIF3A/EIF3B/EIF3C/EIF3D/EIF3E/EIF3F/EIF3G/EIF3H/EIF3I/EIF3J/EIF3K/EIF3L/EIF3M/FAU/RPS10/RPS11/RPS12/RPS13/RPS14/RPS15/RPS15A/RPS16/RPS17/RPS18/RPS19/RPS2/RPS20/RPS21/RPS23/RPS24/RPS25/RPS26/RPS27/RPS27A/RPS27L/RPS28/RPS29/RPS3/RPS3A/RPS4X/RPS4Y1/RPS5/RPS6/RPS7/RPS8/RPS9/RPSA	51
R-HSA-948021	Transport to the Golgi and subsequent modification	157/7391	186/11146	0.8	1.3	5.3	1.8e-08	1.8e-07	9.3e-08	ACTR10/ACTR1A/ANK1/ANK2/ANK3/ANKRD28/ARCN1/AREG/ARF1/ARF3/ARF4/ARF5/ARFGAP1/ARFGAP2/ARFGAP3/B4GALT1/B4GALT2/B4GALT3/B4GALT4/B4GALT5/B4GALT6/BET1/BET1L/CAPZA1/CAPZA2/CAPZB/CD55/CD59/CHST10/CNIH1/COG1/COG2/COG3/COG4/COG5/COG6/COG7/COG8/COL7A1/COPA/COPB1/COPB2/COPE/COPG1/COPG2/COPZ1/COPZ2/CSNK1D/CTSC/CTSZ/DCTN1/DCTN2/DCTN3/DCTN4/DCTN5/DCTN6/DYNC1H1/DYNC1I2/DYNC1LI1/DYNC1LI2/DYNLL1/DYNLL2/F5/F8/FUCA1…	157
R-HSA-71291	Metabolism of amino acids and derivatives	291/7391	367/11146	0.8	1.2	5.3	1.9e-08	1.9e-07	1e-07	AADAT/ACAD8/ACADSB/ACAT1/ADI1/ADO/AFMID/AGMAT/AHCY/AIMP1/AIMP2/ALDH18A1/ALDH4A1/ALDH6A1/ALDH7A1/ALDH9A1/AMD1/APIP/ARG2/ASL/ASRGL1/ASS1/AUH/AZIN1/AZIN2/BCAT1/BCAT2/BCKDHA/BCKDHB/BCKDK/CARNMT1/CARNS1/CBS/CHDH/CKB/CKMT1B/CPS1/CRYM/CSAD/CTH/DARS1/DBT/DCT/DDC/DHTKD1/DIO1/DIO2/DLD/DLST/ECHS1/EEF1E1/EEFSEC/ENOPH1/EPRS1/ETHE1/FAH/FAU/FMO1/GAMT/GATM/GCAT/GCDH/GCSH/GLDC/GLS/GLUD1/GLUD2/GLUL/GNMT/GOT1/GOT2/…	291
R-HSA-168325	Viral Messenger RNA Synthesis	43/7391	43/11146	1	1.5	4.7	2e-08	2e-07	1.1e-07	AAAS/GTF2F1/GTF2F2/NDC1/NUP107/NUP133/NUP153/NUP155/NUP160/NUP188/NUP205/NUP210/NUP214/NUP35/NUP37/NUP42/NUP43/NUP50/NUP54/NUP58/NUP62/NUP85/NUP88/NUP93/NUP98/POLR2A/POLR2B/POLR2C/POLR2D/POLR2E/POLR2F/POLR2G/POLR2H/POLR2I/POLR2J/POLR2K/POLR2L/POM121/RAE1/RANBP2/SEC13/SEH1L/TPR	43
R-HSA-674695	RNA Polymerase II Pre-transcription Events	75/7391	81/11146	0.9	1.4	5	2.1e-08	2.1e-07	1.1e-07	AFF4/CCNH/CCNK/CCNT1/CCNT2/CDC73/CDK7/CDK9/CTDP1/CTR9/EAF1/EAF2/ELL/ELOA/ELOB/ELOC/ERCC2/ERCC3/GTF2A1/GTF2A2/GTF2B/GTF2E1/GTF2E2/GTF2F1/GTF2F2/GTF2H1/GTF2H2/GTF2H3/GTF2H5/IWS1/LEO1/MLLT1/MLLT3/MNAT1/NCBP1/NCBP2/NELFA/NELFB/NELFE/PAF1/POLR2A/POLR2B/POLR2C/POLR2D/POLR2E/POLR2F/POLR2G/POLR2H/POLR2I/POLR2J/POLR2K/POLR2L/RTF1/SKIC8/SSRP1/SUPT16H/SUPT5H/SUPT6H/TAF1/TAF10/TAF11/TAF12/TAF13/TAF15/TAF2/TA…	75
R-HSA-4608870	Asymmetric localization of PCP proteins	61/7391	64/11146	1	1.4	4.9	2.1e-08	2.1e-07	1.1e-07	DVL2/FZD1/FZD2/FZD3/FZD4/FZD5/FZD7/FZD8/PARD6A/PRICKLE1/PSMA1/PSMA2/PSMA3/PSMA4/PSMA5/PSMA6/PSMA7/PSMB1/PSMB10/PSMB2/PSMB3/PSMB4/PSMB5/PSMB6/PSMB7/PSMB8/PSMB9/PSMC1/PSMC2/PSMC3/PSMC4/PSMC5/PSMC6/PSMD1/PSMD10/PSMD11/PSMD12/PSMD13/PSMD14/PSMD2/PSMD3/PSMD4/PSMD5/PSMD6/PSMD7/PSMD8/PSMD9/PSME1/PSME2/PSME3/PSME4/PSMF1/RPS27A/SCRIB/SEM1/SMURF1/SMURF2/UBA52/UBB/UBC/VANGL2	61
R-HSA-168164	Toll Like Receptor 3 (TLR3) Cascade	95/7391	106/11146	0.9	1.4	5.1	2.2e-08	2.2e-07	1.2e-07	ALPK1/APP/ATF1/ATF2/BIRC2/BIRC3/BTRC/CASP8/CHUK/CREB1/CUL1/DUSP3/DUSP4/DUSP6/DUSP7/ELK1/FADD/FBXW11/FOS/HMGB1/IKBIP/IKBKB/IKBKE/IKBKG/IRAK1/IRAK2/IRF3/JUN/LRRC14/MAP2K1/MAP2K3/MAP2K4/MAP2K6/MAP2K7/MAP3K7/MAP3K8/MAPK1/MAPK10/MAPK11/MAPK14/MAPK3/MAPK7/MAPK8/MAPK9/MAPKAPK2/MAPKAPK3/MEF2A/N4BP1/NFKB1/NFKB2/NFKBIA/NFKBIB/NKIRAS1/NKIRAS2/NLRC5/NLRX1/NOD1/OPTN/PPP2CA/PPP2CB/PPP2R1A/PPP2R1B/PPP2R5D/RELA/…	95
R-HSA-9692914	SARS-CoV-1-host interactions	87/7391	96/11146	0.9	1.4	5.1	2.4e-08	2.3e-07	1.2e-07	BCL2L1/BST2/CASP1/CAV1/EEF1A1/EP300/FAU/FKBP1A/HNRNPA1/IKBKE/IRAK2/IRF3/ITCH/KPNA2/KPNB1/MAVS/NFKB1/NFKBIA/NMI/NPM1/PALS1/PCBP2/PDPK1/PPIA/PPIB/PPIG/PPIH/PSMC6/PYCARD/RCAN3/RELA/RIPK1/RPS10/RPS11/RPS12/RPS13/RPS14/RPS15/RPS15A/RPS16/RPS17/RPS18/RPS19/RPS2/RPS20/RPS21/RPS23/RPS24/RPS25/RPS26/RPS27/RPS27A/RPS27L/RPS28/RPS29/RPS3/RPS3A/RPS4X/RPS4Y1/RPS5/RPS6/RPS7/RPS8/RPS9/RPSA/RUNX1/SFN/SIKE1/SMAD3…	87
R-HSA-1234174	Cellular response to hypoxia	70/7391	75/11146	0.9	1.4	5	2.6e-08	2.5e-07	1.3e-07	AJUBA/ARNT/CA9/CITED2/CREBBP/CUL2/EGLN2/EGLN3/ELOB/ELOC/EP300/EPAS1/HIF1A/HIF1AN/HIGD1A/LIMD1/PSMA1/PSMA2/PSMA3/PSMA4/PSMA5/PSMA6/PSMA7/PSMB1/PSMB10/PSMB2/PSMB3/PSMB4/PSMB5/PSMB6/PSMB7/PSMB8/PSMB9/PSMC1/PSMC2/PSMC3/PSMC4/PSMC5/PSMC6/PSMD1/PSMD10/PSMD11/PSMD12/PSMD13/PSMD14/PSMD2/PSMD3/PSMD4/PSMD5/PSMD6/PSMD7/PSMD8/PSMD9/PSME1/PSME2/PSME3/PSME4/PSMF1/RBX1/RPS27A/SEM1/UBA52/UBB/UBC/UBE2D1/UBE2D2/UB…	70
R-HSA-6784531	tRNA processing in the nucleus	55/7391	57/11146	1	1.5	4.8	2.8e-08	2.7e-07	1.4e-07	AAAS/C2orf49/CLP1/CPSF1/CPSF4/CSTF2/DDX1/ELAC2/FAM98B/NDC1/NUP107/NUP133/NUP153/NUP155/NUP160/NUP188/NUP205/NUP210/NUP214/NUP35/NUP37/NUP42/NUP43/NUP50/NUP54/NUP58/NUP62/NUP85/NUP88/NUP93/NUP98/POM121/POP1/POP4/POP5/POP7/RAE1/RAN/RANBP2/RPP14/RPP25/RPP30/RPP40/RTCB/RTRAF/SEC13/SEH1L/TPR/TRNT1/TSEN15/TSEN2/TSEN34/TSEN54/XPOT/ZBTB8OS	55
R-HSA-8948751	Regulation of PTEN stability and activity	65/7391	69/11146	0.9	1.4	4.9	3e-08	2.8e-07	1.5e-07	AKT1/AKT2/AKT3/CSNK2A1/CSNK2A2/FRK/MKRN1/NEDD4/OTUD3/PSMA1/PSMA2/PSMA3/PSMA4/PSMA5/PSMA6/PSMA7/PSMB1/PSMB10/PSMB2/PSMB3/PSMB4/PSMB5/PSMB6/PSMB7/PSMB8/PSMB9/PSMC1/PSMC2/PSMC3/PSMC4/PSMC5/PSMC6/PSMD1/PSMD10/PSMD11/PSMD12/PSMD13/PSMD14/PSMD2/PSMD3/PSMD4/PSMD5/PSMD6/PSMD7/PSMD8/PSMD9/PSME1/PSME2/PSME3/PSME4/PSMF1/PTEN/RNF146/RPS27A/SEM1/STUB1/TNKS/TNKS2/TRIM27/UBA52/UBB/UBC/USP13/WWP2/XIAP	65
R-HSA-72165	mRNA Splicing - Minor Pathway	49/7391	50/11146	1	1.5	4.8	3e-08	2.9e-07	1.5e-07	DDX23/DDX42/EFTUD2/GTF2F1/GTF2F2/NCBP1/NCBP2/PDCD7/POLR2A/POLR2B/POLR2C/POLR2D/POLR2E/POLR2F/POLR2G/POLR2H/POLR2I/POLR2J/POLR2K/POLR2L/PRPF6/PRPF8/RNPC3/SF3B1/SF3B2/SF3B3/SF3B4/SF3B5/SF3B6/SNRNP200/SNRNP25/SNRNP35/SNRNP40/SNRNP48/SNRPB/SNRPD1/SNRPD2/SNRPD3/SNRPE/SNRPF/SNRPG/SRSF1/SRSF2/SRSF6/SRSF7/TXNL4A/YBX1/ZCRB1/ZRSR2	49
R-HSA-159234	Transport of Mature mRNAs Derived from Intronless Transcripts	42/7391	42/11146	1	1.5	4.6	3.1e-08	2.9e-07	1.5e-07	AAAS/ALYREF/CPSF1/CPSF2/CPSF3/CPSF4/EIF4E/FIP1L1/NCBP1/NCBP2/NDC1/NUP107/NUP133/NUP153/NUP155/NUP160/NUP188/NUP205/NUP210/NUP214/NUP35/NUP37/NUP42/NUP43/NUP50/NUP54/NUP58/NUP62/NUP85/NUP88/NUP93/NUP98/NXF1/POM121/RAE1/RANBP2/SEC13/SEH1L/SLBP/SYMPK/TPR/WDR33	42
R-HSA-450408	AUF1 (hnRNP D0) binds and destabilizes mRNA	54/7391	56/11146	1	1.5	4.8	4.1e-08	3.8e-07	2e-07	EIF4G1/HNRNPD/HSPA1A/HSPA1B/HSPA8/HSPB1/PABPC1/PSMA1/PSMA2/PSMA3/PSMA4/PSMA5/PSMA6/PSMA7/PSMB1/PSMB10/PSMB2/PSMB3/PSMB4/PSMB5/PSMB6/PSMB7/PSMB8/PSMB9/PSMC1/PSMC2/PSMC3/PSMC4/PSMC5/PSMC6/PSMD1/PSMD10/PSMD11/PSMD12/PSMD13/PSMD14/PSMD2/PSMD3/PSMD4/PSMD5/PSMD6/PSMD7/PSMD8/PSMD9/PSME1/PSME2/PSME3/PSME4/PSMF1/RPS27A/SEM1/UBA52/UBB/UBC	54
R-HSA-5658442	Regulation of RAS by GAPs	64/7391	68/11146	0.9	1.4	4.9	4.2e-08	3.9e-07	2.1e-07	CUL3/DAB2IP/HRAS/KBTBD7/KRAS/NF1/NRAS/PSMA1/PSMA2/PSMA3/PSMA4/PSMA5/PSMA6/PSMA7/PSMB1/PSMB10/PSMB2/PSMB3/PSMB4/PSMB5/PSMB6/PSMB7/PSMB8/PSMB9/PSMC1/PSMC2/PSMC3/PSMC4/PSMC5/PSMC6/PSMD1/PSMD10/PSMD11/PSMD12/PSMD13/PSMD14/PSMD2/PSMD3/PSMD4/PSMD5/PSMD6/PSMD7/PSMD8/PSMD9/PSME1/PSME2/PSME3/PSME4/PSMF1/RASA1/RASA2/RASA3/RASA4/RASAL2/RBX1/RPS27A/SEM1/SPRED1/SPRED2/SPRED3/SYNGAP1/UBA52/UBB/UBC	64
R-HSA-6811434	COPI-dependent Golgi-to-ER retrograde traffic	89/7391	99/11146	0.9	1.4	5	4.4e-08	4.1e-07	2.2e-07	ARCN1/ARF1/ARF3/ARF4/ARF5/ARFGAP1/ARFGAP2/ARFGAP3/BNIP1/CENPE/COPA/COPB1/COPB2/COPE/COPG1/COPG2/COPZ1/COPZ2/GBF1/KDELR1/KDELR2/KDELR3/KIF11/KIF12/KIF13B/KIF15/KIF16B/KIF18A/KIF18B/KIF1B/KIF1C/KIF20A/KIF20B/KIF21A/KIF22/KIF23/KIF26A/KIF27/KIF2A/KIF2C/KIF3A/KIF3B/KIF3C/KIF4A/KIF4B/KIF5A/KIF5B/KIF6/KIF9/KIFAP3/KIFC1/KIFC2/KLC1/KLC2/KLC4/NAPA/NAPB/NAPG/NBAS/NSF/RAB1A/RAB1B/RACGAP1/RINT1/SEC22B/STX18/…	89
R-HSA-72202	Transport of Mature Transcript to Cytoplasm	77/7391	84/11146	0.9	1.4	4.9	4.5e-08	4.1e-07	2.2e-07	AAAS/ALYREF/CASC3/CDC40/CHTOP/CPSF1/CPSF2/CPSF3/CPSF4/DDX39A/DDX39B/DHX38/EIF4A3/EIF4E/FIP1L1/FYTTD1/GLE1/MAGOH/MAGOHB/NCBP1/NCBP2/NDC1/NUP107/NUP133/NUP153/NUP155/NUP160/NUP188/NUP205/NUP210/NUP214/NUP35/NUP37/NUP42/NUP43/NUP50/NUP54/NUP58/NUP62/NUP85/NUP88/NUP93/NUP98/NXF1/NXT1/POM121/RAE1/RANBP2/RBM8A/RNPS1/SARNP/SEC13/SEH1L/SLBP/SLU7/SRRM1/SRSF1/SRSF11/SRSF2/SRSF3/SRSF4/SRSF5/SRSF6/SRSF7/SRSF…	77
R-HSA-159231	Transport of Mature mRNA Derived from an Intronless Transcript	41/7391	41/11146	1	1.5	4.6	4.7e-08	4.2e-07	2.2e-07	AAAS/ALYREF/CPSF1/CPSF2/CPSF3/CPSF4/EIF4E/FIP1L1/NCBP1/NCBP2/NDC1/NUP107/NUP133/NUP153/NUP155/NUP160/NUP188/NUP205/NUP210/NUP214/NUP35/NUP37/NUP42/NUP43/NUP50/NUP54/NUP58/NUP62/NUP85/NUP88/NUP93/NUP98/NXF1/POM121/RAE1/RANBP2/SEC13/SEH1L/SYMPK/TPR/WDR33	41
R-HSA-9772755	Formation of WDR5-containing histone-modifying complexes	41/7391	41/11146	1	1.5	4.6	4.7e-08	4.2e-07	2.2e-07	AKAP8L/ASH2L/BOD1/BOD1L1/CXXC1/DPY30/DR1/HCFC1/HCFC2/KANSL1/KANSL2/KANSL3/KAT14/KAT2A/KAT2B/KAT8/KDM6A/KMT2A/KMT2B/KMT2C/KMT2D/MBIP/MCRS1/MEN1/NCOA6/OGT/PAGR1/PAXIP1/PHF20/PHF20L1/PSIP1/RBBP5/SETD1A/SGF29/TADA2A/TADA3/TASP1/WDR5/WDR82/YEATS2/ZZZ3	41
R-HSA-1169408	ISG15 antiviral mechanism	68/7391	73/11146	0.9	1.4	4.9	5.2e-08	4.7e-07	2.5e-07	AAAS/ARIH1/BECN1/EIF2AK2/EIF4A1/EIF4A2/EIF4A3/EIF4E/EIF4E2/EIF4G1/EIF4G2/EIF4G3/FLNB/HERC5/IFIT1/IRF3/ISG15/JAK1/KPNA1/KPNA2/KPNA3/KPNA4/KPNA5/KPNA7/KPNB1/MAPK3/NDC1/NEDD4/NUP107/NUP133/NUP153/NUP155/NUP160/NUP188/NUP205/NUP210/NUP214/NUP35/NUP37/NUP42/NUP43/NUP50/NUP54/NUP58/NUP62/NUP85/NUP88/NUP93/NUP98/PIN1/PLCG1/POM121/PPM1B/RAE1/RANBP2/RPS27A/SEC13/SEH1L/STAT1/TPR/TRIM25/UBA52/UBB/UBC/UBE2E1…	68
R-HSA-174113	SCF-beta-TrCP mediated degradation of Emi1	53/7391	55/11146	1	1.5	4.7	6e-08	5.3e-07	2.8e-07	BTRC/CDC20/CUL1/FBXO5/FZR1/PSMA1/PSMA2/PSMA3/PSMA4/PSMA5/PSMA6/PSMA7/PSMB1/PSMB10/PSMB2/PSMB3/PSMB4/PSMB5/PSMB6/PSMB7/PSMB8/PSMB9/PSMC1/PSMC2/PSMC3/PSMC4/PSMC5/PSMC6/PSMD1/PSMD10/PSMD11/PSMD12/PSMD13/PSMD14/PSMD2/PSMD3/PSMD4/PSMD5/PSMD6/PSMD7/PSMD8/PSMD9/PSME1/PSME2/PSME3/PSME4/PSMF1/RPS27A/SEM1/SKP1/UBA52/UBB/UBC	53
R-HSA-429914	Deadenylation-dependent mRNA decay	53/7391	55/11146	1	1.5	4.7	6e-08	5.3e-07	2.8e-07	CNOT1/CNOT10/CNOT11/CNOT2/CNOT3/CNOT4/CNOT6L/CNOT7/CNOT8/CNOT9/DCP1A/DCP1B/DCP2/DCPS/DDX6/DIS3/EDC3/EDC4/EIF4A1/EIF4A2/EIF4A3/EIF4B/EIF4E/EIF4G1/EXOSC1/EXOSC2/EXOSC3/EXOSC5/EXOSC6/EXOSC7/EXOSC8/EXOSC9/HBS1L/LSM1/LSM2/LSM3/LSM4/LSM5/LSM6/LSM7/NT5C3B/PABPC1/PAIP1/PAN3/PARN/PATL1/SKIC2/SKIC3/SKIC8/TNKS1BP1/TUT4/TUT7/XRN1	53
R-HSA-4641257	Degradation of AXIN	53/7391	55/11146	1	1.5	4.7	6e-08	5.3e-07	2.8e-07	AXIN1/AXIN2/PSMA1/PSMA2/PSMA3/PSMA4/PSMA5/PSMA6/PSMA7/PSMB1/PSMB10/PSMB2/PSMB3/PSMB4/PSMB5/PSMB6/PSMB7/PSMB8/PSMB9/PSMC1/PSMC2/PSMC3/PSMC4/PSMC5/PSMC6/PSMD1/PSMD10/PSMD11/PSMD12/PSMD13/PSMD14/PSMD2/PSMD3/PSMD4/PSMD5/PSMD6/PSMD7/PSMD8/PSMD9/PSME1/PSME2/PSME3/PSME4/PSMF1/RNF146/RPS27A/SEM1/SMURF2/TNKS/TNKS2/UBA52/UBB/UBC	53
R-HSA-8854050	FBXL7 down-regulates AURKA during mitotic entry and in early mitosis	53/7391	55/11146	1	1.5	4.7	6e-08	5.3e-07	2.8e-07	AURKA/CUL1/FBXL18/FBXL7/PSMA1/PSMA2/PSMA3/PSMA4/PSMA5/PSMA6/PSMA7/PSMB1/PSMB10/PSMB2/PSMB3/PSMB4/PSMB5/PSMB6/PSMB7/PSMB8/PSMB9/PSMC1/PSMC2/PSMC3/PSMC4/PSMC5/PSMC6/PSMD1/PSMD10/PSMD11/PSMD12/PSMD13/PSMD14/PSMD2/PSMD3/PSMD4/PSMD5/PSMD6/PSMD7/PSMD8/PSMD9/PSME1/PSME2/PSME3/PSME4/PSMF1/RBX1/RPS27A/SEM1/SKP1/UBA52/UBB/UBC	53
R-HSA-1169091	Activation of NF-kappaB in B cells	63/7391	67/11146	0.9	1.4	4.8	6e-08	5.3e-07	2.8e-07	BCL10/BTRC/CHUK/CUL1/FBXW11/IKBKB/IKBKG/MALT1/MAP3K7/NFKB1/NFKBIA/NFKBIB/NFKBIE/PSMA1/PSMA2/PSMA3/PSMA4/PSMA5/PSMA6/PSMA7/PSMB1/PSMB10/PSMB2/PSMB3/PSMB4/PSMB5/PSMB6/PSMB7/PSMB8/PSMB9/PSMC1/PSMC2/PSMC3/PSMC4/PSMC5/PSMC6/PSMD1/PSMD10/PSMD11/PSMD12/PSMD13/PSMD14/PSMD2/PSMD3/PSMD4/PSMD5/PSMD6/PSMD7/PSMD8/PSMD9/PSME1/PSME2/PSME3/PSME4/PSMF1/REL/RELA/RPS27A/SEM1/SKP1/UBA52/UBB/UBC	63
R-HSA-983705	Signaling by the B Cell Receptor (BCR)	99/7391	112/11146	0.9	1.3	5	6.3e-08	5.5e-07	2.9e-07	AHCYL1/BCL10/BLNK/BTRC/CALM1/CALM2/CALM3/CD79B/CHUK/CUL1/FBXW11/FKBP1A/FYN/GRB2/HRAS/IKBKB/IKBKG/ITPR1/ITPR2/ITPR3/KRAS/LYN/MALT1/MAP3K7/NCK1/NFATC2/NFATC3/NFKB1/NFKBIA/NFKBIB/NFKBIE/NRAS/ORAI1/ORAI2/PIK3AP1/PIK3CD/PIK3R1/PLCG2/PPIA/PPP3CA/PPP3CB/PPP3R1/PSMA1/PSMA2/PSMA3/PSMA4/PSMA5/PSMA6/PSMA7/PSMB1/PSMB10/PSMB2/PSMB3/PSMB4/PSMB5/PSMB6/PSMB7/PSMB8/PSMB9/PSMC1/PSMC2/PSMC3/PSMC4/PSMC5/PSMC6/PSMD1/…	99
R-HSA-5368287	Mitochondrial translation	84/7391	93/11146	0.9	1.4	4.9	6.3e-08	5.5e-07	2.9e-07	AURKAIP1/CHCHD1/DAP3/ERAL1/GADD45GIP1/GFM1/GFM2/MRPL1/MRPL10/MRPL11/MRPL12/MRPL13/MRPL14/MRPL15/MRPL16/MRPL17/MRPL18/MRPL19/MRPL2/MRPL20/MRPL21/MRPL22/MRPL23/MRPL24/MRPL27/MRPL28/MRPL3/MRPL30/MRPL32/MRPL33/MRPL34/MRPL35/MRPL36/MRPL37/MRPL39/MRPL4/MRPL40/MRPL41/MRPL42/MRPL43/MRPL44/MRPL47/MRPL48/MRPL49/MRPL50/MRPL51/MRPL52/MRPL54/MRPL55/MRPL57/MRPL58/MRPS10/MRPS11/MRPS12/MRPS14/MRPS15/MRPS16/MRPS1…	84
R-HSA-5678895	Defective CFTR causes cystic fibrosis	58/7391	61/11146	1	1.4	4.8	6.4e-08	5.6e-07	3e-07	CFTR/DERL1/DERL2/ERLEC1/ERLIN1/ERLIN2/OS9/PSMA1/PSMA2/PSMA3/PSMA4/PSMA5/PSMA6/PSMA7/PSMB1/PSMB10/PSMB2/PSMB3/PSMB4/PSMB5/PSMB6/PSMB7/PSMB8/PSMB9/PSMC1/PSMC2/PSMC3/PSMC4/PSMC5/PSMC6/PSMD1/PSMD10/PSMD11/PSMD12/PSMD13/PSMD14/PSMD2/PSMD3/PSMD4/PSMD5/PSMD6/PSMD7/PSMD8/PSMD9/PSME1/PSME2/PSME3/PSME4/PSMF1/RNF185/RNF5/RPS27A/SEL1L/SEM1/UBA52/UBB/UBC/VCP	58
R-HSA-168276	NS1 Mediated Effects on Host Pathways	40/7391	40/11146	1	1.5	4.5	7e-08	6.1e-07	3.2e-07	AAAS/CPSF4/EIF2AK2/ISG15/KPNA1/KPNA2/KPNA3/KPNA4/KPNA5/KPNA7/KPNB1/NDC1/NUP107/NUP133/NUP153/NUP155/NUP160/NUP188/NUP205/NUP210/NUP214/NUP35/NUP37/NUP42/NUP43/NUP50/NUP54/NUP58/NUP62/NUP85/NUP88/NUP93/NUP98/PABPN1/POM121/RAE1/RANBP2/SEC13/SEH1L/TPR	40
R-HSA-199992	trans-Golgi Network Vesicle Budding	67/7391	72/11146	0.9	1.4	4.8	7.3e-08	6.2e-07	3.3e-07	ACBD3/AP1B1/AP1G1/AP1M1/AP1M2/AP1S1/AP1S2/AP1S3/AP3B1/AP3S1/AP4B1/AP4E1/AP4M1/AP4S1/APP/ARF1/ARRB1/BLOC1S3/BLOC1S4/BLOC1S6/CHMP2A/CLINT1/CLTA/CLTB/CLTC/CLVS1/CPD/CTSZ/DNAJC6/DNASE2/DNM2/DTNBP1/FTH1/FTL/GAK/GBF1/GNS/GOLGB1/HGS/HIP1R/HSPA8/IGF2R/M6PR/NAPA/NECAP1/OCRL/PICALM/PIK3C2A/PUM1/RAB5C/SH3D19/SNAP23/SNAPIN/SNX2/SNX5/SNX9/SORT1/STX4/TBC1D8B/TFRC/TGOLN2/TPD52/TPD52L1/VAMP2/VAMP7/VAMP8/YIPF6	67
R-HSA-168142	Toll Like Receptor 10 (TLR10) Cascade	87/7391	97/11146	0.9	1.4	4.9	8.2e-08	6.9e-07	3.7e-07	ALPK1/APP/ATF1/ATF2/BTRC/CASP8/CHUK/CREB1/CUL1/DUSP3/DUSP4/DUSP6/DUSP7/ECSIT/ELK1/FBXW11/FOS/HMGB1/IKBIP/IKBKB/IKBKG/IRAK1/IRAK2/IRAK4/JUN/LRRC14/MAP2K1/MAP2K3/MAP2K4/MAP2K6/MAP2K7/MAP3K1/MAP3K7/MAP3K8/MAPK1/MAPK10/MAPK11/MAPK14/MAPK3/MAPK7/MAPK8/MAPK9/MAPKAPK2/MAPKAPK3/MEF2A/MYD88/N4BP1/NFKB1/NFKB2/NFKBIA/NFKBIB/NKIRAS1/NKIRAS2/NLRC5/NLRX1/NOD1/PELI2/PELI3/PPP2CA/PPP2CB/PPP2R1A/PPP2R1B/PPP2R5D/R…	87
R-HSA-168176	Toll Like Receptor 5 (TLR5) Cascade	87/7391	97/11146	0.9	1.4	4.9	8.2e-08	6.9e-07	3.7e-07	ALPK1/APP/ATF1/ATF2/BTRC/CASP8/CHUK/CREB1/CUL1/DUSP3/DUSP4/DUSP6/DUSP7/ECSIT/ELK1/FBXW11/FOS/HMGB1/IKBIP/IKBKB/IKBKG/IRAK1/IRAK2/IRAK4/JUN/LRRC14/MAP2K1/MAP2K3/MAP2K4/MAP2K6/MAP2K7/MAP3K1/MAP3K7/MAP3K8/MAPK1/MAPK10/MAPK11/MAPK14/MAPK3/MAPK7/MAPK8/MAPK9/MAPKAPK2/MAPKAPK3/MEF2A/MYD88/N4BP1/NFKB1/NFKB2/NFKBIA/NFKBIB/NKIRAS1/NKIRAS2/NLRC5/NLRX1/NOD1/PELI2/PELI3/PPP2CA/PPP2CB/PPP2R1A/PPP2R1B/PPP2R5D/R…	87
R-HSA-975871	MyD88 cascade initiated on plasma membrane	87/7391	97/11146	0.9	1.4	4.9	8.2e-08	6.9e-07	3.7e-07	ALPK1/APP/ATF1/ATF2/BTRC/CASP8/CHUK/CREB1/CUL1/DUSP3/DUSP4/DUSP6/DUSP7/ECSIT/ELK1/FBXW11/FOS/HMGB1/IKBIP/IKBKB/IKBKG/IRAK1/IRAK2/IRAK4/JUN/LRRC14/MAP2K1/MAP2K3/MAP2K4/MAP2K6/MAP2K7/MAP3K1/MAP3K7/MAP3K8/MAPK1/MAPK10/MAPK11/MAPK14/MAPK3/MAPK7/MAPK8/MAPK9/MAPKAPK2/MAPKAPK3/MEF2A/MYD88/N4BP1/NFKB1/NFKB2/NFKBIA/NFKBIB/NKIRAS1/NKIRAS2/NLRC5/NLRX1/NOD1/PELI2/PELI3/PPP2CA/PPP2CB/PPP2R1A/PPP2R1B/PPP2R5D/R…	87
R-HSA-1234176	Oxygen-dependent proline hydroxylation of Hypoxia-inducible Factor Alpha	62/7391	66/11146	0.9	1.4	4.8	8.6e-08	7.2e-07	3.8e-07	AJUBA/CUL2/EGLN2/EGLN3/ELOB/ELOC/EPAS1/HIF1A/LIMD1/PSMA1/PSMA2/PSMA3/PSMA4/PSMA5/PSMA6/PSMA7/PSMB1/PSMB10/PSMB2/PSMB3/PSMB4/PSMB5/PSMB6/PSMB7/PSMB8/PSMB9/PSMC1/PSMC2/PSMC3/PSMC4/PSMC5/PSMC6/PSMD1/PSMD10/PSMD11/PSMD12/PSMD13/PSMD14/PSMD2/PSMD3/PSMD4/PSMD5/PSMD6/PSMD7/PSMD8/PSMD9/PSME1/PSME2/PSME3/PSME4/PSMF1/RBX1/RPS27A/SEM1/UBA52/UBB/UBC/UBE2D1/UBE2D2/UBE2D3/VHL/WTIP	62
R-HSA-4086400	PCP/CE pathway	83/7391	92/11146	0.9	1.4	4.9	8.6e-08	7.2e-07	3.8e-07	AP2A1/AP2A2/AP2B1/AP2M1/AP2S1/ARRB2/CLTA/CLTB/CLTC/DAAM1/DVL1/DVL2/DVL3/FZD1/FZD2/FZD3/FZD4/FZD5/FZD6/FZD7/FZD8/PARD6A/PFN1/PRICKLE1/PRKCA/PSMA1/PSMA2/PSMA3/PSMA4/PSMA5/PSMA6/PSMA7/PSMB1/PSMB10/PSMB2/PSMB3/PSMB4/PSMB5/PSMB6/PSMB7/PSMB8/PSMB9/PSMC1/PSMC2/PSMC3/PSMC4/PSMC5/PSMC6/PSMD1/PSMD10/PSMD11/PSMD12/PSMD13/PSMD14/PSMD2/PSMD3/PSMD4/PSMD5/PSMD6/PSMD7/PSMD8/PSMD9/PSME1/PSME2/PSME3/PSME4/PSMF1/RA…	83
R-HSA-5368286	Mitochondrial translation initiation	79/7391	87/11146	0.9	1.4	4.9	8.8e-08	7.3e-07	3.9e-07	AURKAIP1/CHCHD1/DAP3/ERAL1/GADD45GIP1/MRPL1/MRPL10/MRPL11/MRPL12/MRPL13/MRPL14/MRPL15/MRPL16/MRPL17/MRPL18/MRPL19/MRPL2/MRPL20/MRPL21/MRPL22/MRPL23/MRPL24/MRPL27/MRPL28/MRPL3/MRPL30/MRPL32/MRPL33/MRPL34/MRPL35/MRPL36/MRPL37/MRPL39/MRPL4/MRPL40/MRPL41/MRPL42/MRPL43/MRPL44/MRPL47/MRPL48/MRPL49/MRPL50/MRPL51/MRPL52/MRPL54/MRPL55/MRPL57/MRPL58/MRPS10/MRPS11/MRPS12/MRPS14/MRPS15/MRPS16/MRPS17/MRPS18B/…	79
R-HSA-5419276	Mitochondrial translation termination	79/7391	87/11146	0.9	1.4	4.9	8.8e-08	7.3e-07	3.9e-07	AURKAIP1/CHCHD1/DAP3/ERAL1/GADD45GIP1/GFM2/MRPL1/MRPL10/MRPL11/MRPL12/MRPL13/MRPL14/MRPL15/MRPL16/MRPL17/MRPL18/MRPL19/MRPL2/MRPL20/MRPL21/MRPL22/MRPL23/MRPL24/MRPL27/MRPL28/MRPL3/MRPL30/MRPL32/MRPL33/MRPL34/MRPL35/MRPL36/MRPL37/MRPL39/MRPL4/MRPL40/MRPL41/MRPL42/MRPL43/MRPL44/MRPL47/MRPL48/MRPL49/MRPL50/MRPL51/MRPL52/MRPL54/MRPL55/MRPL57/MRPL58/MRPS10/MRPS11/MRPS12/MRPS14/MRPS15/MRPS16/MRPS17/MRP…	79
R-HSA-5610780	Degradation of GLI1 by the proteasome	57/7391	60/11146	0.9	1.4	4.7	9.3e-08	7.6e-07	4e-07	BTRC/CUL1/GLI1/ITCH/NUMB/PRKACA/PRKACB/PSMA1/PSMA2/PSMA3/PSMA4/PSMA5/PSMA6/PSMA7/PSMB1/PSMB10/PSMB2/PSMB3/PSMB4/PSMB5/PSMB6/PSMB7/PSMB8/PSMB9/PSMC1/PSMC2/PSMC3/PSMC4/PSMC5/PSMC6/PSMD1/PSMD10/PSMD11/PSMD12/PSMD13/PSMD14/PSMD2/PSMD3/PSMD4/PSMD5/PSMD6/PSMD7/PSMD8/PSMD9/PSME1/PSME2/PSME3/PSME4/PSMF1/RBX1/RPS27A/SEM1/SKP1/SUFU/UBA52/UBB/UBC	57
R-HSA-5610783	Degradation of GLI2 by the proteasome	57/7391	60/11146	0.9	1.4	4.7	9.3e-08	7.6e-07	4e-07	BTRC/CSNK1A1/CUL1/GLI2/GSK3B/PRKACA/PRKACB/PSMA1/PSMA2/PSMA3/PSMA4/PSMA5/PSMA6/PSMA7/PSMB1/PSMB10/PSMB2/PSMB3/PSMB4/PSMB5/PSMB6/PSMB7/PSMB8/PSMB9/PSMC1/PSMC2/PSMC3/PSMC4/PSMC5/PSMC6/PSMD1/PSMD10/PSMD11/PSMD12/PSMD13/PSMD14/PSMD2/PSMD3/PSMD4/PSMD5/PSMD6/PSMD7/PSMD8/PSMD9/PSME1/PSME2/PSME3/PSME4/PSMF1/RBX1/RPS27A/SEM1/SKP1/SUFU/UBA52/UBB/UBC	57
R-HSA-2173789	TGF-beta receptor signaling activates SMADs	46/7391	47/11146	1	1.5	4.6	9.8e-08	7.9e-07	4.2e-07	BAMBI/CBL/FBN1/FKBP1A/FURIN/ITGAV/ITGB1/ITGB3/ITGB5/ITGB6/ITGB8/LTBP1/LTBP2/LTBP3/LTBP4/MTMR4/NEDD4L/NEDD8/PMEPA1/PPP1CA/PPP1CB/PPP1CC/PPP1R15A/RPS27A/SMAD2/SMAD3/SMAD4/SMAD7/SMURF1/SMURF2/STRAP/STUB1/TGFB1/TGFB2/TGFB3/TGFBR1/TGFBR2/TGFBR3/UBA52/UBB/UBC/UBE2M/UCHL5/USP15/XPO1/ZFYVE9	46
R-HSA-73762	RNA Polymerase I Transcription Initiation	46/7391	47/11146	1	1.5	4.6	9.8e-08	7.9e-07	4.2e-07	CCNH/CDK7/CHD3/CHD4/EHMT2/ERCC2/ERCC3/ERCC6/GATAD2A/GATAD2B/GTF2H1/GTF2H2/GTF2H3/GTF2H5/HDAC1/HDAC2/KAT2A/KAT2B/MBD3/MNAT1/MTA1/MTA2/MTA3/POLR1A/POLR1B/POLR1C/POLR1D/POLR1E/POLR1F/POLR1G/POLR1H/POLR2E/POLR2F/POLR2H/POLR2K/POLR2L/RBBP4/RBBP7/RRN3/TAF1A/TAF1B/TAF1C/TAF1D/TBP/TTF1/UBTF	46
R-HSA-9020702	Interleukin-1 signaling	101/7391	115/11146	0.9	1.3	4.9	9.9e-08	8e-07	4.2e-07	ALPK1/APP/BTRC/CASP8/CHUK/CUL1/FBXW11/HMGB1/IKBIP/IKBKB/IKBKG/IL1R1/IL1RAP/IRAK1/IRAK2/IRAK4/LRRC14/MAP2K1/MAP2K4/MAP2K6/MAP3K3/MAP3K7/MAP3K8/MYD88/N4BP1/NFKB1/NFKB2/NFKBIA/NFKBIB/NKIRAS1/NKIRAS2/NLRC5/NLRX1/NOD1/PELI2/PELI3/PSMA1/PSMA2/PSMA3/PSMA4/PSMA5/PSMA6/PSMA7/PSMB1/PSMB10/PSMB2/PSMB3/PSMB4/PSMB5/PSMB6/PSMB7/PSMB8/PSMB9/PSMC1/PSMC2/PSMC3/PSMC4/PSMC5/PSMC6/PSMD1/PSMD10/PSMD11/PSMD12/PSMD13/P…	101
R-HSA-9006936	Signaling by TGFB family members	134/7391	158/11146	0.8	1.3	5	1.1e-07	8.6e-07	4.6e-07	ACVR1B/ACVR2A/ACVR2B/AGO1/AGO2/AGO3/AGO4/APH1A/APH1B/ARHGEF18/ARRB1/ARRB2/BAMBI/BMP2/BMPR1A/BMPR1B/BMPR2/CBL/CCNC/CCNK/CCNT1/CCNT2/CDK8/CDK9/CGN/DRAP1/E2F4/E2F5/EP300/F11R/FBN1/FGF2/FKBP1A/FST/FSTL1/FSTL3/FURIN/GIPC1/HDAC1/HELLS/INHA/INHBB/ITGAV/ITGB1/ITGB3/ITGB5/ITGB6/ITGB8/JUNB/LTBP1/LTBP2/LTBP3/LTBP4/MAPK1/MAPK3/MEN1/MMP14/MOV10/MTMR4/MYC/MYCN/NCOR1/NCOR2/NCSTN/NEDD4L/NEDD8/PARD3/PARD6A/PARP1/…	134
R-HSA-1268020	Mitochondrial protein import	61/7391	65/11146	0.9	1.4	4.7	1.2e-07	9.7e-07	5.2e-07	ACO2/ATP5F1A/ATP5F1B/ATP5MC1/BCS1L/CHCHD10/CHCHD2/CHCHD3/CHCHD4/CHCHD5/CHCHD7/CMC2/COA4/COA6/COQ2/COX17/COX19/CS/CYC1/DNAJC19/FXN/GFER/GRPEL1/GRPEL2/HSCB/HSPA9/HSPD1/IDH3G/MTX1/MTX2/NDUFB8/PAM16/PITRM1/PMPCA/PMPCB/SAMM50/SLC25A12/SLC25A13/SLC25A4/SLC25A6/TAFAZZIN/TIMM10/TIMM10B/TIMM13/TIMM17A/TIMM17B/TIMM21/TIMM22/TIMM23/TIMM44/TIMM50/TIMM8A/TIMM8B/TIMM9/TOMM20/TOMM22/TOMM40/TOMM5/TOMM7/TOMM70/VD…	61
R-HSA-169911	Regulation of Apoptosis	51/7391	53/11146	1	1.5	4.6	1.3e-07	1e-06	5.3e-07	ARHGAP10/OMA1/OPA1/PAK2/PSMA1/PSMA2/PSMA3/PSMA4/PSMA5/PSMA6/PSMA7/PSMB1/PSMB10/PSMB2/PSMB3/PSMB4/PSMB5/PSMB6/PSMB7/PSMB8/PSMB9/PSMC1/PSMC2/PSMC3/PSMC4/PSMC5/PSMC6/PSMD1/PSMD10/PSMD11/PSMD12/PSMD13/PSMD14/PSMD2/PSMD3/PSMD4/PSMD5/PSMD6/PSMD7/PSMD8/PSMD9/PSME1/PSME2/PSME3/PSME4/PSMF1/RPS27A/SEM1/UBA52/UBB/UBC	51
R-HSA-191859	snRNP Assembly	51/7391	53/11146	1	1.5	4.6	1.3e-07	1e-06	5.3e-07	AAAS/CLNS1A/DDX20/GEMIN2/GEMIN4/GEMIN5/GEMIN6/GEMIN7/GEMIN8/NCBP1/NCBP2/NDC1/NUP107/NUP133/NUP153/NUP155/NUP160/NUP188/NUP205/NUP210/NUP214/NUP35/NUP37/NUP42/NUP43/NUP50/NUP54/NUP58/NUP62/NUP85/NUP88/NUP93/NUP98/PHAX/POM121/RAE1/RANBP2/SEC13/SEH1L/SMN1/SNRPB/SNRPD1/SNRPD2/SNRPD3/SNRPE/SNRPF/SNRPG/SNUPN/TGS1/TPR/WDR77	51
R-HSA-194441	Metabolism of non-coding RNA	51/7391	53/11146	1	1.5	4.6	1.3e-07	1e-06	5.3e-07	AAAS/CLNS1A/DDX20/GEMIN2/GEMIN4/GEMIN5/GEMIN6/GEMIN7/GEMIN8/NCBP1/NCBP2/NDC1/NUP107/NUP133/NUP153/NUP155/NUP160/NUP188/NUP205/NUP210/NUP214/NUP35/NUP37/NUP42/NUP43/NUP50/NUP54/NUP58/NUP62/NUP85/NUP88/NUP93/NUP98/PHAX/POM121/RAE1/RANBP2/SEC13/SEH1L/SMN1/SNRPB/SNRPD1/SNRPD2/SNRPD3/SNRPE/SNRPF/SNRPG/SNUPN/TGS1/TPR/WDR77	51
R-HSA-351202	Metabolism of polyamines	56/7391	59/11146	0.9	1.4	4.7	1.3e-07	1e-06	5.5e-07	AGMAT/AMD1/AZIN1/AZIN2/NQO1/OAZ1/OAZ2/OAZ3/ODC1/PSMA1/PSMA2/PSMA3/PSMA4/PSMA5/PSMA6/PSMA7/PSMB1/PSMB10/PSMB2/PSMB3/PSMB4/PSMB5/PSMB6/PSMB7/PSMB8/PSMB9/PSMC1/PSMC2/PSMC3/PSMC4/PSMC5/PSMC6/PSMD1/PSMD10/PSMD11/PSMD12/PSMD13/PSMD14/PSMD2/PSMD3/PSMD4/PSMD5/PSMD6/PSMD7/PSMD8/PSMD9/PSME1/PSME2/PSME3/PSME4/PSMF1/SAT1/SEM1/SMOX/SMS/SRM	56
R-HSA-5387390	Hh mutants abrogate ligand secretion	56/7391	59/11146	0.9	1.4	4.7	1.3e-07	1e-06	5.5e-07	DERL2/DHH/ERLEC1/HHAT/IHH/OS9/PSMA1/PSMA2/PSMA3/PSMA4/PSMA5/PSMA6/PSMA7/PSMB1/PSMB10/PSMB2/PSMB3/PSMB4/PSMB5/PSMB6/PSMB7/PSMB8/PSMB9/PSMC1/PSMC2/PSMC3/PSMC4/PSMC5/PSMC6/PSMD1/PSMD10/PSMD11/PSMD12/PSMD13/PSMD14/PSMD2/PSMD3/PSMD4/PSMD5/PSMD6/PSMD7/PSMD8/PSMD9/PSME1/PSME2/PSME3/PSME4/PSMF1/RPS27A/SEL1L/SEM1/SHH/UBA52/UBB/UBC/VCP	56
R-HSA-3232142	SUMOylation of ubiquitinylation proteins	38/7391	38/11146	1	1.5	4.4	1.6e-07	1.2e-06	6.6e-07	AAAS/MDM2/NDC1/NUP107/NUP133/NUP153/NUP155/NUP160/NUP188/NUP205/NUP210/NUP214/NUP35/NUP37/NUP42/NUP43/NUP50/NUP54/NUP58/NUP62/NUP85/NUP88/NUP93/NUP98/PIAS1/PIAS2/PIAS4/PML/POM121/RAE1/RANBP2/SEC13/SEH1L/SUMO1/TPR/TRIM27/UBE2I/VHL	38
R-HSA-450294	MAP kinase activation	60/7391	64/11146	0.9	1.4	4.7	1.7e-07	1.3e-06	7.1e-07	ATF1/ATF2/BTRC/CHUK/CREB1/CUL1/DUSP3/DUSP4/DUSP6/DUSP7/ELK1/FBXW11/FOS/IKBKB/IKBKG/IRAK1/IRAK2/JUN/MAP2K1/MAP2K3/MAP2K4/MAP2K6/MAP2K7/MAP3K7/MAP3K8/MAPK1/MAPK10/MAPK11/MAPK14/MAPK3/MAPK7/MAPK8/MAPK9/MAPKAPK2/MAPKAPK3/MEF2A/NFKB1/NOD1/PPP2CA/PPP2CB/PPP2R1A/PPP2R1B/PPP2R5D/RIPK2/RPS27A/RPS6KA1/RPS6KA3/RPS6KA5/SKP1/TAB1/TAB2/TAB3/TNIP2/TRAF6/UBA52/UBB/UBC/UBE2N/UBE2V1/VRK3	60
R-HSA-349425	Autodegradation of the E3 ubiquitin ligase COP1	50/7391	52/11146	1	1.5	4.6	1.9e-07	1.4e-06	7.4e-07	ATM/COP1/PSMA1/PSMA2/PSMA3/PSMA4/PSMA5/PSMA6/PSMA7/PSMB1/PSMB10/PSMB2/PSMB3/PSMB4/PSMB5/PSMB6/PSMB7/PSMB8/PSMB9/PSMC1/PSMC2/PSMC3/PSMC4/PSMC5/PSMC6/PSMD1/PSMD10/PSMD11/PSMD12/PSMD13/PSMD14/PSMD2/PSMD3/PSMD4/PSMD5/PSMD6/PSMD7/PSMD8/PSMD9/PSME1/PSME2/PSME3/PSME4/PSMF1/RPS27A/SEM1/TP53/UBA52/UBB/UBC	50
R-HSA-6781823	Formation of TC-NER Pre-Incision Complex	50/7391	52/11146	1	1.5	4.6	1.9e-07	1.4e-06	7.4e-07	AQR/CCNH/CDK7/COPS2/COPS3/COPS4/COPS5/COPS6/COPS7A/COPS7B/COPS8/CUL4A/CUL4B/DDB1/ERCC2/ERCC3/ERCC6/ERCC8/GPS1/GTF2H1/GTF2H2/GTF2H3/GTF2H5/ISY1/MNAT1/POLR2A/POLR2B/POLR2C/POLR2D/POLR2E/POLR2F/POLR2G/POLR2H/POLR2I/POLR2J/POLR2K/POLR2L/PPIE/PRPF19/RBX1/RPS27A/TCEA1/UBA52/UBB/UBC/USP7/UVSSA/XAB2/XPA/ZNF830	50
R-HSA-69601	Ubiquitin Mediated Degradation of Phosphorylated Cdc25A	50/7391	52/11146	1	1.5	4.6	1.9e-07	1.4e-06	7.4e-07	CDC25A/CHEK1/CHEK2/PSMA1/PSMA2/PSMA3/PSMA4/PSMA5/PSMA6/PSMA7/PSMB1/PSMB10/PSMB2/PSMB3/PSMB4/PSMB5/PSMB6/PSMB7/PSMB8/PSMB9/PSMC1/PSMC2/PSMC3/PSMC4/PSMC5/PSMC6/PSMD1/PSMD10/PSMD11/PSMD12/PSMD13/PSMD14/PSMD2/PSMD3/PSMD4/PSMD5/PSMD6/PSMD7/PSMD8/PSMD9/PSME1/PSME2/PSME3/PSME4/PSMF1/RPS27A/SEM1/UBA52/UBB/UBC	50
R-HSA-69610	p53-Independent DNA Damage Response	50/7391	52/11146	1	1.5	4.6	1.9e-07	1.4e-06	7.4e-07	CDC25A/CHEK1/CHEK2/PSMA1/PSMA2/PSMA3/PSMA4/PSMA5/PSMA6/PSMA7/PSMB1/PSMB10/PSMB2/PSMB3/PSMB4/PSMB5/PSMB6/PSMB7/PSMB8/PSMB9/PSMC1/PSMC2/PSMC3/PSMC4/PSMC5/PSMC6/PSMD1/PSMD10/PSMD11/PSMD12/PSMD13/PSMD14/PSMD2/PSMD3/PSMD4/PSMD5/PSMD6/PSMD7/PSMD8/PSMD9/PSME1/PSME2/PSME3/PSME4/PSMF1/RPS27A/SEM1/UBA52/UBB/UBC	50
R-HSA-69613	p53-Independent G1/S DNA damage checkpoint	50/7391	52/11146	1	1.5	4.6	1.9e-07	1.4e-06	7.4e-07	CDC25A/CHEK1/CHEK2/PSMA1/PSMA2/PSMA3/PSMA4/PSMA5/PSMA6/PSMA7/PSMB1/PSMB10/PSMB2/PSMB3/PSMB4/PSMB5/PSMB6/PSMB7/PSMB8/PSMB9/PSMC1/PSMC2/PSMC3/PSMC4/PSMC5/PSMC6/PSMD1/PSMD10/PSMD11/PSMD12/PSMD13/PSMD14/PSMD2/PSMD3/PSMD4/PSMD5/PSMD6/PSMD7/PSMD8/PSMD9/PSME1/PSME2/PSME3/PSME4/PSMF1/RPS27A/SEM1/UBA52/UBB/UBC	50
R-HSA-5687128	MAPK6/MAPK4 signaling	80/7391	89/11146	0.9	1.4	4.7	2.2e-07	1.6e-06	8.7e-07	AGO1/AGO2/AGO3/AGO4/CCND3/CDC14A/CDC14B/CDC42EP3/CDK1/DNAJB1/ETV4/FOXO1/FOXO3/HSPB1/IGF2BP1/JUN/KALRN/MAPK6/MAPKAPK5/MOV10/MYC/NCOA3/PAK1/PAK2/PAK3/PRKACA/PRKACB/PSMA1/PSMA2/PSMA3/PSMA4/PSMA5/PSMA6/PSMA7/PSMB1/PSMB10/PSMB2/PSMB3/PSMB4/PSMB5/PSMB6/PSMB7/PSMB8/PSMB9/PSMC1/PSMC2/PSMC3/PSMC4/PSMC5/PSMC6/PSMD1/PSMD10/PSMD11/PSMD12/PSMD13/PSMD14/PSMD2/PSMD3/PSMD4/PSMD5/PSMD6/PSMD7/PSMD8/PSMD9/PSME1/PSM…	80
R-HSA-2454202	Fc epsilon receptor (FCERI) signaling	115/7391	134/11146	0.9	1.3	4.8	2.3e-07	1.7e-06	9e-07	AHCYL1/BCL10/BTRC/CALM1/CALM2/CALM3/CDC34/CHUK/CUL1/FBXW11/FOS/FYN/GAB2/GRB2/HRAS/IKBKB/IKBKG/ITPR1/ITPR2/ITPR3/JUN/KRAS/LAT2/LYN/MALT1/MAP2K4/MAP2K7/MAP3K1/MAP3K7/MAPK1/MAPK10/MAPK3/MAPK8/MAPK9/NFATC2/NFATC3/NFKB1/NFKBIA/NRAS/PAK1/PAK2/PDPK1/PIK3CA/PIK3CB/PIK3R1/PLCG1/PLCG2/PPP3CA/PPP3CB/PPP3R1/PRKCQ/PSMA1/PSMA2/PSMA3/PSMA4/PSMA5/PSMA6/PSMA7/PSMB1/PSMB10/PSMB2/PSMB3/PSMB4/PSMB5/PSMB6/PSMB7/PSMB8…	115
R-HSA-9705683	SARS-CoV-2-host interactions	167/7391	203/11146	0.8	1.2	4.9	2.5e-07	1.8e-06	9.8e-07	AAAS/AKT1/AKT2/AKT3/ATG14/B2M/BECN1/CAV1/CHUK/CNBP/CRB3/CREBBP/DDX20/FAU/G3BP1/G3BP2/GEMIN2/GEMIN4/GEMIN5/GEMIN6/GEMIN7/GEMIN8/GJA1/HLA-A/HLA-B/HLA-C/HLA-E/HLA-F/HSP90AA1/HSP90AB1/IFNAR1/IFNAR2/IKBKB/IKBKE/IKBKG/IL17RA/IRAK1/IRAK2/IRF3/ISG15/JAK1/KPNA2/LARP1/MAP1LC3B/MAP3K7/MAVS/NDC1/NOD1/NUP107/NUP133/NUP153/NUP155/NUP160/NUP188/NUP205/NUP210/NUP214/NUP35/NUP37/NUP42/NUP43/NUP50/NUP54/NUP58/NUP6…	167
R-HSA-350562	Regulation of ornithine decarboxylase (ODC)	49/7391	51/11146	1	1.4	4.5	2.7e-07	2e-06	1.1e-06	AZIN1/NQO1/OAZ1/OAZ2/OAZ3/ODC1/PSMA1/PSMA2/PSMA3/PSMA4/PSMA5/PSMA6/PSMA7/PSMB1/PSMB10/PSMB2/PSMB3/PSMB4/PSMB5/PSMB6/PSMB7/PSMB8/PSMB9/PSMC1/PSMC2/PSMC3/PSMC4/PSMC5/PSMC6/PSMD1/PSMD10/PSMD11/PSMD12/PSMD13/PSMD14/PSMD2/PSMD3/PSMD4/PSMD5/PSMD6/PSMD7/PSMD8/PSMD9/PSME1/PSME2/PSME3/PSME4/PSMF1/SEM1	49
R-HSA-9675135	Diseases of DNA repair	49/7391	51/11146	1	1.4	4.5	2.7e-07	2e-06	1.1e-06	ATM/ATR/ATRIP/BARD1/BLM/BRCA1/BRCA2/BRIP1/DNA2/EXO1/HUS1/KAT5/MLH1/MRE11/MSH2/MSH3/MSH6/NBN/NEIL1/NEIL3/NTHL1/OGG1/PALB2/PMS2/RAD1/RAD17/RAD50/RAD51/RAD51AP1/RAD51B/RAD51C/RAD51D/RAD9A/RBBP8/RFC2/RFC3/RFC4/RFC5/RHNO1/RMI1/RMI2/RPA1/RPA2/RPA3/SEM1/TOP3A/TOPBP1/WRN/XRCC2	49
R-HSA-9754678	SARS-CoV-2 modulates host translation machinery	49/7391	51/11146	1	1.4	4.5	2.7e-07	2e-06	1.1e-06	DDX20/FAU/GEMIN2/GEMIN4/GEMIN5/GEMIN6/GEMIN7/GEMIN8/RPS10/RPS11/RPS12/RPS13/RPS14/RPS15/RPS15A/RPS16/RPS17/RPS18/RPS19/RPS2/RPS20/RPS21/RPS23/RPS24/RPS25/RPS26/RPS27/RPS27A/RPS27L/RPS28/RPS29/RPS3/RPS3A/RPS4X/RPS4Y1/RPS5/RPS6/RPS7/RPS8/RPS9/RPSA/SMN1/SNRPB/SNRPD1/SNRPD2/SNRPD3/SNRPE/SNRPF/SNRPG	49
R-HSA-4641258	Degradation of DVL	54/7391	57/11146	0.9	1.4	4.6	2.7e-07	2e-06	1.1e-06	CUL3/DVL1/DVL2/DVL3/HECW1/KLHL12/PSMA1/PSMA2/PSMA3/PSMA4/PSMA5/PSMA6/PSMA7/PSMB1/PSMB10/PSMB2/PSMB3/PSMB4/PSMB5/PSMB6/PSMB7/PSMB8/PSMB9/PSMC1/PSMC2/PSMC3/PSMC4/PSMC5/PSMC6/PSMD1/PSMD10/PSMD11/PSMD12/PSMD13/PSMD14/PSMD2/PSMD3/PSMD4/PSMD5/PSMD6/PSMD7/PSMD8/PSMD9/PSME1/PSME2/PSME3/PSME4/PSMF1/RBX1/RPS27A/SEM1/UBA52/UBB/UBC	54
R-HSA-69541	Stabilization of p53	54/7391	57/11146	0.9	1.4	4.6	2.7e-07	2e-06	1.1e-06	ATM/CHEK2/COP1/MDM2/MDM4/PHF20/PSMA1/PSMA2/PSMA3/PSMA4/PSMA5/PSMA6/PSMA7/PSMB1/PSMB10/PSMB2/PSMB3/PSMB4/PSMB5/PSMB6/PSMB7/PSMB8/PSMB9/PSMC1/PSMC2/PSMC3/PSMC4/PSMC5/PSMC6/PSMD1/PSMD10/PSMD11/PSMD12/PSMD13/PSMD14/PSMD2/PSMD3/PSMD4/PSMD5/PSMD6/PSMD7/PSMD8/PSMD9/PSME1/PSME2/PSME3/PSME4/PSMF1/RPS27A/SEM1/TP53/UBA52/UBB/UBC	54
R-HSA-75893	TNF signaling	54/7391	57/11146	0.9	1.4	4.6	2.7e-07	2e-06	1.1e-06	ADAM17/BAG4/BIRC2/BIRC3/CASP8/CFLAR/CHUK/CLIP3/CYLD/FADD/IKBKB/IKBKE/IKBKG/MADD/MAP3K7/MAPKAPK2/NSMAF/OPTN/OTUD1/OTUD7B/OTULIN/RACK1/RBCK1/RIPK1/RNF31/RPS27A/SHARPIN/SMPD2/SPATA2/SPPL2A/SPPL2B/STUB1/TAB1/TAB2/TAB3/TAX1BP1/TBK1/TNFAIP3/TNFRSF1A/TRADD/TRAF1/TRAF2/UBA52/UBB/UBC/UBE2D1/UBE2D2/UBE2D3/UBE2L3/ULK1/USP2/USP21/USP4/XIAP	54
R-HSA-69615	G1/S DNA Damage Checkpoints	63/7391	68/11146	0.9	1.4	4.6	2.9e-07	2.1e-06	1.1e-06	ATM/CCNA2/CCNE1/CCNE2/CDC25A/CDK2/CDKN1A/CDKN1B/CHEK1/CHEK2/COP1/MDM2/MDM4/PHF20/PSMA1/PSMA2/PSMA3/PSMA4/PSMA5/PSMA6/PSMA7/PSMB1/PSMB10/PSMB2/PSMB3/PSMB4/PSMB5/PSMB6/PSMB7/PSMB8/PSMB9/PSMC1/PSMC2/PSMC3/PSMC4/PSMC5/PSMC6/PSMD1/PSMD10/PSMD11/PSMD12/PSMD13/PSMD14/PSMD2/PSMD3/PSMD4/PSMD5/PSMD6/PSMD7/PSMD8/PSMD9/PSME1/PSME2/PSME3/PSME4/PSMF1/RPS27A/SEM1/TP53/UBA52/UBB/UBC/ZNF385A	63
R-HSA-73856	RNA Polymerase II Transcription Termination	63/7391	68/11146	0.9	1.4	4.6	2.9e-07	2.1e-06	1.1e-06	ALYREF/CASC3/CDC40/CHTOP/CLP1/CPSF1/CPSF2/CPSF3/CPSF4/CPSF6/CPSF7/CSTF1/CSTF2/CSTF2T/CSTF3/DDX39A/DDX39B/DHX38/EIF4A3/FIP1L1/FYTTD1/LSM10/LSM11/MAGOH/MAGOHB/NCBP1/NCBP2/NUDT21/PABPN1/PAPOLA/PCF11/RBM8A/RNPS1/SARNP/SLBP/SLU7/SNRPB/SNRPD3/SNRPE/SNRPF/SNRPG/SRRM1/SRSF1/SRSF11/SRSF2/SRSF3/SRSF4/SRSF5/SRSF6/SRSF7/SRSF9/SYMPK/THOC1/THOC2/THOC3/THOC5/THOC6/THOC7/U2AF1/U2AF2/UPF3B/WDR33/ZNF473	63
R-HSA-8878166	Transcriptional regulation by RUNX2	104/7391	120/11146	0.9	1.3	4.7	3e-07	2.1e-06	1.1e-06	ABL1/AKT1/AKT2/AKT3/AR/BAX/BGLAP/BMP2/CBFB/CCNB1/CCND1/CDK1/CDKN1A/COL1A1/CUL1/ESRRA/GLI2/GSK3B/HAND2/HDAC3/HDAC4/HDAC6/HES1/HEY1/HIVEP3/IHH/ITGA5/LGALS3/MAF/MAPK1/MAPK3/MSX2/NKX3-2/NR3C1/PPARGC1B/PPM1D/PSMA1/PSMA2/PSMA3/PSMA4/PSMA5/PSMA6/PSMA7/PSMB1/PSMB10/PSMB2/PSMB3/PSMB4/PSMB5/PSMB6/PSMB7/PSMB8/PSMB9/PSMC1/PSMC2/PSMC3/PSMC4/PSMC5/PSMC6/PSMD1/PSMD10/PSMD11/PSMD12/PSMD13/PSMD14/PSMD2/PSMD3/PSMD…	104
R-HSA-166166	MyD88-independent TLR4 cascade	97/7391	111/11146	0.9	1.3	4.7	3.1e-07	2.2e-06	1.2e-06	ALPK1/APP/ATF1/ATF2/BIRC2/BIRC3/BTRC/CASP8/CD14/CHUK/CREB1/CUL1/DUSP3/DUSP4/DUSP6/DUSP7/ELK1/FADD/FBXW11/FOS/HMGB1/IKBIP/IKBKB/IKBKE/IKBKG/IRAK1/IRAK2/IRF3/JUN/LRRC14/MAP2K1/MAP2K3/MAP2K4/MAP2K6/MAP2K7/MAP3K7/MAP3K8/MAPK1/MAPK10/MAPK11/MAPK14/MAPK3/MAPK7/MAPK8/MAPK9/MAPKAPK2/MAPKAPK3/MEF2A/N4BP1/NFKB1/NFKB2/NFKBIA/NFKBIB/NKIRAS1/NKIRAS2/NLRC5/NLRX1/NOD1/OPTN/PPP2CA/PPP2CB/PPP2R1A/PPP2R1B/PPP2R5D/…	97
R-HSA-937061	TRIF (TICAM1)-mediated TLR4 signaling	97/7391	111/11146	0.9	1.3	4.7	3.1e-07	2.2e-06	1.2e-06	ALPK1/APP/ATF1/ATF2/BIRC2/BIRC3/BTRC/CASP8/CD14/CHUK/CREB1/CUL1/DUSP3/DUSP4/DUSP6/DUSP7/ELK1/FADD/FBXW11/FOS/HMGB1/IKBIP/IKBKB/IKBKE/IKBKG/IRAK1/IRAK2/IRF3/JUN/LRRC14/MAP2K1/MAP2K3/MAP2K4/MAP2K6/MAP2K7/MAP3K7/MAP3K8/MAPK1/MAPK10/MAPK11/MAPK14/MAPK3/MAPK7/MAPK8/MAPK9/MAPKAPK2/MAPKAPK3/MEF2A/N4BP1/NFKB1/NFKB2/NFKBIA/NFKBIB/NKIRAS1/NKIRAS2/NLRC5/NLRX1/NOD1/OPTN/PPP2CA/PPP2CB/PPP2R1A/PPP2R1B/PPP2R5D/…	97
R-HSA-6796648	TP53 Regulates Transcription of DNA Repair Genes	58/7391	62/11146	0.9	1.4	4.6	3.5e-07	2.5e-06	1.3e-06	ATF2/ATM/ATR/BRCA1/CCNH/CCNK/CCNT1/CCNT2/CDK12/CDK13/CDK7/CDK9/CHEK1/CTDP1/DDB2/ELL/ELOA/ELOB/ELOC/ERCC2/ERCC3/FANCC/FANCD2/FANCI/FOS/GTF2F1/GTF2F2/GTF2H1/GTF2H2/GTF2H3/GTF2H5/JUN/MDC1/MLH1/MNAT1/MSH2/NELFA/NELFB/NELFE/PMS2/POLR2A/POLR2B/POLR2C/POLR2D/POLR2E/POLR2F/POLR2G/POLR2H/POLR2I/POLR2J/POLR2K/POLR2L/RAD51D/SSRP1/SUPT16H/SUPT5H/TCEA1/TP53	58
R-HSA-176033	Interactions of Vpr with host cellular proteins	36/7391	36/11146	1	1.5	4.3	3.7e-07	2.5e-06	1.4e-06	AAAS/BANF1/HMGA1/KPNA1/NDC1/NUP107/NUP133/NUP153/NUP155/NUP160/NUP188/NUP205/NUP210/NUP214/NUP35/NUP37/NUP42/NUP43/NUP50/NUP54/NUP58/NUP62/NUP85/NUP88/NUP93/NUP98/POM121/PSIP1/RAE1/RANBP2/SEC13/SEH1L/SLC25A4/SLC25A5/SLC25A6/TPR	36
R-HSA-177243	Interactions of Rev with host cellular proteins	36/7391	36/11146	1	1.5	4.3	3.7e-07	2.5e-06	1.4e-06	AAAS/KPNB1/NDC1/NPM1/NUP107/NUP133/NUP153/NUP155/NUP160/NUP188/NUP205/NUP210/NUP214/NUP35/NUP37/NUP42/NUP43/NUP50/NUP54/NUP58/NUP62/NUP85/NUP88/NUP93/NUP98/POM121/RAE1/RAN/RANBP1/RANBP2/RANGAP1/RCC1/SEC13/SEH1L/TPR/XPO1	36
R-HSA-5693568	Resolution of D-loop Structures through Holliday Junction Intermediates	36/7391	36/11146	1	1.5	4.3	3.7e-07	2.5e-06	1.4e-06	ATM/BARD1/BLM/BRCA1/BRCA2/BRIP1/DNA2/EME1/EME2/EXO1/FIGNL1/FIRRM/GEN1/KAT5/MRE11/MUS81/NBN/PALB2/RAD50/RAD51/RAD51AP1/RAD51B/RAD51C/RAD51D/RBBP8/RMI1/RMI2/SEM1/SLX1A/SLX1B/SLX4/SPIDR/TOP3A/WRN/XRCC2/XRCC3	36
R-HSA-211733	Regulation of activated PAK-2p34 by proteasome mediated degradation	48/7391	50/11146	1	1.4	4.5	3.9e-07	2.7e-06	1.4e-06	PAK2/PSMA1/PSMA2/PSMA3/PSMA4/PSMA5/PSMA6/PSMA7/PSMB1/PSMB10/PSMB2/PSMB3/PSMB4/PSMB5/PSMB6/PSMB7/PSMB8/PSMB9/PSMC1/PSMC2/PSMC3/PSMC4/PSMC5/PSMC6/PSMD1/PSMD10/PSMD11/PSMD12/PSMD13/PSMD14/PSMD2/PSMD3/PSMD4/PSMD5/PSMD6/PSMD7/PSMD8/PSMD9/PSME1/PSME2/PSME3/PSME4/PSMF1/RPS27A/SEM1/UBA52/UBB/UBC	48
R-HSA-432722	Golgi Associated Vesicle Biogenesis	53/7391	56/11146	0.9	1.4	4.5	3.9e-07	2.7e-06	1.4e-06	ACBD3/AP1B1/AP1G1/AP1M1/AP1M2/AP1S1/AP1S2/AP1S3/AP3B1/AP3S1/AP4B1/AP4E1/ARF1/ARRB1/BLOC1S3/BLOC1S4/BLOC1S6/CLINT1/CLTA/CLTC/CPD/DNAJC6/DNM2/DTNBP1/FTH1/FTL/GAK/GOLGB1/HIP1R/HSPA8/IGF2R/NAPA/NECAP1/OCRL/PICALM/PIK3C2A/PUM1/RAB5C/SH3D19/SNAPIN/SNX2/SNX5/SNX9/SORT1/TBC1D8B/TFRC/TGOLN2/TPD52/TPD52L1/VAMP2/VAMP7/VAMP8/YIPF6	53
R-HSA-5362768	Hh mutants are degraded by ERAD	53/7391	56/11146	0.9	1.4	4.5	3.9e-07	2.7e-06	1.4e-06	DERL2/ERLEC1/OS9/PSMA1/PSMA2/PSMA3/PSMA4/PSMA5/PSMA6/PSMA7/PSMB1/PSMB10/PSMB2/PSMB3/PSMB4/PSMB5/PSMB6/PSMB7/PSMB8/PSMB9/PSMC1/PSMC2/PSMC3/PSMC4/PSMC5/PSMC6/PSMD1/PSMD10/PSMD11/PSMD12/PSMD13/PSMD14/PSMD2/PSMD3/PSMD4/PSMD5/PSMD6/PSMD7/PSMD8/PSMD9/PSME1/PSME2/PSME3/PSME4/PSMF1/RPS27A/SEL1L/SEM1/SHH/UBA52/UBB/UBC/VCP	53
R-HSA-6802952	Signaling by BRAF and RAF1 fusions	62/7391	67/11146	0.9	1.4	4.6	4e-07	2.7e-06	1.5e-06	ACTB/ACTG1/AGGF1/AGK/AGTRAP/AKAP9/AP3B1/APBB1IP/ARAF/ARRB1/ARRB2/ATG7/BCL2L11/BRAF/CALM1/CALM2/CALM3/CAMK2A/CAMK2D/CAMK2G/CLCN6/CNKSR2/CSK/FAM114A2/FGA/FGB/FGG/FN1/FXR1/HRAS/IQGAP1/ITGA2B/ITGB3/JAK2/KDM7A/KIAA1549/KRAS/KSR1/KSR2/LMNA/MAP2K1/MAP2K2/MAPK1/MAPK3/MARK3/MPRIP/NRAS/PAPSS1/PEBP1/QKI/RAF1/RAP1A/RAP1B/SND1/SRC/TENT4A/TLN1/TRAK1/TRIM24/VCL/YWHAB/ZC3HAV1	62
R-HSA-5389840	Mitochondrial translation elongation	78/7391	87/11146	0.9	1.4	4.6	4.1e-07	2.8e-06	1.5e-06	AURKAIP1/CHCHD1/DAP3/ERAL1/GADD45GIP1/GFM1/MRPL1/MRPL10/MRPL11/MRPL12/MRPL13/MRPL14/MRPL15/MRPL16/MRPL17/MRPL18/MRPL19/MRPL2/MRPL20/MRPL21/MRPL22/MRPL23/MRPL24/MRPL27/MRPL28/MRPL3/MRPL30/MRPL32/MRPL33/MRPL34/MRPL35/MRPL36/MRPL37/MRPL39/MRPL4/MRPL40/MRPL41/MRPL42/MRPL43/MRPL44/MRPL47/MRPL48/MRPL49/MRPL50/MRPL51/MRPL52/MRPL54/MRPL55/MRPL57/MRPL58/MRPS10/MRPS11/MRPS12/MRPS14/MRPS15/MRPS16/MRPS17/MRP…	78
R-HSA-5693538	Homology Directed Repair	119/7391	140/11146	0.8	1.3	4.7	4.3e-07	2.9e-06	1.6e-06	ABL1/ABRAXAS1/ATM/ATR/ATRIP/BABAM1/BABAM2/BARD1/BLM/BRCA1/BRCA2/BRCC3/BRIP1/CCNA2/CDK2/CHEK1/CLSPN/DNA2/EME1/EME2/ERCC1/ERCC4/EXO1/FEN1/FIGNL1/FIRRM/GEN1/H2AX/H2BC11/H2BC14/H2BC15/H2BC21/H2BC26/H2BC5/H2BC6/H4C11/H4C12/H4C14/H4C15/H4C3/H4C5/H4C8/H4C9/HERC2/HUS1/KAT5/LIG3/MDC1/MRE11/MUS81/NBN/NSD2/PALB2/PARP1/PARP2/PCNA/PIAS4/POLD1/POLD2/POLD3/POLD4/POLE/POLE2/POLE3/POLE4/POLH/POLK/POLQ/PPP4C/PPP4R…	119
R-HSA-5693579	Homologous DNA Pairing and Strand Exchange	42/7391	43/11146	1	1.5	4.4	4.7e-07	3.2e-06	1.7e-06	ATM/ATR/ATRIP/BARD1/BLM/BRCA1/BRCA2/BRIP1/CHEK1/DNA2/EXO1/HUS1/KAT5/MRE11/NBN/PALB2/RAD1/RAD17/RAD50/RAD51/RAD51AP1/RAD51B/RAD51C/RAD51D/RAD9A/RBBP8/RFC2/RFC3/RFC4/RFC5/RHNO1/RMI1/RMI2/RPA1/RPA2/RPA3/SEM1/TOP3A/TOPBP1/WRN/XRCC2/XRCC3	42
R-HSA-6790901	rRNA modification in the nucleus and cytosol	57/7391	61/11146	0.9	1.4	4.5	5e-07	3.3e-06	1.8e-06	BMS1/BUD23/DCAF13/DDX47/DDX49/DDX52/DHX37/DIMT1/DKC1/EMG1/FBL/FCF1/GAR1/HEATR1/IMP3/IMP4/KRR1/MPHOSPH10/NAT10/NHP2/NOC4L/NOL11/NOL6/NOP10/NOP14/NOP56/NOP58/PDCD11/PNO1/PWP2/RCL1/RPS14/RPS2/RPS6/RPS7/RPS9/RRP36/RRP7A/RRP9/SNU13/TBL3/THUMPD1/TSR3/UTP11/UTP14A/UTP15/UTP18/UTP20/UTP25/UTP3/UTP4/UTP6/WDR3/WDR36/WDR43/WDR46/WDR75	57
R-HSA-159230	Transport of the SLBP Dependant Mature mRNA	35/7391	35/11146	1	1.5	4.2	5.5e-07	3.7e-06	2e-06	AAAS/ALYREF/EIF4E/NCBP1/NCBP2/NDC1/NUP107/NUP133/NUP153/NUP155/NUP160/NUP188/NUP205/NUP210/NUP214/NUP35/NUP37/NUP42/NUP43/NUP50/NUP54/NUP58/NUP62/NUP85/NUP88/NUP93/NUP98/NXF1/POM121/RAE1/RANBP2/SEC13/SEH1L/SLBP/TPR	35
R-HSA-3301854	Nuclear Pore Complex (NPC) Disassembly	35/7391	35/11146	1	1.5	4.2	5.5e-07	3.7e-06	2e-06	AAAS/CCNB1/CCNB2/CDK1/NDC1/NEK6/NEK7/NEK9/NUP107/NUP133/NUP153/NUP155/NUP160/NUP188/NUP205/NUP210/NUP214/NUP35/NUP37/NUP42/NUP43/NUP50/NUP54/NUP58/NUP62/NUP85/NUP88/NUP93/NUP98/POM121/RAE1/RANBP2/SEC13/SEH1L/TPR	35
R-HSA-9706574	RHOBTB GTPase Cycle	35/7391	35/11146	1	1.5	4.2	5.5e-07	3.7e-06	2e-06	ACTG1/ACTN1/CCT2/CCT6A/CCT7/CDC37/COPS2/COPS4/CPSF7/CUL3/DBN1/DDX39B/GPS1/HNRNPC/HSP90AA1/HSP90AB1/MSI2/MYO6/PDE5A/PHIP/RBBP6/RBMX/RHOBTB1/RHOBTB2/RNF20/ROCK1/ROCK2/SPEN/SRRM1/STK38/TMOD3/TRA2B/TWF1/TXNL1/VIM	35
R-HSA-69563	p53-Dependent G1 DNA Damage Response	61/7391	66/11146	0.9	1.4	4.5	5.6e-07	3.7e-06	2e-06	ATM/CCNA2/CCNE1/CCNE2/CDK2/CDKN1A/CDKN1B/CHEK2/COP1/MDM2/MDM4/PHF20/PSMA1/PSMA2/PSMA3/PSMA4/PSMA5/PSMA6/PSMA7/PSMB1/PSMB10/PSMB2/PSMB3/PSMB4/PSMB5/PSMB6/PSMB7/PSMB8/PSMB9/PSMC1/PSMC2/PSMC3/PSMC4/PSMC5/PSMC6/PSMD1/PSMD10/PSMD11/PSMD12/PSMD13/PSMD14/PSMD2/PSMD3/PSMD4/PSMD5/PSMD6/PSMD7/PSMD8/PSMD9/PSME1/PSME2/PSME3/PSME4/PSMF1/RPS27A/SEM1/TP53/UBA52/UBB/UBC/ZNF385A	61
R-HSA-69580	p53-Dependent G1/S DNA damage checkpoint	61/7391	66/11146	0.9	1.4	4.5	5.6e-07	3.7e-06	2e-06	ATM/CCNA2/CCNE1/CCNE2/CDK2/CDKN1A/CDKN1B/CHEK2/COP1/MDM2/MDM4/PHF20/PSMA1/PSMA2/PSMA3/PSMA4/PSMA5/PSMA6/PSMA7/PSMB1/PSMB10/PSMB2/PSMB3/PSMB4/PSMB5/PSMB6/PSMB7/PSMB8/PSMB9/PSMC1/PSMC2/PSMC3/PSMC4/PSMC5/PSMC6/PSMD1/PSMD10/PSMD11/PSMD12/PSMD13/PSMD14/PSMD2/PSMD3/PSMD4/PSMD5/PSMD6/PSMD7/PSMD8/PSMD9/PSME1/PSME2/PSME3/PSME4/PSMF1/RPS27A/SEM1/TP53/UBA52/UBB/UBC/ZNF385A	61
R-HSA-6811440	Retrograde transport at the Trans-Golgi-Network	47/7391	49/11146	1	1.4	4.4	5.7e-07	3.7e-06	2e-06	ARFIP2/ARFRP1/ARL1/COG1/COG2/COG3/COG4/COG5/COG6/COG7/COG8/GCC1/GCC2/GOLGA1/GOLGA4/IGF2R/M6PR/NAA30/NAA35/NAA38/NAPA/NAPB/NAPG/NSF/PLIN3/RAB6A/RAB6B/RAB9A/RABEPK/RGP1/RHOBTB3/RIC1/SCOC/STX10/STX16/STX6/SYS1/TGOLN2/TMF1/USP6NL/VAMP3/VAMP4/VPS51/VPS52/VPS53/VPS54/VTI1A	47
R-HSA-381119	Unfolded Protein Response (UPR)	84/7391	95/11146	0.9	1.3	4.6	6.2e-07	4e-06	2.1e-06	ACADVL/ADD1/ARFGAP1/ATF3/ATF4/ATF6/ATF6B/ATP6V0D1/CALR/CCL2/CEBPB/CEBPG/CREB3/CREB3L1/CREB3L2/CREB3L4/CREBRF/CTDSP2/CUL7/CXXC1/DCP2/DCTN1/DDX11/DIS3/DNAJB11/DNAJB9/DNAJC3/EDEM1/EIF2AK3/EIF2S1/EIF2S2/EIF2S3/ERN1/EXOSC1/EXOSC2/EXOSC3/EXOSC5/EXOSC6/EXOSC7/EXOSC8/EXOSC9/EXTL2/EXTL3/FKBP14/GFPT1/GOSR2/GSK3A/HDGF/HERPUD1/HSP90B1/HSPA5/HYOU1/IGFBP1/KDELR3/KHSRP/KLHDC3/LMNA/MBTPS1/MBTPS2/MYDGF/NFYA/NFYB/…	84
R-HSA-2426168	Activation of gene expression by SREBF (SREBP)	41/7391	42/11146	1	1.5	4.3	6.9e-07	4.5e-06	2.4e-06	ACACA/ACACB/CARM1/CHD9/CREBBP/DHCR7/ELOVL6/FASN/FDFT1/FDPS/GGPS1/GPAM/HELZ2/HMGCR/HMGCS1/IDI1/LSS/MED1/MTF1/MVD/MVK/NCOA1/NCOA2/NCOA6/NFYA/NFYB/NFYC/PMVK/PPARA/RXRA/SC5D/SCD/SMARCD3/SP1/SQLE/SREBF1/SREBF2/TBL1X/TBL1XR1/TGS1/TM7SF2	41
R-HSA-5610785	GLI3 is processed to GLI3R by the proteasome	56/7391	60/11146	0.9	1.4	4.4	7e-07	4.5e-06	2.4e-06	BTRC/CSNK1A1/CUL1/GSK3B/PRKACA/PRKACB/PSMA1/PSMA2/PSMA3/PSMA4/PSMA5/PSMA6/PSMA7/PSMB1/PSMB10/PSMB2/PSMB3/PSMB4/PSMB5/PSMB6/PSMB7/PSMB8/PSMB9/PSMC1/PSMC2/PSMC3/PSMC4/PSMC5/PSMC6/PSMD1/PSMD10/PSMD11/PSMD12/PSMD13/PSMD14/PSMD2/PSMD3/PSMD4/PSMD5/PSMD6/PSMD7/PSMD8/PSMD9/PSME1/PSME2/PSME3/PSME4/PSMF1/RBX1/RPS27A/SEM1/SKP1/SUFU/UBA52/UBB/UBC	56
R-HSA-194138	Signaling by VEGF	94/7391	108/11146	0.9	1.3	4.6	7.2e-07	4.7e-06	2.5e-06	AAMP/ABI1/ABI2/ACTB/ACTG1/AHCYL1/AKT1/AKT2/AKT3/AXL/BAIAP2/BCAR1/BRK1/CALM1/CALM2/CALM3/CAV1/CRK/CTNNA1/CTNNB1/CTNND1/CYBA/CYFIP1/CYFIP2/DOCK1/ELMO1/ELMO2/FLT4/FYN/HRAS/HSP90AA1/HSPB1/ITGAV/ITGB3/ITPR1/ITPR2/ITPR3/JUP/KRAS/MAPK11/MAPK12/MAPK13/MAPK14/MAPKAP1/MAPKAPK2/MAPKAPK3/MLST8/MTOR/NCF1/NCF2/NCK1/NCK2/NCKAP1/NRAS/NRP1/NRP2/PAK1/PAK2/PAK3/PDPK1/PGF/PIK3CA/PIK3CB/PIK3R1/PLCG1/PRKACA/PRKACB/PRK…	94
R-HSA-180585	Vif-mediated degradation of APOBEC3G	51/7391	54/11146	0.9	1.4	4.4	8.1e-07	5.2e-06	2.8e-06	CUL5/ELOB/ELOC/PSMA1/PSMA2/PSMA3/PSMA4/PSMA5/PSMA6/PSMA7/PSMB1/PSMB10/PSMB2/PSMB3/PSMB4/PSMB5/PSMB6/PSMB7/PSMB8/PSMB9/PSMC1/PSMC2/PSMC3/PSMC4/PSMC5/PSMC6/PSMD1/PSMD10/PSMD11/PSMD12/PSMD13/PSMD14/PSMD2/PSMD3/PSMD4/PSMD5/PSMD6/PSMD7/PSMD8/PSMD9/PSME1/PSME2/PSME3/PSME4/PSMF1/RBX1/RPS27A/SEM1/UBA52/UBB/UBC	51
R-HSA-5357905	Regulation of TNFR1 signaling	46/7391	48/11146	1	1.4	4.3	8.3e-07	5.2e-06	2.8e-06	BIRC2/BIRC3/CASP8/CFLAR/CHUK/CLIP3/CYLD/FADD/IKBKB/IKBKE/IKBKG/MADD/MAPKAPK2/OPTN/OTUD1/OTUD7B/OTULIN/RACK1/RBCK1/RIPK1/RNF31/RPS27A/SHARPIN/SPATA2/SPPL2A/SPPL2B/STUB1/TAX1BP1/TBK1/TNFAIP3/TNFRSF1A/TRADD/TRAF1/TRAF2/UBA52/UBB/UBC/UBE2D1/UBE2D2/UBE2D3/UBE2L3/ULK1/USP2/USP21/USP4/XIAP	46
R-HSA-73893	DNA Damage Bypass	46/7391	48/11146	1	1.4	4.3	8.3e-07	5.2e-06	2.8e-06	CUL4A/CUL4B/DDB1/DTL/ISG15/MAD2L2/NPLOC4/PCLAF/PCNA/POLD1/POLD2/POLD3/POLD4/POLE/POLE2/POLE3/POLE4/POLH/POLI/POLK/RAD18/RBX1/RCHY1/REV1/REV3L/RFC1/RFC2/RFC3/RFC4/RFC5/RPA1/RPA2/RPA3/RPS27A/SPRTN/TRIM25/UBA52/UBB/UBC/UBE2B/UBE2L6/UFD1/USP1/USP10/VCP/WDR48	46
R-HSA-167172	Transcription of the HIV genome	64/7391	70/11146	0.9	1.4	4.5	8.3e-07	5.2e-06	2.8e-06	CCNH/CCNK/CCNT1/CCNT2/CDK7/CDK9/CTDP1/ELL/ELOA/ELOB/ELOC/ERCC2/ERCC3/GTF2A1/GTF2A2/GTF2B/GTF2E1/GTF2E2/GTF2F1/GTF2F2/GTF2H1/GTF2H2/GTF2H3/GTF2H5/MNAT1/NCBP1/NCBP2/NELFA/NELFB/NELFE/POLR2A/POLR2B/POLR2C/POLR2D/POLR2E/POLR2F/POLR2G/POLR2H/POLR2I/POLR2J/POLR2K/POLR2L/RNGTT/RNMT/SSRP1/SUPT16H/SUPT5H/TAF1/TAF10/TAF11/TAF12/TAF13/TAF15/TAF2/TAF3/TAF4/TAF4B/TAF5/TAF6/TAF7/TAF9/TAF9B/TBP/TCEA1	64
R-HSA-9013026	RHOB GTPase cycle	64/7391	70/11146	0.9	1.4	4.5	8.3e-07	5.2e-06	2.8e-06	ABR/AKAP13/ANLN/ARHGAP1/ARHGAP21/ARHGAP26/ARHGAP32/ARHGAP35/ARHGAP39/ARHGAP5/ARHGEF1/ARHGEF10/ARHGEF10L/ARHGEF11/ARHGEF12/ARHGEF17/ARHGEF2/ARHGEF25/ARHGEF28/ARHGEF3/ARHGEF5/BCR/CAV1/CAVIN1/CIT/DAAM1/DEPDC1B/DIAPH1/DIAPH3/DLC1/ECT2/ERBIN/FLOT1/FLOT2/IQGAP3/JUP/MCAM/MCF2L/MYO9A/MYO9B/NET1/OPHN1/PIK3R1/PKN1/PKN2/PKN3/PREX1/RACGAP1/RHOB/RHPN2/ROCK1/ROCK2/RTKN/SLK/SNAP23/SOWAHC/STARD13/STARD8/STK10/ST…	64
R-HSA-159236	Transport of Mature mRNA derived from an Intron-Containing Transcript	68/7391	75/11146	0.9	1.4	4.5	8.4e-07	5.2e-06	2.8e-06	AAAS/ALYREF/CASC3/CDC40/CHTOP/DDX39A/DDX39B/DHX38/EIF4A3/FYTTD1/GLE1/MAGOH/MAGOHB/NCBP1/NCBP2/NDC1/NUP107/NUP133/NUP153/NUP155/NUP160/NUP188/NUP205/NUP210/NUP214/NUP35/NUP37/NUP42/NUP43/NUP50/NUP54/NUP58/NUP62/NUP85/NUP88/NUP93/NUP98/NXF1/NXT1/POM121/RAE1/RANBP2/RBM8A/RNPS1/SARNP/SEC13/SEH1L/SLU7/SRRM1/SRSF1/SRSF11/SRSF2/SRSF3/SRSF4/SRSF5/SRSF6/SRSF7/SRSF9/THOC1/THOC2/THOC3/THOC5/THOC6/THOC7/TPR/…	68
R-HSA-159227	Transport of the SLBP independent Mature mRNA	34/7391	34/11146	1	1.5	4.2	8.4e-07	5.2e-06	2.8e-06	AAAS/ALYREF/EIF4E/NCBP1/NCBP2/NDC1/NUP107/NUP133/NUP153/NUP155/NUP160/NUP188/NUP205/NUP210/NUP214/NUP35/NUP37/NUP42/NUP43/NUP50/NUP54/NUP58/NUP62/NUP85/NUP88/NUP93/NUP98/NXF1/POM121/RAE1/RANBP2/SEC13/SEH1L/TPR	34
R-HSA-165054	Rev-mediated nuclear export of HIV RNA	34/7391	34/11146	1	1.5	4.2	8.4e-07	5.2e-06	2.8e-06	AAAS/NDC1/NUP107/NUP133/NUP153/NUP155/NUP160/NUP188/NUP205/NUP210/NUP214/NUP35/NUP37/NUP42/NUP43/NUP50/NUP54/NUP58/NUP62/NUP85/NUP88/NUP93/NUP98/POM121/RAE1/RAN/RANBP1/RANBP2/RANGAP1/RCC1/SEC13/SEH1L/TPR/XPO1	34
R-HSA-4085377	SUMOylation of SUMOylation proteins	34/7391	34/11146	1	1.5	4.2	8.4e-07	5.2e-06	2.8e-06	AAAS/NDC1/NUP107/NUP133/NUP153/NUP155/NUP160/NUP188/NUP205/NUP210/NUP214/NUP35/NUP37/NUP42/NUP43/NUP50/NUP54/NUP58/NUP62/NUP85/NUP88/NUP93/NUP98/PIAS4/POM121/RAE1/RANBP2/SEC13/SEH1L/SUMO1/SUMO2/TOPORS/TPR/UBE2I	34
R-HSA-9013406	RHOQ GTPase cycle	55/7391	59/11146	0.9	1.4	4.4	9.9e-07	6.2e-06	3.3e-06	ARHGAP1/ARHGAP17/ARHGAP21/ARHGAP26/ARHGAP32/ARHGAP35/ARHGAP5/ARHGEF7/ARHGEF9/ARL13B/CAV1/CDC42BPA/CDC42BPB/CDC42EP1/CDC42EP3/CDC42EP4/CFTR/CPNE8/DEPDC1B/DIAPH3/DLC1/FNBP1/GFOD1/GIT1/GIT2/GJA1/GOPC/IQGAP1/IQGAP3/ITSN1/JUP/LAMTOR1/OBSCN/OPHN1/PAK1/PAK2/PAK4/PLEKHG3/PREX1/RAB7A/RHOQ/SCRIB/SLC1A5/SLC4A7/SNAP23/SRGAP2/STEAP3/STOM/SYDE1/TFRC/TRIP10/VAMP3/VANGL1/WASL/WWP2	55
R-HSA-165159	MTOR signalling	40/7391	41/11146	1	1.5	4.2	1e-06	6.3e-06	3.3e-06	AKT1/AKT1S1/AKT2/CAB39/CAB39L/EEF2K/EIF4B/EIF4E/EIF4EBP1/EIF4G1/FKBP1A/LAMTOR1/LAMTOR2/LAMTOR3/LAMTOR4/LAMTOR5/MLST8/MTOR/PPM1A/PRKAA1/PRKAA2/PRKAB1/PRKAB2/PRKAG1/PRKAG2/RHEB/RPS6/RPS6KB1/RPTOR/RRAGA/RRAGB/RRAGC/RRAGD/SLC38A9/STK11/STRADA/STRADB/TSC1/TSC2/YWHAB	40
R-HSA-9675136	Diseases of DNA Double-Strand Break Repair	40/7391	41/11146	1	1.5	4.2	1e-06	6.3e-06	3.3e-06	ATM/ATR/ATRIP/BARD1/BLM/BRCA1/BRCA2/BRIP1/DNA2/EXO1/HUS1/KAT5/MRE11/NBN/PALB2/RAD1/RAD17/RAD50/RAD51/RAD51AP1/RAD51B/RAD51C/RAD51D/RAD9A/RBBP8/RFC2/RFC3/RFC4/RFC5/RHNO1/RMI1/RMI2/RPA1/RPA2/RPA3/SEM1/TOP3A/TOPBP1/WRN/XRCC2	40
R-HSA-9701190	Defective homologous recombination repair (HRR) due to BRCA2 loss of function	40/7391	41/11146	1	1.5	4.2	1e-06	6.3e-06	3.3e-06	ATM/ATR/ATRIP/BARD1/BLM/BRCA1/BRCA2/BRIP1/DNA2/EXO1/HUS1/KAT5/MRE11/NBN/PALB2/RAD1/RAD17/RAD50/RAD51/RAD51AP1/RAD51B/RAD51C/RAD51D/RAD9A/RBBP8/RFC2/RFC3/RFC4/RFC5/RHNO1/RMI1/RMI2/RPA1/RPA2/RPA3/SEM1/TOP3A/TOPBP1/WRN/XRCC2	40
R-HSA-5688426	Deubiquitination	234/7391	297/11146	0.8	1.2	4.6	1.2e-06	7.3e-06	3.9e-06	ABRAXAS1/ABRAXAS2/ACTB/ACTL6A/ACTR5/ACTR8/ADRM1/APC/AR/ARRB1/ARRB2/ASXL1/ASXL2/ATXN3/ATXN7/AXIN1/AXIN2/BABAM1/BABAM2/BAP1/BARD1/BECN1/BIRC2/BIRC3/BRCA1/BRCC3/CCNA2/CCP110/CDC20/CDC25A/CDK1/CFTR/CLSPN/CYLD/DDB2/EP300/FKBP8/FOXK1/FOXK2/GATA3/H2AC13/H2AC14/H2AC18/H2AC19/H2AC20/H2AC25/H2AC6/H2BC11/H2BC14/H2BC15/H2BC18/H2BC21/H2BC26/H2BC5/H2BC6/HCFC1/HGS/HIF1A/IDE/IKBKG/INO80/INO80C/INO80D/INO80E/JOSD…	234
R-HSA-4570464	SUMOylation of RNA binding proteins	45/7391	47/11146	1	1.4	4.3	1.2e-06	7.3e-06	3.9e-06	AAAS/BMI1/CBX2/CBX4/CBX8/HNRNPC/HNRNPK/NDC1/NOP58/NUP107/NUP133/NUP153/NUP155/NUP160/NUP188/NUP205/NUP210/NUP214/NUP35/NUP37/NUP42/NUP43/NUP50/NUP54/NUP58/NUP62/NUP85/NUP88/NUP93/NUP98/PHC1/PHC2/PHC3/POM121/RAE1/RANBP2/RING1/RNF2/SCMH1/SEC13/SEH1L/SUMO1/SUMO2/TPR/UBE2I	45
R-HSA-168274	Export of Viral Ribonucleoproteins from Nucleus	33/7391	33/11146	1	1.5	4.1	1.3e-06	7.6e-06	4e-06	AAAS/HSPA1A/HSPA1B/NDC1/NUP107/NUP133/NUP153/NUP155/NUP160/NUP188/NUP205/NUP210/NUP214/NUP35/NUP37/NUP42/NUP43/NUP50/NUP54/NUP58/NUP62/NUP85/NUP88/NUP93/NUP98/POM121/RAE1/RAN/RANBP2/SEC13/SEH1L/TPR/XPO1	33
R-HSA-180746	Nuclear import of Rev protein	33/7391	33/11146	1	1.5	4.1	1.3e-06	7.6e-06	4e-06	AAAS/KPNB1/NDC1/NPM1/NUP107/NUP133/NUP153/NUP155/NUP160/NUP188/NUP205/NUP210/NUP214/NUP35/NUP37/NUP42/NUP43/NUP50/NUP54/NUP58/NUP62/NUP85/NUP88/NUP93/NUP98/POM121/RAE1/RAN/RANBP2/RCC1/SEC13/SEH1L/TPR	33
R-HSA-180910	Vpr-mediated nuclear import of PICs	33/7391	33/11146	1	1.5	4.1	1.3e-06	7.6e-06	4e-06	AAAS/BANF1/HMGA1/KPNA1/NDC1/NUP107/NUP133/NUP153/NUP155/NUP160/NUP188/NUP205/NUP210/NUP214/NUP35/NUP37/NUP42/NUP43/NUP50/NUP54/NUP58/NUP62/NUP85/NUP88/NUP93/NUP98/POM121/PSIP1/RAE1/RANBP2/SEC13/SEH1L/TPR	33
R-HSA-8949613	Cristae formation	33/7391	33/11146	1	1.5	4.1	1.3e-06	7.6e-06	4e-06	APOO/APOOL/ATP5F1A/ATP5F1B/ATP5F1C/ATP5F1D/ATP5F1E/ATP5MC1/ATP5MC2/ATP5MC3/ATP5ME/ATP5MF/ATP5MG/ATP5MJ/ATP5MK/ATP5PB/ATP5PD/ATP5PF/ATP5PO/CHCHD3/CHCHD6/DMAC2L/DNAJC11/HSPA9/IMMT/MICOS10/MICOS13/ATP6/ATP8/MTX1/MTX2/SAMM50/TMEM11	33
R-HSA-112382	Formation of RNA Pol II elongation complex	54/7391	58/11146	0.9	1.4	4.3	1.4e-06	8.3e-06	4.4e-06	AFF4/CCNH/CCNK/CCNT1/CCNT2/CDC73/CDK7/CDK9/CTDP1/CTR9/EAF1/EAF2/ELL/ELOA/ELOB/ELOC/ERCC2/ERCC3/GTF2F1/GTF2F2/GTF2H1/GTF2H2/GTF2H3/GTF2H5/IWS1/LEO1/MLLT1/MLLT3/MNAT1/NCBP1/NCBP2/NELFA/NELFB/NELFE/PAF1/POLR2A/POLR2B/POLR2C/POLR2D/POLR2E/POLR2F/POLR2G/POLR2H/POLR2I/POLR2J/POLR2K/POLR2L/RTF1/SKIC8/SSRP1/SUPT16H/SUPT5H/SUPT6H/TCEA1	54
R-HSA-75955	RNA Polymerase II Transcription Elongation	54/7391	58/11146	0.9	1.4	4.3	1.4e-06	8.3e-06	4.4e-06	AFF4/CCNH/CCNK/CCNT1/CCNT2/CDC73/CDK7/CDK9/CTDP1/CTR9/EAF1/EAF2/ELL/ELOA/ELOB/ELOC/ERCC2/ERCC3/GTF2F1/GTF2F2/GTF2H1/GTF2H2/GTF2H3/GTF2H5/IWS1/LEO1/MLLT1/MLLT3/MNAT1/NCBP1/NCBP2/NELFA/NELFB/NELFE/PAF1/POLR2A/POLR2B/POLR2C/POLR2D/POLR2E/POLR2F/POLR2G/POLR2H/POLR2I/POLR2J/POLR2K/POLR2L/RTF1/SKIC8/SSRP1/SUPT16H/SUPT5H/SUPT6H/TCEA1	54
R-HSA-5683057	MAPK family signaling cascades	254/7391	325/11146	0.8	1.2	4.6	1.4e-06	8.5e-06	4.5e-06	ABHD17A/ABHD17B/ABHD17C/ACTB/ACTG1/ACTN2/AGO1/AGO2/AGO3/AGO4/APBB1IP/ARAF/AREG/ARL2/ARRB1/ARRB2/BCL2L1/BRAF/BRAP/BTC/CALM1/CALM2/CALM3/CAMK2A/CAMK2D/CAMK2G/CCND3/CDC14A/CDC14B/CDC42EP3/CDK1/CNKSR2/CSF2RA/CSF2RB/CSK/CUL3/DAB2IP/DLG1/DLG3/DLG4/DNAJB1/DUSP1/DUSP10/DUSP16/DUSP4/DUSP5/DUSP6/DUSP7/DUSP8/DUSP9/EGF/EGFR/EPGN/ERBB2/ERBB3/ERBB4/EREG/ETV4/FGA/FGB/FGF2/FGF22/FGF7/FGFR1/FGFR2/FGFR3/FGFR4/FGG/…	254
R-HSA-5693616	Presynaptic phase of homologous DNA pairing and strand exchange	39/7391	40/11146	1	1.5	4.2	1.5e-06	8.9e-06	4.7e-06	ATM/ATR/ATRIP/BARD1/BLM/BRCA1/BRCA2/BRIP1/CHEK1/DNA2/EXO1/HUS1/KAT5/MRE11/NBN/RAD1/RAD17/RAD50/RAD51/RAD51B/RAD51C/RAD51D/RAD9A/RBBP8/RFC2/RFC3/RFC4/RFC5/RHNO1/RMI1/RMI2/RPA1/RPA2/RPA3/SEM1/TOP3A/TOPBP1/WRN/XRCC2	39
R-HSA-6783310	Fanconi Anemia Pathway	39/7391	40/11146	1	1.5	4.2	1.5e-06	8.9e-06	4.7e-06	ATR/ATRIP/CENPS/CENPX/DCLRE1A/DCLRE1B/EME1/EME2/ERCC1/ERCC4/FAAP100/FAAP20/FAAP24/FAN1/FANCA/FANCB/FANCC/FANCD2/FANCE/FANCF/FANCG/FANCI/FANCL/FANCM/MUS81/POLN/RPA1/RPA2/RPA3/RPS27A/SLX1A/SLX1B/SLX4/UBA52/UBB/UBC/UBE2T/USP1/WDR48	39
R-HSA-180534	Vpu mediated degradation of CD4	49/7391	52/11146	0.9	1.4	4.3	1.7e-06	9.7e-06	5.1e-06	BTRC/PSMA1/PSMA2/PSMA3/PSMA4/PSMA5/PSMA6/PSMA7/PSMB1/PSMB10/PSMB2/PSMB3/PSMB4/PSMB5/PSMB6/PSMB7/PSMB8/PSMB9/PSMC1/PSMC2/PSMC3/PSMC4/PSMC5/PSMC6/PSMD1/PSMD10/PSMD11/PSMD12/PSMD13/PSMD14/PSMD2/PSMD3/PSMD4/PSMD5/PSMD6/PSMD7/PSMD8/PSMD9/PSME1/PSME2/PSME3/PSME4/PSMF1/RPS27A/SEM1/SKP1/UBA52/UBB/UBC	49
R-HSA-75815	Ubiquitin-dependent degradation of Cyclin D	49/7391	52/11146	0.9	1.4	4.3	1.7e-06	9.7e-06	5.1e-06	CCND1/GSK3B/PSMA1/PSMA2/PSMA3/PSMA4/PSMA5/PSMA6/PSMA7/PSMB1/PSMB10/PSMB2/PSMB3/PSMB4/PSMB5/PSMB6/PSMB7/PSMB8/PSMB9/PSMC1/PSMC2/PSMC3/PSMC4/PSMC5/PSMC6/PSMD1/PSMD10/PSMD11/PSMD12/PSMD13/PSMD14/PSMD2/PSMD3/PSMD4/PSMD5/PSMD6/PSMD7/PSMD8/PSMD9/PSME1/PSME2/PSME3/PSME4/PSMF1/RPS27A/SEM1/UBA52/UBB/UBC	49
R-HSA-2871837	FCERI mediated NF-kB activation	73/7391	82/11146	0.9	1.3	4.4	1.9e-06	1.1e-05	5.8e-06	BCL10/BTRC/CDC34/CHUK/CUL1/FBXW11/IKBKB/IKBKG/LYN/MALT1/MAP3K7/NFKB1/NFKBIA/PDPK1/PRKCQ/PSMA1/PSMA2/PSMA3/PSMA4/PSMA5/PSMA6/PSMA7/PSMB1/PSMB10/PSMB2/PSMB3/PSMB4/PSMB5/PSMB6/PSMB7/PSMB8/PSMB9/PSMC1/PSMC2/PSMC3/PSMC4/PSMC5/PSMC6/PSMD1/PSMD10/PSMD11/PSMD12/PSMD13/PSMD14/PSMD2/PSMD3/PSMD4/PSMD5/PSMD6/PSMD7/PSMD8/PSMD9/PSME1/PSME2/PSME3/PSME4/PSMF1/RASGRP1/RELA/RPS27A/SEM1/SKP1/TAB1/TAB2/TAB3/TRAF6/UB…	73
R-HSA-69190	DNA strand elongation	32/7391	32/11146	1	1.5	4	1.9e-06	1.1e-05	5.9e-06	CDC45/DNA2/FEN1/GINS1/GINS2/GINS3/GINS4/LIG1/MCM2/MCM3/MCM4/MCM5/MCM6/MCM7/MCM8/PCNA/POLA1/POLA2/POLD1/POLD2/POLD3/POLD4/PRIM1/PRIM2/RFC1/RFC2/RFC3/RFC4/RFC5/RPA1/RPA2/RPA3	32
R-HSA-5693567	HDR through Homologous Recombination (HRR) or Single Strand Annealing (SSA)	113/7391	134/11146	0.8	1.3	4.4	2e-06	1.1e-05	6.1e-06	ABL1/ABRAXAS1/ATM/ATR/ATRIP/BABAM1/BABAM2/BARD1/BLM/BRCA1/BRCA2/BRCC3/BRIP1/CCNA2/CDK2/CHEK1/CLSPN/DNA2/EME1/EME2/ERCC1/ERCC4/EXO1/FIGNL1/FIRRM/GEN1/H2AX/H2BC11/H2BC14/H2BC15/H2BC21/H2BC26/H2BC5/H2BC6/H4C11/H4C12/H4C14/H4C15/H4C3/H4C5/H4C8/H4C9/HERC2/HUS1/KAT5/MDC1/MRE11/MUS81/NBN/NSD2/PALB2/PCNA/PIAS4/POLD1/POLD2/POLD3/POLD4/POLE/POLE2/POLE3/POLE4/POLH/POLK/PPP4C/PPP4R2/RAD1/RAD17/RAD50/RAD51/RA…	113
R-HSA-8939902	Regulation of RUNX2 expression and activity	65/7391	72/11146	0.9	1.4	4.3	2.2e-06	1.2e-05	6.6e-06	BMP2/CBFB/CUL1/ESRRA/GSK3B/HIVEP3/MSX2/NKX3-2/NR3C1/PPARGC1B/PSMA1/PSMA2/PSMA3/PSMA4/PSMA5/PSMA6/PSMA7/PSMB1/PSMB10/PSMB2/PSMB3/PSMB4/PSMB5/PSMB6/PSMB7/PSMB8/PSMB9/PSMC1/PSMC2/PSMC3/PSMC4/PSMC5/PSMC6/PSMD1/PSMD10/PSMD11/PSMD12/PSMD13/PSMD14/PSMD2/PSMD3/PSMD4/PSMD5/PSMD6/PSMD7/PSMD8/PSMD9/PSME1/PSME2/PSME3/PSME4/PSMF1/RBX1/RPS27A/SEM1/SKP1/SKP2/SMURF1/STAT1/STUB1/TWIST1/UBA52/UBB/UBC/WWP1	65
R-HSA-73933	Resolution of Abasic Sites (AP sites)	38/7391	39/11146	1	1.5	4.1	2.2e-06	1.3e-05	6.8e-06	ADPRS/APEX1/BPHL/FEN1/LIG1/LIG3/MBD4/MPG/NEIL1/NEIL2/NTHL1/OGG1/PARG/PARP1/PARP2/PCNA/PNKP/POLB/POLD1/POLD2/POLD3/POLD4/POLE/POLE2/POLE3/POLE4/RFC1/RFC2/RFC3/RFC4/RFC5/RPA1/RPA2/RPA3/SMUG1/TDG/UNG/XRCC1	38
R-HSA-2173793	Transcriptional activity of SMAD2/SMAD3:SMAD4 heterotrimer	48/7391	51/11146	0.9	1.4	4.2	2.4e-06	1.4e-05	7.2e-06	CCNC/CCNK/CCNT1/CCNT2/CDK8/CDK9/E2F4/E2F5/EP300/FURIN/HDAC1/JUNB/MAPK1/MAPK3/MEN1/MYC/NCOR1/NCOR2/NEDD4L/PARP1/PPM1A/RBL1/RNF111/RPS27A/SERPINE1/SKI/SKIL/SMAD2/SMAD3/SMAD4/SMAD7/SMURF2/SNW1/SP1/STAT1/TFDP1/TFDP2/TGIF1/TGIF2/TRIM33/UBA52/UBB/UBC/UBE2D1/UBE2D3/USP9X/WWTR1/YBX1	48
R-HSA-4420097	VEGFA-VEGFR2 Pathway	86/7391	99/11146	0.9	1.3	4.3	2.6e-06	1.5e-05	7.9e-06	ABI1/ABI2/ACTB/ACTG1/AHCYL1/AKT1/AKT2/AKT3/AXL/BAIAP2/BCAR1/BRK1/CALM1/CALM2/CALM3/CAV1/CRK/CTNNA1/CTNNB1/CTNND1/CYBA/CYFIP1/CYFIP2/DOCK1/ELMO1/ELMO2/FYN/HRAS/HSP90AA1/HSPB1/ITGAV/ITGB3/ITPR1/ITPR2/ITPR3/JUP/KRAS/MAPK11/MAPK12/MAPK13/MAPK14/MAPKAP1/MAPKAPK2/MAPKAPK3/MLST8/MTOR/NCF1/NCF2/NCK1/NCK2/NCKAP1/NRAS/PAK1/PAK2/PAK3/PDPK1/PIK3CA/PIK3CB/PIK3R1/PLCG1/PRKACA/PRKACB/PRKCA/PRKCD/PRKCZ/PRR5/PTK2…	86
R-HSA-8876198	RAB GEFs exchange GTP for GDP on RABs	79/7391	90/11146	0.9	1.3	4.3	2.7e-06	1.5e-05	8e-06	AKT1/AKT2/AKT3/ALS2/ALS2CL/ANKRD27/CCZ1/CCZ1B/CHM/CHML/DENND1A/DENND1B/DENND2B/DENND2C/DENND3/DENND4A/DENND4B/DENND4C/DENND5A/DENND5B/DENND6A/DENND6B/GAPVD1/GDI1/GDI2/HPS1/HPS4/MADD/MON1A/MON1B/RAB10/RAB12/RAB13/RAB14/RAB18/RAB1A/RAB1B/RAB21/RAB27A/RAB27B/RAB31/RAB32/RAB35/RAB38/RAB39B/RAB3GAP1/RAB3GAP2/RAB3IL1/RAB3IP/RAB5A/RAB5B/RAB5C/RAB6A/RAB6B/RAB7A/RAB8A/RAB8B/RAB9A/RGP1/RIC1/RIN2/RIN3/RINL/…	79
R-HSA-168271	Transport of Ribonucleoproteins into the Host Nucleus	31/7391	31/11146	1	1.5	4	2.9e-06	1.6e-05	8.6e-06	AAAS/KPNA1/KPNB1/NDC1/NUP107/NUP133/NUP153/NUP155/NUP160/NUP188/NUP205/NUP210/NUP214/NUP35/NUP37/NUP42/NUP43/NUP50/NUP54/NUP58/NUP62/NUP85/NUP88/NUP93/NUP98/POM121/RAE1/RANBP2/SEC13/SEH1L/TPR	31
R-HSA-168333	NEP/NS2 Interacts with the Cellular Export Machinery	31/7391	31/11146	1	1.5	4	2.9e-06	1.6e-05	8.6e-06	AAAS/NDC1/NUP107/NUP133/NUP153/NUP155/NUP160/NUP188/NUP205/NUP210/NUP214/NUP35/NUP37/NUP42/NUP43/NUP50/NUP54/NUP58/NUP62/NUP85/NUP88/NUP93/NUP98/POM121/RAE1/RAN/RANBP2/SEC13/SEH1L/TPR/XPO1	31
R-HSA-8943724	Regulation of PTEN gene transcription	56/7391	61/11146	0.9	1.4	4.2	3e-06	1.7e-05	9e-06	ATF2/ATN1/BMI1/CBX2/CBX4/CBX6/CBX8/CHD3/CHD4/EED/EZH2/GATAD2A/GATAD2B/HDAC1/HDAC2/HDAC3/HDAC5/HDAC7/JUN/KDM1A/LAMTOR1/LAMTOR2/LAMTOR3/LAMTOR4/LAMTOR5/MAF1/MAPK1/MAPK3/MBD3/MLST8/MTA1/MTA2/MTA3/MTOR/PHC1/PHC2/PHC3/PPARG/RBBP4/RBBP7/RCOR1/REST/RHEB/RING1/RNF2/RPTOR/RRAGA/RRAGB/RRAGC/RRAGD/SALL4/SCMH1/SLC38A9/SNAI1/SUZ12/TP53	56
R-HSA-9013423	RAC3 GTPase cycle	82/7391	94/11146	0.9	1.3	4.3	3.1e-06	1.7e-05	9.1e-06	ABI1/ABI2/ABL2/ABR/AMIGO2/ARAP3/ARHGAP1/ARHGAP15/ARHGAP17/ARHGAP21/ARHGAP26/ARHGAP32/ARHGAP35/ARHGAP39/ARHGAP42/ARHGAP5/ARHGAP6/ARHGDIB/BAIAP2/BAIAP2L1/BCR/BRK1/CAV1/CDC42EP1/CYBA/CYFIP1/DEPDC1B/DIAPH3/DOCK10/DSG2/EMD/EPHA2/ERBIN/ESYT1/FERMT2/GARRE1/GIT1/GIT2/IL32/ITGB1/JAG1/LAMTOR1/LBR/LEMD3/LMAN1/MCAM/NCF1/NCF2/NCKAP1/NHS/NOX1/NOXA1/OCRL/OPHN1/PAK1/PAK2/PAK4/PGRMC2/PIK3R1/PREX1/RAB7A/RAC3/RACGA…	82
R-HSA-1227986	Signaling by ERBB2	47/7391	50/11146	0.9	1.4	4.2	3.4e-06	1.9e-05	1e-05	AKT1/AKT2/AKT3/BTC/CDC37/CUL5/DIAPH1/EGF/EGFR/ERBB2/ERBB3/ERBB4/ERBIN/EREG/FYN/GAB1/GRB2/GRB7/HBEGF/HRAS/HSP90AA1/KRAS/MEMO1/NRAS/NRG1/NRG4/PIK3CA/PIK3R1/PLCG1/PRKCA/PRKCD/PRKCE/PTK6/PTPN12/PTPN18/RHOA/RNF41/RPS27A/SHC1/SOS1/SRC/STUB1/UBA52/UBB/UBC/USP8/YES1	47
R-HSA-9663891	Selective autophagy	78/7391	89/11146	0.9	1.3	4.3	3.6e-06	2e-05	1e-05	ARL13B/ATG12/ATG5/ATM/CFTR/CSNK2A1/CSNK2A2/DYNC1H1/DYNC1I2/DYNC1LI1/DYNC1LI2/DYNLL1/DYNLL2/EPAS1/FUNDC1/HDAC6/HSF1/HSP90AA1/HSPA8/IFT88/MAP1LC3B/MFN1/MFN2/MTERF3/NBR1/OPTN/PARK7/PCNT/PEX5/PGAM5/PINK1/PLIN2/PLIN3/PRKAA2/PRKAB1/PRKAB2/PRKAG1/PRKAG2/RPS27A/SQSTM1/SRC/TBK1/TOMM20/TOMM22/TOMM40/TOMM5/TOMM7/TOMM70/TUBA1A/TUBA1B/TUBA1C/TUBA3C/TUBA3D/TUBA3E/TUBA4A/TUBA8/TUBAL3/TUBB2A/TUBB2B/TUBB4A/TUBB4B…	78
R-HSA-5689603	UCH proteinases	88/7391	102/11146	0.9	1.3	4.3	3.8e-06	2.1e-05	1.1e-05	ACTB/ACTL6A/ACTR5/ACTR8/ADRM1/ASXL1/ASXL2/BAP1/BARD1/FOXK1/FOXK2/H2AC13/H2AC14/H2AC18/H2AC19/H2AC20/H2AC25/H2AC6/HCFC1/INO80/INO80C/INO80D/INO80E/KDM1B/MBD5/MBD6/MCRS1/NEDD8/NFRKB/OGT/PSMA1/PSMA2/PSMA3/PSMA4/PSMA5/PSMA6/PSMA7/PSMB1/PSMB10/PSMB2/PSMB3/PSMB4/PSMB5/PSMB6/PSMB7/PSMB8/PSMB9/PSMC1/PSMC2/PSMC3/PSMC4/PSMC5/PSMC6/PSMD1/PSMD10/PSMD11/PSMD12/PSMD13/PSMD14/PSMD2/PSMD3/PSMD4/PSMD5/PSMD6/PSMD7…	88
R-HSA-109606	Intrinsic Pathway for Apoptosis	51/7391	55/11146	0.9	1.4	4.2	3.9e-06	2.2e-05	1.2e-05	AKT1/AKT2/AKT3/APAF1/APIP/AVEN/BAD/BAK1/BAX/BBC3/BCL2/BCL2L1/BCL2L11/BID/BMF/C1QBP/CARD8/CASP3/CASP7/CASP8/CASP9/CYCS/DYNLL1/DYNLL2/E2F1/GSDMD/GSDME/MAPK1/MAPK3/MAPK8/NMT1/PMAIP1/PPP1R13B/PPP3CC/PPP3R1/SEPTIN4/SFN/STAT3/TFDP1/TFDP2/TP53/TP53BP2/TP63/UACA/XIAP/YWHAB/YWHAE/YWHAG/YWHAH/YWHAQ/YWHAZ	51
R-HSA-5358346	Hedgehog ligand biogenesis	59/7391	65/11146	0.9	1.4	4.2	4.2e-06	2.3e-05	1.2e-05	ADAM17/DERL2/DHH/DISP2/ERLEC1/HHAT/IHH/OS9/P4HB/PSMA1/PSMA2/PSMA3/PSMA4/PSMA5/PSMA6/PSMA7/PSMB1/PSMB10/PSMB2/PSMB3/PSMB4/PSMB5/PSMB6/PSMB7/PSMB8/PSMB9/PSMC1/PSMC2/PSMC3/PSMC4/PSMC5/PSMC6/PSMD1/PSMD10/PSMD11/PSMD12/PSMD13/PSMD14/PSMD2/PSMD3/PSMD4/PSMD5/PSMD6/PSMD7/PSMD8/PSMD9/PSME1/PSME2/PSME3/PSME4/PSMF1/RPS27A/SEL1L/SEM1/SHH/UBA52/UBB/UBC/VCP	59
R-HSA-110314	Recognition of DNA damage by PCNA-containing replication complex	30/7391	30/11146	1	1.5	3.9	4.4e-06	2.4e-05	1.3e-05	CUL4A/CUL4B/DDB1/DTL/PCNA/POLD1/POLD2/POLD3/POLD4/POLE/POLE2/POLE3/POLE4/RAD18/RBX1/RFC1/RFC2/RFC3/RFC4/RFC5/RPA1/RPA2/RPA3/RPS27A/UBA52/UBB/UBC/UBE2B/USP1/WDR48	30
R-HSA-6804758	Regulation of TP53 Activity through Acetylation	30/7391	30/11146	1	1.5	3.9	4.4e-06	2.4e-05	1.3e-05	AKT1/AKT2/AKT3/BRD1/BRD7/BRPF1/BRPF3/CHD3/CHD4/EP300/GATAD2A/GATAD2B/HDAC1/HDAC2/ING2/ING5/KAT6A/MAP2K6/MBD3/MEAF6/MTA2/PIN1/PIP4K2A/PIP4K2B/PIP4K2C/PIP4P1/PML/RBBP4/RBBP7/TP53	30
R-HSA-8866652	Synthesis of active ubiquitin: roles of E1 and E2 enzymes	30/7391	30/11146	1	1.5	3.9	4.4e-06	2.4e-05	1.3e-05	CDC34/OTULIN/RPS27A/UBA1/UBA52/UBA6/UBB/UBC/UBE2A/UBE2B/UBE2C/UBE2D1/UBE2D2/UBE2E1/UBE2E3/UBE2G1/UBE2G2/UBE2H/UBE2K/UBE2L3/UBE2Q2/UBE2R2/UBE2S/UBE2T/UBE2W/UBE2Z/UCHL3/USP5/USP7/USP9X	30
R-HSA-69306	DNA Replication	151/7391	186/11146	0.8	1.2	4.3	4.4e-06	2.4e-05	1.3e-05	ANAPC1/ANAPC10/ANAPC11/ANAPC16/ANAPC2/ANAPC4/ANAPC5/CCNA2/CCNE1/CCNE2/CDC16/CDC23/CDC26/CDC27/CDC45/CDC6/CDC7/CDK2/CDT1/CUL1/DBF4/DNA2/FEN1/FZR1/GINS1/GINS2/GINS3/GINS4/GMNN/H2AC14/H2AC18/H2AC19/H2AC20/H2AC6/H2AJ/H2AX/H2AZ2/H2BC11/H2BC14/H2BC15/H2BC21/H2BC26/H2BC5/H2BC6/H3-3A/H3-3B/H3C10/H3C11/H3C15/H3C6/H4C11/H4C12/H4C14/H4C15/H4C3/H4C5/H4C8/H4C9/KPNA1/KPNA6/KPNB1/LIG1/MCM10/MCM2/MCM3/MCM4/MCM5/…	151
R-HSA-9013404	RAC2 GTPase cycle	77/7391	88/11146	0.9	1.3	4.2	4.7e-06	2.6e-05	1.4e-05	ABI1/ABI2/ABR/ANKLE2/ARHGAP1/ARHGAP17/ARHGAP21/ARHGAP26/ARHGAP32/ARHGAP35/ARHGAP39/ARHGAP42/ARHGDIA/ARMCX3/BAIAP2L1/BCR/BRK1/CAV1/CDC42EP1/CDC42EP4/CYBA/CYFIP1/DEPDC1B/DIAPH3/DOCK1/DOCK10/DOCK2/DOCK3/DOCK4/DSG2/EMD/EPHA2/ERBIN/ESYT1/GARRE1/GIT1/GIT2/IQGAP1/ITGB1/LAMTOR1/LBR/LEMD3/LMAN1/MCAM/MTX1/NCF1/NCF2/NCKAP1/NHS/OPHN1/PAK1/PAK2/PAK4/PGRMC2/PIK3CA/PIK3R1/PIK3R3/PLD2/PREX1/RAB7A/RACGAP1/SAMM50/…	77
R-HSA-176187	Activation of ATR in response to replication stress	36/7391	37/11146	1	1.5	4	4.8e-06	2.6e-05	1.4e-05	ATR/ATRIP/CDC25A/CDC25C/CDC45/CDC6/CDC7/CDK2/CHEK1/CLSPN/DBF4/HUS1/MCM10/MCM2/MCM3/MCM4/MCM5/MCM6/MCM7/MCM8/ORC1/ORC2/ORC3/ORC4/ORC5/ORC6/RAD1/RAD17/RAD9A/RFC2/RFC3/RFC4/RFC5/RPA1/RPA2/RPA3	36
R-HSA-5685938	HDR through Single Strand Annealing (SSA)	36/7391	37/11146	1	1.5	4	4.8e-06	2.6e-05	1.4e-05	ABL1/ATM/ATR/ATRIP/BARD1/BLM/BRCA1/BRIP1/DNA2/ERCC1/ERCC4/EXO1/HUS1/KAT5/MRE11/NBN/RAD1/RAD17/RAD50/RAD51/RAD52/RAD9A/RBBP8/RFC2/RFC3/RFC4/RFC5/RHNO1/RMI1/RMI2/RPA1/RPA2/RPA3/TOP3A/TOPBP1/WRN	36
R-HSA-5693537	Resolution of D-Loop Structures	36/7391	37/11146	1	1.5	4	4.8e-06	2.6e-05	1.4e-05	ATM/BARD1/BLM/BRCA1/BRCA2/BRIP1/DNA2/EME1/EME2/EXO1/FIGNL1/FIRRM/GEN1/KAT5/MRE11/MUS81/NBN/PALB2/RAD50/RAD51/RAD51AP1/RAD51B/RAD51C/RAD51D/RBBP8/RMI1/RMI2/SEM1/SLX1A/SLX1B/SLX4/SPIDR/TOP3A/WRN/XRCC2/XRCC3	36
R-HSA-9735869	SARS-CoV-1 modulates host translation machinery	36/7391	37/11146	1	1.5	4	4.8e-06	2.6e-05	1.4e-05	EEF1A1/FAU/HNRNPA1/RPS10/RPS11/RPS12/RPS13/RPS14/RPS15/RPS15A/RPS16/RPS17/RPS18/RPS19/RPS2/RPS20/RPS21/RPS23/RPS24/RPS25/RPS26/RPS27/RPS27A/RPS27L/RPS28/RPS29/RPS3/RPS3A/RPS4X/RPS4Y1/RPS5/RPS6/RPS7/RPS8/RPS9/RPSA	36
R-HSA-5675221	Negative regulation of MAPK pathway	41/7391	43/11146	1	1.4	4	5.3e-06	2.8e-05	1.5e-05	ARAF/BRAF/BRAP/DUSP1/DUSP10/DUSP16/DUSP4/DUSP5/DUSP6/DUSP7/DUSP8/DUSP9/HRAS/KRAS/KSR1/MAP2K1/MAP2K2/MAPK1/MAPK12/MAPK3/MARK3/NRAS/PAQR3/PEBP1/PPP2CA/PPP2CB/PPP2R1A/PPP2R1B/PPP2R5A/PPP2R5B/PPP2R5C/PPP2R5D/PPP2R5E/PPP5C/PTPN3/RAF1/RPS27A/UBA52/UBB/UBC/YWHAB	41
R-HSA-5696395	Formation of Incision Complex in GG-NER	41/7391	43/11146	1	1.4	4	5.3e-06	2.8e-05	1.5e-05	CCNH/CDK7/CETN2/CUL4A/CUL4B/DDB1/DDB2/ERCC1/ERCC2/ERCC3/ERCC4/ERCC5/GTF2H1/GTF2H2/GTF2H3/GTF2H5/MNAT1/PARP1/PARP2/PIAS1/PIAS3/RAD23A/RAD23B/RBX1/RNF111/RPA1/RPA2/RPA3/RPS27A/SUMO1/SUMO2/SUMO3/UBA52/UBB/UBC/UBE2I/UBE2N/UBE2V2/USP45/XPA/XPC	41
R-HSA-8856828	Clathrin-mediated endocytosis	121/7391	146/11146	0.8	1.2	4.3	5.4e-06	2.9e-05	1.5e-05	AAK1/ACTB/ACTG1/ACTR2/ACTR3/AGFG1/AGTR1/AP2A1/AP2A2/AP2B1/AP2M1/AP2S1/AREG/ARF6/ARFGAP1/ARPC1A/ARPC2/ARPC3/ARPC4/ARPC5/ARRB1/ARRB2/BIN1/BTC/CBL/CFTR/CLTA/CLTB/CLTC/CLTCL1/COPS2/COPS3/COPS4/COPS5/COPS6/COPS7A/COPS7B/COPS8/CTTN/DAB2/DNAJC6/DNM1/DNM2/DVL2/EGF/EGFR/EPGN/EPN1/EPN2/EPS15/EPS15L1/EREG/FCHO1/FCHO2/FNBP1/FNBP1L/FZD4/GAK/GAPVD1/GPS1/GRB2/GRK2/GRK3/HBEGF/HGS/HIP1/HIP1R/HSPA8/IGF2R/ITSN1/ITS…	121
R-HSA-72187	mRNA 3'-end processing	54/7391	59/11146	0.9	1.4	4.1	5.8e-06	3.1e-05	1.6e-05	ALYREF/CASC3/CDC40/CHTOP/CLP1/CPSF1/CPSF2/CPSF3/CPSF4/CPSF6/CPSF7/CSTF1/CSTF2/CSTF2T/CSTF3/DDX39A/DDX39B/DHX38/EIF4A3/FIP1L1/FYTTD1/MAGOH/MAGOHB/NCBP1/NCBP2/NUDT21/PABPN1/PAPOLA/PCF11/RBM8A/RNPS1/SARNP/SLU7/SRRM1/SRSF1/SRSF11/SRSF2/SRSF3/SRSF4/SRSF5/SRSF6/SRSF7/SRSF9/SYMPK/THOC1/THOC2/THOC3/THOC5/THOC6/THOC7/U2AF1/U2AF2/UPF3B/WDR33	54
R-HSA-75067	Processing of Capped Intronless Pre-mRNA	29/7391	29/11146	1	1.5	3.8	6.6e-06	3.5e-05	1.8e-05	CLP1/CPSF1/CPSF2/CPSF3/CPSF4/CPSF6/CPSF7/CSTF1/CSTF2/CSTF2T/CSTF3/FIP1L1/LSM10/LSM11/NCBP1/NCBP2/NUDT21/PABPN1/PAPOLA/PCF11/SLBP/SNRPB/SNRPD3/SNRPE/SNRPF/SNRPG/SYMPK/WDR33/ZNF473	29
R-HSA-2122947	NOTCH1 Intracellular Domain Regulates Transcription	45/7391	48/11146	0.9	1.4	4	6.8e-06	3.6e-05	1.9e-05	CCNC/CDK8/CREBBP/CUL1/EP300/FBXW7/HDAC1/HDAC10/HDAC11/HDAC2/HDAC3/HDAC4/HDAC5/HDAC6/HDAC7/HDAC8/HES1/HEY1/HEYL/HIF1A/KAT2A/KAT2B/MAML1/MAML2/MAML3/MAMLD1/MYC/NBEA/NCOR1/NCOR2/NOTCH1/RBPJ/RBX1/RPS27A/SKP1/SNW1/TBL1X/TBL1XR1/TLE1/TLE2/TLE3/TLE4/UBA52/UBB/UBC	45
R-HSA-6791312	TP53 Regulates Transcription of Cell Cycle Genes	45/7391	48/11146	0.9	1.4	4	6.8e-06	3.6e-05	1.9e-05	ARID3A/AURKA/BAX/BTG2/CARM1/CCNA2/CCNB1/CCNE1/CCNE2/CDC25C/CDK1/CDK2/CDKN1A/CDKN1B/CENPJ/CNOT1/CNOT10/CNOT11/CNOT2/CNOT3/CNOT4/CNOT6L/CNOT7/CNOT8/CNOT9/E2F1/E2F4/E2F7/E2F8/EP300/GADD45A/NPM1/PCNA/PLAGL1/PLK2/PLK3/PRMT1/RBL1/RBL2/SFN/TFDP1/TFDP2/TNKS1BP1/TP53/ZNF385A	45
R-HSA-5673000	RAF activation	35/7391	36/11146	1	1.5	3.9	7.1e-06	3.7e-05	2e-05	ARAF/BRAF/BRAP/CALM1/CALM2/CALM3/CAMK2A/CAMK2D/CAMK2G/HRAS/JAK2/KRAS/KSR1/MAP2K1/MAP2K2/MAP3K11/MARK3/MRAS/NRAS/PHB1/PPP1CB/PPP1CC/PPP2CA/PPP2CB/PPP2R1A/PPP2R1B/PPP2R5A/PPP2R5B/PPP2R5C/PPP2R5D/PPP2R5E/RAF1/SHOC2/SRC/YWHAB	35
R-HSA-379724	tRNA Aminoacylation	40/7391	42/11146	1	1.4	4	7.6e-06	3.9e-05	2.1e-05	AARS1/AARS2/AIMP1/AIMP2/CARS1/CARS2/DARS1/DARS2/EARS2/EEF1E1/EPRS1/FARS2/FARSA/FARSB/GARS1/HARS1/HARS2/IARS1/IARS2/KARS1/LARS1/LARS2/MARS1/MARS2/NARS1/NARS2/PARS2/PPA1/PPA2/QARS1/RARS1/RARS2/SARS1/TARS1/TARS2/VARS1/WARS1/WARS2/YARS1/YARS2	40
R-HSA-9035034	RHOF GTPase cycle	40/7391	42/11146	1	1.4	4	7.6e-06	3.9e-05	2.1e-05	ACTB/ACTN1/ADD3/AKAP12/ARHGAP1/ARHGAP12/ARHGAP21/ARHGAP32/ARHGAP39/ARHGAP5/BAIAP2L1/BAIAP2L2/BASP1/CAPZB/CAV1/DEPDC1B/DIAPH1/DIAPH2/DIAPH3/ESYT1/FAM169A/FARP1/LMNB1/MCAM/MTMR1/MYO9B/PIK3R1/POTEE/RAB7A/SENP1/SLC4A7/SNAP23/SOWAHC/SRGAP2/STEAP3/SYDE1/TMPO/TOR1AIP1/VAMP3/VANGL1	40
R-HSA-157118	Signaling by NOTCH	186/7391	235/11146	0.8	1.2	4.2	8.7e-06	4.5e-05	2.4e-05	ADAM10/ADAM17/AGO1/AGO2/AGO3/AGO4/AKT1/APH1A/APH1B/ARRB1/ARRB2/ATP2A2/ATP2A3/B4GALT1/CCNC/CCND1/CDK8/CNTN1/CREB1/CREBBP/CUL1/DLGAP5/DTX2/DTX4/E2F1/E2F3/EGF/EGFR/ELF3/EP300/FBXW7/FLT4/FURIN/H2AC14/H2AC18/H2AC19/H2AC20/H2AC6/H2AJ/H2AX/H2AZ2/H2BC11/H2BC14/H2BC15/H2BC21/H2BC26/H2BC5/H2BC6/H3-3A/H3-3B/H3C10/H3C11/H3C15/H3C6/H4C11/H4C12/H4C14/H4C15/H4C3/H4C5/H4C8/H4C9/HDAC1/HDAC10/HDAC11/HDAC2/HDAC3/HD…	186
R-HSA-975138	TRAF6 mediated induction of NFkB and MAP kinases upon TLR7/8 or 9 activation	88/7391	103/11146	0.9	1.3	4.1	9e-06	4.7e-05	2.5e-05	ALPK1/APP/ATF1/ATF2/BTRC/CASP8/CD14/CHUK/CREB1/CUL1/DUSP3/DUSP4/DUSP6/DUSP7/ECSIT/ELK1/FBXW11/FOS/HMGB1/IKBIP/IKBKB/IKBKG/IRAK1/IRAK2/IRAK4/JUN/LRRC14/MAP2K1/MAP2K3/MAP2K4/MAP2K6/MAP2K7/MAP3K1/MAP3K7/MAP3K8/MAPK1/MAPK10/MAPK11/MAPK14/MAPK3/MAPK7/MAPK8/MAPK9/MAPKAPK2/MAPKAPK3/MEF2A/MYD88/N4BP1/NFKB1/NFKB2/NFKBIA/NFKBIB/NKIRAS1/NKIRAS2/NLRC5/NLRX1/NOD1/PELI2/PELI3/PPP2CA/PPP2CB/PPP2R1A/PPP2R1B/PPP2…	88
R-HSA-167161	HIV Transcription Initiation	44/7391	47/11146	0.9	1.4	4	9.7e-06	4.8e-05	2.6e-05	CCNH/CDK7/ERCC2/ERCC3/GTF2A1/GTF2A2/GTF2B/GTF2E1/GTF2E2/GTF2F1/GTF2F2/GTF2H1/GTF2H2/GTF2H3/GTF2H5/MNAT1/POLR2A/POLR2B/POLR2C/POLR2D/POLR2E/POLR2F/POLR2G/POLR2H/POLR2I/POLR2J/POLR2K/POLR2L/TAF1/TAF10/TAF11/TAF12/TAF13/TAF15/TAF2/TAF3/TAF4/TAF4B/TAF5/TAF6/TAF7/TAF9/TAF9B/TBP	44
R-HSA-167162	RNA Polymerase II HIV Promoter Escape	44/7391	47/11146	0.9	1.4	4	9.7e-06	4.8e-05	2.6e-05	CCNH/CDK7/ERCC2/ERCC3/GTF2A1/GTF2A2/GTF2B/GTF2E1/GTF2E2/GTF2F1/GTF2F2/GTF2H1/GTF2H2/GTF2H3/GTF2H5/MNAT1/POLR2A/POLR2B/POLR2C/POLR2D/POLR2E/POLR2F/POLR2G/POLR2H/POLR2I/POLR2J/POLR2K/POLR2L/TAF1/TAF10/TAF11/TAF12/TAF13/TAF15/TAF2/TAF3/TAF4/TAF4B/TAF5/TAF6/TAF7/TAF9/TAF9B/TBP	44
R-HSA-6802946	Signaling by moderate kinase activity BRAF mutants	44/7391	47/11146	0.9	1.4	4	9.7e-06	4.8e-05	2.6e-05	ACTB/ACTG1/APBB1IP/ARAF/ARRB1/ARRB2/BRAF/BRAP/CALM1/CALM2/CALM3/CAMK2A/CAMK2D/CAMK2G/CNKSR2/CSK/FGA/FGB/FGG/FN1/HRAS/IQGAP1/ITGA2B/ITGB3/JAK2/KRAS/KSR1/KSR2/MAP2K1/MAP2K2/MAP3K11/MAPK1/MAPK3/MARK3/NRAS/PEBP1/PHB1/RAF1/RAP1A/RAP1B/SRC/TLN1/VCL/YWHAB	44
R-HSA-6802949	Signaling by RAS mutants	44/7391	47/11146	0.9	1.4	4	9.7e-06	4.8e-05	2.6e-05	ACTB/ACTG1/APBB1IP/ARAF/ARRB1/ARRB2/BRAF/BRAP/CALM1/CALM2/CALM3/CAMK2A/CAMK2D/CAMK2G/CNKSR2/CSK/FGA/FGB/FGG/FN1/HRAS/IQGAP1/ITGA2B/ITGB3/JAK2/KRAS/KSR1/KSR2/MAP2K1/MAP2K2/MAP3K11/MAPK1/MAPK3/MARK3/NRAS/PEBP1/PHB1/RAF1/RAP1A/RAP1B/SRC/TLN1/VCL/YWHAB	44
R-HSA-6802955	Paradoxical activation of RAF signaling by kinase inactive BRAF	44/7391	47/11146	0.9	1.4	4	9.7e-06	4.8e-05	2.6e-05	ACTB/ACTG1/APBB1IP/ARAF/ARRB1/ARRB2/BRAF/BRAP/CALM1/CALM2/CALM3/CAMK2A/CAMK2D/CAMK2G/CNKSR2/CSK/FGA/FGB/FGG/FN1/HRAS/IQGAP1/ITGA2B/ITGB3/JAK2/KRAS/KSR1/KSR2/MAP2K1/MAP2K2/MAP3K11/MAPK1/MAPK3/MARK3/NRAS/PEBP1/PHB1/RAF1/RAP1A/RAP1B/SRC/TLN1/VCL/YWHAB	44
R-HSA-73776	RNA Polymerase II Promoter Escape	44/7391	47/11146	0.9	1.4	4	9.7e-06	4.8e-05	2.6e-05	CCNH/CDK7/ERCC2/ERCC3/GTF2A1/GTF2A2/GTF2B/GTF2E1/GTF2E2/GTF2F1/GTF2F2/GTF2H1/GTF2H2/GTF2H3/GTF2H5/MNAT1/POLR2A/POLR2B/POLR2C/POLR2D/POLR2E/POLR2F/POLR2G/POLR2H/POLR2I/POLR2J/POLR2K/POLR2L/TAF1/TAF10/TAF11/TAF12/TAF13/TAF15/TAF2/TAF3/TAF4/TAF4B/TAF5/TAF6/TAF7/TAF9/TAF9B/TBP	44
R-HSA-73779	RNA Polymerase II Transcription Pre-Initiation And Promoter Opening	44/7391	47/11146	0.9	1.4	4	9.7e-06	4.8e-05	2.6e-05	CCNH/CDK7/ERCC2/ERCC3/GTF2A1/GTF2A2/GTF2B/GTF2E1/GTF2E2/GTF2F1/GTF2F2/GTF2H1/GTF2H2/GTF2H3/GTF2H5/MNAT1/POLR2A/POLR2B/POLR2C/POLR2D/POLR2E/POLR2F/POLR2G/POLR2H/POLR2I/POLR2J/POLR2K/POLR2L/TAF1/TAF10/TAF11/TAF12/TAF13/TAF15/TAF2/TAF3/TAF4/TAF4B/TAF5/TAF6/TAF7/TAF9/TAF9B/TBP	44
R-HSA-75953	RNA Polymerase II Transcription Initiation	44/7391	47/11146	0.9	1.4	4	9.7e-06	4.8e-05	2.6e-05	CCNH/CDK7/ERCC2/ERCC3/GTF2A1/GTF2A2/GTF2B/GTF2E1/GTF2E2/GTF2F1/GTF2F2/GTF2H1/GTF2H2/GTF2H3/GTF2H5/MNAT1/POLR2A/POLR2B/POLR2C/POLR2D/POLR2E/POLR2F/POLR2G/POLR2H/POLR2I/POLR2J/POLR2K/POLR2L/TAF1/TAF10/TAF11/TAF12/TAF13/TAF15/TAF2/TAF3/TAF4/TAF4B/TAF5/TAF6/TAF7/TAF9/TAF9B/TBP	44
R-HSA-76042	RNA Polymerase II Transcription Initiation And Promoter Clearance	44/7391	47/11146	0.9	1.4	4	9.7e-06	4.8e-05	2.6e-05	CCNH/CDK7/ERCC2/ERCC3/GTF2A1/GTF2A2/GTF2B/GTF2E1/GTF2E2/GTF2F1/GTF2F2/GTF2H1/GTF2H2/GTF2H3/GTF2H5/MNAT1/POLR2A/POLR2B/POLR2C/POLR2D/POLR2E/POLR2F/POLR2G/POLR2H/POLR2I/POLR2J/POLR2K/POLR2L/TAF1/TAF10/TAF11/TAF12/TAF13/TAF15/TAF2/TAF3/TAF4/TAF4B/TAF5/TAF6/TAF7/TAF9/TAF9B/TBP	44
R-HSA-9649948	Signaling downstream of RAS mutants	44/7391	47/11146	0.9	1.4	4	9.7e-06	4.8e-05	2.6e-05	ACTB/ACTG1/APBB1IP/ARAF/ARRB1/ARRB2/BRAF/BRAP/CALM1/CALM2/CALM3/CAMK2A/CAMK2D/CAMK2G/CNKSR2/CSK/FGA/FGB/FGG/FN1/HRAS/IQGAP1/ITGA2B/ITGB3/JAK2/KRAS/KSR1/KSR2/MAP2K1/MAP2K2/MAP3K11/MAPK1/MAPK3/MARK3/NRAS/PEBP1/PHB1/RAF1/RAP1A/RAP1B/SRC/TLN1/VCL/YWHAB	44
R-HSA-168138	Toll Like Receptor 9 (TLR9) Cascade	94/7391	111/11146	0.8	1.3	4.1	1e-05	5e-05	2.6e-05	ALPK1/APP/ATF1/ATF2/BTRC/CASP8/CD14/CHUK/CREB1/CUL1/DUSP3/DUSP4/DUSP6/DUSP7/ECSIT/EEA1/ELK1/FBXW11/FOS/HMGB1/IKBIP/IKBKB/IKBKG/IRAK1/IRAK2/IRAK4/IRF5/JUN/LRRC14/MAP2K1/MAP2K3/MAP2K4/MAP2K6/MAP2K7/MAP3K1/MAP3K7/MAP3K8/MAPK1/MAPK10/MAPK11/MAPK14/MAPK3/MAPK7/MAPK8/MAPK9/MAPKAPK2/MAPKAPK3/MEF2A/MYD88/N4BP1/NFKB1/NFKB2/NFKBIA/NFKBIB/NKIRAS1/NKIRAS2/NLRC5/NLRX1/NOD1/PELI2/PELI3/PIK3C3/PIK3R4/PPP2CA/PPP…	94
R-HSA-532668	N-glycan trimming in the ER and Calnexin/Calreticulin cycle	34/7391	35/11146	1	1.5	3.9	1e-05	5.2e-05	2.7e-05	AMFR/CALR/CANX/DERL1/DERL2/EDEM1/EDEM2/EDEM3/ENGASE/GANAB/MAN1B1/MARCHF6/MLEC/MOGS/NGLY1/OS9/PDIA3/PRKCSH/PSMC1/RAD23B/RNF103/RNF139/RNF185/RNF5/RPS27A/SEL1L/TRIM13/UBA52/UBB/UBC/UBXN1/UGGT1/UGGT2/VCP	34
R-HSA-9709570	Impaired BRCA2 binding to RAD51	34/7391	35/11146	1	1.5	3.9	1e-05	5.2e-05	2.7e-05	ATM/ATR/ATRIP/BARD1/BLM/BRCA1/BRCA2/BRIP1/DNA2/EXO1/HUS1/KAT5/MRE11/NBN/RAD1/RAD17/RAD50/RAD51/RAD9A/RBBP8/RFC2/RFC3/RFC4/RFC5/RHNO1/RMI1/RMI2/RPA1/RPA2/RPA3/SEM1/TOP3A/TOPBP1/WRN	34
R-HSA-400206	Regulation of lipid metabolism by PPARalpha	100/7391	119/11146	0.8	1.3	4.1	1.1e-05	5.2e-05	2.8e-05	ABCA1/ABCB4/ACADM/ACOX1/ACSL1/AHR/ALAS1/ANGPTL4/ANKRD1/ARNT/ARNT2/BMAL1/CARM1/CCNC/CDK19/CDK8/CHD9/CLOCK/CPT1A/CPT2/CREBBP/EP300/ESRRA/FADS1/FAM120B/FDFT1/FHL2/G0S2/GLIPR1/HDAC3/HELZ2/HMGCR/HMGCS1/ME1/MED1/MED10/MED11/MED12/MED13/MED13L/MED14/MED15/MED16/MED17/MED18/MED19/MED20/MED21/MED22/MED23/MED24/MED25/MED27/MED28/MED29/MED30/MED4/MED6/MED7/MED8/MED9/MTF1/NCOA1/NCOA2/NCOA3/NCOA6/NCOR1/NCOR2/…	100
R-HSA-5696400	Dual Incision in GG-NER	39/7391	41/11146	1	1.4	3.9	1.1e-05	5.4e-05	2.9e-05	CUL4A/CUL4B/DDB1/DDB2/ERCC1/ERCC2/ERCC3/ERCC4/ERCC5/GTF2H1/GTF2H2/GTF2H3/GTF2H5/PARP1/PARP2/PCNA/POLD1/POLD2/POLD3/POLD4/POLE/POLE2/POLE3/POLE4/POLK/RBX1/RFC1/RFC2/RFC3/RFC4/RFC5/RPA1/RPA2/RPA3/RPS27A/UBA52/UBB/UBC/XPA	39
R-HSA-74158	RNA Polymerase III Transcription	39/7391	41/11146	1	1.4	3.9	1.1e-05	5.4e-05	2.9e-05	BDP1/BRF1/CRCP/GTF3A/GTF3C1/GTF3C2/GTF3C3/GTF3C4/GTF3C5/GTF3C6/NFIA/NFIB/NFIC/NFIX/POLR1C/POLR1D/POLR2E/POLR2F/POLR2H/POLR2K/POLR2L/POLR3A/POLR3B/POLR3C/POLR3D/POLR3E/POLR3F/POLR3G/POLR3GL/POLR3K/POU2F1/SNAPC1/SNAPC2/SNAPC3/SNAPC4/SNAPC5/SSB/TBP/ZNF143	39
R-HSA-749476	RNA Polymerase III Abortive And Retractive Initiation	39/7391	41/11146	1	1.4	3.9	1.1e-05	5.4e-05	2.9e-05	BDP1/BRF1/CRCP/GTF3A/GTF3C1/GTF3C2/GTF3C3/GTF3C4/GTF3C5/GTF3C6/NFIA/NFIB/NFIC/NFIX/POLR1C/POLR1D/POLR2E/POLR2F/POLR2H/POLR2K/POLR2L/POLR3A/POLR3B/POLR3C/POLR3D/POLR3E/POLR3F/POLR3G/POLR3GL/POLR3K/POU2F1/SNAPC1/SNAPC2/SNAPC3/SNAPC4/SNAPC5/SSB/TBP/ZNF143	39
R-HSA-9013149	RAC1 GTPase cycle	149/7391	185/11146	0.8	1.2	4.1	1.2e-05	5.8e-05	3.1e-05	ABI1/ABI2/ABL2/ABR/ALS2/AMIGO2/ARAP1/ARAP3/ARHGAP1/ARHGAP10/ARHGAP12/ARHGAP15/ARHGAP17/ARHGAP21/ARHGAP22/ARHGAP23/ARHGAP24/ARHGAP26/ARHGAP27/ARHGAP29/ARHGAP31/ARHGAP32/ARHGAP35/ARHGAP39/ARHGAP4/ARHGAP42/ARHGAP44/ARHGAP45/ARHGAP5/ARHGDIA/ARHGDIB/ARHGEF10/ARHGEF11/ARHGEF18/ARHGEF19/ARHGEF25/ARHGEF5/ARHGEF7/BAIAP2/BAIAP2L1/BCR/BRK1/CAV1/CDC42BPA/CDC42EP1/CDC42EP4/CHN1/CIT/CYBA/CYFIP1/CYFIP2/DEPDC1B/…	149
R-HSA-3858494	Beta-catenin independent WNT signaling	120/7391	146/11146	0.8	1.2	4.1	1.3e-05	6.5e-05	3.4e-05	AGO1/AGO2/AGO3/AGO4/AP2A1/AP2A2/AP2B1/AP2M1/AP2S1/ARRB2/CALM1/CALM2/CALM3/CAMK2A/CLTA/CLTB/CLTC/CTNNB1/DAAM1/DVL1/DVL2/DVL3/FZD1/FZD2/FZD3/FZD4/FZD5/FZD6/FZD7/FZD8/GNAT2/GNB1/GNB2/GNB4/GNB5/GNG11/GNG12/GNG4/ITPR1/ITPR2/ITPR3/KRAS/MAP3K7/MOV10/NLK/PARD6A/PDE6A/PDE6B/PFN1/PLCB3/PPP3CA/PPP3CB/PPP3R1/PRICKLE1/PRKCA/PRKG1/PSMA1/PSMA2/PSMA3/PSMA4/PSMA5/PSMA6/PSMA7/PSMB1/PSMB10/PSMB2/PSMB3/PSMB4/PSMB5/P…	120
R-HSA-5628897	TP53 Regulates Metabolic Genes	73/7391	84/11146	0.9	1.3	4	1.5e-05	7.1e-05	3.7e-05	AGO1/AGO2/AGO3/AGO4/AKT1/AKT2/AKT3/COX4I1/COX5A/COX5B/COX6A1/COX6B1/COX6C/COX7A2/COX7A2L/COX7B/COX7C/COX8A/CYCS/DDIT4/G6PD/GLS/GPI/GPX2/GSR/LAMTOR1/LAMTOR2/LAMTOR3/LAMTOR4/LAMTOR5/MLST8/MOV10/COX1/COX2/COX3/MTOR/NDUFA4/PRDX1/PRDX5/PRKAA1/PRKAA2/PRKAB1/PRKAB2/PRKAG1/PRKAG2/PTEN/RHEB/RPTOR/RRAGA/RRAGB/RRAGC/RRAGD/RRM2B/SESN2/SESN3/SFN/SLC38A9/TIGAR/TNRC6A/TNRC6B/TNRC6C/TP53/TP63/TSC1/TSC2/TXN/TXNRD…	73
R-HSA-9615933	Postmitotic nuclear pore complex (NPC) reformation	27/7391	27/11146	1	1.5	3.7	1.5e-05	7.2e-05	3.8e-05	AHCTF1/KPNB1/NDC1/NUP107/NUP133/NUP155/NUP160/NUP188/NUP205/NUP35/NUP37/NUP43/NUP54/NUP58/NUP62/NUP85/NUP93/NUP98/POM121/RAN/RANGAP1/RCC1/SEC13/SEH1L/SUMO1/TNPO1/UBE2I	27
R-HSA-71403	Citric acid cycle (TCA cycle)	33/7391	34/11146	1	1.5	3.8	1.5e-05	7.4e-05	3.9e-05	ACAT1/ACO2/CS/CSKMT/DLD/DLST/FH/FXN/IDH2/IDH3A/IDH3B/IDH3G/ISCA1/ISCA2/ISCU/LYRM4/MDH2/NFS1/NNT/OGDH/SDHA/SDHAF1/SDHAF2/SDHAF3/SDHAF4/SDHB/SDHC/SDHD/SIRT3/SUCLA2/SUCLG1/SUCLG2/TRAP1	33
R-HSA-5684996	MAPK1/MAPK3 signaling	222/7391	286/11146	0.8	1.2	4.1	1.6e-05	7.4e-05	4e-05	ABHD17A/ABHD17B/ABHD17C/ACTB/ACTG1/ACTN2/APBB1IP/ARAF/AREG/ARL2/ARRB1/ARRB2/BCL2L1/BRAF/BRAP/BTC/CALM1/CALM2/CALM3/CAMK2A/CAMK2D/CAMK2G/CDK1/CNKSR2/CSF2RA/CSF2RB/CSK/CUL3/DAB2IP/DLG1/DLG3/DLG4/DUSP1/DUSP10/DUSP16/DUSP4/DUSP5/DUSP6/DUSP7/DUSP8/DUSP9/EGF/EGFR/EPGN/ERBB2/ERBB3/ERBB4/EREG/FGA/FGB/FGF2/FGF22/FGF7/FGFR1/FGFR2/FGFR3/FGFR4/FGG/FLT3LG/FN1/FNTA/FNTB/FRS2/FYN/GFRA1/GOLGA7/GRB2/GRIN2B/GRIN2D…	222
R-HSA-1989781	PPARA activates gene expression	98/7391	117/11146	0.8	1.3	4	1.7e-05	8.3e-05	4.4e-05	ABCA1/ABCB4/ACADM/ACOX1/ACSL1/AHR/ALAS1/ANGPTL4/ANKRD1/ARNT/ARNT2/BMAL1/CARM1/CCNC/CDK19/CDK8/CHD9/CLOCK/CPT1A/CPT2/CREBBP/EP300/ESRRA/FADS1/FAM120B/FDFT1/FHL2/G0S2/GLIPR1/HDAC3/HELZ2/HMGCR/HMGCS1/ME1/MED1/MED10/MED11/MED12/MED13/MED13L/MED14/MED15/MED16/MED17/MED18/MED19/MED20/MED21/MED22/MED23/MED24/MED25/MED27/MED28/MED29/MED30/MED4/MED6/MED7/MED8/MED9/MTF1/NCOA1/NCOA2/NCOA3/NCOA6/NCOR1/NCOR2/…	98
R-HSA-3899300	SUMOylation of transcription cofactors	42/7391	45/11146	0.9	1.4	3.8	1.9e-05	9.3e-05	4.9e-05	BMI1/CASP8AP2/CBX2/CBX4/CBX8/CREBBP/CTBP1/DAXX/DDX17/DDX5/EP300/HIPK2/ING2/MBD1/MRTFA/NCOA1/NCOA2/NCOR2/NPM1/NRIP1/PARK7/PHC1/PHC2/PHC3/PIAS1/PIAS2/PIAS3/PIAS4/RING1/RNF2/SAFB/SCMH1/SIN3A/SUMO1/SUMO2/SUMO3/TOPORS/TRIM28/UBE2I/UHRF2/ZNF131/ZNF350	42
R-HSA-975155	MyD88 dependent cascade initiated on endosome	88/7391	104/11146	0.8	1.3	4	2.1e-05	9.8e-05	5.2e-05	ALPK1/APP/ATF1/ATF2/BTRC/CASP8/CD14/CHUK/CREB1/CUL1/DUSP3/DUSP4/DUSP6/DUSP7/ECSIT/ELK1/FBXW11/FOS/HMGB1/IKBIP/IKBKB/IKBKG/IRAK1/IRAK2/IRAK4/JUN/LRRC14/MAP2K1/MAP2K3/MAP2K4/MAP2K6/MAP2K7/MAP3K1/MAP3K7/MAP3K8/MAPK1/MAPK10/MAPK11/MAPK14/MAPK3/MAPK7/MAPK8/MAPK9/MAPKAPK2/MAPKAPK3/MEF2A/MYD88/N4BP1/NFKB1/NFKB2/NFKBIA/NFKBIB/NKIRAS1/NKIRAS2/NLRC5/NLRX1/NOD1/PELI2/PELI3/PPP2CA/PPP2CB/PPP2R1A/PPP2R1B/PPP2…	88
R-HSA-9013409	RHOJ GTPase cycle	50/7391	55/11146	0.9	1.4	3.9	2.1e-05	1e-04	5.4e-05	ARHGAP1/ARHGAP21/ARHGAP26/ARHGAP32/ARHGAP35/ARHGAP5/ARHGEF7/ARL13B/CAV1/CDC42BPA/CDC42BPB/CDC42EP1/CPNE8/DEPDC1B/DIAPH3/DOCK8/FMNL3/FNBP1/FNBP1L/GIT1/GIT2/GJA1/IQGAP3/JUP/LAMTOR1/NIPSNAP2/OCRL/OPHN1/PAK1/PAK2/PAK3/PAK4/PIK3R1/PREX1/RAB7A/SCRIB/SLC1A5/SLC4A7/SNAP23/STEAP3/STOM/SYDE1/TFRC/TMPO/TRIO/VAMP3/VANGL1/WASL/WIPF2/WWP2	50
R-HSA-5357956	TNFR1-induced NF-kappa-B signaling pathway	32/7391	33/11146	1	1.5	3.7	2.3e-05	0.00011	5.6e-05	BIRC2/BIRC3/CHUK/CYLD/IKBKB/IKBKG/MAP3K7/OPTN/OTUD1/OTUD7B/RACK1/RBCK1/RIPK1/RNF31/RPS27A/SHARPIN/SPATA2/TAB1/TAB2/TAB3/TNFAIP3/TNFRSF1A/TRADD/TRAF1/TRAF2/UBA52/UBB/UBC/USP2/USP21/USP4/XIAP	32
R-HSA-68962	Activation of the pre-replicative complex	32/7391	33/11146	1	1.5	3.7	2.3e-05	0.00011	5.6e-05	CDC45/CDC6/CDC7/CDK2/CDT1/DBF4/GMNN/MCM10/MCM2/MCM3/MCM4/MCM5/MCM6/MCM7/MCM8/ORC1/ORC2/ORC3/ORC4/ORC5/ORC6/POLA1/POLA2/POLE/POLE2/POLE3/POLE4/PRIM1/PRIM2/RPA1/RPA2/RPA3	32
R-HSA-110373	Resolution of AP sites via the multiple-nucleotide patch replacement pathway	26/7391	26/11146	1	1.5	3.6	2.3e-05	0.00011	5.6e-05	ADPRS/APEX1/BPHL/FEN1/LIG1/PARG/PARP1/PARP2/PCNA/POLB/POLD1/POLD2/POLD3/POLD4/POLE/POLE2/POLE3/POLE4/RFC1/RFC2/RFC3/RFC4/RFC5/RPA1/RPA2/RPA3	26
R-HSA-2173788	Downregulation of TGF-beta receptor signaling	26/7391	26/11146	1	1.5	3.6	2.3e-05	0.00011	5.6e-05	BAMBI/MTMR4/NEDD4L/PMEPA1/PPP1CA/PPP1CB/PPP1CC/PPP1R15A/RPS27A/SMAD2/SMAD3/SMAD7/SMURF1/SMURF2/STRAP/STUB1/TGFB1/TGFBR1/TGFBR2/UBA52/UBB/UBC/UCHL5/USP15/XPO1/ZFYVE9	26
R-HSA-110313	Translesion synthesis by Y family DNA polymerases bypasses lesions on DNA template	37/7391	39/11146	0.9	1.4	3.8	2.3e-05	0.00011	5.6e-05	ISG15/MAD2L2/NPLOC4/PCLAF/PCNA/POLD1/POLD2/POLD3/POLD4/POLE/POLE2/POLE3/POLE4/POLH/POLI/POLK/RCHY1/REV1/REV3L/RFC1/RFC2/RFC3/RFC4/RFC5/RPA1/RPA2/RPA3/RPS27A/SPRTN/TRIM25/UBA52/UBB/UBC/UBE2L6/UFD1/USP10/VCP	37
R-HSA-5619084	ABC transporter disorders	68/7391	78/11146	0.9	1.3	3.9	2.3e-05	0.00011	5.6e-05	ABCA1/ABCA12/ABCA3/ABCB4/ABCC2/ABCC6/ABCC9/ABCD1/ABCD4/CFTR/DERL1/DERL2/ERLEC1/ERLIN1/ERLIN2/LMBRD1/OS9/PSMA1/PSMA2/PSMA3/PSMA4/PSMA5/PSMA6/PSMA7/PSMB1/PSMB10/PSMB2/PSMB3/PSMB4/PSMB5/PSMB6/PSMB7/PSMB8/PSMB9/PSMC1/PSMC2/PSMC3/PSMC4/PSMC5/PSMC6/PSMD1/PSMD10/PSMD11/PSMD12/PSMD13/PSMD14/PSMD2/PSMD3/PSMD4/PSMD5/PSMD6/PSMD7/PSMD8/PSMD9/PSME1/PSME2/PSME3/PSME4/PSMF1/RNF185/RNF5/RPS27A/SEL1L/SEM1/UBA52/U…	68
R-HSA-9700206	Signaling by ALK in cancer	78/7391	91/11146	0.9	1.3	3.9	2.3e-05	0.00011	5.6e-05	AGO1/AGO2/AGO3/AGO4/ATIC/BCL2A1/BIRC6/CARS1/CCNB1/CDKN1A/CEBPB/CLTC/CUL1/DCTN1/DNMT1/EIF2AK3/EML4/FN1/FOXM1/FRS2/GCC2/GRB2/HDAC1/HIP1/IRS1/JUN/JUNB/KIF5B/KLC1/LMO7/MAPK1/MAPK3/MAPK8/MAPK9/MCL1/MDM2/MECP2/MOV10/MSN/MYH9/NPM1/PIK3CA/PIK3CB/PIK3R1/PLCG1/PPFIBP1/PPM1B/PRKAR1A/PTPN6/RANBP2/RB1/RBX1/RNF213/RPS27A/RPS6/RRBP1/SEC31A/SHC1/SKP1/SQSTM1/STAT1/STAT3/STAT5A/STRN/TFG/TNRC6C/TP53/TPM3/TPM4/TPR/T…	78
R-HSA-9725370	Signaling by ALK fusions and activated point mutants	78/7391	91/11146	0.9	1.3	3.9	2.3e-05	0.00011	5.6e-05	AGO1/AGO2/AGO3/AGO4/ATIC/BCL2A1/BIRC6/CARS1/CCNB1/CDKN1A/CEBPB/CLTC/CUL1/DCTN1/DNMT1/EIF2AK3/EML4/FN1/FOXM1/FRS2/GCC2/GRB2/HDAC1/HIP1/IRS1/JUN/JUNB/KIF5B/KLC1/LMO7/MAPK1/MAPK3/MAPK8/MAPK9/MCL1/MDM2/MECP2/MOV10/MSN/MYH9/NPM1/PIK3CA/PIK3CB/PIK3R1/PLCG1/PPFIBP1/PPM1B/PRKAR1A/PTPN6/RANBP2/RB1/RBX1/RNF213/RPS27A/RPS6/RRBP1/SEC31A/SHC1/SKP1/SQSTM1/STAT1/STAT3/STAT5A/STRN/TFG/TNRC6C/TP53/TPM3/TPM4/TPR/T…	78
R-HSA-5673001	RAF/MAP kinase cascade	217/7391	280/11146	0.8	1.2	4	2.3e-05	0.00011	5.7e-05	ABHD17A/ABHD17B/ABHD17C/ACTB/ACTG1/ACTN2/APBB1IP/ARAF/AREG/ARL2/ARRB1/ARRB2/BCL2L1/BRAF/BRAP/BTC/CALM1/CALM2/CALM3/CAMK2A/CAMK2D/CAMK2G/CNKSR2/CSF2RA/CSF2RB/CSK/CUL3/DAB2IP/DLG1/DLG3/DLG4/DUSP1/DUSP10/DUSP16/DUSP4/DUSP5/DUSP6/DUSP7/DUSP8/DUSP9/EGF/EGFR/EPGN/ERBB2/ERBB3/ERBB4/EREG/FGA/FGB/FGF2/FGF22/FGF7/FGFR1/FGFR2/FGFR3/FGFR4/FGG/FLT3LG/FN1/FNTA/FNTB/FRS2/FYN/GFRA1/GOLGA7/GRB2/GRIN2B/GRIN2D/HBEG…	217
R-HSA-9013148	CDC42 GTPase cycle	126/7391	155/11146	0.8	1.2	4	2.4e-05	0.00011	5.8e-05	ABR/ARAP1/ARAP3/ARFGAP2/ARFGAP3/ARHGAP1/ARHGAP10/ARHGAP11B/ARHGAP17/ARHGAP21/ARHGAP22/ARHGAP24/ARHGAP26/ARHGAP27/ARHGAP29/ARHGAP31/ARHGAP32/ARHGAP35/ARHGAP39/ARHGAP4/ARHGAP42/ARHGAP44/ARHGAP45/ARHGAP5/ARHGDIA/ARHGDIB/ARHGEF10/ARHGEF11/ARHGEF12/ARHGEF16/ARHGEF19/ARHGEF25/ARHGEF26/ARHGEF5/ARHGEF7/ARHGEF9/BAIAP2/BCR/CAV1/CDC42BPA/CDC42BPB/CDC42EP1/CDC42EP3/CDC42EP4/CDC42SE2/CHN1/CPNE8/DAAM1/DEPDC1B/…	126
R-HSA-70171	Glycolysis	64/7391	73/11146	0.9	1.3	3.9	2.7e-05	0.00012	6.5e-05	AAAS/ADPGK/ALDOA/ALDOC/BPGM/ENO1/ENO2/ENO3/ENO4/GAPDH/GNPDA1/GNPDA2/GPI/HK1/HKDC1/NDC1/NUP107/NUP133/NUP153/NUP155/NUP160/NUP188/NUP205/NUP210/NUP214/NUP35/NUP37/NUP42/NUP43/NUP50/NUP54/NUP58/NUP62/NUP85/NUP88/NUP93/NUP98/PFKFB1/PFKFB2/PFKFB3/PFKFB4/PFKL/PFKM/PFKP/PGAM1/PGK1/PGK2/PGM2L1/PGP/PKM/POM121/PPP2CA/PPP2CB/PPP2R1A/PPP2R1B/PPP2R5D/PRKACA/PRKACB/RAE1/RANBP2/SEC13/SEH1L/TPI1/TPR	64
R-HSA-9013405	RHOD GTPase cycle	49/7391	54/11146	0.9	1.4	3.8	3e-05	0.00014	7.2e-05	ACTN1/ADD3/AKAP12/ANKFY1/ARHGAP1/ARHGAP12/ARHGAP17/ARHGAP21/ARHGAP26/ARHGAP32/ARHGAP35/ARHGAP39/ARHGAP5/CAPZB/CAV1/CPNE8/DBN1/DEPDC1B/DIAPH1/DIAPH2/DIAPH3/EFHD2/EMD/ESYT1/FILIP1/GOLGA8R/LBR/LEMD3/LMAN1/LMNB1/MCAM/MOSPD2/PGRMC2/PIK3R1/PLXNA1/PLXNB1/RAB7A/RACGAP1/RHOD/SLC4A7/STBD1/STEAP3/TMPO/TOR1AIP1/VAMP3/VANGL1/VAPB/VRK2/WHAMM	49
R-HSA-1236974	ER-Phagosome pathway	77/7391	90/11146	0.9	1.3	3.9	3e-05	0.00014	7.2e-05	B2M/CALR/CD14/CHUK/FGA/FGB/FGG/HLA-A/HLA-B/HLA-C/HLA-E/HLA-F/HMGB1/IKBKB/IKBKG/MYD88/PDIA3/PSMA1/PSMA2/PSMA3/PSMA4/PSMA5/PSMA6/PSMA7/PSMB1/PSMB10/PSMB2/PSMB3/PSMB4/PSMB5/PSMB6/PSMB7/PSMB8/PSMB9/PSMC1/PSMC2/PSMC3/PSMC4/PSMC5/PSMC6/PSMD1/PSMD10/PSMD11/PSMD12/PSMD13/PSMD14/PSMD2/PSMD3/PSMD4/PSMD5/PSMD6/PSMD7/PSMD8/PSMD9/PSME1/PSME2/PSME3/PSME4/PSMF1/RPS27A/SEC22B/SEC61A1/SEC61A2/SEC61B/SEC61G/SEM1/S…	77
R-HSA-5696394	DNA Damage Recognition in GG-NER	36/7391	38/11146	0.9	1.4	3.7	3.3e-05	0.00015	7.9e-05	ACTB/ACTL6A/ACTR5/ACTR8/CETN2/COPS2/COPS3/COPS4/COPS5/COPS6/COPS7A/COPS7B/COPS8/CUL4A/CUL4B/DDB1/DDB2/GPS1/INO80/INO80C/INO80D/INO80E/MCRS1/NFRKB/PARP1/PARP2/RAD23A/RAD23B/RBX1/RPS27A/RUVBL1/UBA52/UBB/UBC/XPC/YY1	36
R-HSA-1643713	Signaling by EGFR in Cancer	25/7391	25/11146	1	1.5	3.6	3.4e-05	0.00015	8.1e-05	AREG/BTC/CBL/CDC37/EGF/EGFR/EPGN/EREG/GAB1/GRB2/HBEGF/HRAS/HSP90AA1/KRAS/NRAS/PIK3CA/PIK3R1/PLCG1/RPS27A/SHC1/SOS1/TGFA/UBA52/UBB/UBC	25
R-HSA-400685	Sema4D in semaphorin signaling	25/7391	25/11146	1	1.5	3.6	3.4e-05	0.00015	8.1e-05	ARHGAP35/ARHGEF11/ARHGEF12/ERBB2/LIMK1/LIMK2/MET/MYH10/MYH11/MYH14/MYH9/MYL12A/MYL12B/MYL6/MYL9/PLXNB1/RAC1/RHOA/RHOB/RHOC/RND1/ROCK1/ROCK2/RRAS/SEMA4D	25
R-HSA-5696397	Gap-filling DNA repair synthesis and ligation in GG-NER	25/7391	25/11146	1	1.5	3.6	3.4e-05	0.00015	8.1e-05	LIG1/LIG3/PCNA/POLD1/POLD2/POLD3/POLD4/POLE/POLE2/POLE3/POLE4/POLK/RFC1/RFC2/RFC3/RFC4/RFC5/RPA1/RPA2/RPA3/RPS27A/UBA52/UBB/UBC/XRCC1	25
R-HSA-9701192	Defective homologous recombination repair (HRR) due to BRCA1 loss of function	25/7391	25/11146	1	1.5	3.6	3.4e-05	0.00015	8.1e-05	ATM/BARD1/BLM/BRCA1/BRCA2/BRIP1/DNA2/EXO1/KAT5/MRE11/NBN/PALB2/RAD50/RAD51/RAD51AP1/RAD51B/RAD51C/RAD51D/RBBP8/RMI1/RMI2/SEM1/TOP3A/WRN/XRCC2	25
R-HSA-9701193	Defective homologous recombination repair (HRR) due to PALB2 loss of function	25/7391	25/11146	1	1.5	3.6	3.4e-05	0.00015	8.1e-05	ATM/BARD1/BLM/BRCA1/BRCA2/BRIP1/DNA2/EXO1/KAT5/MRE11/NBN/PALB2/RAD50/RAD51/RAD51AP1/RAD51B/RAD51C/RAD51D/RBBP8/RMI1/RMI2/SEM1/TOP3A/WRN/XRCC2	25
R-HSA-9704331	Defective HDR through Homologous Recombination Repair (HRR) due to PALB2 loss of BRCA1 binding function	25/7391	25/11146	1	1.5	3.6	3.4e-05	0.00015	8.1e-05	ATM/BARD1/BLM/BRCA1/BRCA2/BRIP1/DNA2/EXO1/KAT5/MRE11/NBN/PALB2/RAD50/RAD51/RAD51AP1/RAD51B/RAD51C/RAD51D/RBBP8/RMI1/RMI2/SEM1/TOP3A/WRN/XRCC2	25
R-HSA-9704646	Defective HDR through Homologous Recombination Repair (HRR) due to PALB2 loss of BRCA2/RAD51/RAD51C binding function	25/7391	25/11146	1	1.5	3.6	3.4e-05	0.00015	8.1e-05	ATM/BARD1/BLM/BRCA1/BRCA2/BRIP1/DNA2/EXO1/KAT5/MRE11/NBN/PALB2/RAD50/RAD51/RAD51AP1/RAD51B/RAD51C/RAD51D/RBBP8/RMI1/RMI2/SEM1/TOP3A/WRN/XRCC2	25
R-HSA-9865881	Complex III assembly	25/7391	25/11146	1	1.5	3.6	3.4e-05	0.00015	8.1e-05	BCS1L/CYC1/FXN/HSCB/HSPA9/ISCU/LETM1/LYRM4/LYRM7/CYTB/NFS1/TTC19/UQCC1/UQCC2/UQCC3/UQCC5/UQCC6/UQCR10/UQCR11/UQCRB/UQCRC1/UQCRC2/UQCRFS1/UQCRH/UQCRQ	25
R-HSA-6782315	tRNA modification in the nucleus and cytosol	40/7391	43/11146	0.9	1.4	3.7	3.9e-05	0.00017	9.1e-05	ADAT1/ADAT2/ALKBH8/CDKAL1/CTU1/CTU2/DUS2/EPRS1/FTSJ1/LAGE3/LCMT2/METTL1/NSUN2/NSUN6/OSGEP/PUS1/PUS3/PUS7/QTRT1/QTRT2/THADA/THG1L/TP53RK/TPRKB/TRDMT1/TRIT1/TRMT1/TRMT10A/TRMT11/TRMT12/TRMT13/TRMT44/TRMT5/TRMT6/TRMT61A/TYW1/TYW3/TYW5/URM1/WDR4	40
R-HSA-9656223	Signaling by RAF1 mutants	40/7391	43/11146	0.9	1.4	3.7	3.9e-05	0.00017	9.1e-05	ACTB/ACTG1/APBB1IP/ARAF/ARRB1/ARRB2/BRAF/CALM1/CALM2/CALM3/CAMK2A/CAMK2D/CAMK2G/CNKSR2/CSK/FGA/FGB/FGG/FN1/HRAS/IQGAP1/ITGA2B/ITGB3/JAK2/KRAS/KSR1/KSR2/MAP2K1/MAP2K2/MAPK1/MAPK3/MARK3/NRAS/RAF1/RAP1A/RAP1B/SRC/TLN1/VCL/YWHAB	40
R-HSA-4551638	SUMOylation of chromatin organization proteins	62/7391	71/11146	0.9	1.3	3.8	4.7e-05	0.00021	0.00011	AAAS/BMI1/CBX2/CBX4/CBX5/CBX8/CHD3/H4C11/H4C12/H4C14/H4C15/H4C3/H4C5/H4C8/H4C9/HDAC1/HDAC2/HDAC4/L3MBTL2/NDC1/NUP107/NUP133/NUP153/NUP155/NUP160/NUP188/NUP205/NUP210/NUP214/NUP35/NUP37/NUP42/NUP43/NUP50/NUP54/NUP58/NUP62/NUP85/NUP88/NUP93/NUP98/PHC1/PHC2/PHC3/PIAS1/PIAS2/POM121/RAE1/RANBP2/RING1/RNF2/SATB2/SCMH1/SEC13/SEH1L/SUMO1/SUMO2/SUMO3/SUZ12/TPR/UBE2I/ZBED1	62
R-HSA-1483255	PI Metabolism	72/7391	84/11146	0.9	1.3	3.8	4.7e-05	0.00021	0.00011	ARF1/ARF3/BMX/FIG4/GDE1/GDPD1/GDPD5/INPP4A/INPP4B/INPP5D/INPP5E/INPP5F/INPP5K/INPPL1/MTM1/MTMR1/MTMR10/MTMR12/MTMR14/MTMR2/MTMR3/MTMR4/MTMR6/MTMR8/MTMR9/OCRL/PI4K2A/PI4K2B/PI4KA/PI4KB/PIK3C2A/PIK3C2B/PIK3C3/PIK3CA/PIK3CB/PIK3CD/PIK3R1/PIK3R3/PIK3R4/PIK3R5/PIKFYVE/PIP4K2A/PIP4K2B/PIP4K2C/PIP4P1/PIP5K1A/PIP5K1C/PITPNB/PLEKHA1/PLEKHA2/PLEKHA3/PLEKHA5/PLEKHA6/PLEKHA8/PNPLA6/PNPLA7/PTEN/PTPN13/RAB14/R…	72
R-HSA-166208	mTORC1-mediated signalling	24/7391	24/11146	1	1.5	3.5	5.2e-05	0.00022	0.00012	AKT1S1/EEF2K/EIF4B/EIF4E/EIF4EBP1/EIF4G1/FKBP1A/LAMTOR1/LAMTOR2/LAMTOR3/LAMTOR4/LAMTOR5/MLST8/MTOR/RHEB/RPS6/RPS6KB1/RPTOR/RRAGA/RRAGB/RRAGC/RRAGD/SLC38A9/YWHAB	24
R-HSA-203927	MicroRNA (miRNA) biogenesis	24/7391	24/11146	1	1.5	3.5	5.2e-05	0.00022	0.00012	AGO1/AGO2/AGO3/AGO4/BCDIN3D/DGCR8/DICER1/DROSHA/POLR2A/POLR2B/POLR2C/POLR2D/POLR2E/POLR2F/POLR2G/POLR2H/POLR2I/POLR2J/POLR2K/POLR2L/PRKRA/RAN/TARBP2/XPO5	24
R-HSA-379716	Cytosolic tRNA aminoacylation	24/7391	24/11146	1	1.5	3.5	5.2e-05	0.00022	0.00012	AARS1/AIMP1/AIMP2/CARS1/DARS1/EEF1E1/EPRS1/FARSA/FARSB/GARS1/HARS1/IARS1/KARS1/LARS1/MARS1/NARS1/PPA1/QARS1/RARS1/SARS1/TARS1/VARS1/WARS1/YARS1	24
R-HSA-9634638	Estrogen-dependent nuclear events downstream of ESR-membrane signaling	24/7391	24/11146	1	1.5	3.5	5.2e-05	0.00022	0.00012	AKT1/AKT2/AKT3/AREG/BCL2/BTC/CCND1/CDKN1B/CREB1/EGF/EGFR/ELK1/EPGN/EREG/FOS/FOXO3/HBEGF/MAPK1/MAPK3/PTK2/SRF/TGFA/UHMK1/XPO1	24
R-HSA-9709603	Impaired BRCA2 binding to PALB2	24/7391	24/11146	1	1.5	3.5	5.2e-05	0.00022	0.00012	ATM/BARD1/BLM/BRCA1/BRCA2/BRIP1/DNA2/EXO1/KAT5/MRE11/NBN/PALB2/RAD50/RAD51/RAD51AP1/RAD51B/RAD51C/RAD51D/RBBP8/RMI1/RMI2/TOP3A/WRN/XRCC2	24
R-HSA-9694635	Translation of Structural Proteins	51/7391	57/11146	0.9	1.3	3.7	5.2e-05	0.00023	0.00012	CANX/CSNK1A1/DAD1/DDOST/EDEM2/FUT8/GALNT1/GANAB/GOLGA7/GSK3A/GSK3B/MAGT1/MAN1B1/MAN2A1/MGAT1/MGAT4A/MGAT4B/MGAT5/MOGS/PARP10/PARP14/PARP16/PARP4/PARP6/PARP9/PRKCSH/PRMT1/RPN1/RPN2/RPS27A/SRPK1/SRPK2/ST3GAL1/ST3GAL2/ST3GAL4/ST6GAL1/ST6GALNAC4/STT3A/SUMO1/TUSC3/UBA52/UBB/UBC/UBE2I/ZDHHC11/ZDHHC2/ZDHHC20/ZDHHC3/ZDHHC5/ZDHHC8/ZDHHC9	51
R-HSA-381070	IRE1alpha activates chaperones	47/7391	52/11146	0.9	1.4	3.7	5.6e-05	0.00024	0.00013	ACADVL/ADD1/ARFGAP1/ATP6V0D1/CTDSP2/CUL7/CXXC1/DCTN1/DDX11/DNAJB11/DNAJB9/DNAJC3/EDEM1/ERN1/EXTL2/EXTL3/FKBP14/GFPT1/GOSR2/GSK3A/HDGF/HSPA5/HYOU1/KDELR3/KLHDC3/LMNA/MYDGF/PDIA5/PDIA6/PPP2R5B/PREB/SEC31A/SERP1/SHC1/SRPRA/SRPRB/SSR1/SULT1A3/SULT1A4/TATDN2/TLN1/TPP1/TSPYL2/WFS1/XBP1/YIF1A/ZBTB17	47
R-HSA-168181	Toll Like Receptor 7/8 (TLR7/8) Cascade	90/7391	108/11146	0.8	1.3	3.8	5.7e-05	0.00025	0.00013	ALPK1/APP/ATF1/ATF2/BTRC/CASP8/CD14/CHUK/CREB1/CUL1/DUSP3/DUSP4/DUSP6/DUSP7/ECSIT/ELK1/FBXW11/FOS/HMGB1/IKBIP/IKBKB/IKBKG/IRAK1/IRAK2/IRAK4/IRF5/JUN/LRRC14/MAP2K1/MAP2K3/MAP2K4/MAP2K6/MAP2K7/MAP3K1/MAP3K7/MAP3K8/MAPK1/MAPK10/MAPK11/MAPK14/MAPK3/MAPK7/MAPK8/MAPK9/MAPKAPK2/MAPKAPK3/MEF2A/MYD88/N4BP1/NFKB1/NFKB2/NFKBIA/NFKBIB/NKIRAS1/NKIRAS2/NLRC5/NLRX1/NOD1/PELI2/PELI3/PPP2CA/PPP2CB/PPP2R1A/PPP2R1B…	90
R-HSA-69231	Cyclin D associated events in G1	43/7391	47/11146	0.9	1.4	3.7	5.7e-05	0.00025	0.00013	ABL1/CCND1/CCND3/CCNE1/CCNE2/CCNH/CDK2/CDK6/CDK7/CDKN1A/CDKN1B/CDKN1C/CDKN2C/CDKN2D/CKS1B/CUL1/E2F1/E2F2/E2F3/E2F4/E2F5/JAK2/LYN/MNAT1/PPP2CA/PPP2CB/PPP2R1A/PPP2R1B/PPP2R2A/PPP2R3B/PTK6/RB1/RBL1/RBL2/RPS27A/SKP1/SKP2/SRC/TFDP1/TFDP2/UBA52/UBB/UBC	43
R-HSA-69236	G1 Phase	43/7391	47/11146	0.9	1.4	3.7	5.7e-05	0.00025	0.00013	ABL1/CCND1/CCND3/CCNE1/CCNE2/CCNH/CDK2/CDK6/CDK7/CDKN1A/CDKN1B/CDKN1C/CDKN2C/CDKN2D/CKS1B/CUL1/E2F1/E2F2/E2F3/E2F4/E2F5/JAK2/LYN/MNAT1/PPP2CA/PPP2CB/PPP2R1A/PPP2R1B/PPP2R2A/PPP2R3B/PTK6/RB1/RBL1/RBL2/RPS27A/SKP1/SKP2/SRC/TFDP1/TFDP2/UBA52/UBB/UBC	43
R-HSA-400253	Circadian Clock	61/7391	70/11146	0.9	1.3	3.7	6.3e-05	0.00027	0.00014	ATF2/BHLHE40/BHLHE41/BMAL1/BMAL2/BTRC/CARM1/CHD9/CLOCK/CPT1A/CREB1/CREBBP/CREM/CRTC1/CRTC2/CRTC3/CRY1/CRY2/CSNK1D/CSNK1E/CUL1/DBP/EP300/FBXL3/HDAC3/HELZ2/HIF1A/MED1/MEF2D/NAMPT/NCOA1/NCOA2/NCOA6/NCOR1/NFIL3/NOCT/NPAS2/NR3C1/NRIP1/PER2/PPARA/PPP1CA/PPP1CB/PPP1CC/RAI1/RBM4/RORA/RPS27A/RXRA/SERPINE1/SIK1/SIRT1/SKP1/SMARCD3/SREBF1/TBL1X/TBL1XR1/TGS1/UBA52/UBB/UBC	61
R-HSA-2173796	SMAD2/SMAD3:SMAD4 heterotrimer regulates transcription	34/7391	36/11146	0.9	1.4	3.6	6.7e-05	0.00029	0.00015	CCNC/CCNK/CCNT1/CCNT2/CDK8/CDK9/E2F4/E2F5/EP300/FURIN/HDAC1/JUNB/MAPK1/MAPK3/MEN1/MYC/RBL1/RNF111/RPS27A/SERPINE1/SMAD2/SMAD3/SMAD4/SMAD7/SP1/TFDP1/TFDP2/TGIF1/TGIF2/UBA52/UBB/UBC/WWTR1/YBX1	34
R-HSA-6802948	Signaling by high-kinase activity BRAF mutants	34/7391	36/11146	0.9	1.4	3.6	6.7e-05	0.00029	0.00015	ACTB/ACTG1/APBB1IP/ARAF/ARRB1/ARRB2/BRAF/CNKSR2/CSK/FGA/FGB/FGG/FN1/HRAS/IQGAP1/ITGA2B/ITGB3/KRAS/KSR1/KSR2/MAP2K1/MAP2K2/MAPK1/MAPK3/MARK3/NRAS/PEBP1/RAF1/RAP1A/RAP1B/SRC/TLN1/VCL/YWHAB	34
R-HSA-76046	RNA Polymerase III Transcription Initiation	34/7391	36/11146	0.9	1.4	3.6	6.7e-05	0.00029	0.00015	BDP1/BRF1/CRCP/GTF3A/GTF3C1/GTF3C2/GTF3C3/GTF3C4/GTF3C5/GTF3C6/POLR1C/POLR1D/POLR2E/POLR2F/POLR2H/POLR2K/POLR2L/POLR3A/POLR3B/POLR3C/POLR3D/POLR3E/POLR3F/POLR3G/POLR3GL/POLR3K/POU2F1/SNAPC1/SNAPC2/SNAPC3/SNAPC4/SNAPC5/TBP/ZNF143	34
R-HSA-2151201	Transcriptional activation of mitochondrial biogenesis	50/7391	56/11146	0.9	1.3	3.6	7.1e-05	3e-04	0.00016	ACSS2/ALAS1/ATF2/ATP5F1B/CALM1/CALM2/CALM3/CARM1/CHD9/CREB1/CREBBP/CRTC1/CRTC2/CRTC3/CYCS/ESRRA/GABPA/GABPB1/GLUD1/GLUD2/HCFC1/HDAC3/HELZ2/IDH2/MED1/MEF2D/MTERF1/NCOA1/NCOA2/NCOA6/NCOR1/NRF1/POLG2/POLRMT/PPARA/PPARGC1B/PPRC1/RXRA/SIRT3/SIRT5/SMARCD3/SOD2/SSBP1/TBL1X/TBL1XR1/TFAM/TFB1M/TFB2M/TGS1/TWNK	50
R-HSA-114452	Activation of BH3-only proteins	29/7391	30/11146	1	1.5	3.5	7.1e-05	3e-04	0.00016	AKT1/AKT2/AKT3/BAD/BBC3/BCL2/BCL2L11/BID/BMF/DYNLL1/DYNLL2/E2F1/MAPK8/PMAIP1/PPP1R13B/PPP3CC/PPP3R1/SFN/TFDP1/TFDP2/TP53/TP53BP2/TP63/YWHAB/YWHAE/YWHAG/YWHAH/YWHAQ/YWHAZ	29
R-HSA-2173795	Downregulation of SMAD2/3:SMAD4 transcriptional activity	29/7391	30/11146	1	1.5	3.5	7.1e-05	3e-04	0.00016	HDAC1/MAPK1/MAPK3/NCOR1/NCOR2/NEDD4L/PARP1/PPM1A/RNF111/RPS27A/SKI/SKIL/SMAD2/SMAD3/SMAD4/SMAD7/SMURF2/SNW1/STAT1/TGIF1/TGIF2/TRIM33/UBA52/UBB/UBC/UBE2D1/UBE2D3/USP9X/WWTR1	29
R-HSA-15869	Metabolism of nucleotides	83/7391	99/11146	0.8	1.3	3.7	7.1e-05	3e-04	0.00016	ADA/MAPDA/ADK/ADPRM/ADSL/ADSS1/ADSS2/AK1/AK2/AK4/AK5/AK6/AK7/AK9/AMPD2/AMPD3/APRT/ATIC/CAD/CDA/CMPK1/CTPS1/CTPS2/DCK/DCTD/DCTPP1/DGUOK/DHODH/DNPH1/DPYD/DTYMK/DUT/ENTPD1/ENTPD2/ENTPD3/ENTPD4/ENTPD5/ENTPD6/ENTPD7/GART/GLRX/GMPR2/GMPS/GSR/GUK1/HPRT1/IMPDH1/ITPA/NME1/NME2/NME4/NT5C2/NT5C3A/NT5E/NT5M/NUDT1/NUDT13/NUDT15/NUDT16/NUDT18/NUDT5/NUDT9/PAICS/PFAS/PNP/PPAT/PUDP/RRM1/RRM2/RRM2B/SAMHD1/TK1/TK2/…	83
R-HSA-382556	ABC-family proteins mediated transport	86/7391	103/11146	0.8	1.3	3.7	7.2e-05	3e-04	0.00016	ABCA12/ABCA2/ABCA3/ABCA5/ABCA7/ABCB10/ABCB4/ABCB7/ABCB8/ABCB9/ABCC1/ABCC10/ABCC11/ABCC2/ABCC3/ABCC4/ABCC5/ABCC6/ABCC9/ABCD1/ABCD3/ABCF1/ABCG1/CFTR/DERL1/DERL2/EIF2S1/EIF2S2/EIF2S3/ERLEC1/ERLIN1/ERLIN2/OS9/PEX19/PEX3/PSMA1/PSMA2/PSMA3/PSMA4/PSMA5/PSMA6/PSMA7/PSMB1/PSMB10/PSMB2/PSMB3/PSMB4/PSMB5/PSMB6/PSMB7/PSMB8/PSMB9/PSMC1/PSMC2/PSMC3/PSMC4/PSMC5/PSMC6/PSMD1/PSMD10/PSMD11/PSMD12/PSMD13/PSMD14/PSM…	86
R-HSA-180786	Extension of Telomeres	46/7391	51/11146	0.9	1.4	3.6	7.7e-05	0.00032	0.00017	ANKRD28/BLM/CCNA2/CDK2/CHTF18/CTC1/DKC1/DNA2/DSCC1/FEN1/GAR1/LIG1/NHP2/NOP10/PCNA/PIF1/POLA1/POLA2/POLD1/POLD2/POLD3/POLD4/POT1/PPP6C/PPP6R3/PRIM1/PRIM2/RFC1/RFC2/RFC3/RFC4/RFC5/RPA1/RPA2/RPA3/RUVBL1/RUVBL2/SHQ1/STN1/TERF1/TERF2/TERF2IP/TERT/TINF2/WRAP53/WRN	46
R-HSA-6811436	COPI-independent Golgi-to-ER retrograde traffic	46/7391	51/11146	0.9	1.4	3.6	7.7e-05	0.00032	0.00017	ACTR10/ACTR1A/AGPAT3/BICD1/BICD2/CAPZA1/CAPZA2/CAPZB/DCTN1/DCTN2/DCTN3/DCTN4/DCTN5/DCTN6/DYNC1H1/DYNC1I2/DYNC1LI1/DYNC1LI2/DYNLL1/DYNLL2/GALNT1/GALNT2/PAFAH1B1/PAFAH1B2/PAFAH1B3/PLA2G4A/RAB18/RAB3GAP1/RAB3GAP2/RAB6A/RAB6B/TUBA1A/TUBA1B/TUBA1C/TUBA3C/TUBA3D/TUBA3E/TUBA4A/TUBA8/TUBAL3/TUBB2A/TUBB2B/TUBB4A/TUBB4B/TUBB6/TUBB8	46
R-HSA-9013418	RHOBTB2 GTPase cycle	23/7391	23/11146	1	1.5	3.4	7.8e-05	0.00032	0.00017	ACTG1/ACTN1/CCT2/CCT6A/CCT7/CDC37/CUL3/DBN1/DDX39B/HNRNPC/HSP90AA1/HSP90AB1/MSI2/MYO6/PHIP/RBMX/RHOBTB2/SRRM1/STK38/TMOD3/TRA2B/TWF1/TXNL1	23
R-HSA-9013422	RHOBTB1 GTPase cycle	23/7391	23/11146	1	1.5	3.4	7.8e-05	0.00032	0.00017	CCT2/CCT7/COPS2/COPS4/CPSF7/CUL3/DBN1/GPS1/HNRNPC/MYO6/PDE5A/RBBP6/RBMX/RHOBTB1/RNF20/ROCK1/ROCK2/SPEN/SRRM1/STK38/TRA2B/TXNL1/VIM	23
R-HSA-204005	COPII-mediated vesicle transport	60/7391	69/11146	0.9	1.3	3.6	8.3e-05	0.00034	0.00018	ANKRD28/AREG/BET1/CD59/CNIH1/COL7A1/CSNK1D/CTSC/CTSZ/F5/F8/GOLGA2/GORASP1/GOSR2/LMAN1/LMAN2/LMAN2L/MCFD2/NAPA/NAPB/NAPG/NSF/PPP6C/PPP6R1/PPP6R3/PREB/RAB1A/RAB1B/SAR1B/SCFD1/SEC13/SEC16A/SEC22A/SEC22B/SEC22C/SEC23A/SEC23IP/SEC24A/SEC24B/SEC24C/SEC24D/SEC31A/SEC31B/STX17/STX5/TBC1D20/TFG/TGFA/TMED10/TMED2/TRAPPC1/TRAPPC10/TRAPPC2/TRAPPC2L/TRAPPC3/TRAPPC4/TRAPPC6A/TRAPPC9/USO1/YKT6	60
R-HSA-9793380	Formation of paraxial mesoderm	60/7391	69/11146	0.9	1.3	3.6	8.3e-05	0.00034	0.00018	BMP4/CREBBP/CTNNB1/DLL3/EP300/EPHA4/FGFR1/HES7/KAT2A/KAT2B/LFNG/MAML1/MAML2/MAML3/MAMLD1/NOTCH1/PSMA1/PSMA2/PSMA3/PSMA4/PSMA5/PSMA6/PSMA7/PSMB1/PSMB10/PSMB2/PSMB3/PSMB4/PSMB5/PSMB6/PSMB7/PSMB8/PSMB9/PSMC1/PSMC2/PSMC3/PSMC4/PSMC5/PSMC6/PSMD1/PSMD10/PSMD11/PSMD12/PSMD13/PSMD14/PSMD2/PSMD3/PSMD4/PSMD5/PSMD6/PSMD7/PSMD8/PSMD9/PSME1/PSME2/PSME3/PSMF1/RBPJ/SEM1/SNW1	60
R-HSA-3371497	HSP90 chaperone cycle for steroid hormone receptors (SHR) in the presence of ligand	49/7391	55/11146	0.9	1.3	3.6	9.6e-05	0.00039	0.00021	ACTR10/ACTR1A/AR/CAPZA1/CAPZA2/CAPZB/DCTN1/DCTN2/DCTN3/DCTN4/DCTN5/DCTN6/DNAJA1/DNAJA2/DNAJB1/DYNC1H1/DYNC1I2/DYNC1LI1/DYNC1LI2/DYNLL1/DYNLL2/FKBP4/FKBP5/HSP90AA1/HSP90AB1/HSPA1A/HSPA1B/HSPA1L/HSPA2/HSPA8/NR3C1/NR3C2/PTGES3/STIP1/TUBA1A/TUBA1B/TUBA1C/TUBA3C/TUBA3D/TUBA3E/TUBA4A/TUBA8/TUBAL3/TUBB2A/TUBB2B/TUBB4A/TUBB4B/TUBB6/TUBB8	49
R-HSA-9824272	Somitogenesis	49/7391	55/11146	0.9	1.3	3.6	9.6e-05	0.00039	0.00021	CTNNB1/DLL3/EPHA4/HES7/LFNG/NOTCH1/PSMA1/PSMA2/PSMA3/PSMA4/PSMA5/PSMA6/PSMA7/PSMB1/PSMB10/PSMB2/PSMB3/PSMB4/PSMB5/PSMB6/PSMB7/PSMB8/PSMB9/PSMC1/PSMC2/PSMC3/PSMC4/PSMC5/PSMC6/PSMD1/PSMD10/PSMD11/PSMD12/PSMD13/PSMD14/PSMD2/PSMD3/PSMD4/PSMD5/PSMD6/PSMD7/PSMD8/PSMD9/PSME1/PSME2/PSME3/PSMF1/RBPJ/SEM1	49
R-HSA-8953750	Transcriptional Regulation by E2F6	33/7391	35/11146	0.9	1.4	3.5	9.6e-05	0.00039	0.00021	APAF1/BMI1/BRCA1/CBX3/CBX5/CDC7/CHEK1/E2F1/E2F6/EED/EHMT1/EHMT2/EPC1/EZH2/L3MBTL2/MAX/MGA/PCGF6/PHC1/PHC3/RAD51/RBBP4/RBBP7/RBBP8/RING1/RNF2/RRM2/RYBP/SUZ12/TFDP1/TFDP2/UXT/YAF2	33
R-HSA-186763	Downstream signal transduction	28/7391	29/11146	1	1.5	3.4	1e-04	0.00042	0.00022	BCAR1/CRK/CRKL/GRB2/GRB7/HRAS/KRAS/NCK1/NCK2/NRAS/PDGFA/PDGFB/PDGFRA/PDGFRB/PIK3CA/PIK3CB/PIK3R1/PLCG1/PTPN11/RAPGEF1/RASA1/SOS1/SRC/STAT1/STAT3/STAT5A/STAT5B/STAT6	28
R-HSA-380972	Energy dependent regulation of mTOR by LKB1-AMPK	28/7391	29/11146	1	1.5	3.4	1e-04	0.00042	0.00022	CAB39/CAB39L/LAMTOR1/LAMTOR2/LAMTOR3/LAMTOR4/LAMTOR5/MLST8/MTOR/PPM1A/PRKAA1/PRKAA2/PRKAB1/PRKAB2/PRKAG1/PRKAG2/RHEB/RPTOR/RRAGA/RRAGB/RRAGC/RRAGD/SLC38A9/STK11/STRADA/STRADB/TSC1/TSC2	28
R-HSA-72086	mRNA Capping	28/7391	29/11146	1	1.5	3.4	1e-04	0.00042	0.00022	CCNH/CDK7/ERCC2/ERCC3/GTF2F1/GTF2F2/GTF2H1/GTF2H2/GTF2H3/GTF2H5/MNAT1/NCBP1/NCBP2/POLR2A/POLR2B/POLR2C/POLR2D/POLR2E/POLR2F/POLR2G/POLR2H/POLR2I/POLR2J/POLR2K/POLR2L/RNGTT/RNMT/SUPT5H	28
R-HSA-381038	XBP1(S) activates chaperone genes	45/7391	50/11146	0.9	1.4	3.6	1e-04	0.00043	0.00023	ACADVL/ADD1/ARFGAP1/ATP6V0D1/CTDSP2/CUL7/CXXC1/DCTN1/DDX11/DNAJB11/DNAJB9/DNAJC3/EDEM1/EXTL2/EXTL3/FKBP14/GFPT1/GOSR2/GSK3A/HDGF/HYOU1/KDELR3/KLHDC3/LMNA/MYDGF/PDIA5/PDIA6/PPP2R5B/PREB/SEC31A/SERP1/SHC1/SRPRA/SRPRB/SSR1/SULT1A3/SULT1A4/TATDN2/TLN1/TPP1/TSPYL2/WFS1/XBP1/YIF1A/ZBTB17	45
R-HSA-5674135	MAP2K and MAPK activation	37/7391	40/11146	0.9	1.4	3.5	0.00011	0.00044	0.00023	ACTB/ACTG1/APBB1IP/ARAF/ARRB1/ARRB2/BRAF/CNKSR2/CSK/FGA/FGB/FGG/FN1/HRAS/IL17RD/IQGAP1/ITGA2B/ITGB3/KRAS/KSR1/KSR2/LAMTOR2/LAMTOR3/MAP2K1/MAP2K2/MAPK1/MAPK3/MARK3/NRAS/PEBP1/RAF1/RAP1A/RAP1B/SRC/TLN1/VCL/YWHAB	37
R-HSA-167152	Formation of HIV elongation complex in the absence of HIV Tat	41/7391	45/11146	0.9	1.4	3.5	0.00011	0.00044	0.00024	CCNH/CCNK/CCNT1/CCNT2/CDK7/CDK9/CTDP1/ELL/ELOA/ELOB/ELOC/ERCC2/ERCC3/GTF2F1/GTF2F2/GTF2H1/GTF2H2/GTF2H3/GTF2H5/MNAT1/NCBP1/NCBP2/NELFA/NELFB/NELFE/POLR2A/POLR2B/POLR2C/POLR2D/POLR2E/POLR2F/POLR2G/POLR2H/POLR2I/POLR2J/POLR2K/POLR2L/SSRP1/SUPT16H/SUPT5H/TCEA1	41
R-HSA-166058	MyD88:MAL(TIRAP) cascade initiated on plasma membrane	93/7391	113/11146	0.8	1.2	3.6	0.00011	0.00045	0.00024	ALPK1/APP/ATF1/ATF2/BTRC/CASP8/CD14/CHUK/CREB1/CUL1/DUSP3/DUSP4/DUSP6/DUSP7/ECSIT/ELK1/FBXW11/FGA/FGB/FGG/FOS/HMGB1/IKBIP/IKBKB/IKBKG/IRAK1/IRAK2/IRAK4/JUN/LRRC14/MAP2K1/MAP2K3/MAP2K4/MAP2K6/MAP2K7/MAP3K1/MAP3K7/MAP3K8/MAPK1/MAPK10/MAPK11/MAPK14/MAPK3/MAPK7/MAPK8/MAPK9/MAPKAPK2/MAPKAPK3/MEF2A/MYD88/N4BP1/NFKB1/NFKB2/NFKBIA/NFKBIB/NKIRAS1/NKIRAS2/NLRC5/NLRX1/NOD1/PELI2/PELI3/PPP2CA/PPP2CB/PPP2R1A/…	93
R-HSA-168188	Toll Like Receptor TLR6:TLR2 Cascade	93/7391	113/11146	0.8	1.2	3.6	0.00011	0.00045	0.00024	ALPK1/APP/ATF1/ATF2/BTRC/CASP8/CD14/CHUK/CREB1/CUL1/DUSP3/DUSP4/DUSP6/DUSP7/ECSIT/ELK1/FBXW11/FGA/FGB/FGG/FOS/HMGB1/IKBIP/IKBKB/IKBKG/IRAK1/IRAK2/IRAK4/JUN/LRRC14/MAP2K1/MAP2K3/MAP2K4/MAP2K6/MAP2K7/MAP3K1/MAP3K7/MAP3K8/MAPK1/MAPK10/MAPK11/MAPK14/MAPK3/MAPK7/MAPK8/MAPK9/MAPKAPK2/MAPKAPK3/MEF2A/MYD88/N4BP1/NFKB1/NFKB2/NFKBIA/NFKBIB/NKIRAS1/NKIRAS2/NLRC5/NLRX1/NOD1/PELI2/PELI3/PPP2CA/PPP2CB/PPP2R1A/…	93
R-HSA-1236975	Antigen processing-Cross presentation	87/7391	105/11146	0.8	1.2	3.6	0.00012	0.00046	0.00024	B2M/CALR/CD14/CHUK/CTSL/CTSS/CTSV/CYBA/FGA/FGB/FGG/HLA-A/HLA-B/HLA-C/HLA-E/HLA-F/HMGB1/IKBKB/IKBKG/ITGAV/ITGB5/LNPEP/MRC2/MYD88/NCF1/NCF2/PDIA3/PSMA1/PSMA2/PSMA3/PSMA4/PSMA5/PSMA6/PSMA7/PSMB1/PSMB10/PSMB2/PSMB3/PSMB4/PSMB5/PSMB6/PSMB7/PSMB8/PSMB9/PSMC1/PSMC2/PSMC3/PSMC4/PSMC5/PSMC6/PSMD1/PSMD10/PSMD11/PSMD12/PSMD13/PSMD14/PSMD2/PSMD3/PSMD4/PSMD5/PSMD6/PSMD7/PSMD8/PSMD9/PSME1/PSME2/PSME3/PSME4/PSM…	87
R-HSA-193704	p75 NTR receptor-mediated signalling	81/7391	97/11146	0.8	1.3	3.6	0.00012	0.00046	0.00024	AATF/ABR/ADAM17/AKAP13/APH1A/APH1B/ARHGDIA/ARHGEF1/ARHGEF10/ARHGEF10L/ARHGEF11/ARHGEF12/ARHGEF16/ARHGEF17/ARHGEF18/ARHGEF19/ARHGEF2/ARHGEF26/ARHGEF3/ARHGEF35/ARHGEF37/ARHGEF40/ARHGEF5/ARHGEF7/ARHGEF9/BAD/BCL2L11/BEX3/CASP2/CASP3/ECT2/FGD4/GNA13/HDAC1/HDAC2/HDAC3/IKBKB/IRAK1/ITGB3BP/ITSN1/KALRN/LINGO1/MAGED1/MAPK8/MCF2L/MYD88/NCSTN/NET1/NFKB1/NFKBIA/NGEF/NGF/OBSCN/OMG/PLEKHG2/PRDM4/PREX1/PRKCI/PSE…	81
R-HSA-113510	E2F mediated regulation of DNA replication	22/7391	22/11146	1	1.5	3.3	0.00012	0.00047	0.00025	CCNB1/CDK1/E2F1/MCM8/ORC1/ORC2/ORC3/ORC4/ORC5/ORC6/POLA1/POLA2/PPP2CA/PPP2CB/PPP2R1A/PPP2R1B/PPP2R3B/PRIM1/PRIM2/RB1/TFDP1/TFDP2	22
R-HSA-448424	Interleukin-17 signaling	62/7391	72/11146	0.9	1.3	3.6	0.00012	0.00048	0.00025	ATF1/ATF2/BTRC/CHUK/CREB1/CUL1/DUSP3/DUSP4/DUSP6/DUSP7/ELK1/FBXW11/FOS/IKBKB/IKBKG/IL17RA/IL17RB/IRAK1/IRAK2/JUN/MAP2K1/MAP2K3/MAP2K4/MAP2K6/MAP2K7/MAP3K7/MAP3K8/MAPK1/MAPK10/MAPK11/MAPK14/MAPK3/MAPK7/MAPK8/MAPK9/MAPKAPK2/MAPKAPK3/MEF2A/NFKB1/NOD1/PPP2CA/PPP2CB/PPP2R1A/PPP2R1B/PPP2R5D/RIPK2/RPS27A/RPS6KA1/RPS6KA3/RPS6KA5/SKP1/TAB1/TAB2/TAB3/TNIP2/TRAF6/UBA52/UBB/UBC/UBE2N/UBE2V1/VRK3	62
R-HSA-5620924	Intraflagellar transport	48/7391	54/11146	0.9	1.3	3.5	0.00013	0.00051	0.00027	CLUAP1/DYNC2H1/DYNC2I1/DYNC2I2/DYNC2LI1/DYNLL1/DYNLL2/DYNLT2/DYNLT2B/IFT122/IFT140/IFT172/IFT20/IFT22/IFT25/IFT27/IFT43/IFT46/IFT52/IFT56/IFT57/IFT70A/IFT70B/IFT74/IFT80/IFT81/IFT88/KIF3A/KIF3B/KIF3C/KIFAP3/TNPO1/TRAF3IP1/TRIP11/TTC21B/TUBA1A/TUBA1B/TUBA1C/TUBA3C/TUBA3D/TUBA4A/TUBB2A/TUBB2B/TUBB4A/TUBB4B/TUBB6/WDR19/WDR35	48
R-HSA-69002	DNA Replication Pre-Initiation	126/7391	158/11146	0.8	1.2	3.6	0.00013	0.00052	0.00027	ANAPC1/ANAPC10/ANAPC11/ANAPC16/ANAPC2/ANAPC4/ANAPC5/CDC16/CDC23/CDC26/CDC27/CDC45/CDC6/CDC7/CDK2/CDT1/DBF4/FZR1/GMNN/H2AC14/H2AC18/H2AC19/H2AC20/H2AC6/H2AJ/H2AX/H2AZ2/H2BC11/H2BC14/H2BC15/H2BC21/H2BC26/H2BC5/H2BC6/H3-3A/H3-3B/H3C10/H3C11/H3C15/H3C6/H4C11/H4C12/H4C14/H4C15/H4C3/H4C5/H4C8/H4C9/KPNA1/KPNA6/KPNB1/MCM10/MCM2/MCM3/MCM4/MCM5/MCM6/MCM7/MCM8/ORC1/ORC2/ORC3/ORC4/ORC5/ORC6/POLA1/POLA2/POLE/…	126
R-HSA-1236978	Cross-presentation of soluble exogenous antigens (endosomes)	44/7391	49/11146	0.9	1.4	3.5	0.00014	0.00057	3e-04	MRC2/PSMA1/PSMA2/PSMA3/PSMA4/PSMA5/PSMA6/PSMA7/PSMB1/PSMB10/PSMB2/PSMB3/PSMB4/PSMB5/PSMB6/PSMB7/PSMB8/PSMB9/PSMC1/PSMC2/PSMC3/PSMC4/PSMC5/PSMC6/PSMD1/PSMD10/PSMD11/PSMD12/PSMD13/PSMD14/PSMD2/PSMD3/PSMD4/PSMD5/PSMD6/PSMD7/PSMD8/PSMD9/PSME1/PSME2/PSME3/PSME4/PSMF1/SEM1	44
R-HSA-9856651	MITF-M-dependent gene expression	74/7391	88/11146	0.8	1.3	3.5	0.00014	0.00057	3e-04	ACTB/ACTL6A/AGO1/AGO2/AGO3/AGO4/AKT2/ARID1A/ARID1B/ASAH1/ATP6V0B/ATP6V0D1/ATP6V0E1/ATP6V1A/ATP6V1B2/ATP6V1C1/ATP6V1E1/ATP6V1G1/ATP6V1H/BCL2/BCL2A1/BCL7A/BCL7B/BCL7C/BIRC7/CCNB1/CCND1/CDK2/CDKN1A/CEACAM1/CREB1/CTNNB1/DCT/DIAPH1/DICER1/DPF1/DPF2/GPR143/HDAC1/HINT1/LIG1/MAPK14/MET/MITF/MLPH/MOV10/MYO5A/PLK1/PMEL/RAB27A/SIN3A/SIRT1/SMARCA2/SMARCA4/SMARCB1/SMARCC1/SMARCC2/SMARCD1/SMARCD2/SMARCD3/SMARC…	74
R-HSA-350054	Notch-HLH transcription pathway	27/7391	28/11146	1	1.5	3.4	0.00015	0.00059	0.00031	CREBBP/HDAC1/HDAC10/HDAC11/HDAC2/HDAC3/HDAC4/HDAC5/HDAC6/HDAC7/HDAC8/KAT2A/KAT2B/MAML1/MAML2/MAML3/MAMLD1/NCOR1/NCOR2/NOTCH1/NOTCH2/NOTCH3/NOTCH4/RBPJ/SNW1/TBL1X/TBL1XR1	27
R-HSA-69205	G1/S-Specific Transcription	27/7391	28/11146	1	1.5	3.4	0.00015	0.00059	0.00031	CCNE1/CDC45/CDC6/CDK1/CDT1/DHFR/E2F1/E2F4/E2F5/E2F6/FBXO5/HDAC1/LIN37/LIN52/LIN54/LIN9/ORC1/PCNA/POLA1/RBBP4/RBL1/RBL2/RRM2/TFDP1/TFDP2/TK1/TYMS	27
R-HSA-76061	RNA Polymerase III Transcription Initiation From Type 1 Promoter	27/7391	28/11146	1	1.5	3.4	0.00015	0.00059	0.00031	BDP1/BRF1/CRCP/GTF3A/GTF3C1/GTF3C2/GTF3C3/GTF3C4/GTF3C5/GTF3C6/POLR1C/POLR1D/POLR2E/POLR2F/POLR2H/POLR2K/POLR2L/POLR3A/POLR3B/POLR3C/POLR3D/POLR3E/POLR3F/POLR3G/POLR3GL/POLR3K/TBP	27
R-HSA-8852135	Protein ubiquitination	67/7391	79/11146	0.8	1.3	3.5	0.00017	0.00068	0.00036	BCL10/CDC34/CDC73/CTR9/DERL1/H2BC11/H2BC14/H2BC15/H2BC5/H2BC6/HLA-A/HLTF/LEO1/OTULIN/PAF1/PCNA/PEX12/PEX13/PEX14/PEX2/PEX5/PRKDC/RAD18/RNF144A/RNF181/RNF20/RNF40/RPS27A/RRAGA/RTF1/SELENOS/SHPRH/SKIC8/TMEM129/UBA1/UBA52/UBA6/UBB/UBC/UBE2A/UBE2B/UBE2C/UBE2D1/UBE2D2/UBE2D3/UBE2E1/UBE2E3/UBE2G1/UBE2G2/UBE2H/UBE2J2/UBE2K/UBE2L3/UBE2N/UBE2Q2/UBE2R2/UBE2S/UBE2T/UBE2V2/UBE2W/UBE2Z/UCHL3/USP5/USP7/USP9X/V…	67
R-HSA-416572	Sema4D induced cell migration and growth-cone collapse	21/7391	21/11146	1	1.5	3.3	0.00018	0.00069	0.00037	ARHGEF11/ARHGEF12/ERBB2/LIMK1/LIMK2/MYH10/MYH11/MYH14/MYH9/MYL12A/MYL12B/MYL6/MYL9/PLXNB1/RHOA/RHOB/RHOC/RND1/ROCK1/ROCK2/SEMA4D	21
R-HSA-5651801	PCNA-Dependent Long Patch Base Excision Repair	21/7391	21/11146	1	1.5	3.3	0.00018	0.00069	0.00037	APEX1/FEN1/LIG1/PCNA/POLB/POLD1/POLD2/POLD3/POLD4/POLE/POLE2/POLE3/POLE4/RFC1/RFC2/RFC3/RFC4/RFC5/RPA1/RPA2/RPA3	21
R-HSA-167169	HIV Transcription Elongation	39/7391	43/11146	0.9	1.4	3.4	0.00021	0.00081	0.00043	CCNH/CCNT1/CDK7/CDK9/CTDP1/ELL/ELOA/ELOB/ELOC/ERCC2/ERCC3/GTF2F1/GTF2F2/GTF2H1/GTF2H2/GTF2H3/GTF2H5/MNAT1/NCBP1/NCBP2/NELFA/NELFB/NELFE/POLR2A/POLR2B/POLR2C/POLR2D/POLR2E/POLR2F/POLR2G/POLR2H/POLR2I/POLR2J/POLR2K/POLR2L/SSRP1/SUPT16H/SUPT5H/TCEA1	39
R-HSA-167200	Formation of HIV-1 elongation complex containing HIV-1 Tat	39/7391	43/11146	0.9	1.4	3.4	0.00021	0.00081	0.00043	CCNH/CCNT1/CDK7/CDK9/CTDP1/ELL/ELOA/ELOB/ELOC/ERCC2/ERCC3/GTF2F1/GTF2F2/GTF2H1/GTF2H2/GTF2H3/GTF2H5/MNAT1/NCBP1/NCBP2/NELFA/NELFB/NELFE/POLR2A/POLR2B/POLR2C/POLR2D/POLR2E/POLR2F/POLR2G/POLR2H/POLR2I/POLR2J/POLR2K/POLR2L/SSRP1/SUPT16H/SUPT5H/TCEA1	39
R-HSA-167246	Tat-mediated elongation of the HIV-1 transcript	39/7391	43/11146	0.9	1.4	3.4	0.00021	0.00081	0.00043	CCNH/CCNT1/CDK7/CDK9/CTDP1/ELL/ELOA/ELOB/ELOC/ERCC2/ERCC3/GTF2F1/GTF2F2/GTF2H1/GTF2H2/GTF2H3/GTF2H5/MNAT1/NCBP1/NCBP2/NELFA/NELFB/NELFE/POLR2A/POLR2B/POLR2C/POLR2D/POLR2E/POLR2F/POLR2G/POLR2H/POLR2I/POLR2J/POLR2K/POLR2L/SSRP1/SUPT16H/SUPT5H/TCEA1	39
R-HSA-9696270	RND2 GTPase cycle	39/7391	43/11146	0.9	1.4	3.4	0.00021	0.00081	0.00043	ALDH3A2/ANKRD26/ARHGAP1/ARHGAP35/ARHGAP5/BLTP3B/CAV1/CKAP4/DEPDC1B/DLG5/DST/EPHA2/FNBP1/FRS2/GOLGA3/KCTD13/KIDINS220/KIF14/KTN1/LEMD3/LRRC1/MUC13/NISCH/NUDC/PIK3R1/PKP4/PLXND1/PRAG1/PTPN13/RBMX/RND2/SCRIB/TFRC/TNFAIP1/TXNL1/UBXN11/VANGL1/VANGL2/WDR6	39
R-HSA-8939243	RUNX1 interacts with co-factors whose precise effect on RUNX1 targets is not known	35/7391	38/11146	0.9	1.4	3.4	0.00021	0.00082	0.00043	ACTL6A/ARID1A/ARID1B/ARID2/AUTS2/BMI1/CBFB/CBX2/CBX4/CBX6/CBX8/CSNK2A1/CSNK2A2/EP300/HIPK2/PBRM1/PCGF5/PHC1/PHC2/PHC3/RING1/RNF2/RUNX1/RYBP/SCMH1/SMARCA2/SMARCA4/SMARCB1/SMARCC1/SMARCC2/SMARCD1/SMARCD2/SMARCD3/SMARCE1/YAF2	35
R-HSA-9013424	RHOV GTPase cycle	35/7391	38/11146	0.9	1.4	3.4	0.00021	0.00082	0.00043	ARHGAP12/ARHGEF7/CCP110/CEP97/CLTC/DEPDC1B/DLG5/DST/EPHA2/GIT1/GIT2/IQGAP1/MAP3K11/MYO9A/NCK1/NCK2/PAK1/PAK2/PAK4/PARD6A/PARD6B/PEAK1/PIK3R1/RHOV/SH3RF1/SPTAN1/SPTBN1/TPM3/TPM4/TXNL1/USP9X/VANGL1/WASL/WDR6/ZNF512B	35
R-HSA-1980143	Signaling by NOTCH1	63/7391	74/11146	0.9	1.3	3.4	0.00022	0.00083	0.00044	ADAM10/ADAM17/APH1A/APH1B/ARRB1/ARRB2/CCNC/CDK8/CNTN1/CREBBP/CUL1/DTX2/DTX4/EP300/FBXW7/HDAC1/HDAC10/HDAC11/HDAC2/HDAC3/HDAC4/HDAC5/HDAC6/HDAC7/HDAC8/HES1/HEY1/HEYL/HIF1A/ITCH/JAG1/JAG2/KAT2A/KAT2B/MAML1/MAML2/MAML3/MAMLD1/MIB1/MYC/NBEA/NCOR1/NCOR2/NCSTN/NEURL1B/NOTCH1/NUMB/PSEN1/PSENEN/RBPJ/RBX1/RPS27A/SKP1/SNW1/TBL1X/TBL1XR1/TLE1/TLE2/TLE3/TLE4/UBA52/UBB/UBC	63
R-HSA-1538133	G0 and Early G1	26/7391	27/11146	1	1.5	3.3	0.00022	0.00084	0.00044	CCNA2/CCNE1/CCNE2/CDC25A/CDC6/CDK1/CDK2/DYRK1A/E2F1/E2F4/E2F5/HDAC1/LIN37/LIN52/LIN54/LIN9/MAX/MYBL2/MYC/PCNA/RBBP4/RBL1/RBL2/TFDP1/TFDP2/TOP2A	26
R-HSA-167160	RNA Pol II CTD phosphorylation and interaction with CE during HIV infection	26/7391	27/11146	1	1.5	3.3	0.00022	0.00084	0.00044	CCNH/CDK7/ERCC2/ERCC3/GTF2F1/GTF2F2/GTF2H1/GTF2H2/GTF2H3/GTF2H5/MNAT1/POLR2A/POLR2B/POLR2C/POLR2D/POLR2E/POLR2F/POLR2G/POLR2H/POLR2I/POLR2J/POLR2K/POLR2L/RNGTT/RNMT/SUPT5H	26
R-HSA-5693554	Resolution of D-loop Structures through Synthesis-Dependent Strand Annealing (SDSA)	26/7391	27/11146	1	1.5	3.3	0.00022	0.00084	0.00044	ATM/BARD1/BLM/BRCA1/BRCA2/BRIP1/DNA2/EXO1/KAT5/MRE11/NBN/PALB2/RAD50/RAD51/RAD51AP1/RAD51B/RAD51C/RAD51D/RBBP8/RMI1/RMI2/SEM1/TOP3A/WRN/XRCC2/XRCC3	26
R-HSA-76066	RNA Polymerase III Transcription Initiation From Type 2 Promoter	26/7391	27/11146	1	1.5	3.3	0.00022	0.00084	0.00044	BDP1/BRF1/CRCP/GTF3C1/GTF3C2/GTF3C3/GTF3C4/GTF3C5/GTF3C6/POLR1C/POLR1D/POLR2E/POLR2F/POLR2H/POLR2K/POLR2L/POLR3A/POLR3B/POLR3C/POLR3D/POLR3E/POLR3F/POLR3G/POLR3GL/POLR3K/TBP	26
R-HSA-77075	RNA Pol II CTD phosphorylation and interaction with CE	26/7391	27/11146	1	1.5	3.3	0.00022	0.00084	0.00044	CCNH/CDK7/ERCC2/ERCC3/GTF2F1/GTF2F2/GTF2H1/GTF2H2/GTF2H3/GTF2H5/MNAT1/POLR2A/POLR2B/POLR2C/POLR2D/POLR2E/POLR2F/POLR2G/POLR2H/POLR2I/POLR2J/POLR2K/POLR2L/RNGTT/RNMT/SUPT5H	26
R-HSA-437239	Recycling pathway of L1	42/7391	47/11146	0.9	1.3	3.4	0.00027	0.00099	0.00053	ACTB/ACTG1/AP2A1/AP2A2/AP2B1/AP2M1/AP2S1/CLTA/CLTC/DNM1/DNM2/DPYSL2/EZR/KIF4A/KIF4B/L1CAM/MAPK1/MSN/NUMB/RDX/RPS6KA1/RPS6KA3/RPS6KA4/RPS6KA5/RPS6KA6/SHTN1/SRC/TUBA1A/TUBA1B/TUBA1C/TUBA3C/TUBA3D/TUBA3E/TUBA4A/TUBA8/TUBAL3/TUBB2A/TUBB2B/TUBB4A/TUBB4B/TUBB6/TUBB8	42
R-HSA-163210	Formation of ATP by chemiosmotic coupling	20/7391	20/11146	1	1.5	3.2	0.00027	0.00099	0.00053	ATP5F1A/ATP5F1B/ATP5F1C/ATP5F1D/ATP5F1E/ATP5MC1/ATP5MC2/ATP5MC3/ATP5ME/ATP5MF/ATP5MG/ATP5MJ/ATP5MK/ATP5PB/ATP5PD/ATP5PF/ATP5PO/DMAC2L/ATP6/ATP8	20
R-HSA-5625900	RHO GTPases activate CIT	20/7391	20/11146	1	1.5	3.2	0.00027	0.00099	0.00053	CDKN1B/CIT/DLG4/KIF14/MYH10/MYH11/MYH14/MYH9/MYL12A/MYL12B/MYL6/MYL9/PPP1CB/PPP1R12A/PPP1R12B/PRC1/RAC1/RHOA/RHOB/RHOC	20
R-HSA-5627117	RHO GTPases Activate ROCKs	20/7391	20/11146	1	1.5	3.2	0.00027	0.00099	0.00053	CFL1/LIMK1/LIMK2/MYH10/MYH11/MYH14/MYH9/MYL12A/MYL12B/MYL6/MYL9/PAK1/PPP1CB/PPP1R12A/PPP1R12B/RHOA/RHOB/RHOC/ROCK1/ROCK2	20
R-HSA-69186	Lagging Strand Synthesis	20/7391	20/11146	1	1.5	3.2	0.00027	0.00099	0.00053	DNA2/FEN1/LIG1/PCNA/POLA1/POLA2/POLD1/POLD2/POLD3/POLD4/PRIM1/PRIM2/RFC1/RFC2/RFC3/RFC4/RFC5/RPA1/RPA2/RPA3	20
R-HSA-77595	Processing of Intronless Pre-mRNAs	20/7391	20/11146	1	1.5	3.2	0.00027	0.00099	0.00053	CLP1/CPSF1/CPSF2/CPSF3/CPSF4/CPSF6/CPSF7/CSTF1/CSTF2/CSTF2T/CSTF3/FIP1L1/NCBP1/NCBP2/NUDT21/PABPN1/PAPOLA/PCF11/SYMPK/WDR33	20
R-HSA-9854311	Maturation of TCA enzymes and regulation of TCA cycle	20/7391	20/11146	1	1.5	3.2	0.00027	0.00099	0.00053	ACAT1/ACO2/CS/CSKMT/FXN/IDH2/ISCA1/ISCA2/ISCU/LYRM4/NFS1/SDHA/SDHAF1/SDHAF2/SDHAF3/SDHAF4/SDHB/SDHC/SDHD/SIRT3	20
R-HSA-389958	Cooperation of Prefoldin and TriC/CCT in actin and tubulin folding	30/7391	32/11146	0.9	1.4	3.3	0.00028	0.001	0.00055	ACTB/CCT2/CCT3/CCT4/CCT5/CCT6A/CCT6B/CCT7/CCT8/PFDN1/PFDN2/PFDN4/PFDN5/PFDN6/TCP1/TUBA1A/TUBA1B/TUBA1C/TUBA3C/TUBA3D/TUBA3E/TUBA4A/TUBA8/TUBAL3/TUBB2A/TUBB2B/TUBB4A/TUBB4B/TUBB6/VBP1	30
R-HSA-5656169	Termination of translesion DNA synthesis	30/7391	32/11146	0.9	1.4	3.3	0.00028	0.001	0.00055	ISG15/PCLAF/PCNA/POLD1/POLD2/POLD3/POLD4/POLE/POLE2/POLE3/POLE4/POLH/POLI/POLK/REV1/RFC1/RFC2/RFC3/RFC4/RFC5/RPA1/RPA2/RPA3/RPS27A/TRIM25/UBA52/UBB/UBC/UBE2L6/USP10	30
R-HSA-73863	RNA Polymerase I Transcription Termination	30/7391	32/11146	0.9	1.4	3.3	0.00028	0.001	0.00055	CAVIN1/CCNH/CDK7/ERCC2/ERCC3/GTF2H1/GTF2H2/GTF2H3/GTF2H5/MNAT1/POLR1A/POLR1B/POLR1C/POLR1D/POLR1E/POLR1F/POLR1G/POLR1H/POLR2E/POLR2F/POLR2H/POLR2K/POLR2L/TAF1A/TAF1B/TAF1C/TAF1D/TBP/TTF1/UBTF	30
R-HSA-168638	NOD1/2 Signaling Pathway	34/7391	37/11146	0.9	1.4	3.3	3e-04	0.0011	0.00058	AAMP/BIRC2/BIRC3/CASP1/CASP2/CASP4/CASP8/CASP9/CHUK/CYLD/IKBKB/IKBKG/IRAK1/IRAK2/ITCH/MAP2K6/MAP3K7/MAPK11/MAPK12/MAPK13/MAPK14/NOD1/RIPK2/RPS27A/TAB1/TAB2/TAB3/TNFAIP3/TRAF6/UBA52/UBB/UBC/UBE2N/UBE2V1	34
R-HSA-6806003	Regulation of TP53 Expression and Degradation	34/7391	37/11146	0.9	1.4	3.3	3e-04	0.0011	0.00058	AKT1/AKT2/AKT3/ATM/CCNA2/CCNG1/CDK1/CDK2/CHEK2/DAXX/MAPKAP1/MDM2/MDM4/MLST8/MTOR/PDPK1/PHF20/PPP2CA/PPP2CB/PPP2R1A/PPP2R1B/PPP2R5C/PRDM1/PRR5/RICTOR/RNF34/RPS27A/SGK1/TP53/UBA52/UBB/UBC/USP2/USP7	34
R-HSA-9675126	Diseases of mitotic cell cycle	34/7391	37/11146	0.9	1.4	3.3	3e-04	0.0011	0.00058	ANAPC1/ANAPC10/ANAPC11/ANAPC16/ANAPC2/ANAPC4/ANAPC5/ATRX/CCND1/CCND3/CCNE1/CCNE2/CDC16/CDC23/CDC26/CDC27/CDK2/CDK6/CDKN1A/CDKN1B/CDKN1C/DAXX/E2F1/E2F2/E2F3/FZR1/RB1/SKP2/TFDP1/TFDP2/UBE2C/UBE2D1/UBE2E1/UBE2S	34
R-HSA-901042	Calnexin/calreticulin cycle	25/7391	26/11146	1	1.5	3.2	0.00032	0.0012	0.00063	AMFR/CALR/CANX/DERL2/EDEM1/EDEM2/EDEM3/GANAB/MAN1B1/MARCHF6/OS9/PDIA3/PRKCSH/RNF103/RNF139/RNF185/RNF5/RPS27A/SEL1L/TRIM13/UBA52/UBB/UBC/UGGT1/UGGT2	25
R-HSA-446652	Interleukin-1 family signaling	121/7391	153/11146	0.8	1.2	3.4	0.00034	0.0012	0.00066	ALPK1/APP/BTRC/CASP1/CASP8/CHUK/CUL1/FBXW11/GSDMD/HMGB1/IKBIP/IKBKB/IKBKG/IL18/IL18BP/IL1R1/IL1RAP/IRAK1/IRAK2/IRAK4/LRRC14/MAP2K1/MAP2K4/MAP2K6/MAP3K3/MAP3K7/MAP3K8/MAPK8/MYD88/N4BP1/NFKB1/NFKB2/NFKBIA/NFKBIB/NKIRAS1/NKIRAS2/NLRC5/NLRX1/NOD1/PELI2/PELI3/PSMA1/PSMA2/PSMA3/PSMA4/PSMA5/PSMA6/PSMA7/PSMB1/PSMB10/PSMB2/PSMB3/PSMB4/PSMB5/PSMB6/PSMB7/PSMB8/PSMB9/PSMC1/PSMC2/PSMC3/PSMC4/PSMC5/PSMC6/PSMD1…	121
R-HSA-2132295	MHC class II antigen presentation	99/7391	123/11146	0.8	1.2	3.3	0.00036	0.0013	0.00069	ACTR10/ACTR1A/ACTR1B/AP1B1/AP1G1/AP1M1/AP1M2/AP1S1/AP1S2/AP1S3/AP2A1/AP2A2/AP2B1/AP2M1/AP2S1/ARF1/CANX/CAPZA1/CAPZA2/CAPZB/CENPE/CLTA/CLTC/CTSA/CTSB/CTSC/CTSD/CTSF/CTSH/CTSK/CTSL/CTSO/CTSS/CTSV/DCTN1/DCTN2/DCTN3/DCTN4/DCTN5/DCTN6/DNM1/DNM2/DYNC1H1/DYNC1I2/DYNC1LI1/DYNC1LI2/DYNLL1/DYNLL2/HLA-DMB/KIF11/KIF15/KIF18A/KIF20A/KIF22/KIF23/KIF26A/KIF2A/KIF2C/KIF3A/KIF3B/KIF3C/KIF4A/KIF4B/KIF5A/KIF5B/KIFA…	99
R-HSA-8854214	TBC/RABGAPs	41/7391	46/11146	0.9	1.3	3.3	0.00036	0.0013	7e-04	ARF6/GABARAP/GABARAPL2/GGA1/GGA2/GGA3/MAP1LC3B/OPTN/RAB11A/RAB11B/RAB33B/RAB35/RAB4A/RAB5A/RAB5B/RAB5C/RAB6A/RAB6B/RAB7A/RAB8A/RAB8B/RABEP1/RABGAP1/SYTL1/TBC1D10A/TBC1D10B/TBC1D13/TBC1D14/TBC1D15/TBC1D16/TBC1D17/TBC1D2/TBC1D20/TBC1D24/TBC1D25/TBC1D3/TBC1D3C/TBC1D7/TSC1/TSC2/ULK1	41
R-HSA-166520	Signaling by NTRKs	107/7391	134/11146	0.8	1.2	3.3	0.00038	0.0014	0.00072	AP2A1/AP2A2/AP2B1/AP2M1/AP2S1/ATF1/ATF2/BAX/BDNF/BRAF/CDK5/CDK5R1/CHD4/CLTA/CLTC/CREB1/CRK/CRKL/DNAL4/DNM1/DNM2/DOCK3/DUSP3/DUSP4/DUSP6/DUSP7/ELK1/EP300/F3/FOS/FOSL1/FRS2/FURIN/FYN/GAB1/GRB2/GRIN2B/HRAS/ID1/ID2/ID3/ID4/IRS1/IRS2/JUNB/JUND/KIDINS220/KRAS/MAP2K1/MAP2K2/MAP2K5/MAPK1/MAPK11/MAPK12/MAPK13/MAPK14/MAPK3/MAPK7/MAPKAPK2/MAPKAPK3/MEF2A/MEF2D/NAB1/NAB2/NELFB/NGF/NRAS/NTRK3/PCSK5/PCSK6/PIK3C…	107
R-HSA-438064	Post NMDA receptor activation events	67/7391	80/11146	0.8	1.3	3.3	0.00038	0.0014	0.00073	ACTN2/ADCY1/ADCY8/ARHGEF7/CALM1/CALM2/CALM3/CAMK1/CAMK2A/CAMK2D/CAMK2G/CAMKK1/CAMKK2/CREB1/DLG1/DLG3/DLG4/ERBB4/GIT1/GRIA2/GRIN2B/GRIN2D/HRAS/KPNA2/KRAS/MAPK1/MAPK3/MAPT/NEFL/NRAS/NRG1/NRGN/PDPK1/PRKAA1/PRKAA2/PRKAB1/PRKAB2/PRKACA/PRKACB/PRKAG1/PRKAG2/PRKAR1A/PRKAR1B/PRKAR2A/PRKAR2B/PRKX/RAC1/RASGRF2/RPS6KA1/RPS6KA3/RPS6KA6/SRC/TUBA1A/TUBA1B/TUBA1C/TUBA3C/TUBA3D/TUBA3E/TUBA4A/TUBA8/TUBAL3/TUBB2A/…	67
R-HSA-913531	Interferon Signaling	204/7391	269/11146	0.8	1.1	3.3	0.00039	0.0014	0.00074	AAAS/ABCE1/ADAR/ARIH1/B2M/BECN1/BST2/CAMK2A/CAMK2D/CAMK2G/CD44/CDK1/CENPS/CENPX/CHUK/DHX9/DNAJC3/DUS2/EIF2AK2/EIF2S1/EIF2S2/EIF2S3/EIF4A1/EIF4A2/EIF4A3/EIF4E/EIF4E2/EIF4G1/EIF4G2/EIF4G3/FAAP100/FAAP20/FAAP24/FANCA/FANCB/FANCC/FANCE/FANCF/FANCG/FANCL/FANCM/FLNA/FLNB/GBP1/GBP2/GBP3/GBP4/HERC5/HLA-A/HLA-B/HLA-C/HLA-E/HLA-F/HSPA1A/HSPA1B/HSPA1L/HSPA2/HSPA8/IFI35/IFIT1/IFIT2/IFIT3/IFIT5/IFITM2/IFITM3/…	204
R-HSA-187037	Signaling by NTRK1 (TRKA)	93/7391	115/11146	0.8	1.2	3.3	0.00039	0.0014	0.00075	AP2A1/AP2A2/AP2B1/AP2M1/AP2S1/ATF1/ATF2/BRAF/CDK5/CDK5R1/CHD4/CLTA/CLTC/CREB1/CRK/CRKL/DNAL4/DNM1/DNM2/DUSP3/DUSP4/DUSP6/DUSP7/ELK1/EP300/F3/FOS/FOSL1/FRS2/GRB2/HRAS/ID1/ID2/ID3/ID4/IRS1/IRS2/JUNB/JUND/KIDINS220/KRAS/MAP2K1/MAP2K2/MAP2K5/MAPK1/MAPK11/MAPK12/MAPK13/MAPK14/MAPK3/MAPK7/MAPKAPK2/MAPKAPK3/MEF2A/MEF2D/NAB1/NAB2/NGF/NRAS/PIK3CA/PIK3CB/PIK3R1/PLCG1/PPP2CA/PPP2CB/PPP2R1A/PPP2R1B/PPP2R5D/R…	93
R-HSA-170822	Regulation of Glucokinase by Glucokinase Regulatory Protein	29/7391	31/11146	0.9	1.4	3.2	4e-04	0.0014	0.00075	AAAS/NDC1/NUP107/NUP133/NUP153/NUP155/NUP160/NUP188/NUP205/NUP210/NUP214/NUP35/NUP37/NUP42/NUP43/NUP50/NUP54/NUP58/NUP62/NUP85/NUP88/NUP93/NUP98/POM121/RAE1/RANBP2/SEC13/SEH1L/TPR	29
R-HSA-450282	MAPK targets/ Nuclear events mediated by MAP kinases	29/7391	31/11146	0.9	1.4	3.2	4e-04	0.0014	0.00075	ATF1/ATF2/CREB1/DUSP3/DUSP4/DUSP6/DUSP7/ELK1/FOS/JUN/MAPK1/MAPK10/MAPK11/MAPK14/MAPK3/MAPK7/MAPK8/MAPK9/MAPKAPK2/MEF2A/PPP2CA/PPP2CB/PPP2R1A/PPP2R1B/PPP2R5D/RPS6KA1/RPS6KA3/RPS6KA5/VRK3	29
R-HSA-5619107	Defective TPR may confer susceptibility towards thyroid papillary carcinoma (TPC)	29/7391	31/11146	0.9	1.4	3.2	4e-04	0.0014	0.00075	AAAS/NDC1/NUP107/NUP133/NUP153/NUP155/NUP160/NUP188/NUP205/NUP210/NUP214/NUP35/NUP37/NUP42/NUP43/NUP50/NUP54/NUP58/NUP62/NUP85/NUP88/NUP93/NUP98/POM121/RAE1/RANBP2/SEC13/SEH1L/TPR	29
R-HSA-110320	Translesion Synthesis by POLH	19/7391	19/11146	1	1.5	3.1	4e-04	0.0014	0.00076	NPLOC4/PCNA/POLH/RCHY1/RFC1/RFC2/RFC3/RFC4/RFC5/RPA1/RPA2/RPA3/RPS27A/SPRTN/UBA52/UBB/UBC/UFD1/VCP	19
R-HSA-1236382	Constitutive Signaling by Ligand-Responsive EGFR Cancer Variants	19/7391	19/11146	1	1.5	3.1	4e-04	0.0014	0.00076	CBL/CDC37/EGF/EGFR/GAB1/GRB2/HRAS/HSP90AA1/KRAS/NRAS/PIK3CA/PIK3R1/PLCG1/RPS27A/SHC1/SOS1/UBA52/UBB/UBC	19
R-HSA-1362277	Transcription of E2F targets under negative control by DREAM complex	19/7391	19/11146	1	1.5	3.1	4e-04	0.0014	0.00076	CDC25A/CDC6/E2F1/E2F4/E2F5/HDAC1/LIN37/LIN52/LIN54/LIN9/MAX/MYC/PCNA/RBBP4/RBL1/RBL2/TFDP1/TFDP2/TOP2A	19
R-HSA-2995383	Initiation of Nuclear Envelope (NE) Reformation	19/7391	19/11146	1	1.5	3.1	4e-04	0.0014	0.00076	ANKLE2/BANF1/CCNB1/CCNB2/CDK1/EMD/KPNB1/LBR/LEMD2/LEMD3/LMNA/LMNB1/PPP2CA/PPP2R1A/PPP2R2A/SIRT2/TMPO/VRK1/VRK2	19
R-HSA-5637815	Signaling by Ligand-Responsive EGFR Variants in Cancer	19/7391	19/11146	1	1.5	3.1	4e-04	0.0014	0.00076	CBL/CDC37/EGF/EGFR/GAB1/GRB2/HRAS/HSP90AA1/KRAS/NRAS/PIK3CA/PIK3R1/PLCG1/RPS27A/SHC1/SOS1/UBA52/UBB/UBC	19
R-HSA-8876725	Protein methylation	19/7391	19/11146	1	1.5	3.1	4e-04	0.0014	0.00076	CALM1/CALM2/CALM3/CAMKMT/EEF1A1/EEF1AKMT1/EEF1AKMT2/EEF2/EEF2KMT/ETFB/ETFBKMT/HSPA8/KIN/METTL21A/METTL22/PRMT3/RPS2/VCP/VCPKMT	19
R-HSA-6804757	Regulation of TP53 Degradation	33/7391	36/11146	0.9	1.4	3.2	0.00042	0.0015	0.00078	AKT1/AKT2/AKT3/ATM/CCNA2/CCNG1/CDK1/CDK2/CHEK2/DAXX/MAPKAP1/MDM2/MDM4/MLST8/MTOR/PDPK1/PHF20/PPP2CA/PPP2CB/PPP2R1A/PPP2R1B/PPP2R5C/PRR5/RICTOR/RNF34/RPS27A/SGK1/TP53/UBA52/UBB/UBC/USP2/USP7	33
R-HSA-179409	APC-Cdc20 mediated degradation of Nek2A	24/7391	25/11146	1	1.4	3.1	0.00047	0.0016	0.00087	ANAPC1/ANAPC10/ANAPC11/ANAPC16/ANAPC2/ANAPC4/ANAPC5/BUB1B/BUB3/CDC16/CDC20/CDC23/CDC26/CDC27/MAD2L1/NEK2/RPS27A/UBA52/UBB/UBC/UBE2C/UBE2D1/UBE2E1/UBE2S	24
R-HSA-5674400	Constitutive Signaling by AKT1 E17K in Cancer	24/7391	25/11146	1	1.4	3.1	0.00047	0.0016	0.00087	AKT1/AKT1S1/AKT2/AKT3/BAD/CASP9/CDKN1A/CDKN1B/CHUK/CREB1/FOXO1/FOXO3/GSK3A/GSK3B/MAPKAP1/MDM2/MLST8/MTOR/NR4A1/PDPK1/PRR5/RICTOR/RPS6KB2/TSC2	24
R-HSA-8848021	Signaling by PTK6	47/7391	54/11146	0.9	1.3	3.2	0.00048	0.0017	0.00089	AKT1/ARAP1/ARHGAP35/BCAR1/BTC/CBL/CCND1/CCNE1/CDK2/CDKN1B/CRK/DOCK1/EGF/EGFR/ELMO1/ELMO2/EPAS1/ERBB2/ERBB3/ERBB4/EREG/GPNMB/HBEGF/HIF1A/HRAS/KHDRBS1/KHDRBS3/KRAS/LRRK2/NR3C1/NRAS/NRG1/NRG4/PELP1/PTK6/PTPN1/PXN/RAC1/RASA1/RHOA/RPS27A/SFPQ/SOCS3/STAT3/UBA52/UBB/UBC	47
R-HSA-9006927	Signaling by Non-Receptor Tyrosine Kinases	47/7391	54/11146	0.9	1.3	3.2	0.00048	0.0017	0.00089	AKT1/ARAP1/ARHGAP35/BCAR1/BTC/CBL/CCND1/CCNE1/CDK2/CDKN1B/CRK/DOCK1/EGF/EGFR/ELMO1/ELMO2/EPAS1/ERBB2/ERBB3/ERBB4/EREG/GPNMB/HBEGF/HIF1A/HRAS/KHDRBS1/KHDRBS3/KRAS/LRRK2/NR3C1/NRAS/NRG1/NRG4/PELP1/PTK6/PTPN1/PXN/RAC1/RASA1/RHOA/RPS27A/SFPQ/SOCS3/STAT3/UBA52/UBB/UBC	47
R-HSA-73886	Chromosome Maintenance	111/7391	140/11146	0.8	1.2	3.3	0.00049	0.0017	0.00091	ANKRD28/ATRX/BLM/CCNA2/CDK2/CENPA/CENPC/CENPH/CENPI/CENPK/CENPL/CENPM/CENPN/CENPO/CENPP/CENPQ/CENPS/CENPT/CENPU/CENPW/CENPX/CHTF18/CTC1/DAXX/DKC1/DNA2/DSCC1/FEN1/GAR1/H2AC14/H2AC18/H2AC19/H2AC20/H2AC6/H2AJ/H2AX/H2AZ2/H2BC11/H2BC14/H2BC15/H2BC21/H2BC26/H2BC5/H2BC6/H3-3A/H3-3B/H4C11/H4C12/H4C14/H4C15/H4C3/H4C5/H4C8/H4C9/HJURP/ITGB3BP/KNL1/LIG1/MIS18A/MIS18BP1/NHP2/NOP10/NPM1/PCNA/PIF1/POLA1/POLA2/P…	111
R-HSA-2644602	Signaling by NOTCH1 PEST Domain Mutants in Cancer	50/7391	58/11146	0.9	1.3	3.2	0.00052	0.0018	0.00096	ADAM10/ADAM17/APH1A/APH1B/CCNC/CDK8/CREBBP/CUL1/EP300/FBXW7/HDAC1/HDAC10/HDAC11/HDAC2/HDAC3/HDAC4/HDAC5/HDAC6/HDAC7/HDAC8/HES1/HEY1/HEYL/JAG1/JAG2/KAT2A/KAT2B/MAML1/MAML2/MAML3/MAMLD1/MIB1/MYC/NCOR1/NCOR2/NCSTN/NEURL1B/NOTCH1/PSEN1/PSENEN/RBPJ/RBX1/RPS27A/SKP1/SNW1/TBL1X/TBL1XR1/UBA52/UBB/UBC	50
R-HSA-2644603	Signaling by NOTCH1 in Cancer	50/7391	58/11146	0.9	1.3	3.2	0.00052	0.0018	0.00096	ADAM10/ADAM17/APH1A/APH1B/CCNC/CDK8/CREBBP/CUL1/EP300/FBXW7/HDAC1/HDAC10/HDAC11/HDAC2/HDAC3/HDAC4/HDAC5/HDAC6/HDAC7/HDAC8/HES1/HEY1/HEYL/JAG1/JAG2/KAT2A/KAT2B/MAML1/MAML2/MAML3/MAMLD1/MIB1/MYC/NCOR1/NCOR2/NCSTN/NEURL1B/NOTCH1/PSEN1/PSENEN/RBPJ/RBX1/RPS27A/SKP1/SNW1/TBL1X/TBL1XR1/UBA52/UBB/UBC	50
R-HSA-2644606	Constitutive Signaling by NOTCH1 PEST Domain Mutants	50/7391	58/11146	0.9	1.3	3.2	0.00052	0.0018	0.00096	ADAM10/ADAM17/APH1A/APH1B/CCNC/CDK8/CREBBP/CUL1/EP300/FBXW7/HDAC1/HDAC10/HDAC11/HDAC2/HDAC3/HDAC4/HDAC5/HDAC6/HDAC7/HDAC8/HES1/HEY1/HEYL/JAG1/JAG2/KAT2A/KAT2B/MAML1/MAML2/MAML3/MAMLD1/MIB1/MYC/NCOR1/NCOR2/NCSTN/NEURL1B/NOTCH1/PSEN1/PSENEN/RBPJ/RBX1/RPS27A/SKP1/SNW1/TBL1X/TBL1XR1/UBA52/UBB/UBC	50
R-HSA-2894858	Signaling by NOTCH1 HD+PEST Domain Mutants in Cancer	50/7391	58/11146	0.9	1.3	3.2	0.00052	0.0018	0.00096	ADAM10/ADAM17/APH1A/APH1B/CCNC/CDK8/CREBBP/CUL1/EP300/FBXW7/HDAC1/HDAC10/HDAC11/HDAC2/HDAC3/HDAC4/HDAC5/HDAC6/HDAC7/HDAC8/HES1/HEY1/HEYL/JAG1/JAG2/KAT2A/KAT2B/MAML1/MAML2/MAML3/MAMLD1/MIB1/MYC/NCOR1/NCOR2/NCSTN/NEURL1B/NOTCH1/PSEN1/PSENEN/RBPJ/RBX1/RPS27A/SKP1/SNW1/TBL1X/TBL1XR1/UBA52/UBB/UBC	50
R-HSA-2894862	Constitutive Signaling by NOTCH1 HD+PEST Domain Mutants	50/7391	58/11146	0.9	1.3	3.2	0.00052	0.0018	0.00096	ADAM10/ADAM17/APH1A/APH1B/CCNC/CDK8/CREBBP/CUL1/EP300/FBXW7/HDAC1/HDAC10/HDAC11/HDAC2/HDAC3/HDAC4/HDAC5/HDAC6/HDAC7/HDAC8/HES1/HEY1/HEYL/JAG1/JAG2/KAT2A/KAT2B/MAML1/MAML2/MAML3/MAMLD1/MIB1/MYC/NCOR1/NCOR2/NCSTN/NEURL1B/NOTCH1/PSEN1/PSENEN/RBPJ/RBX1/RPS27A/SKP1/SNW1/TBL1X/TBL1XR1/UBA52/UBB/UBC	50
R-HSA-9013420	RHOU GTPase cycle	36/7391	40/11146	0.9	1.4	3.2	0.00055	0.0019	0.001	ARHGAP31/ARHGEF7/CLTC/DEPDC1B/DLG5/DST/EPHA2/GIT1/GIT2/GRB2/HGS/IQGAP1/ITSN2/MYO6/NCK1/NCK2/PAK1/PAK2/PAK3/PAK4/PARD6A/PEAK1/PIK3R1/PTK2B/RHOU/SPTAN1/SPTBN1/SRC/SRGAP2/STAM/STAM2/TXNL1/USP9X/VANGL1/WDR6/WWP2	36
R-HSA-5621481	C-type lectin receptors (CLRs)	113/7391	143/11146	0.8	1.2	3.2	0.00056	0.0019	0.001	AHCYL1/BCL10/BTRC/CALM1/CALM2/CALM3/CASP8/CDC34/CHUK/CREBBP/CUL1/EP300/FBXW11/FYN/HRAS/IKBKB/IKBKG/ITPR1/ITPR2/ITPR3/KRAS/LYN/MALT1/MAP3K14/MAP3K7/MUC1/MUC13/MUC19/MUC20/MUC4/MUC5AC/MUC5B/NFATC2/NFATC3/NFKB1/NFKB2/NFKBIA/NRAS/PAK1/PAK2/PAK3/PDPK1/PLCG2/PPP3CA/PPP3CB/PPP3R1/PRKACA/PRKACB/PRKCD/PSMA1/PSMA2/PSMA3/PSMA4/PSMA5/PSMA6/PSMA7/PSMB1/PSMB10/PSMB2/PSMB3/PSMB4/PSMB5/PSMB6/PSMB7/PSMB8/PSMB9/PS…	113
R-HSA-9687139	Aberrant regulation of mitotic cell cycle due to RB1 defects	32/7391	35/11146	0.9	1.4	3.1	0.00058	0.002	0.0011	ANAPC1/ANAPC10/ANAPC11/ANAPC16/ANAPC2/ANAPC4/ANAPC5/CCND1/CCND3/CCNE1/CCNE2/CDC16/CDC23/CDC26/CDC27/CDK2/CDK6/CDKN1A/CDKN1B/CDKN1C/E2F1/E2F2/E2F3/FZR1/RB1/SKP2/TFDP1/TFDP2/UBE2C/UBE2D1/UBE2E1/UBE2S	32
R-HSA-1368082	RORA activates gene expression	18/7391	18/11146	1	1.5	3	0.00061	0.0021	0.0011	CARM1/CHD9/CPT1A/CREBBP/EP300/HELZ2/MED1/NCOA1/NCOA2/NCOA6/PPARA/RORA/RXRA/SMARCD3/SREBF1/TBL1X/TBL1XR1/TGS1	18
R-HSA-1839117	Signaling by cytosolic FGFR1 fusion mutants	18/7391	18/11146	1	1.5	3	0.00061	0.0021	0.0011	BCR/CEP43/CNTRL/CPSF6/CUX1/FGFR1OP2/GAB2/GRB2/LRRFIP1/MYO18A/PIK3CA/PIK3R1/STAT1/STAT3/STAT5A/STAT5B/TRIM24/ZMYM2	18
R-HSA-6804114	TP53 Regulates Transcription of Genes Involved in G2 Cell Cycle Arrest	18/7391	18/11146	1	1.5	3	0.00061	0.0021	0.0011	AURKA/BAX/CARM1/CCNB1/CDC25C/CDK1/E2F4/EP300/GADD45A/PCNA/PRMT1/RBL1/RBL2/SFN/TFDP1/TFDP2/TP53/ZNF385A	18
R-HSA-9758274	Regulation of NF-kappa B signaling	18/7391	18/11146	1	1.5	3	0.00061	0.0021	0.0011	CASP8/CHUK/IKBIP/IKBKB/IKBKG/LRRC14/N4BP1/NLRC5/NLRX1/RPS27A/TP53/TRAF2/TRAF6/UBA52/UBB/UBC/USP14/USP18	18
R-HSA-1660499	Synthesis of PIPs at the plasma membrane	46/7391	53/11146	0.9	1.3	3.2	0.00064	0.0022	0.0011	ARF1/BMX/INPP4A/INPP4B/INPP5D/INPP5K/INPPL1/MTM1/MTMR1/MTMR14/MTMR2/MTMR3/MTMR6/MTMR8/MTMR9/OCRL/PI4K2A/PI4K2B/PIK3C2A/PIK3C2B/PIK3CA/PIK3CB/PIK3CD/PIK3R1/PIK3R3/PIK3R5/PIP4K2A/PIP4K2B/PIP4K2C/PIP5K1A/PIP5K1C/PLEKHA1/PLEKHA2/PLEKHA3/PLEKHA5/PLEKHA6/PLEKHA8/PTEN/PTPN13/RAB14/RAB4A/RAB5A/RUFY1/SBF2/SYNJ1/SYNJ2	46
R-HSA-177929	Signaling by EGFR	46/7391	53/11146	0.9	1.3	3.2	0.00064	0.0022	0.0011	AAMP/ADAM10/ADAM12/ADAM17/AREG/ARHGEF7/BTC/CBL/CSK/EGF/EGFR/EPGN/EPN1/EPS15/EPS15L1/EREG/FAM83D/GAB1/GRB2/HBEGF/HGS/HRAS/KRAS/NRAS/PIK3CA/PIK3R1/PLCG1/PTPN11/PTPN12/PTPN3/PTPRK/PXN/RPS27A/SH3GL1/SH3KBP1/SHC1/SOS1/SPRY1/SPRY2/SRC/STAM/STAM2/TGFA/UBA52/UBB/UBC	46
R-HSA-6811438	Intra-Golgi traffic	39/7391	44/11146	0.9	1.3	3.1	0.00066	0.0022	0.0012	ARF1/BET1L/COG1/COG2/COG3/COG4/COG5/COG6/COG7/COG8/CUX1/CYTH1/CYTH2/CYTH3/CYTH4/GOLGA5/GOLIM4/GOSR1/GOSR2/MAN1A2/MAN2A1/MAN2A2/NAPA/NAPB/NAPG/NSF/RAB30/RAB33B/RAB36/RGP1/RIC1/SNAP29/STX16/STX5/STX6/TRIP11/VPS45/VTI1A/YKT6	39
R-HSA-429947	Deadenylation of mRNA	23/7391	24/11146	1	1.4	3.1	0.00068	0.0023	0.0012	CNOT1/CNOT10/CNOT11/CNOT2/CNOT3/CNOT4/CNOT6L/CNOT7/CNOT8/CNOT9/EIF4A1/EIF4A2/EIF4A3/EIF4B/EIF4E/EIF4G1/PABPC1/PAIP1/PAN3/PARN/TNKS1BP1/TUT4/TUT7	23
R-HSA-5627123	RHO GTPases activate PAKs	23/7391	24/11146	1	1.4	3.1	0.00068	0.0023	0.0012	CALM1/CALM2/CALM3/CTTN/FLNA/LIMK1/MYH10/MYH11/MYH14/MYH9/MYL12A/MYL12B/MYL6/MYL9/MYLK/NF2/PAK1/PAK2/PAK3/PPP1CB/PPP1R12A/PPP1R12B/RAC1	23
R-HSA-168179	Toll Like Receptor TLR1:TLR2 Cascade	93/7391	116/11146	0.8	1.2	3.2	0.00069	0.0023	0.0012	ALPK1/APP/ATF1/ATF2/BTRC/CASP8/CD14/CHUK/CREB1/CUL1/DUSP3/DUSP4/DUSP6/DUSP7/ECSIT/ELK1/FBXW11/FGA/FGB/FGG/FOS/HMGB1/IKBIP/IKBKB/IKBKG/IRAK1/IRAK2/IRAK4/JUN/LRRC14/MAP2K1/MAP2K3/MAP2K4/MAP2K6/MAP2K7/MAP3K1/MAP3K7/MAP3K8/MAPK1/MAPK10/MAPK11/MAPK14/MAPK3/MAPK7/MAPK8/MAPK9/MAPKAPK2/MAPKAPK3/MEF2A/MYD88/N4BP1/NFKB1/NFKB2/NFKBIA/NFKBIB/NKIRAS1/NKIRAS2/NLRC5/NLRX1/NOD1/PELI2/PELI3/PPP2CA/PPP2CB/PPP2R1A/…	93
R-HSA-181438	Toll Like Receptor 2 (TLR2) Cascade	93/7391	116/11146	0.8	1.2	3.2	0.00069	0.0023	0.0012	ALPK1/APP/ATF1/ATF2/BTRC/CASP8/CD14/CHUK/CREB1/CUL1/DUSP3/DUSP4/DUSP6/DUSP7/ECSIT/ELK1/FBXW11/FGA/FGB/FGG/FOS/HMGB1/IKBIP/IKBKB/IKBKG/IRAK1/IRAK2/IRAK4/JUN/LRRC14/MAP2K1/MAP2K3/MAP2K4/MAP2K6/MAP2K7/MAP3K1/MAP3K7/MAP3K8/MAPK1/MAPK10/MAPK11/MAPK14/MAPK3/MAPK7/MAPK8/MAPK9/MAPKAPK2/MAPKAPK3/MEF2A/MYD88/N4BP1/NFKB1/NFKB2/NFKBIA/NFKBIB/NKIRAS1/NKIRAS2/NLRC5/NLRX1/NOD1/PELI2/PELI3/PPP2CA/PPP2CB/PPP2R1A/…	93
R-HSA-163841	Gamma carboxylation, hypusinylation, hydroxylation, and arylsulfatase activation	52/7391	61/11146	0.9	1.3	3.1	0.00073	0.0024	0.0013	ARSA/ARSB/ARSD/ARSG/ARSI/ARSJ/ARSK/ARSL/ASPH/BGLAP/DNAJC24/DOHH/DPH1/DPH2/DPH3/DPH5/DPH6/DPH7/DRG1/DRG2/EEF2/EIF5A/EIF5A2/ETF1/F2/F8/FN3KRP/FURIN/GAS6/GGCX/ICMT/JMJD4/JMJD6/OGFOD1/PROC/PROS1/PROZ/RCCD1/RIOX1/RIOX2/RPL27A/RPL8/RPS23/RPS6/RWDD1/STS/SUMF1/SUMF2/TPST1/TPST2/U2AF2/ZC3H15	52
R-HSA-5218920	VEGFR2 mediated vascular permeability	27/7391	29/11146	0.9	1.4	3.1	8e-04	0.0027	0.0014	AKT1/AKT2/AKT3/CALM1/CALM2/CALM3/CAV1/CTNNA1/CTNNB1/CTNND1/HSP90AA1/JUP/MAPKAP1/MLST8/MTOR/PAK1/PAK2/PAK3/PDPK1/PRR5/RAC1/RICTOR/THEM4/TRIB3/VAV1/VAV2/VAV3	27
R-HSA-983170	Antigen Presentation: Folding, assembly and peptide loading of class I MHC	27/7391	29/11146	0.9	1.4	3.1	8e-04	0.0027	0.0014	ATG14/B2M/BCAP31/BECN1/CALR/CANX/ERAP1/ERAP2/HLA-A/HLA-B/HLA-C/HLA-E/HLA-F/HSPA5/PDIA3/PIK3C3/PIK3R4/SAR1B/SEC13/SEC23A/SEC24A/SEC24B/SEC24C/SEC24D/SEC31A/TAP2/TAPBP	27
R-HSA-174417	Telomere C-strand (Lagging Strand) Synthesis	31/7391	34/11146	0.9	1.4	3.1	8e-04	0.0027	0.0014	BLM/CHTF18/CTC1/DNA2/DSCC1/FEN1/LIG1/PCNA/POLA1/POLA2/POLD1/POLD2/POLD3/POLD4/POT1/PRIM1/PRIM2/RFC1/RFC2/RFC3/RFC4/RFC5/RPA1/RPA2/RPA3/STN1/TERF1/TERF2/TERF2IP/TINF2/WRN	31
R-HSA-187687	Signalling to ERKs	31/7391	34/11146	0.9	1.4	3.1	8e-04	0.0027	0.0014	BRAF/CRK/CRKL/FRS2/GRB2/HRAS/KIDINS220/KRAS/MAP2K1/MAP2K2/MAPK1/MAPK11/MAPK12/MAPK13/MAPK14/MAPK3/MAPKAPK2/MAPKAPK3/NGF/NRAS/RALA/RALB/RALGDS/RAP1A/RAPGEF1/RIT1/SHC1/SHC3/SOS1/SRC/YWHAB	31
R-HSA-9730414	MITF-M-regulated melanocyte development	103/7391	130/11146	0.8	1.2	3.1	0.00081	0.0027	0.0014	ACTB/ACTL6A/AGO1/AGO2/AGO3/AGO4/AIMP1/AIMP2/AKT2/AKT3/ARID1A/ARID1B/ASAH1/ATP6V0B/ATP6V0D1/ATP6V0E1/ATP6V1A/ATP6V1B2/ATP6V1C1/ATP6V1E1/ATP6V1G1/ATP6V1H/BCL2/BCL2A1/BCL7A/BCL7B/BCL7C/BIRC7/CCNB1/CCND1/CDH1/CDK2/CDKN1A/CEACAM1/CREB1/CREBBP/CTNNB1/DARS1/DCT/DIAPH1/DICER1/DPF1/DPF2/EDN1/EDN3/EEF1E1/EPRS1/GPR143/GSK3B/HDAC1/HINT1/IARS1/ID1/KARS1/KITLG/LARS1/LIG1/MAPK1/MAPK14/MAPK3/MARS1/MC1R/MET/MITF/…	103
R-HSA-8939211	ESR-mediated signaling	169/7391	222/11146	0.8	1.1	3.1	0.00087	0.0029	0.0015	AGO1/AGO2/AGO3/AGO4/AKT1/AKT2/AKT3/AREG/ATF2/AXIN1/BCL2/BTC/CALM1/CALM2/CALM3/CARM1/CAV1/CAV2/CBFB/CCND1/CCNT1/CDK9/CDKN1B/CHD1/CREB1/CREBBP/CTSD/CXCL12/CXXC5/DDX5/EBAG9/EGF/EGFR/ELK1/EP300/EPGN/ERBB4/EREG/FKBP4/FKBP5/FOS/FOXA1/FOXO3/GATA3/GNAI1/GNAI2/GNAI3/GNB1/GNB2/GNB4/GNB5/GNG11/GNG12/GNG4/GPAM/GREB1/GTF2A1/GTF2A2/GTF2F1/GTF2F2/H2AC14/H2AC18/H2AC19/H2AC20/H2AC6/H2AJ/H2AX/H2AZ2/H2BC11/H2BC14/H…	169
R-HSA-5655862	Translesion synthesis by POLK	17/7391	17/11146	1	1.5	2.9	0.00092	0.003	0.0016	MAD2L2/PCNA/POLK/REV1/REV3L/RFC1/RFC2/RFC3/RFC4/RFC5/RPA1/RPA2/RPA3/RPS27A/UBA52/UBB/UBC	17
R-HSA-5656121	Translesion synthesis by POLI	17/7391	17/11146	1	1.5	2.9	0.00092	0.003	0.0016	MAD2L2/PCNA/POLI/REV1/REV3L/RFC1/RFC2/RFC3/RFC4/RFC5/RPA1/RPA2/RPA3/RPS27A/UBA52/UBB/UBC	17
R-HSA-70326	Glucose metabolism	69/7391	84/11146	0.8	1.2	3.1	0.00095	0.0031	0.0017	AAAS/ADPGK/ALDOA/ALDOC/BPGM/ENO1/ENO2/ENO3/ENO4/G6PC3/GAPDH/GNPDA1/GNPDA2/GPI/HK1/HKDC1/NDC1/NUP107/NUP133/NUP153/NUP155/NUP160/NUP188/NUP205/NUP210/NUP214/NUP35/NUP37/NUP42/NUP43/NUP50/NUP54/NUP58/NUP62/NUP85/NUP88/NUP93/NUP98/PC/PCK2/PFKFB1/PFKFB2/PFKFB3/PFKFB4/PFKL/PFKM/PFKP/PGAM1/PGK1/PGK2/PGM2L1/PGP/PKM/POM121/PPP2CA/PPP2CB/PPP2R1A/PPP2R1B/PPP2R5D/PRKACA/PRKACB/RAE1/RANBP2/SEC13/SEH1L/SLC37A…	69
R-HSA-1834949	Cytosolic sensors of pathogen-associated DNA	54/7391	64/11146	0.8	1.3	3.1	0.00097	0.0032	0.0017	CGAS/CHUK/CRCP/CREBBP/CTNNB1/DDX41/DHX36/DHX9/DTX4/EP300/IFI16/IKBKB/IKBKG/IRF3/LRRFIP1/MRE11/MYD88/NFKB1/NFKB2/NFKBIA/NFKBIB/NKIRAS1/NKIRAS2/POLR1C/POLR1D/POLR2E/POLR2F/POLR2H/POLR2K/POLR2L/POLR3A/POLR3B/POLR3C/POLR3D/POLR3E/POLR3F/POLR3G/POLR3GL/POLR3K/PRKDC/RELA/RIPK1/RPS27A/STAT6/TBK1/TICAM1/TRIM21/TRIM32/TRIM56/UBA52/UBB/UBC/XRCC5/XRCC6	54
R-HSA-174048	APC/C:Cdc20 mediated degradation of Cyclin B	22/7391	23/11146	1	1.4	3	0.00099	0.0032	0.0017	ANAPC1/ANAPC10/ANAPC11/ANAPC16/ANAPC2/ANAPC4/ANAPC5/CCNB1/CDC16/CDC20/CDC23/CDC26/CDC27/CDK1/RPS27A/UBA52/UBB/UBC/UBE2C/UBE2D1/UBE2E1/UBE2S	22
R-HSA-73980	RNA Polymerase III Transcription Termination	22/7391	23/11146	1	1.4	3	0.00099	0.0032	0.0017	CRCP/NFIA/NFIB/NFIC/NFIX/POLR1C/POLR1D/POLR2E/POLR2F/POLR2H/POLR2K/POLR2L/POLR3A/POLR3B/POLR3C/POLR3D/POLR3E/POLR3F/POLR3G/POLR3GL/POLR3K/SSB	22
R-HSA-8949215	Mitochondrial calcium ion transport	22/7391	23/11146	1	1.4	3	0.00099	0.0032	0.0017	AFG3L2/AKAP1/LETM1/MAIP1/MCU/MCUB/MICU1/MICU2/MICU3/PARL/PHB1/PHB2/PMPCA/PMPCB/SLC8B1/SMDT1/SPG7/STOML2/VDAC1/VDAC2/VDAC3/YME1L1	22
R-HSA-166016	Toll Like Receptor 4 (TLR4) Cascade	115/7391	147/11146	0.8	1.2	3.1	0.001	0.0033	0.0017	ALPK1/APP/ATF1/ATF2/BIRC2/BIRC3/BTRC/CASP8/CD14/CHUK/CREB1/CUL1/DNM1/DNM2/DUSP3/DUSP4/DUSP6/DUSP7/ECSIT/ELK1/FADD/FBXW11/FGA/FGB/FGG/FOS/HMGB1/IKBIP/IKBKB/IKBKE/IKBKG/IRAK1/IRAK2/IRAK4/IRF3/ITGB2/JUN/LBP/LRRC14/MAP2K1/MAP2K3/MAP2K4/MAP2K6/MAP2K7/MAP3K1/MAP3K7/MAP3K8/MAPK1/MAPK10/MAPK11/MAPK14/MAPK3/MAPK7/MAPK8/MAPK9/MAPKAPK2/MAPKAPK3/MEF2A/MYD88/N4BP1/NFKB1/NFKB2/NFKBIA/NFKBIB/NKIRAS1/NKIRAS2/NLR…	115
R-HSA-168898	Toll-like Receptor Cascades	133/7391	172/11146	0.8	1.2	3.1	0.001	0.0033	0.0017	ALPK1/APP/ATF1/ATF2/BIRC2/BIRC3/BTRC/CASP8/CD14/CHUK/CNPY3/CREB1/CTSB/CTSK/CTSL/CTSS/CTSV/CUL1/DNM1/DNM2/DUSP3/DUSP4/DUSP6/DUSP7/ECSIT/EEA1/ELK1/FADD/FBXW11/FGA/FGB/FGG/FOS/GSDMD/GSDME/HMGB1/HSP90B1/IKBIP/IKBKB/IKBKE/IKBKG/IRAK1/IRAK2/IRAK4/IRF3/IRF5/ITGB2/JUN/LBP/LGMN/LRRC14/MAP2K1/MAP2K3/MAP2K4/MAP2K6/MAP2K7/MAP3K1/MAP3K7/MAP3K8/MAPK1/MAPK10/MAPK11/MAPK14/MAPK3/MAPK7/MAPK8/MAPK9/MAPKAPK2/MAPKAP…	133
R-HSA-390471	Association of TriC/CCT with target proteins during biosynthesis	34/7391	38/11146	0.9	1.3	3	0.001	0.0033	0.0017	AP3M1/ARFGEF2/CCNE1/CCNE2/CCT2/CCT3/CCT4/CCT5/CCT6A/CCT6B/CCT7/CCT8/DCAF7/FBXL3/FBXL5/FBXO4/FBXW10/FBXW2/FBXW4/FBXW5/FBXW7/FKBP9/GBA1/HDAC3/KIF13A/KIFC3/LONP2/NOP56/SKIC2/STAT3/TCP1/TP53/WRAP53/XRN2	34
R-HSA-5620920	Cargo trafficking to the periciliary membrane	44/7391	51/11146	0.9	1.3	3	0.0011	0.0035	0.0019	ARF4/ARL13B/ARL3/ARL6/ASAP1/BBIP1/BBS1/BBS10/BBS12/BBS2/BBS4/BBS5/BBS7/BBS9/CCT2/CCT3/CCT4/CCT5/CCT8/EXOC1/EXOC2/EXOC3/EXOC4/EXOC5/EXOC6/EXOC7/EXOC8/GBF1/INPP5E/LZTFL1/MKKS/NPHP3/PDE6D/PKD1/PKD2/RAB11A/RAB11FIP3/RAB3IP/RAB8A/RP2/SMO/TCP1/TTC8/UNC119B	44
R-HSA-113418	Formation of the Early Elongation Complex	30/7391	33/11146	0.9	1.4	3	0.0011	0.0035	0.0019	CCNH/CDK7/CTDP1/ERCC2/ERCC3/GTF2F1/GTF2F2/GTF2H1/GTF2H2/GTF2H3/GTF2H5/MNAT1/NCBP1/NCBP2/NELFA/NELFB/NELFE/POLR2A/POLR2B/POLR2C/POLR2D/POLR2E/POLR2F/POLR2G/POLR2H/POLR2I/POLR2J/POLR2K/POLR2L/SUPT5H	30
R-HSA-167158	Formation of the HIV-1 Early Elongation Complex	30/7391	33/11146	0.9	1.4	3	0.0011	0.0035	0.0019	CCNH/CDK7/CTDP1/ERCC2/ERCC3/GTF2F1/GTF2F2/GTF2H1/GTF2H2/GTF2H3/GTF2H5/MNAT1/NCBP1/NCBP2/NELFA/NELFB/NELFE/POLR2A/POLR2B/POLR2C/POLR2D/POLR2E/POLR2F/POLR2G/POLR2H/POLR2I/POLR2J/POLR2K/POLR2L/SUPT5H	30
R-HSA-167287	HIV elongation arrest and recovery	30/7391	33/11146	0.9	1.4	3	0.0011	0.0035	0.0019	CCNK/CCNT1/CCNT2/CDK9/CTDP1/ELL/ELOA/ELOB/ELOC/GTF2F1/GTF2F2/NELFA/NELFB/NELFE/POLR2A/POLR2B/POLR2C/POLR2D/POLR2E/POLR2F/POLR2G/POLR2H/POLR2I/POLR2J/POLR2K/POLR2L/SSRP1/SUPT16H/SUPT5H/TCEA1	30
R-HSA-167290	Pausing and recovery of HIV elongation	30/7391	33/11146	0.9	1.4	3	0.0011	0.0035	0.0019	CCNK/CCNT1/CCNT2/CDK9/CTDP1/ELL/ELOA/ELOB/ELOC/GTF2F1/GTF2F2/NELFA/NELFB/NELFE/POLR2A/POLR2B/POLR2C/POLR2D/POLR2E/POLR2F/POLR2G/POLR2H/POLR2I/POLR2J/POLR2K/POLR2L/SSRP1/SUPT16H/SUPT5H/TCEA1	30
R-HSA-2559585	Oncogene Induced Senescence	30/7391	33/11146	0.9	1.4	3	0.0011	0.0035	0.0019	AGO1/AGO3/AGO4/CDK6/CDKN2C/CDKN2D/E2F1/E2F2/E2F3/ERF/ETS1/ETS2/ID1/MAPK1/MAPK3/MDM2/MDM4/MOV10/RB1/RPS27A/SP1/TFDP1/TFDP2/TNRC6A/TNRC6B/TNRC6C/TP53/UBA52/UBB/UBC	30
R-HSA-9861718	Regulation of pyruvate metabolism	30/7391	33/11146	0.9	1.4	3	0.0011	0.0035	0.0019	ARMC8/DLAT/DLD/GID4/GID8/GSTZ1/LDHA/MAEA/ME1/MKLN1/NEK1/PDHA1/PDHB/PDHX/PDK1/PDK2/PDK3/PDK4/PDP1/PDP2/PDPR/PGAM5/PKM/RMND5A/RMND5B/RPS27A/UBA52/UBB/UBC/WDR26	30
R-HSA-389957	Prefoldin mediated transfer of substrate to CCT/TriC	26/7391	28/11146	0.9	1.4	3	0.0011	0.0036	0.0019	ACTB/CCT2/CCT3/CCT4/CCT5/CCT6A/CCT6B/CCT7/CCT8/PFDN1/PFDN2/PFDN4/PFDN5/PFDN6/TCP1/TUBA1A/TUBA1C/TUBA3C/TUBA3D/TUBA4A/TUBB2A/TUBB2B/TUBB4A/TUBB4B/TUBB6/VBP1	26
R-HSA-76071	RNA Polymerase III Transcription Initiation From Type 3 Promoter	26/7391	28/11146	0.9	1.4	3	0.0011	0.0036	0.0019	BDP1/CRCP/POLR1C/POLR1D/POLR2E/POLR2F/POLR2H/POLR2K/POLR2L/POLR3A/POLR3B/POLR3C/POLR3D/POLR3E/POLR3F/POLR3G/POLR3GL/POLR3K/POU2F1/SNAPC1/SNAPC2/SNAPC3/SNAPC4/SNAPC5/TBP/ZNF143	26
R-HSA-9682385	FLT3 signaling in disease	26/7391	28/11146	0.9	1.4	3	0.0011	0.0036	0.0019	BCL2L1/CBL/CDKN1A/ETV6/FLT3LG/GAB2/GOLGB1/GRB2/HRAS/KRAS/MYO18A/NRAS/PIK3CA/PIK3R1/PIM1/PTPN11/RPS27A/SOS1/SPTBN1/STAT5A/STAT5B/TRIP11/UBA52/UBB/UBC/ZMYM2	26
R-HSA-9639288	Amino acids regulate mTORC1	47/7391	55/11146	0.9	1.3	3	0.0012	0.0037	0.002	ATP6V0B/ATP6V0D1/ATP6V0E1/ATP6V0E2/ATP6V1A/ATP6V1B2/ATP6V1C1/ATP6V1D/ATP6V1E1/ATP6V1E2/ATP6V1F/ATP6V1G1/ATP6V1H/SAMTOR/CASTOR2/DEPDC5/FLCN/FNIP1/FNIP2/ITFG2/KICS2/KPTN/LAMTOR1/LAMTOR2/LAMTOR3/LAMTOR4/LAMTOR5/MIOS/MLST8/MTOR/NPRL2/NPRL3/RHEB/RPTOR/RRAGA/RRAGB/RRAGC/RRAGD/SEC13/SEH1L/SESN2/SH3BP4/SLC38A9/SZT2/TCIRG1/WDR24/WDR59	47
R-HSA-3769402	Deactivation of the beta-catenin transactivating complex	37/7391	42/11146	0.9	1.3	3	0.0012	0.0038	0.002	AKT1/AKT2/APC/ASH2L/BCL9/BCL9L/BTRC/CBY1/CHD8/CTBP1/CTNNB1/CTNNBIP1/HDAC1/KMT2D/MEN1/PYGO1/PYGO2/RBBP5/RPS27A/SOX13/SOX2/SOX4/SOX6/SOX9/TCF7/TCF7L1/TCF7L2/TLE1/TLE2/TLE3/TLE4/UBA52/UBB/UBC/XIAP/XPO1/YWHAZ	37
R-HSA-9696264	RND3 GTPase cycle	37/7391	42/11146	0.9	1.3	3	0.0012	0.0038	0.002	ANKRD26/ARHGAP21/ARHGAP35/ARHGAP5/CAV1/CCDC88A/CKAP4/CKB/CPD/DEPDC1B/DLG5/DSP/DST/EPHA2/FLOT2/KCTD13/KTN1/LEMD3/MUC13/NISCH/PICALM/PIK3R1/PKP4/PTPN13/RASAL2/RBMX/RND3/ROCK1/SCRIB/SEMA4F/TMOD3/TNFAIP1/TXNL1/UBXN11/VANGL1/VANGL2/WDR6	37
R-HSA-983189	Kinesins	50/7391	59/11146	0.8	1.3	3	0.0012	0.0038	0.002	CENPE/KIF11/KIF12/KIF13B/KIF15/KIF16B/KIF18A/KIF18B/KIF1B/KIF1C/KIF20A/KIF20B/KIF21A/KIF22/KIF23/KIF26A/KIF27/KIF2A/KIF2C/KIF3A/KIF3B/KIF3C/KIF4A/KIF4B/KIF5A/KIF5B/KIF6/KIF9/KIFAP3/KIFC1/KIFC2/KLC1/KLC2/KLC4/RACGAP1/TUBA1A/TUBA1B/TUBA1C/TUBA3C/TUBA3D/TUBA3E/TUBA4A/TUBA8/TUBAL3/TUBB2A/TUBB2B/TUBB4A/TUBB4B/TUBB6/TUBB8	50
R-HSA-195721	Signaling by WNT	245/7391	331/11146	0.7	1.1	3	0.0013	0.0041	0.0022	AGO1/AGO2/AGO3/AGO4/AKT1/AKT2/AP2A1/AP2A2/AP2B1/AP2M1/AP2S1/APC/ARRB2/ASH2L/AXIN1/AXIN2/BCL9/BCL9L/BTRC/CALM1/CALM2/CALM3/CAMK2A/CAV1/CBY1/CCDC88C/CDC73/CHD8/CLTA/CLTB/CLTC/CREBBP/CSNK1A1/CSNK1E/CSNK1G2/CSNK2A1/CSNK2A2/CTBP1/CTBP2/CTNNB1/CTNNBIP1/CUL1/CUL3/DAAM1/DKK1/DVL1/DVL2/DVL3/EP300/FRAT1/FRAT2/FZD1/FZD2/FZD3/FZD4/FZD5/FZD6/FZD7/FZD8/GNAT2/GNB1/GNB2/GNB4/GNB5/GNG11/GNG12/GNG4/GSK3B/H2AC14/H2…	245
R-HSA-1483257	Phospholipid metabolism	161/7391	212/11146	0.8	1.1	3	0.0014	0.0043	0.0023	ABHD3/ABHD4/ACP6/AGK/AGPAT2/AGPAT3/AGPAT4/AGPAT5/ARF1/ARF3/BCHE/BMX/CDIPT/CDS1/CDS2/CEPT1/CHKA/CHPT1/CPNE1/CPNE3/CPNE7/CRLS1/CSNK2A1/CSNK2A2/DDHD1/DDHD2/DGAT1/ETNK1/FIG4/GDE1/GDPD1/GDPD5/GNPAT/GPAM/GPAT3/GPAT4/GPCPD1/GPD1/GPD1L/GPD2/HADHA/HADHB/INPP4A/INPP4B/INPP5D/INPP5E/INPP5F/INPP5K/INPPL1/LCLAT1/LIPH/LIPI/LPCAT1/LPCAT2/LPCAT3/LPCAT4/LPGAT1/LPIN1/LPIN2/LPIN3/MBOAT1/MBOAT2/MBOAT7/MGLL/MIGA1/MIG…	161
R-HSA-110312	Translesion synthesis by REV1	16/7391	16/11146	1	1.5	2.9	0.0014	0.0043	0.0023	MAD2L2/PCNA/REV1/REV3L/RFC1/RFC2/RFC3/RFC4/RFC5/RPA1/RPA2/RPA3/RPS27A/UBA52/UBB/UBC	16
R-HSA-1295596	Spry regulation of FGF signaling	16/7391	16/11146	1	1.5	2.9	0.0014	0.0043	0.0023	BRAF/CBL/GRB2/MAPK1/MAPK3/MKNK1/PPP2CA/PPP2CB/PPP2R1A/PTPN11/RPS27A/SPRY2/SRC/UBA52/UBB/UBC	16
R-HSA-1362300	Transcription of E2F targets under negative control by p107 (RBL1) and p130 (RBL2) in complex with HDAC1	16/7391	16/11146	1	1.5	2.9	0.0014	0.0043	0.0023	CCNA2/CDK1/E2F1/E2F4/E2F5/HDAC1/LIN37/LIN52/LIN54/LIN9/MYBL2/RBBP4/RBL1/RBL2/TFDP1/TFDP2	16
R-HSA-1660516	Synthesis of PIPs at the early endosome membrane	16/7391	16/11146	1	1.5	2.9	0.0014	0.0043	0.0023	FIG4/INPP4A/INPP4B/INPP5F/MTM1/MTMR10/MTMR12/MTMR2/MTMR4/PI4K2A/PI4K2B/PIK3C2A/PIK3C3/PIK3R4/PIKFYVE/VAC14	16
R-HSA-2173791	TGF-beta receptor signaling in EMT (epithelial to mesenchymal transition)	16/7391	16/11146	1	1.5	2.9	0.0014	0.0043	0.0023	ARHGEF18/CGN/F11R/FKBP1A/PARD3/PARD6A/PRKCZ/RHOA/RPS27A/SMURF1/TGFB1/TGFBR1/TGFBR2/UBA52/UBB/UBC	16
R-HSA-5684264	MAP3K8 (TPL2)-dependent MAPK1/3 activation	16/7391	16/11146	1	1.5	2.9	0.0014	0.0043	0.0023	BTRC/CHUK/CUL1/FBXW11/IKBKB/IKBKG/MAP2K1/MAP2K4/MAP3K8/NFKB1/RPS27A/SKP1/TNIP2/UBA52/UBB/UBC	16
R-HSA-70221	Glycogen breakdown (glycogenolysis)	16/7391	16/11146	1	1.5	2.9	0.0014	0.0043	0.0023	AGL/CALM1/CALM2/CALM3/GAA/GYG1/GYG2/PGM1/PHKA1/PHKA2/PHKB/PHKG1/PHKG2/PYGB/PYGL/PYGM	16
R-HSA-8866427	VLDLR internalisation and degradation	16/7391	16/11146	1	1.5	2.9	0.0014	0.0043	0.0023	AP2A1/AP2A2/AP2B1/AP2M1/AP2S1/CLTA/CLTC/MYLIP/NR1H2/NR1H3/PCSK9/RPS27A/UBA52/UBB/UBC/VLDLR	16
R-HSA-8949664	Processing of SMDT1	16/7391	16/11146	1	1.5	2.9	0.0014	0.0043	0.0023	AFG3L2/MAIP1/MCU/MCUB/MICU1/MICU2/MICU3/PARL/PHB1/PHB2/PMPCA/PMPCB/SMDT1/SPG7/STOML2/YME1L1	16
R-HSA-9665348	Signaling by ERBB2 ECD mutants	16/7391	16/11146	1	1.5	2.9	0.0014	0.0043	0.0023	CDC37/EGF/EGFR/ERBB2/ERBIN/GAB1/GRB2/HRAS/HSP90AA1/KRAS/NRAS/PIK3CA/PIK3R1/PLCG1/SHC1/SOS1	16
R-HSA-196849	Metabolism of water-soluble vitamins and cofactors	100/7391	127/11146	0.8	1.2	3	0.0014	0.0044	0.0023	AASDHPPT/ABCC1/ABCD4/ACACA/ACACB/ALDH1L2/AMN/AOX1/BST1/BTD/CD320/CD38/COASY/CYB5A/CYB5R3/DCAKD/DHFR/DHFR2/ENPP1/FASN/FLAD1/FPGS/GPHN/GSTO1/GSTO2/HLCS/LDLRAP1/LMBRD1/MCCC1/MCCC2/MMAA/MMAB/MMACHC/MMADHC/MMUT/MOCOS/MOCS2/MOCS3/MTHFD1/MTHFD1L/MTHFD2/MTHFD2L/MTHFR/MTR/MTRR/NADK/NADK2/NADSYN1/NAMPT/NAXD/NAXE/NFS1/NMNAT1/NMNAT2/NMNAT3/NMRK1/NNMT/NT5E/NUDT8/PANK1/PANK2/PANK3/PANK4/PARP10/PARP14/PARP16/PA…	100
R-HSA-9609523	Insertion of tail-anchored proteins into the endoplasmic reticulum membrane	21/7391	22/11146	1	1.4	2.9	0.0014	0.0044	0.0023	ALDH3A2/APP/BAG6/CAMLG/CYB5A/EMD/GET1/GET3/GET4/HMOX1/PRNP/SEC61B/SEC61G/SERP1/SGTA/STX1A/STX5/UBE2J2/UBL4A/VAMP2/VAPA	21
R-HSA-5626467	RHO GTPases activate IQGAPs	29/7391	32/11146	0.9	1.4	2.9	0.0015	0.0047	0.0025	ACTB/ACTG1/CALM1/CALM2/CALM3/CDH1/CLIP1/CTNNA1/CTNNB1/IQGAP1/IQGAP2/IQGAP3/MEN1/RAC1/TUBA1A/TUBA1B/TUBA1C/TUBA3C/TUBA3D/TUBA3E/TUBA4A/TUBA8/TUBAL3/TUBB2A/TUBB2B/TUBB4A/TUBB4B/TUBB6/TUBB8	29
R-HSA-917729	Endosomal Sorting Complex Required For Transport (ESCRT)	29/7391	32/11146	0.9	1.4	2.9	0.0015	0.0047	0.0025	CHMP2A/CHMP2B/CHMP3/CHMP4B/CHMP4C/CHMP5/CHMP6/CHMP7/HGS/MVB12A/MVB12B/RPS27A/SNF8/STAM/STAM2/TSG101/UBA52/UBAP1/UBB/UBC/VPS25/VPS28/VPS36/VPS37A/VPS37C/VPS37D/VPS4A/VPS4B/VTA1	29
R-HSA-68867	Assembly of the pre-replicative complex	110/7391	141/11146	0.8	1.2	3	0.0015	0.0047	0.0025	ANAPC1/ANAPC10/ANAPC11/ANAPC16/ANAPC2/ANAPC4/ANAPC5/CDC16/CDC23/CDC26/CDC27/CDC6/CDT1/FZR1/GMNN/H2AC14/H2AC18/H2AC19/H2AC20/H2AC6/H2AJ/H2AX/H2AZ2/H2BC11/H2BC14/H2BC15/H2BC21/H2BC26/H2BC5/H2BC6/H3-3A/H3-3B/H3C10/H3C11/H3C15/H3C6/H4C11/H4C12/H4C14/H4C15/H4C3/H4C5/H4C8/H4C9/KPNA1/KPNA6/KPNB1/MCM2/MCM3/MCM4/MCM5/MCM6/MCM7/MCM8/ORC1/ORC2/ORC3/ORC4/ORC5/ORC6/PSMA1/PSMA2/PSMA3/PSMA4/PSMA5/PSMA6/PSMA7/PS…	110
R-HSA-191273	Cholesterol biosynthesis	25/7391	27/11146	0.9	1.4	2.9	0.0016	0.0048	0.0026	ACAT2/ARV1/DHCR24/DHCR7/EBP/FDFT1/FDPS/GGPS1/HMGCR/HMGCS1/HSD17B7/IDI1/LBR/LSS/MSMO1/MVD/MVK/NSDHL/PLPP6/PMVK/SC5D/SQLE/SREBF1/SREBF2/TM7SF2	25
R-HSA-8982491	Glycogen metabolism	25/7391	27/11146	0.9	1.4	2.9	0.0016	0.0048	0.0026	AGL/CALM1/CALM2/CALM3/EPM2A/GAA/GBE1/GYG1/GYG2/GYS1/PGM1/PHKA1/PHKA2/PHKB/PHKG1/PHKG2/PPP1R3C/PYGB/PYGL/PYGM/RPS27A/UBA52/UBB/UBC/UGP2	25
R-HSA-442755	Activation of NMDA receptors and postsynaptic events	75/7391	93/11146	0.8	1.2	2.9	0.0016	0.005	0.0026	ACTN2/ADCY1/ADCY8/ARHGEF7/CALM1/CALM2/CALM3/CAMK1/CAMK2A/CAMK2D/CAMK2G/CAMKK1/CAMKK2/CASK/CREB1/DLG1/DLG3/DLG4/ERBB4/GIT1/GRIA2/GRIA3/GRIA4/GRIN2B/GRIN2D/GRIN3A/HRAS/KPNA2/KRAS/LIN7B/LIN7C/MAPK1/MAPK3/MAPT/NBEA/NEFL/NRAS/NRG1/NRGN/PDPK1/PPM1F/PRKAA1/PRKAA2/PRKAB1/PRKAB2/PRKACA/PRKACB/PRKAG1/PRKAG2/PRKAR1A/PRKAR1B/PRKAR2A/PRKAR2B/PRKX/RAC1/RASGRF2/RPS6KA1/RPS6KA3/RPS6KA6/SRC/TUBA1A/TUBA1B/TUBA1C/T…	75
R-HSA-445989	TAK1-dependent IKK and NF-kappa-B activation	39/7391	45/11146	0.9	1.3	2.9	0.0018	0.0054	0.0029	ALPK1/APP/CASP8/CHUK/HMGB1/IKBIP/IKBKB/IKBKG/IRAK1/IRAK2/LRRC14/MAP3K7/N4BP1/NFKB1/NFKB2/NFKBIA/NFKBIB/NKIRAS1/NKIRAS2/NLRC5/NLRX1/NOD1/RELA/RIPK2/RPS27A/TAB1/TAB2/TAB3/TIFA/TP53/TRAF2/TRAF6/UBA52/UBB/UBC/UBE2N/UBE2V1/USP14/USP18	39
R-HSA-2682334	EPH-Ephrin signaling	74/7391	92/11146	0.8	1.2	2.9	0.002	0.0061	0.0032	ACTB/ACTG1/ACTR2/ACTR3/ADAM10/AP2A1/AP2A2/AP2B1/AP2M1/AP2S1/APH1A/APH1B/ARHGEF28/ARHGEF7/ARPC1A/ARPC1B/ARPC2/ARPC3/ARPC4/ARPC5/CFL1/CLTA/CLTB/CLTC/CLTCL1/DNM1/EFNA1/EFNA2/EFNA5/EFNB1/EPHA10/EPHA2/EPHA4/EPHA5/EPHB2/EPHB4/FYN/GIT1/GRIN2B/HRAS/ITSN1/KALRN/LIMK1/LIMK2/LYN/MMP2/MYH10/MYH11/MYH14/MYH9/MYL12A/MYL12B/MYL6/MYL9/NCK2/NCSTN/NGEF/PAK1/PAK2/PAK3/PSEN1/PSENEN/PTK2/RAC1/RASA1/RHOA/ROCK1/ROCK2/S…	74
R-HSA-168643	Nucleotide-binding domain, leucine rich repeat containing receptor (NLR) signaling pathways	48/7391	57/11146	0.8	1.3	2.9	0.002	0.0061	0.0033	AAMP/APP/BCL2/BCL2L1/BIRC2/BIRC3/CASP1/CASP2/CASP4/CASP8/CASP9/CHUK/CYLD/HMOX1/HSP90AB1/IKBKB/IKBKG/IRAK1/IRAK2/ITCH/MAP2K6/MAP3K7/MAPK11/MAPK12/MAPK13/MAPK14/NFKB1/NFKB2/NLRP1/NOD1/PANX1/PYCARD/RELA/RIPK2/RPS27A/SUGT1/TAB1/TAB2/TAB3/TNFAIP3/TRAF6/TXN/TXNIP/UBA52/UBB/UBC/UBE2N/UBE2V1	48
R-HSA-373755	Semaphorin interactions	54/7391	65/11146	0.8	1.3	2.9	0.002	0.0061	0.0033	ARHGAP35/ARHGEF11/ARHGEF12/CDK5/CDK5R1/CFL1/CRMP1/DPYSL2/DPYSL3/DPYSL4/DPYSL5/ERBB2/FARP2/FES/FYN/GSK3B/HSP90AA1/HSP90AB1/ITGA1/ITGB1/LIMK1/LIMK2/MET/MYH10/MYH11/MYH14/MYH9/MYL12A/MYL12B/MYL6/MYL9/NRP1/PAK1/PAK2/PAK3/PIP5K1C/PLXNA1/PLXNA2/PLXNB1/PLXNC1/PLXND1/RAC1/RHOA/RHOB/RHOC/RND1/ROCK1/ROCK2/RRAS/SEMA3A/SEMA3E/SEMA4A/SEMA4D/TLN1	54
R-HSA-70895	Branched-chain amino acid catabolism	20/7391	21/11146	1	1.4	2.8	0.0021	0.0062	0.0033	ACAD8/ACADSB/ACAT1/ALDH6A1/AUH/BCAT1/BCAT2/BCKDHA/BCKDHB/BCKDK/DBT/DLD/ECHS1/HIBADH/HIBCH/HSD17B10/IVD/MCCC1/MCCC2/SLC25A44	20
R-HSA-901032	ER Quality Control Compartment (ERQC)	20/7391	21/11146	1	1.4	2.8	0.0021	0.0062	0.0033	AMFR/DERL2/EDEM1/EDEM2/EDEM3/MAN1B1/MARCHF6/OS9/RNF103/RNF139/RNF185/RNF5/RPS27A/SEL1L/TRIM13/UBA52/UBB/UBC/UGGT1/UGGT2	20
R-HSA-111447	Activation of BAD and translocation to mitochondria	15/7391	15/11146	1	1.5	2.8	0.0021	0.0062	0.0033	AKT1/AKT2/AKT3/BAD/BCL2/BID/PPP3CC/PPP3R1/SFN/YWHAB/YWHAE/YWHAG/YWHAH/YWHAQ/YWHAZ	15
R-HSA-430039	mRNA decay by 5' to 3' exoribonuclease	15/7391	15/11146	1	1.5	2.8	0.0021	0.0062	0.0033	DCP1A/DCP1B/DCP2/DDX6/EDC3/EDC4/LSM1/LSM2/LSM3/LSM4/LSM5/LSM6/LSM7/PATL1/XRN1	15
R-HSA-5358508	Mismatch Repair	15/7391	15/11146	1	1.5	2.8	0.0021	0.0062	0.0033	EXO1/LIG1/MLH1/MSH2/MSH3/MSH6/PCNA/PMS2/POLD1/POLD2/POLD3/POLD4/RPA1/RPA2/RPA3	15
R-HSA-5637810	Constitutive Signaling by EGFRvIII	15/7391	15/11146	1	1.5	2.8	0.0021	0.0062	0.0033	CBL/CDC37/EGF/EGFR/GAB1/GRB2/HRAS/HSP90AA1/KRAS/NRAS/PIK3CA/PIK3R1/PLCG1/SHC1/SOS1	15
R-HSA-5637812	Signaling by EGFRvIII in Cancer	15/7391	15/11146	1	1.5	2.8	0.0021	0.0062	0.0033	CBL/CDC37/EGF/EGFR/GAB1/GRB2/HRAS/HSP90AA1/KRAS/NRAS/PIK3CA/PIK3R1/PLCG1/SHC1/SOS1	15
R-HSA-69183	Processive synthesis on the lagging strand	15/7391	15/11146	1	1.5	2.8	0.0021	0.0062	0.0033	DNA2/FEN1/LIG1/PCNA/POLA1/POLA2/POLD1/POLD2/POLD3/POLD4/PRIM1/PRIM2/RPA1/RPA2/RPA3	15
R-HSA-9735871	SARS-CoV-1 targets host intracellular signalling and regulatory pathways	15/7391	15/11146	1	1.5	2.8	0.0021	0.0062	0.0033	CAV1/EP300/PDPK1/PSMC6/SFN/SMAD3/SMAD4/SP1/UBE2I/YWHAB/YWHAE/YWHAG/YWHAH/YWHAQ/YWHAZ	15
R-HSA-167238	Pausing and recovery of Tat-mediated HIV elongation	28/7391	31/11146	0.9	1.4	2.8	0.0021	0.0062	0.0033	CCNT1/CDK9/CTDP1/ELL/ELOA/ELOB/ELOC/GTF2F1/GTF2F2/NELFA/NELFB/NELFE/POLR2A/POLR2B/POLR2C/POLR2D/POLR2E/POLR2F/POLR2G/POLR2H/POLR2I/POLR2J/POLR2K/POLR2L/SSRP1/SUPT16H/SUPT5H/TCEA1	28
R-HSA-167243	Tat-mediated HIV elongation arrest and recovery	28/7391	31/11146	0.9	1.4	2.8	0.0021	0.0062	0.0033	CCNT1/CDK9/CTDP1/ELL/ELOA/ELOB/ELOC/GTF2F1/GTF2F2/NELFA/NELFB/NELFE/POLR2A/POLR2B/POLR2C/POLR2D/POLR2E/POLR2F/POLR2G/POLR2H/POLR2I/POLR2J/POLR2K/POLR2L/SSRP1/SUPT16H/SUPT5H/TCEA1	28
R-HSA-182971	EGFR downregulation	28/7391	31/11146	0.9	1.4	2.8	0.0021	0.0062	0.0033	AREG/ARHGEF7/BTC/CBL/EGF/EGFR/EPGN/EPN1/EPS15/EPS15L1/EREG/GRB2/HBEGF/HGS/PTPN12/PTPN3/PTPRK/RPS27A/SH3GL1/SH3KBP1/SPRY1/SPRY2/STAM/STAM2/TGFA/UBA52/UBB/UBC	28
R-HSA-2559583	Cellular Senescence	148/7391	195/11146	0.8	1.1	2.9	0.0022	0.0065	0.0034	AGO1/AGO3/AGO4/ANAPC1/ANAPC10/ANAPC11/ANAPC16/ANAPC2/ANAPC4/ANAPC5/ASF1A/ATM/BMI1/CABIN1/CBX2/CBX4/CBX6/CBX8/CCNA2/CCNE1/CCNE2/CDC16/CDC23/CDC26/CDC27/CDK2/CDK6/CDKN1A/CDKN1B/CDKN2C/CDKN2D/CEBPB/E2F1/E2F2/E2F3/EED/EHMT1/EHMT2/EP400/ERF/ETS1/ETS2/EZH2/FOS/FZR1/H1-0/H1-2/H1-3/H1-4/H2AC14/H2AC18/H2AC19/H2AC20/H2AC6/H2AJ/H2AX/H2AZ2/H2BC11/H2BC14/H2BC15/H2BC21/H2BC26/H2BC5/H2BC6/H3-3A/H3-3B/H3C10/H3C1…	148
R-HSA-381340	Transcriptional regulation of white adipocyte differentiation	68/7391	84/11146	0.8	1.2	2.8	0.0022	0.0065	0.0034	ANGPTL4/CARM1/CCNC/CCND3/CDK19/CDK8/CEBPB/CEBPD/CHD9/CREBBP/EBF1/EP300/FAM120B/HDAC3/HELZ2/KLF4/KLF5/LEP/MED1/MED10/MED11/MED12/MED13/MED13L/MED14/MED15/MED16/MED17/MED18/MED19/MED20/MED21/MED22/MED23/MED24/MED25/MED27/MED28/MED29/MED30/MED4/MED6/MED7/MED8/MED9/NCOA1/NCOA2/NCOA3/NCOA6/NCOR1/NCOR2/NFKB1/NR2F2/PPARA/PPARG/RELA/RXRA/SMARCD3/SREBF1/SREBF2/TBL1X/TBL1XR1/TGFB1/TGS1/THRAP3/WNT10B/ZNF467…	68
R-HSA-1227990	Signaling by ERBB2 in Cancer	24/7391	26/11146	0.9	1.4	2.8	0.0022	0.0065	0.0035	BTC/CDC37/EGF/EGFR/ERBB2/ERBB3/ERBB4/ERBIN/EREG/GAB1/GRB2/HBEGF/HRAS/HSP90AA1/KRAS/NRAS/NRG1/NRG4/PIK3CA/PIK3R1/PLCG1/PTPN12/SHC1/SOS1	24
R-HSA-6803529	FGFR2 alternative splicing	24/7391	26/11146	0.9	1.4	2.8	0.0022	0.0065	0.0035	GTF2F1/GTF2F2/HNRNPA1/HNRNPF/HNRNPH1/HNRNPM/NCBP1/NCBP2/POLR2A/POLR2B/POLR2C/POLR2D/POLR2E/POLR2F/POLR2G/POLR2H/POLR2I/POLR2J/POLR2K/POLR2L/PTBP1/RBFOX2/TIA1/TIAL1	24
R-HSA-5633008	TP53 Regulates Transcription of Cell Death Genes	38/7391	44/11146	0.9	1.3	2.8	0.0024	0.0069	0.0036	AIFM2/APAF1/ATM/BAX/BBC3/BCL6/BID/BIRC5/BNIP3L/CASP1/CASP10/CASP2/CASP6/CHM/CRADD/CREBBP/FAS/IGFBP3/NDRG1/PERP/PMAIP1/PPP1R13B/PRELID1/PRELID3A/RABGGTA/RABGGTB/STEAP3/TMEM219/TNFRSF10A/TNFRSF10B/TNFRSF10D/TP53/TP53BP2/TP53I3/TP53INP1/TP63/TRIAP1/ZNF420	38
R-HSA-8856825	Cargo recognition for clathrin-mediated endocytosis	84/7391	106/11146	0.8	1.2	2.8	0.0024	0.0069	0.0037	AAK1/AGFG1/AGTR1/AP2A1/AP2A2/AP2B1/AP2M1/AP2S1/AREG/ARRB1/ARRB2/BTC/CBL/CFTR/CLTA/CLTB/CLTC/CLTCL1/COPS2/COPS3/COPS4/COPS5/COPS6/COPS7A/COPS7B/COPS8/DAB2/DVL2/EGF/EGFR/EPGN/EPN1/EPN2/EPS15/EPS15L1/EREG/FCHO1/FCHO2/FZD4/GPS1/GRB2/GRK2/GRK3/HBEGF/HGS/IGF2R/ITSN1/ITSN2/KIAA0319/LDLR/LDLRAP1/M6PR/NECAP1/NECAP2/NEDD8/PICALM/REPS1/REPS2/RPS27A/SCARB2/SH3GL1/SH3KBP1/SLC2A8/STAM/STAM2/STON2/SYT1/SYT11/TF…	84
R-HSA-9864848	Complex IV assembly	41/7391	48/11146	0.9	1.3	2.8	0.0025	0.0072	0.0038	CMC1/COA1/COA3/COA5/COQ10A/COQ10B/COX11/COX14/COX15/COX16/COX17/COX18/COX19/COX20/COX4I1/COX5A/COX5B/COX6A1/COX6B1/COX6C/COX7A2/COX7A2L/COX7B/COX7C/COX8A/HIGD1A/HIGD2A/COX1/COX2/COX3/NDUFA4/PET100/PNKD/RAB5IF/SCO1/SMIM20/SURF1/TACO1/TIMM21/TMEM177/TMEM223	41
R-HSA-936440	Negative regulators of DDX58/IFIH1 signaling	31/7391	35/11146	0.9	1.3	2.8	0.0025	0.0074	0.0039	ATG12/ATG5/CYLD/HERC5/IKBKE/IRF3/ISG15/ITCH/MAVS/NLRC5/NLRX1/OTUD5/PCBP2/PIN1/RNF135/RNF216/RPS27A/TAX1BP1/TBK1/TNFAIP3/TRAF3/TRIM25/TRIM4/UBA52/UBB/UBC/UBE2D1/UBE2D2/UBE2D3/UBE2K/UBE2L6	31
R-HSA-75153	Apoptotic execution phase	44/7391	52/11146	0.8	1.3	2.8	0.0026	0.0074	0.004	ACIN1/ADD1/APC/BCAP31/BIRC2/BMX/CASP3/CASP6/CASP7/CASP8/CDH1/CLSPN/CTNNB1/DBNL/DFFA/DFFB/DNM1L/DSG2/DSP/FNTA/GSN/H1-0/H1-2/H1-3/H1-4/HMGB1/HMGB2/KPNA1/KPNB1/LMNA/LMNB1/MAPT/OCLN/PAK2/PLEC/PRKCD/PRKCQ/PTK2/ROCK1/SPTAN1/STK24/STK26/TJP1/VIM	44
R-HSA-9843745	Adipogenesis	86/7391	109/11146	0.8	1.2	2.8	0.0027	0.0078	0.0041	ANGPTL4/CARM1/CCNC/CCND3/CDK19/CDK8/CEBPB/CEBPD/CHD3/CHD4/CHD9/CREBBP/DIO2/EBF1/EP300/FAM120B/GATAD2A/GATAD2B/HDAC1/HDAC2/HDAC3/HELZ2/HNRNPU/KLF4/KLF5/LEP/MBD3/MED1/MED10/MED11/MED12/MED13/MED13L/MED14/MED15/MED16/MED17/MED18/MED19/MED20/MED21/MED22/MED23/MED24/MED25/MED27/MED28/MED29/MED30/MED4/MED6/MED7/MED8/MED9/MTA1/MTA2/MTA3/NCOA1/NCOA2/NCOA3/NCOA6/NCOR1/NCOR2/NFKB1/NR2F2/PPARA/PPARG/PPARGC1…	86
R-HSA-68875	Mitotic Prophase	109/7391	141/11146	0.8	1.2	2.8	0.0028	0.0082	0.0043	AAAS/ARPP19/BANF1/BLZF1/CCNB1/CCNB2/CDK1/CNEP1R1/CTDNEP1/EMD/ENSA/GOLGA2/GORASP1/GORASP2/H2AC14/H2AC18/H2AC19/H2AC20/H2AC6/H2AJ/H2AX/H2AZ2/H2BC11/H2BC14/H2BC15/H2BC21/H2BC26/H2BC5/H2BC6/H3-3A/H3-3B/H3C10/H3C11/H3C15/H3C6/H4C11/H4C12/H4C14/H4C15/H4C3/H4C5/H4C8/H4C9/KMT5A/LEMD2/LEMD3/LMNA/LMNB1/LPIN1/LPIN2/LPIN3/MAPK1/MAPK3/MASTL/MCPH1/NCAPD3/NCAPG2/NCAPH2/NDC1/NEK6/NEK7/NEK9/NUMA1/NUP107/NUP133/NU…	109
R-HSA-69473	G2/M DNA damage checkpoint	75/7391	94/11146	0.8	1.2	2.8	0.0029	0.0082	0.0044	ABRAXAS1/ATM/ATR/ATRIP/BABAM1/BABAM2/BARD1/BLM/BRCA1/BRCC3/BRIP1/CCNB1/CDC25C/CDK1/CHEK1/CHEK2/DNA2/EXO1/H2AX/H2BC11/H2BC14/H2BC15/H2BC21/H2BC26/H2BC5/H2BC6/H4C11/H4C12/H4C14/H4C15/H4C3/H4C5/H4C8/H4C9/HERC2/HUS1/KAT5/MDC1/MRE11/NBN/NSD2/PIAS4/RAD1/RAD17/RAD50/RAD9A/RBBP8/RFC2/RFC3/RFC4/RFC5/RHNO1/RMI1/RMI2/RNF168/RNF8/RPA1/RPA2/RPA3/SFN/TOP3A/TOPBP1/TP53/TP53BP1/UBE2N/UBE2V2/UIMC1/WEE1/WRN/YWHAB/…	75
R-HSA-499943	Interconversion of nucleotide di- and triphosphates	27/7391	30/11146	0.9	1.4	2.7	0.0029	0.0083	0.0044	AK1/AK2/AK4/AK5/AK6/AK7/AK9/CMPK1/CTPS1/CTPS2/DCTD/DCTPP1/DTYMK/DUT/GLRX/GSR/GUK1/NME1/NME2/NME4/NUDT13/RRM1/RRM2/RRM2B/TXN/TXNRD1/TYMS	27
R-HSA-141405	Inhibition of the proteolytic activity of APC/C required for the onset of anaphase by mitotic spindle checkpoint components	19/7391	20/11146	0.9	1.4	2.7	0.003	0.0085	0.0045	ANAPC1/ANAPC10/ANAPC11/ANAPC16/ANAPC2/ANAPC4/ANAPC5/BUB1B/BUB3/CDC16/CDC20/CDC23/CDC26/CDC27/MAD2L1/UBE2C/UBE2D1/UBE2E1/UBE2S	19
R-HSA-141430	Inactivation of APC/C via direct inhibition of the APC/C complex	19/7391	20/11146	0.9	1.4	2.7	0.003	0.0085	0.0045	ANAPC1/ANAPC10/ANAPC11/ANAPC16/ANAPC2/ANAPC4/ANAPC5/BUB1B/BUB3/CDC16/CDC20/CDC23/CDC26/CDC27/MAD2L1/UBE2C/UBE2D1/UBE2E1/UBE2S	19
R-HSA-3781860	Diseases associated with N-glycosylation of proteins	19/7391	20/11146	0.9	1.4	2.7	0.003	0.0085	0.0045	ALG1/ALG11/ALG12/ALG13/ALG14/ALG2/ALG3/ALG6/ALG8/ALG9/B4GALT1/CTSA/DPAGT1/GLB1/MAN1B1/MOGS/MPDU1/NEU1/RFT1	19
R-HSA-6804115	TP53 regulates transcription of additional cell cycle genes whose exact role in the p53 pathway remain uncertain	19/7391	20/11146	0.9	1.4	2.7	0.003	0.0085	0.0045	BTG2/CDC25C/CENPJ/CNOT1/CNOT10/CNOT11/CNOT2/CNOT3/CNOT4/CNOT6L/CNOT7/CNOT8/CNOT9/NPM1/PLAGL1/PLK2/PLK3/TNKS1BP1/TP53	19
R-HSA-9603798	Class I peroxisomal membrane protein import	19/7391	20/11146	0.9	1.4	2.7	0.003	0.0085	0.0045	ABCD1/ABCD3/ACBD5/ALDH3A2/ATAD1/FIS1/GDAP1/PEX11B/PEX12/PEX13/PEX14/PEX16/PEX19/PEX2/PEX26/PEX3/PXMP2/PXMP4/SLC25A17	19
R-HSA-9646399	Aggrephagy	37/7391	43/11146	0.9	1.3	2.7	0.0031	0.0088	0.0047	ARL13B/CFTR/DYNC1H1/DYNC1I2/DYNC1LI1/DYNC1LI2/DYNLL1/DYNLL2/HDAC6/HSF1/HSP90AA1/IFT88/PARK7/PCNT/RPS27A/TUBA1A/TUBA1B/TUBA1C/TUBA3C/TUBA3D/TUBA3E/TUBA4A/TUBA8/TUBAL3/TUBB2A/TUBB2B/TUBB4A/TUBB4B/TUBB6/TUBB8/UBA52/UBB/UBC/UBE2N/UBE2V1/VCP/VIM	37
R-HSA-389960	Formation of tubulin folding intermediates by CCT/TriC	23/7391	25/11146	0.9	1.4	2.7	0.0031	0.0088	0.0047	CCT2/CCT3/CCT4/CCT5/CCT6A/CCT6B/CCT7/CCT8/TCP1/TUBA1A/TUBA1B/TUBA1C/TUBA3C/TUBA3D/TUBA3E/TUBA4A/TUBA8/TUBAL3/TUBB2A/TUBB2B/TUBB4A/TUBB4B/TUBB6	23
R-HSA-5357786	TNFR1-induced proapoptotic signaling	23/7391	25/11146	0.9	1.4	2.7	0.0031	0.0088	0.0047	BIRC2/BIRC3/CASP8/CYLD/FADD/IKBKE/OPTN/OTUD1/OTUD7B/RBCK1/RIPK1/RNF31/SHARPIN/SPATA2/TBK1/TNFAIP3/TNFRSF1A/TRADD/TRAF2/USP2/USP21/USP4/XIAP	23
R-HSA-69273	Cyclin A/B1/B2 associated events during G2/M transition	23/7391	25/11146	0.9	1.4	2.7	0.0031	0.0088	0.0047	CCNA2/CCNB1/CCNB2/CCNH/CDC25A/CDC25B/CDC25C/CDK1/CDK2/CDK7/FOXM1/LCMT1/MNAT1/PLK1/PPME1/PPP2CA/PPP2CB/PPP2R1A/PPP2R1B/PPP2R2A/PPP2R3B/WEE1/XPO1	23
R-HSA-9664565	Signaling by ERBB2 KD Mutants	23/7391	25/11146	0.9	1.4	2.7	0.0031	0.0088	0.0047	BTC/CDC37/EGF/EGFR/ERBB2/ERBB3/ERBB4/ERBIN/EREG/GAB1/GRB2/HBEGF/HRAS/HSP90AA1/KRAS/NRAS/NRG1/NRG4/PIK3CA/PIK3R1/PLCG1/SHC1/SOS1	23
R-HSA-162658	Golgi Cisternae Pericentriolar Stack Reorganization	14/7391	14/11146	1	1.5	2.7	0.0032	0.0088	0.0047	BLZF1/CCNB1/CCNB2/CDK1/GOLGA2/GORASP1/GORASP2/MAPK1/MAPK3/PLK1/RAB1A/RAB1B/RAB2A/USO1	14
R-HSA-180336	SHC1 events in EGFR signaling	14/7391	14/11146	1	1.5	2.7	0.0032	0.0088	0.0047	AREG/BTC/EGF/EGFR/EPGN/EREG/GRB2/HBEGF/HRAS/KRAS/NRAS/SHC1/SOS1/TGFA	14
R-HSA-198323	AKT phosphorylates targets in the cytosol	14/7391	14/11146	1	1.5	2.7	0.0032	0.0088	0.0047	AKT1/AKT1S1/AKT2/AKT3/BAD/CASP9/CDKN1A/CDKN1B/CHUK/GSK3A/GSK3B/MDM2/MKRN1/TSC2	14
R-HSA-3371568	Attenuation phase	14/7391	14/11146	1	1.5	2.7	0.0032	0.0088	0.0047	CREBBP/DNAJB1/EP300/FKBP4/HSBP1/HSF1/HSP90AA1/HSP90AB1/HSPA1A/HSPA1B/HSPA1L/HSPA2/HSPA8/PTGES3	14
R-HSA-5358565	Mismatch repair (MMR) directed by MSH2:MSH6 (MutSalpha)	14/7391	14/11146	1	1.5	2.7	0.0032	0.0088	0.0047	EXO1/LIG1/MLH1/MSH2/MSH6/PCNA/PMS2/POLD1/POLD2/POLD3/POLD4/RPA1/RPA2/RPA3	14
R-HSA-5358606	Mismatch repair (MMR) directed by MSH2:MSH3 (MutSbeta)	14/7391	14/11146	1	1.5	2.7	0.0032	0.0088	0.0047	EXO1/LIG1/MLH1/MSH2/MSH3/PCNA/PMS2/POLD1/POLD2/POLD3/POLD4/RPA1/RPA2/RPA3	14
R-HSA-69091	Polymerase switching	14/7391	14/11146	1	1.5	2.7	0.0032	0.0088	0.0047	PCNA/POLA1/POLA2/POLD1/POLD2/POLD3/POLD4/PRIM1/PRIM2/RFC1/RFC2/RFC3/RFC4/RFC5	14
R-HSA-69109	Leading Strand Synthesis	14/7391	14/11146	1	1.5	2.7	0.0032	0.0088	0.0047	PCNA/POLA1/POLA2/POLD1/POLD2/POLD3/POLD4/PRIM1/PRIM2/RFC1/RFC2/RFC3/RFC4/RFC5	14
R-HSA-69166	Removal of the Flap Intermediate	14/7391	14/11146	1	1.5	2.7	0.0032	0.0088	0.0047	DNA2/FEN1/PCNA/POLA1/POLA2/POLD1/POLD2/POLD3/POLD4/PRIM1/PRIM2/RPA1/RPA2/RPA3	14
R-HSA-8849471	PTK6 Regulates RHO GTPases, RAS GTPase and MAP kinases	14/7391	14/11146	1	1.5	2.7	0.0032	0.0088	0.0047	ARHGAP35/BCAR1/CRK/DOCK1/ELMO1/ELMO2/HRAS/KRAS/NRAS/PTK6/PXN/RAC1/RASA1/RHOA	14
R-HSA-8941856	RUNX3 regulates NOTCH signaling	14/7391	14/11146	1	1.5	2.7	0.0032	0.0088	0.0047	CREBBP/EP300/HES1/JAG1/KAT2A/KAT2B/MAML1/MAML2/MAML3/MAMLD1/NOTCH1/RBPJ/RUNX3/SNW1	14
R-HSA-5693607	Processing of DNA double-strand break ends	77/7391	97/11146	0.8	1.2	2.7	0.0033	0.0091	0.0048	ABRAXAS1/ATM/ATR/ATRIP/BABAM1/BABAM2/BARD1/BLM/BRCA1/BRCC3/BRIP1/CCNA2/CDK2/CHEK1/CLSPN/DNA2/EXO1/H2AX/H2BC11/H2BC14/H2BC15/H2BC21/H2BC26/H2BC5/H2BC6/H4C11/H4C12/H4C14/H4C15/H4C3/H4C5/H4C8/H4C9/HERC2/HUS1/KAT5/MDC1/MRE11/NBN/NSD2/PIAS4/PPP4C/PPP4R2/RAD1/RAD17/RAD50/RAD9A/RBBP8/RFC2/RFC3/RFC4/RFC5/RHNO1/RMI1/RMI2/RNF168/RNF4/RNF8/RPA1/RPA2/RPA3/RPS27A/SIRT6/SUMO2/TIMELESS/TIPIN/TOP3A/TOPBP1/TP53BP…	77
R-HSA-8878171	Transcriptional regulation by RUNX1	176/7391	236/11146	0.7	1.1	2.7	0.0035	0.0096	0.0051	ABL1/ACTL6A/AGO1/AGO2/AGO3/AGO4/ARID1A/ARID1B/ARID2/ASH2L/AUTS2/AXIN1/BMI1/CBFB/CBX2/CBX4/CBX6/CBX8/CCND1/CCND3/CCNH/CDK6/CDK7/CREBBP/CSNK2A1/CSNK2A2/CTSK/CTSL/CTSV/DPY30/ELF1/ELF2/EP300/GATA2/GATA3/GP1BA/GPAM/H2AC14/H2AC18/H2AC19/H2AC20/H2AC6/H2AJ/H2AX/H2AZ2/H2BC11/H2BC14/H2BC15/H2BC21/H2BC26/H2BC5/H2BC6/H3-3A/H3-3B/H3C10/H3C11/H3C15/H3C6/H4C11/H4C12/H4C14/H4C15/H4C3/H4C5/H4C8/H4C9/HDAC1/HIPK2/I…	176
R-HSA-5689880	Ub-specific processing proteases	164/7391	219/11146	0.7	1.1	2.7	0.0035	0.0097	0.0052	ADRM1/AR/ARRB1/ARRB2/ATXN7/AXIN1/AXIN2/BECN1/BIRC2/BIRC3/CCNA2/CCP110/CDC20/CDC25A/CFTR/CLSPN/CYLD/DDB2/FKBP8/GATA3/H2AC13/H2AC14/H2AC18/H2AC19/H2AC20/H2AC25/H2AC6/H2BC11/H2BC14/H2BC15/H2BC18/H2BC21/H2BC26/H2BC5/H2BC6/HGS/HIF1A/IDE/IKBKG/KAT2A/KEAP1/MAP3K7/MAT2B/MDM2/MDM4/MUL1/MYC/NFKBIA/OTUB1/POLB/PSMA1/PSMA2/PSMA3/PSMA4/PSMA5/PSMA6/PSMA7/PSMB1/PSMB10/PSMB2/PSMB3/PSMB4/PSMB5/PSMB6/PSMB7/PSMB8/PS…	164
R-HSA-162588	Budding and maturation of HIV virion	26/7391	29/11146	0.9	1.4	2.7	0.004	0.011	0.0058	CHMP2A/CHMP2B/CHMP3/CHMP4B/CHMP4C/CHMP5/CHMP6/CHMP7/MVB12A/MVB12B/NEDD4L/PDCD6IP/PPIA/RPS27A/TSG101/UBA52/UBAP1/UBB/UBC/VPS28/VPS37A/VPS37C/VPS37D/VPS4A/VPS4B/VTA1	26
R-HSA-8863795	Downregulation of ERBB2 signaling	26/7391	29/11146	0.9	1.4	2.7	0.004	0.011	0.0058	AKT1/AKT2/AKT3/BTC/CDC37/CUL5/EGF/EGFR/ERBB2/ERBB3/ERBB4/ERBIN/EREG/HBEGF/HSP90AA1/NRG1/NRG4/PTPN12/PTPN18/RNF41/RPS27A/STUB1/UBA52/UBB/UBC/USP8	26
R-HSA-9619483	Activation of AMPK downstream of NMDARs	26/7391	29/11146	0.9	1.4	2.7	0.004	0.011	0.0058	CALM1/CALM2/CALM3/CAMKK2/MAPT/PRKAA1/PRKAA2/PRKAB1/PRKAB2/PRKAG1/PRKAG2/TUBA1A/TUBA1B/TUBA1C/TUBA3C/TUBA3D/TUBA3E/TUBA4A/TUBA8/TUBAL3/TUBB2A/TUBB2B/TUBB4A/TUBB4B/TUBB6/TUBB8	26
R-HSA-9696273	RND1 GTPase cycle	36/7391	42/11146	0.9	1.3	2.7	0.0041	0.011	0.0059	ALDH3A2/ANKRD26/ARHGAP35/ARHGAP5/CAV1/CCDC88A/CPD/DEPDC1B/DLG5/DSP/DST/EPHA2/FAM135A/FLOT2/FRS2/GRB7/KIDINS220/KIF14/LEMD3/MUC13/PIK3R1/PKP4/PLXNA1/PTPN13/RASAL2/RBMX/RND1/RRAS2/STIP1/TFRC/TMEM59/TXNL1/UBXN11/VANGL1/VANGL2/WDR6	36
R-HSA-186797	Signaling by PDGF	48/7391	58/11146	0.8	1.2	2.7	0.0042	0.012	0.0061	BCAR1/COL4A1/COL4A2/COL4A3/COL4A4/COL4A5/COL5A1/COL5A2/COL6A1/COL6A2/COL6A6/COL9A2/CRK/CRKL/FURIN/GRB2/GRB7/HRAS/KRAS/NCK1/NCK2/NRAS/PDGFA/PDGFB/PDGFC/PDGFD/PDGFRA/PDGFRB/PIK3CA/PIK3CB/PIK3R1/PLAT/PLCG1/PLG/PTPN11/PTPN12/RAPGEF1/RASA1/SOS1/SPP1/SRC/STAT1/STAT3/STAT5A/STAT5B/STAT6/THBS1/THBS3	48
R-HSA-174414	Processive synthesis on the C-strand of the telomere	18/7391	19/11146	0.9	1.4	2.6	0.0043	0.012	0.0062	BLM/DNA2/FEN1/LIG1/PCNA/POLD1/POLD2/POLD3/POLD4/POT1/RPA1/RPA2/RPA3/TERF1/TERF2/TERF2IP/TINF2/WRN	18
R-HSA-176407	Conversion from APC/C:Cdc20 to APC/C:Cdh1 in late anaphase	18/7391	19/11146	0.9	1.4	2.6	0.0043	0.012	0.0062	ANAPC1/ANAPC10/ANAPC11/ANAPC16/ANAPC2/ANAPC4/ANAPC5/CDC14A/CDC16/CDC20/CDC23/CDC26/CDC27/FZR1/UBE2C/UBE2D1/UBE2E1/UBE2S	18
R-HSA-176412	Phosphorylation of the APC/C	18/7391	19/11146	0.9	1.4	2.6	0.0043	0.012	0.0062	ANAPC1/ANAPC10/ANAPC11/ANAPC16/ANAPC2/ANAPC4/ANAPC5/CCNB1/CDC16/CDC23/CDC26/CDC27/CDK1/PLK1/UBE2C/UBE2D1/UBE2E1/UBE2S	18
R-HSA-8851708	Signaling by FGFR2 IIIa TM	18/7391	19/11146	0.9	1.4	2.6	0.0043	0.012	0.0062	FGF2/FGFR2/GTF2F1/GTF2F2/NCBP1/NCBP2/POLR2A/POLR2B/POLR2C/POLR2D/POLR2E/POLR2F/POLR2G/POLR2H/POLR2I/POLR2J/POLR2K/POLR2L	18
R-HSA-9687136	Aberrant regulation of mitotic exit in cancer due to RB1 defects	18/7391	19/11146	0.9	1.4	2.6	0.0043	0.012	0.0062	ANAPC1/ANAPC10/ANAPC11/ANAPC16/ANAPC2/ANAPC4/ANAPC5/CDC16/CDC23/CDC26/CDC27/FZR1/RB1/SKP2/UBE2C/UBE2D1/UBE2E1/UBE2S	18
R-HSA-9703465	Signaling by FLT3 fusion proteins	18/7391	19/11146	0.9	1.4	2.6	0.0043	0.012	0.0062	CDKN1A/ETV6/GAB2/GOLGB1/GRB2/HRAS/KRAS/MYO18A/NRAS/PIK3CA/PIK3R1/PIM1/SOS1/SPTBN1/STAT5A/STAT5B/TRIP11/ZMYM2	18
R-HSA-3371571	HSF1-dependent transactivation	22/7391	24/11146	0.9	1.4	2.6	0.0044	0.012	0.0063	AKT1S1/CAMK2A/CAMK2D/CAMK2G/CREBBP/DNAJB1/EP300/FKBP4/HSBP1/HSF1/HSP90AA1/HSP90AB1/HSPA1A/HSPA1B/HSPA1L/HSPA2/HSPA8/HSPB8/MLST8/MTOR/PTGES3/RPTOR	22
R-HSA-450302	activated TAK1 mediates p38 MAPK activation	22/7391	24/11146	0.9	1.4	2.6	0.0044	0.012	0.0063	IKBKG/IRAK1/IRAK2/MAP2K3/MAP2K6/MAP3K7/MAPK11/MAPK14/MAPKAPK2/MAPKAPK3/NOD1/RIPK2/RPS27A/TAB1/TAB2/TAB3/TRAF6/UBA52/UBB/UBC/UBE2N/UBE2V1	22
R-HSA-9820841	M-decay: degradation of maternal mRNAs by maternally stored factors	22/7391	24/11146	0.9	1.4	2.6	0.0044	0.012	0.0063	AGO2/CNOT1/CNOT10/CNOT11/CNOT2/CNOT3/CNOT4/CNOT6L/CNOT7/CNOT8/CNOT9/DICER1/EIF4A1/EIF4A2/EIF4A3/EIF4B/EIF4E/EIF4G1/PABPC1/PAIP1/TNKS1BP1/ZFP36L2	22
R-HSA-9824439	Bacterial Infection Pathways	59/7391	73/11146	0.8	1.2	2.6	0.0046	0.012	0.0065	ANTXR1/ANTXR2/ATP6V1H/B2M/CALM1/CALM2/CALM3/CBL/CBLL1/CD9/CDH1/CORO1A/CTNNB1/CTNND1/DUSP16/EEF2/ENO1/EPS15/FURIN/GRB2/GSK3A/HBEGF/HGS/HSP90AA1/HSP90AB1/KPNA1/KPNB1/MAP2K1/MAP2K2/MAP2K3/MAP2K4/MAP2K6/MAP2K7/MAPK1/MAPK3/MET/PDCD6IP/PGK1/RAB5A/RAB7A/RNF213/RPS27A/SFPQ/SH3GL1/SH3KBP1/SNAP25/SRC/STAM/STAM2/STX1A/STX1B/SYT1/TRIM27/TXNRD1/UBA52/UBB/UBC/VAMP2/VPS33B	59
R-HSA-9022692	Regulation of MECP2 expression and activity	29/7391	33/11146	0.9	1.3	2.6	0.0046	0.012	0.0066	AGO1/AGO2/AGO3/AGO4/AURKB/CALM1/CALM2/CALM3/CAMK2A/CAMK2D/CAMK2G/CREB1/HDAC1/HDAC2/HDAC3/HIPK2/HTT/LBR/MECP2/MOV10/NCOR1/NCOR2/PRKACA/SIN3A/TBL1X/TBL1XR1/TNRC6A/TNRC6B/TNRC6C	29
R-HSA-428157	Sphingolipid metabolism	83/7391	106/11146	0.8	1.2	2.6	0.0047	0.013	0.0067	A4GALT/ABCC1/ABCG2/ACER3/ALDH3A2/ALDH3B1/ARSA/ARSB/ARSD/ARSG/ARSI/ARSJ/ARSK/ARSL/ASAH1/ASAH2/B3GALT4/B4GALNT1/B4GALT5/B4GALT6/CERK/CERS1/CERS2/CERS4/CERS5/CERS6/CERT1/CSNK1G2/CTSA/CYB5B/DEGS1/DEGS2/FA2H/FUT2/GAL3ST1/GALC/GBA1/GBA2/GLA/GLB1/GLB1L/GLB1L2/GM2A/HEXA/HEXB/KDSR/M6PR/MFSD2B/NEU1/NEU3/ORMDL1/ORMDL2/ORMDL3/OSBP/PLPP1/PLPP2/PLPP3/PRKD1/PRKD2/PRKD3/PSAP/SAMD8/SGMS1/SGMS2/SGPL1/SGPP1/SGPP2/S…	83
R-HSA-113501	Inhibition of replication initiation of damaged DNA by RB1/E2F1	13/7391	13/11146	1	1.5	2.6	0.0048	0.013	0.0067	E2F1/POLA1/POLA2/PPP2CA/PPP2CB/PPP2R1A/PPP2R1B/PPP2R3B/PRIM1/PRIM2/RB1/TFDP1/TFDP2	13
R-HSA-171007	p38MAPK events	13/7391	13/11146	1	1.5	2.6	0.0048	0.013	0.0067	HRAS/KRAS/MAPK11/MAPK12/MAPK13/MAPK14/MAPKAPK2/MAPKAPK3/NRAS/RALA/RALB/RALGDS/SRC	13
R-HSA-179812	GRB2 events in EGFR signaling	13/7391	13/11146	1	1.5	2.6	0.0048	0.013	0.0067	AREG/BTC/EGF/EGFR/EPGN/EREG/GRB2/HBEGF/HRAS/KRAS/NRAS/SOS1/TGFA	13
R-HSA-202670	ERKs are inactivated	13/7391	13/11146	1	1.5	2.6	0.0048	0.013	0.0067	DUSP3/DUSP4/DUSP6/DUSP7/MAPK1/MAPK3/MAPK7/PPP2CA/PPP2CB/PPP2R1A/PPP2R1B/PPP2R5D/VRK3	13
R-HSA-5210891	Uptake and function of anthrax toxins	13/7391	13/11146	1	1.5	2.6	0.0048	0.013	0.0067	ANTXR1/ANTXR2/CALM1/CALM2/CALM3/FURIN/MAP2K1/MAP2K2/MAP2K3/MAP2K4/MAP2K6/MAP2K7/PDCD6IP	13
R-HSA-68884	Mitotic Telophase/Cytokinesis	13/7391	13/11146	1	1.5	2.6	0.0048	0.013	0.0067	KIF20A/KIF23/MAU2/NIPBL/PDS5A/PDS5B/PLK1/RAD21/SMC1A/SMC3/STAG1/STAG2/WAPL	13
R-HSA-75035	Chk1/Chk2(Cds1) mediated inactivation of Cyclin B:Cdk1 complex	13/7391	13/11146	1	1.5	2.6	0.0048	0.013	0.0067	CCNB1/CDC25C/CDK1/CHEK1/CHEK2/SFN/WEE1/YWHAB/YWHAE/YWHAG/YWHAH/YWHAQ/YWHAZ	13
R-HSA-71387	Metabolism of carbohydrates	213/7391	290/11146	0.7	1.1	2.6	0.0049	0.013	0.0068	AAAS/ABCC5/ADPGK/AGL/AGRN/AKR1A1/AKR1B1/ALDH1A1/ALDOA/ALDOC/ARSB/B3GALT4/B3GALT5/B3GALT6/B3GAT3/B3GNT2/B3GNT3/B4GALT1/B4GALT2/B4GALT3/B4GALT4/B4GALT5/B4GALT6/B4GALT7/B4GAT1/BPGM/CALM1/CALM2/CALM3/CD44/CEMIP/CHP1/CHPF/CHPF2/CHST11/CHST12/CHST14/CHST15/CHST3/CHST6/CHST7/CHSY1/CRYL1/CSGALNACT1/CSGALNACT2/DCXR/DERA/DSE/DSEL/ENO1/ENO2/ENO3/ENO4/EPM2A/EXT1/EXT2/FUT10/FUT11/FUT2/FUT4/G6PC3/G6PD/GAA/GALE…	213
R-HSA-1660661	Sphingolipid de novo biosynthesis	32/7391	37/11146	0.9	1.3	2.6	0.005	0.013	0.0071	ABCC1/ABCG2/CERS1/CERS2/CERS4/CERS5/CERS6/CERT1/CSNK1G2/CYB5B/DEGS1/DEGS2/FA2H/KDSR/MFSD2B/ORMDL1/ORMDL2/ORMDL3/OSBP/PRKD1/PRKD2/PRKD3/SAMD8/SGMS1/SGMS2/SPHK2/SPTLC1/SPTLC2/SPTLC3/SPTSSA/VAPA/VAPB	32
R-HSA-9694548	Maturation of spike protein	32/7391	37/11146	0.9	1.3	2.6	0.005	0.013	0.0071	CANX/DAD1/DDOST/EDEM2/FUT8/GANAB/GOLGA7/MAGT1/MAN1B1/MAN2A1/MGAT1/MGAT4A/MGAT4B/MGAT5/MOGS/PRKCSH/RPN1/RPN2/ST3GAL1/ST3GAL2/ST3GAL4/ST6GAL1/ST6GALNAC4/STT3A/TUSC3/ZDHHC11/ZDHHC2/ZDHHC20/ZDHHC3/ZDHHC5/ZDHHC8/ZDHHC9	32
R-HSA-204998	Cell death signalling via NRAGE, NRIF and NADE	61/7391	76/11146	0.8	1.2	2.6	0.0054	0.014	0.0075	AATF/ABR/AKAP13/APH1A/APH1B/ARHGEF1/ARHGEF10/ARHGEF10L/ARHGEF11/ARHGEF12/ARHGEF16/ARHGEF17/ARHGEF18/ARHGEF19/ARHGEF2/ARHGEF26/ARHGEF3/ARHGEF35/ARHGEF37/ARHGEF40/ARHGEF5/ARHGEF7/ARHGEF9/BAD/BCL2L11/BEX3/CASP2/CASP3/ECT2/FGD4/GNA13/ITGB3BP/ITSN1/KALRN/MAGED1/MAPK8/MCF2L/NCSTN/NET1/NGEF/NGF/OBSCN/PLEKHG2/PREX1/PSEN1/PSENEN/RAC1/RASGRF2/RPS27A/SOS1/SOS2/SQSTM1/TRAF6/TRIO/UBA52/UBB/UBC/VAV1/VAV2/VAV3/…	61
R-HSA-70268	Pyruvate metabolism	41/7391	49/11146	0.8	1.3	2.6	0.0055	0.014	0.0076	ARMC8/DLAT/DLD/FAHD1/GID4/GID8/GLO1/GSTZ1/HAGH/LDHA/LDHAL6A/LDHB/MAEA/ME1/ME2/ME3/MKLN1/MPC1/MPC2/NEK1/PC/PDHA1/PDHB/PDHX/PDK1/PDK2/PDK3/PDK4/PDP1/PDP2/PDPR/PGAM5/PKM/RMND5A/RMND5B/RPS27A/UBA52/UBB/UBC/VDAC1/WDR26	41
R-HSA-201681	TCF dependent signaling in response to WNT	172/7391	232/11146	0.7	1.1	2.5	0.0058	0.015	0.0081	AKT1/AKT2/APC/ASH2L/AXIN1/AXIN2/BCL9/BCL9L/BTRC/CAV1/CBY1/CCDC88C/CDC73/CHD8/CREBBP/CSNK1A1/CSNK1E/CSNK1G2/CSNK2A1/CSNK2A2/CTBP1/CTNNB1/CTNNBIP1/CUL3/DKK1/DVL1/DVL2/DVL3/EP300/FRAT1/FRAT2/FZD1/FZD2/FZD4/FZD5/FZD6/FZD8/GSK3B/H2AC14/H2AC18/H2AC19/H2AC20/H2AC6/H2AJ/H2AX/H2AZ2/H2BC11/H2BC14/H2BC15/H2BC21/H2BC26/H2BC5/H2BC6/H3-3A/H3-3B/H3C10/H3C11/H3C15/H3C6/H4C11/H4C12/H4C14/H4C15/H4C3/H4C5/H4C8/H4C9…	172
R-HSA-9006931	Signaling by Nuclear Receptors	218/7391	298/11146	0.7	1.1	2.5	0.006	0.016	0.0084	ABCA1/ABCG1/AGO1/AGO2/AGO3/AGO4/AKR1C3/AKT1/AKT2/AKT3/ALDH1A1/ALDH1A3/APOC1/AREG/ARL4C/ATF2/AXIN1/BCL2/BTC/CALM1/CALM2/CALM3/CARM1/CAV1/CAV2/CBFB/CCND1/CCNT1/CDK9/CDKN1B/CHD1/CPT1A/CRABP2/CREB1/CREBBP/CTSD/CXCL12/CXXC5/CYP26B1/DDX5/DHRS3/DHRS4/DLAT/DLD/EBAG9/EEPD1/EGF/EGFR/ELK1/EP300/EPGN/ERBB4/EREG/FABP5/FABP6/FASN/FKBP4/FKBP5/FOS/FOXA1/FOXO3/GATA3/GNAI1/GNAI2/GNAI3/GNB1/GNB2/GNB4/GNB5/GNG11/GNG…	218
R-HSA-112409	RAF-independent MAPK1/3 activation	21/7391	23/11146	0.9	1.4	2.5	0.0061	0.016	0.0084	CDK1/DUSP1/DUSP10/DUSP16/DUSP4/DUSP5/DUSP6/DUSP7/DUSP8/DUSP9/IL6R/IL6ST/JAK1/JAK2/MAP2K1/MAP2K2/MAPK1/MAPK3/PEA15/PTPN11/TYK2	21
R-HSA-167242	Abortive elongation of HIV-1 transcript in the absence of Tat	21/7391	23/11146	0.9	1.4	2.5	0.0061	0.016	0.0084	CTDP1/GTF2F1/GTF2F2/NCBP1/NCBP2/NELFA/NELFB/NELFE/POLR2A/POLR2B/POLR2C/POLR2D/POLR2E/POLR2F/POLR2G/POLR2H/POLR2I/POLR2J/POLR2K/POLR2L/SUPT5H	21
R-HSA-450321	JNK (c-Jun kinases) phosphorylation and activation mediated by activated human TAK1	21/7391	23/11146	0.9	1.4	2.5	0.0061	0.016	0.0084	IKBKG/IRAK1/IRAK2/MAP2K4/MAP2K7/MAP3K7/MAPK10/MAPK8/MAPK9/NOD1/RIPK2/RPS27A/TAB1/TAB2/TAB3/TRAF6/UBA52/UBB/UBC/UBE2N/UBE2V1	21
R-HSA-5620922	BBSome-mediated cargo-targeting to cilium	21/7391	23/11146	0.9	1.4	2.5	0.0061	0.016	0.0084	ARL6/BBIP1/BBS1/BBS10/BBS12/BBS2/BBS4/BBS5/BBS7/BBS9/CCT2/CCT3/CCT4/CCT5/CCT8/LZTFL1/MKKS/RAB3IP/SMO/TCP1/TTC8	21
R-HSA-9637690	Response of Mtb to phagocytosis	21/7391	23/11146	0.9	1.4	2.5	0.0061	0.016	0.0084	ATP6V1H/CORO1A/DUSP16/ENO1/GSK3A/HGS/KPNA1/KPNB1/MAPK1/MAPK3/PGK1/RAB5A/RAB7A/RNF213/RPS27A/SFPQ/TRIM27/UBA52/UBB/UBC/VPS33B	21
R-HSA-381042	PERK regulates gene expression	28/7391	32/11146	0.9	1.3	2.5	0.0062	0.016	0.0085	ATF3/ATF4/ATF6/CCL2/CEBPB/CEBPG/DCP2/DIS3/EIF2AK3/EIF2S1/EIF2S2/EIF2S3/EXOSC1/EXOSC2/EXOSC3/EXOSC5/EXOSC6/EXOSC7/EXOSC8/EXOSC9/HERPUD1/HSPA5/IGFBP1/KHSRP/NFYA/NFYB/NFYC/PARN	28
R-HSA-5213460	RIPK1-mediated regulated necrosis	28/7391	32/11146	0.9	1.3	2.5	0.0062	0.016	0.0085	BIRC2/BIRC3/CASP8/CDC37/CFLAR/FADD/FAS/FLOT1/FLOT2/HSP90AA1/ITCH/MLKL/OGT/PDCD6IP/RIPK1/RPS27A/SDCBP/STUB1/TNFRSF10A/TNFRSF10B/TNFSF10/TRADD/TRAF2/UBA52/UBB/UBC/UBE2L3/XIAP	28
R-HSA-5675482	Regulation of necroptotic cell death	28/7391	32/11146	0.9	1.3	2.5	0.0062	0.016	0.0085	BIRC2/BIRC3/CASP8/CDC37/CFLAR/FADD/FAS/FLOT1/FLOT2/HSP90AA1/ITCH/MLKL/OGT/PDCD6IP/RIPK1/RPS27A/SDCBP/STUB1/TNFRSF10A/TNFRSF10B/TNFSF10/TRADD/TRAF2/UBA52/UBB/UBC/UBE2L3/XIAP	28
R-HSA-446353	Cell-extracellular matrix interactions	17/7391	18/11146	0.9	1.4	2.5	0.0062	0.016	0.0085	ACTB/ACTG1/ACTN1/FBLIM1/FERMT2/FLNA/FLNC/ILK/ITGB1/LIMS1/LIMS2/PARVA/PARVB/PXN/RSU1/TESK1/VASP	17
R-HSA-73780	RNA Polymerase III Chain Elongation	17/7391	18/11146	0.9	1.4	2.5	0.0062	0.016	0.0085	CRCP/POLR1C/POLR1D/POLR2E/POLR2F/POLR2H/POLR2K/POLR2L/POLR3A/POLR3B/POLR3C/POLR3D/POLR3E/POLR3F/POLR3G/POLR3GL/POLR3K	17
R-HSA-446193	Biosynthesis of the N-glycan precursor (dolichol lipid-linked oligosaccharide, LLO) and transfer to a nascent protein	63/7391	79/11146	0.8	1.2	2.5	0.0062	0.016	0.0085	ALG1/ALG10/ALG10B/ALG11/ALG12/ALG13/ALG14/ALG2/ALG3/ALG5/ALG6/ALG8/ALG9/CMAS/CTSA/DHDDS/DOLK/DOLPP1/DPAGT1/DPM1/DPM2/DPM3/FCSK/FPGT/FUOM/GFPT1/GFPT2/GFUS/GLB1/GMDS/GMPPA/GMPPB/GNE/GNPNAT1/HK1/MPDU1/MPI/MVD/NAGK/NANP/NANS/NEU1/NEU3/NPL/NUDT14/NUS1/PGM3/PMM1/PMM2/RFT1/SLC17A5/SLC35C1/SRD5A3/ST3GAL1/ST3GAL2/ST3GAL4/ST3GAL5/ST3GAL6/ST6GAL1/ST6GAL2/ST6GALNAC4/ST8SIA4/UAP1	63
R-HSA-5218859	Regulated Necrosis	49/7391	60/11146	0.8	1.2	2.5	0.0065	0.017	0.0089	BAK1/BAX/BIRC2/BIRC3/CASP1/CASP3/CASP4/CASP8/CDC37/CFLAR/CHMP2A/CHMP2B/CHMP3/CHMP4B/CHMP4C/CHMP6/CHMP7/CYCS/FADD/FAS/FLOT1/FLOT2/GSDMD/GSDME/HMGB1/HSP90AA1/IL18/IRF1/IRF2/ITCH/MLKL/OGT/PDCD6IP/RIPK1/RPS27A/SDCBP/STUB1/TNFRSF10A/TNFRSF10B/TNFSF10/TP53/TP63/TRADD/TRAF2/UBA52/UBB/UBC/UBE2L3/XIAP	49
R-HSA-2029480	Fcgamma receptor (FCGR) dependent phagocytosis	68/7391	86/11146	0.8	1.2	2.5	0.0066	0.017	0.009	ABI1/ABI2/ABL1/ACTB/ACTG1/ACTR2/ACTR3/AHCYL1/ARPC1A/ARPC1B/ARPC2/ARPC3/ARPC4/ARPC5/BAIAP2/BRK1/CD247/CFL1/CRK/CYFIP1/CYFIP2/DOCK1/ELMO1/ELMO2/FYN/GRB2/HSP90AA1/HSP90AB1/ITPR1/ITPR2/ITPR3/LIMK1/LYN/MAPK1/MAPK3/MYH9/MYO10/MYO1C/MYO5A/MYO9B/NCK1/NCKAP1/NCKIPSD/NF2/PAK1/PIK3CA/PIK3CB/PIK3R1/PLCG1/PLCG2/PLD1/PLD2/PLD3/PLPP5/PRKCD/PRKCE/PTK2/RAC1/SRC/VAV1/VAV2/VAV3/WASF1/WASF2/WASL/WIPF1/WIPF2/YES1	68
R-HSA-5205647	Mitophagy	34/7391	40/11146	0.8	1.3	2.5	0.0069	0.018	0.0094	ATG12/ATG5/CSNK2A1/CSNK2A2/FUNDC1/MAP1LC3B/MFN1/MFN2/MTERF3/OPTN/PGAM5/PINK1/RPS27A/SQSTM1/SRC/TBK1/TOMM20/TOMM22/TOMM40/TOMM5/TOMM7/TOMM70/UBA52/UBB/UBC/UBE2D2/UBE2D3/UBE2L3/UBE2N/UBE2V1/ULK1/VDAC1/VDAC2/VDAC3	34
R-HSA-176974	Unwinding of DNA	12/7391	12/11146	1	1.5	2.5	0.0072	0.018	0.0097	CDC45/GINS1/GINS2/GINS3/GINS4/MCM2/MCM3/MCM4/MCM5/MCM6/MCM7/MCM8	12
R-HSA-190873	Gap junction degradation	12/7391	12/11146	1	1.5	2.5	0.0072	0.018	0.0097	ACTB/ACTG1/AP2M1/CLTA/CLTB/CLTC/CLTCL1/DAB2/DNM1/DNM2/GJA1/MYO6	12
R-HSA-3371511	HSF1 activation	12/7391	12/11146	1	1.5	2.5	0.0072	0.018	0.0097	EEF1A1/HDAC6/HSBP1/HSF1/HSP90AA1/HSP90AB1/PTGES3/RPA1/RPA2/RPA3/VCP/YWHAE	12
R-HSA-4755510	SUMOylation of immune response proteins	12/7391	12/11146	1	1.5	2.5	0.0072	0.018	0.0097	EIF2AK2/IKBKE/IKBKG/NFKB2/NFKBIA/PIAS3/PIAS4/RELA/SUMO1/SUMO3/TOPORS/UBE2I	12
R-HSA-5685939	HDR through MMEJ (alt-NHEJ)	12/7391	12/11146	1	1.5	2.5	0.0072	0.018	0.0097	BRCA2/FEN1/LIG3/MRE11/NBN/PARP1/PARP2/POLQ/RAD50/RAD52/RBBP8/XRCC1	12
R-HSA-9755779	SARS-CoV-2 targets host intracellular signalling and regulatory pathways	12/7391	12/11146	1	1.5	2.5	0.0072	0.018	0.0097	AKT1/AKT2/AKT3/CAV1/PDPK1/SFN/YWHAB/YWHAE/YWHAG/YWHAH/YWHAQ/YWHAZ	12
R-HSA-9820865	Z-decay: degradation of maternal mRNAs by zygotically expressed factors	12/7391	12/11146	1	1.5	2.5	0.0072	0.018	0.0097	DIS3L2/EIF4A1/EIF4A2/EIF4A3/EIF4B/EIF4E/EIF4G1/PABPC1/PABPN1/PAIP1/TUT4/TUT7	12
R-HSA-9018519	Estrogen-dependent gene expression	113/7391	149/11146	0.8	1.1	2.5	0.0073	0.018	0.0098	AGO1/AGO2/AGO3/AGO4/ATF2/AXIN1/BCL2/CARM1/CBFB/CCND1/CCNT1/CDK9/CHD1/CREBBP/CTSD/CXCL12/CXXC5/DDX5/EBAG9/EP300/ERBB4/FKBP4/FOS/FOXA1/GATA3/GPAM/GREB1/GTF2A1/GTF2A2/GTF2F1/GTF2F2/H2AC14/H2AC18/H2AC19/H2AC20/H2AC6/H2AJ/H2AX/H2AZ2/H2BC11/H2BC14/H2BC15/H2BC21/H2BC26/H2BC5/H2BC6/H3-3A/H3-3B/H3C10/H3C11/H3C15/H3C6/H4C11/H4C12/H4C14/H4C15/H4C3/H4C5/H4C8/H4C9/HDAC1/HSP90AA1/HSP90AB1/JUN/JUND/KANK1/KAT2B/…	113
R-HSA-1368108	BMAL1:CLOCK,NPAS2 activates circadian gene expression	24/7391	27/11146	0.9	1.3	2.5	0.0074	0.019	0.0099	BHLHE40/BHLHE41/BMAL1/BMAL2/CARM1/CHD9/CLOCK/CREBBP/DBP/HELZ2/MED1/NAMPT/NCOA1/NCOA2/NCOA6/NOCT/NPAS2/PPARA/RXRA/SERPINE1/SMARCD3/TBL1X/TBL1XR1/TGS1	24
R-HSA-9648002	RAS processing	24/7391	27/11146	0.9	1.3	2.5	0.0074	0.019	0.0099	ABHD17A/ABHD17B/ABHD17C/ARL2/BCL2L1/CALM1/CALM2/CALM3/FNTA/FNTB/GOLGA7/HRAS/ICMT/KRAS/LYPLA1/NRAS/PDE6D/PRKCQ/RCE1/RPS27A/UBA52/UBB/UBC/ZDHHC9	24
R-HSA-9668328	Sealing of the nuclear envelope (NE) by ESCRT-III	27/7391	31/11146	0.9	1.3	2.5	0.0082	0.021	0.011	CC2D1B/CHMP2A/CHMP2B/CHMP3/CHMP4B/CHMP4C/CHMP6/CHMP7/IST1/LEMD2/SPAST/TUBA1A/TUBA1B/TUBA1C/TUBA3C/TUBA3D/TUBA3E/TUBA4A/TUBA8/TUBAL3/TUBB2A/TUBB2B/TUBB4A/TUBB4B/TUBB6/TUBB8/VPS4A	27
R-HSA-1250196	SHC1 events in ERBB2 signaling	20/7391	22/11146	0.9	1.4	2.4	0.0085	0.021	0.011	BTC/EGF/EGFR/ERBB2/ERBB3/ERBB4/EREG/GRB2/HBEGF/HRAS/KRAS/NRAS/NRG1/NRG4/PRKCA/PRKCD/PRKCE/PTPN12/SHC1/SOS1	20
R-HSA-198753	ERK/MAPK targets	20/7391	22/11146	0.9	1.4	2.4	0.0085	0.021	0.011	DUSP3/DUSP4/DUSP6/DUSP7/ELK1/MAPK1/MAPK11/MAPK14/MAPK3/MAPK7/MEF2A/PPP2CA/PPP2CB/PPP2R1A/PPP2R1B/PPP2R5D/RPS6KA1/RPS6KA3/RPS6KA5/VRK3	20
R-HSA-3296482	Defects in vitamin and cofactor metabolism	20/7391	22/11146	0.9	1.4	2.4	0.0085	0.021	0.011	ABCD4/ACACA/AMN/BTD/CD320/HLCS/LMBRD1/MCCC1/MCCC2/MMAA/MMAB/MMACHC/MMADHC/MMUT/MTR/MTRR/PC/PCCA/PCCB/TCN2	20
R-HSA-389977	Post-chaperonin tubulin folding pathway	20/7391	22/11146	0.9	1.4	2.4	0.0085	0.021	0.011	ARL2/TBCA/TBCB/TBCC/TBCD/TBCE/TUBA1A/TUBA1B/TUBA1C/TUBA3C/TUBA3D/TUBA3E/TUBA4A/TUBA8/TUBAL3/TUBB2A/TUBB2B/TUBB4A/TUBB4B/TUBB6	20
R-HSA-9665686	Signaling by ERBB2 TMD/JMD mutants	20/7391	22/11146	0.9	1.4	2.4	0.0085	0.021	0.011	BTC/CDC37/EGF/EGFR/ERBB2/ERBB3/ERBB4/ERBIN/EREG/GRB2/HBEGF/HRAS/HSP90AA1/KRAS/NRAS/NRG1/NRG4/PLCG1/SHC1/SOS1	20
R-HSA-9772573	Late SARS-CoV-2 Infection Events	56/7391	70/11146	0.8	1.2	2.4	0.0086	0.021	0.011	ANO10/ANO5/ANO6/ANO7/CANX/CSNK1A1/DAD1/DDOST/EDEM2/FURIN/FUT8/GALNT1/GANAB/GOLGA7/GSK3A/GSK3B/MAGT1/MAN1B1/MAN2A1/MGAT1/MGAT4A/MGAT4B/MGAT5/MOGS/PARP10/PARP14/PARP16/PARP4/PARP6/PARP9/PRKCSH/PRMT1/RPN1/RPN2/RPS27A/SRPK1/SRPK2/ST3GAL1/ST3GAL2/ST3GAL4/ST6GAL1/ST6GALNAC4/STT3A/SUMO1/TUSC3/UBA52/UBB/UBC/UBE2I/ZDHHC11/ZDHHC2/ZDHHC20/ZDHHC3/ZDHHC5/ZDHHC8/ZDHHC9	56
R-HSA-9679191	Potential therapeutics for SARS	77/7391	99/11146	0.8	1.2	2.4	0.0086	0.021	0.011	AP2A1/AP2A2/AP2B1/AP2M1/AP2S1/ARID4A/ARID4B/ATP1A1/ATP1A3/ATP1B1/ATP1B3/BLNK/BRD4/BRMS1/CD79B/CHD3/CHD4/COMT/CRBN/CUL3/FKBP1A/FKBP4/FNTA/FNTB/FURIN/GATAD2A/GATAD2B/GRB2/HDAC1/HDAC2/HMG20B/HSP90AA1/HSP90AB1/IFNAR1/IFNAR2/IFNGR1/IFNGR2/IL1R1/IL6R/IMPDH1/ITGB1/JAK1/JAK2/JAK3/KDM1A/KEAP1/MBD3/MTA1/MTA2/MTA3/NCK1/NFE2L2/NR3C1/PHF21A/PLCG2/PTGES3/RBBP4/RBBP7/RBX1/RCOR1/REST/RIPK1/ROCK1/ROCK2/SAP18/SAP3…	77
R-HSA-432720	Lysosome Vesicle Biogenesis	30/7391	35/11146	0.9	1.3	2.4	0.0087	0.022	0.012	AP1B1/AP1G1/AP1M1/AP1M2/AP1S1/AP1S2/AP1S3/AP4B1/AP4E1/AP4M1/AP4S1/APP/ARF1/ARRB1/CHMP2A/CLTA/CLTB/CLTC/CLVS1/CTSZ/DNAJC6/DNASE2/DNM2/GNS/HGS/HSPA8/M6PR/VAMP2/VAMP7/VAMP8	30
R-HSA-174437	Removal of the Flap Intermediate from the C-strand	16/7391	17/11146	0.9	1.4	2.4	0.0089	0.022	0.012	DNA2/FEN1/PCNA/POLD1/POLD2/POLD3/POLD4/POT1/RPA1/RPA2/RPA3/TERF1/TERF2/TERF2IP/TINF2/WRN	16
R-HSA-180292	GAB1 signalosome	16/7391	17/11146	0.9	1.4	2.4	0.0089	0.022	0.012	AREG/BTC/CSK/EGF/EGFR/EPGN/EREG/GAB1/GRB2/HBEGF/PIK3CA/PIK3R1/PTPN11/PXN/SRC/TGFA	16
R-HSA-196299	Beta-catenin phosphorylation cascade	16/7391	17/11146	0.9	1.4	2.4	0.0089	0.022	0.012	APC/AXIN1/CSNK1A1/CTNNB1/FRAT1/FRAT2/GSK3B/PPP2CA/PPP2CB/PPP2R1A/PPP2R1B/PPP2R5A/PPP2R5B/PPP2R5C/PPP2R5D/PPP2R5E	16
R-HSA-450385	Butyrate Response Factor 1 (BRF1) binds and destabilizes mRNA	16/7391	17/11146	0.9	1.4	2.4	0.0089	0.022	0.012	AKT1/DCP1A/DCP2/DIS3/EXOSC1/EXOSC2/EXOSC3/EXOSC5/EXOSC6/EXOSC7/EXOSC8/EXOSC9/MAPKAPK2/XRN1/YWHAB/ZFP36L1	16
R-HSA-450513	Tristetraprolin (TTP, ZFP36) binds and destabilizes mRNA	16/7391	17/11146	0.9	1.4	2.4	0.0089	0.022	0.012	DCP1A/DCP2/DIS3/EXOSC1/EXOSC2/EXOSC3/EXOSC5/EXOSC6/EXOSC7/EXOSC8/EXOSC9/MAPKAPK2/TNPO1/XRN1/YWHAB/ZFP36	16
R-HSA-450604	KSRP (KHSRP) binds and destabilizes mRNA	16/7391	17/11146	0.9	1.4	2.4	0.0089	0.022	0.012	AKT1/DCP2/DIS3/EXOSC1/EXOSC2/EXOSC3/EXOSC5/EXOSC6/EXOSC7/EXOSC8/EXOSC9/KHSRP/MAPK11/MAPK14/PARN/YWHAZ	16
R-HSA-8934593	Regulation of RUNX1 Expression and Activity	16/7391	17/11146	0.9	1.4	2.4	0.0089	0.022	0.012	AGO1/AGO2/AGO3/AGO4/CBFB/CCND1/CCND3/CDK6/MOV10/PML/PTPN11/RUNX1/SRC/TNRC6A/TNRC6B/TNRC6C	16
R-HSA-5689896	Ovarian tumor domain proteases	33/7391	39/11146	0.8	1.3	2.4	0.009	0.022	0.012	APC/CDK1/IKBKG/MAVS/NOD1/OTUB1/OTUB2/OTUD3/OTUD5/OTUD7B/PTEN/RHOA/RIPK1/RIPK2/RNF135/RPS27A/TNFAIP3/TNIP1/TNIP2/TNIP3/TP53/TRAF3/TRAF6/TRIM25/TRIM4/UBA52/UBB/UBC/UBE2D1/VCP/VCPIP1/YOD1/ZRANB1	33
R-HSA-174411	Polymerase switching on the C-strand of the telomere	23/7391	26/11146	0.9	1.3	2.4	0.01	0.025	0.013	CHTF18/CTC1/DSCC1/PCNA/POLA1/POLA2/POLD1/POLD2/POLD3/POLD4/POT1/PRIM1/PRIM2/RFC1/RFC2/RFC3/RFC4/RFC5/STN1/TERF1/TERF2/TERF2IP/TINF2	23
R-HSA-180024	DARPP-32 events	23/7391	26/11146	0.9	1.3	2.4	0.01	0.025	0.013	CALM1/CALM2/CALM3/CDK5/PDE4A/PDE4B/PDE4D/PPP1CA/PPP2CA/PPP2CB/PPP2R1A/PPP2R1B/PPP2R5D/PPP3CA/PPP3CB/PPP3CC/PPP3R1/PRKACA/PRKACB/PRKAR1A/PRKAR1B/PRKAR2A/PRKAR2B	23
R-HSA-917937	Iron uptake and transport	47/7391	58/11146	0.8	1.2	2.4	0.01	0.025	0.013	ABCG2/ACO1/ATP6AP1/ATP6V0A1/ATP6V0A2/ATP6V0B/ATP6V0D1/ATP6V0E1/ATP6V0E2/ATP6V1A/ATP6V1B2/ATP6V1C1/ATP6V1D/ATP6V1E1/ATP6V1E2/ATP6V1F/ATP6V1G1/ATP6V1H/CAND1/CP/CUL1/CYBRD1/FBXL5/FLVCR1/FTH1/FTL/GLRX3/HFE/HMOX1/HMOX2/IREB2/MCOLN1/NEDD8/RPS27A/SKP1/SLC11A2/SLC22A17/SLC40A1/SLC46A1/STEAP3/TCIRG1/TF/TFR2/TFRC/UBA52/UBB/UBC	47
R-HSA-202424	Downstream TCR signaling	76/7391	98/11146	0.8	1.2	2.4	0.01	0.025	0.013	BCL10/BTRC/CD247/CDC34/CHUK/CUL1/FBXW11/IKBKB/IKBKG/INPP5D/MALT1/MAP3K7/NFKB1/NFKBIA/PDPK1/PIK3CA/PIK3CB/PIK3R1/PRKCQ/PSMA1/PSMA2/PSMA3/PSMA4/PSMA5/PSMA6/PSMA7/PSMB1/PSMB10/PSMB2/PSMB3/PSMB4/PSMB5/PSMB6/PSMB7/PSMB8/PSMB9/PSMC1/PSMC2/PSMC3/PSMC4/PSMC5/PSMC6/PSMD1/PSMD10/PSMD11/PSMD12/PSMD13/PSMD14/PSMD2/PSMD3/PSMD4/PSMD5/PSMD6/PSMD7/PSMD8/PSMD9/PSME1/PSME2/PSME3/PSME4/PSMF1/PTEN/RELA/RIPK2/RPS27A/…	76
R-HSA-196025	Formation of annular gap junctions	11/7391	11/11146	1	1.5	2.4	0.011	0.026	0.014	ACTB/ACTG1/AP2M1/CLTA/CLTB/CLTC/CLTCL1/DAB2/DNM1/DNM2/GJA1	11
R-HSA-196780	Biotin transport and metabolism	11/7391	11/11146	1	1.5	2.4	0.011	0.026	0.014	ACACA/ACACB/BTD/HLCS/MCCC1/MCCC2/PC/PCCA/PCCB/PDZD11/SLC5A6	11
R-HSA-2206281	Mucopolysaccharidoses	11/7391	11/11146	1	1.5	2.4	0.011	0.026	0.014	ARSB/GALNS/GLB1/GNS/GUSB/HGSNAT/HYAL1/IDS/IDUA/NAGLU/SGSH	11
R-HSA-2468052	Establishment of Sister Chromatid Cohesion	11/7391	11/11146	1	1.5	2.4	0.011	0.026	0.014	CDCA5/ESCO1/ESCO2/PDS5A/PDS5B/RAD21/SMC1A/SMC3/STAG1/STAG2/WAPL	11
R-HSA-2586552	Signaling by Leptin	11/7391	11/11146	1	1.5	2.4	0.011	0.026	0.014	IRS1/IRS2/JAK2/LEP/LEPR/PTPN11/SH2B1/SOCS3/STAT3/STAT5A/STAT5B	11
R-HSA-5655291	Signaling by FGFR4 in disease	11/7391	11/11146	1	1.5	2.4	0.011	0.026	0.014	FGFR4/FRS2/GAB1/GRB2/HRAS/KRAS/NRAS/PIK3CA/PIK3R1/PLCG1/SOS1	11
R-HSA-77588	SLBP Dependent Processing of Replication-Dependent Histone Pre-mRNAs	11/7391	11/11146	1	1.5	2.4	0.011	0.026	0.014	LSM10/LSM11/NCBP1/NCBP2/SLBP/SNRPB/SNRPD3/SNRPE/SNRPF/SNRPG/ZNF473	11
R-HSA-9634285	Constitutive Signaling by Overexpressed ERBB2	11/7391	11/11146	1	1.5	2.4	0.011	0.026	0.014	CDC37/ERBB2/ERBIN/GRB2/HRAS/HSP90AA1/KRAS/NRAS/PTPN12/SHC1/SOS1	11
R-HSA-9645460	Alpha-protein kinase 1 signaling pathway	11/7391	11/11146	1	1.5	2.4	0.011	0.026	0.014	ALPK1/MAP3K7/RPS27A/TAB1/TAB2/TAB3/TIFA/TRAF6/UBA52/UBB/UBC	11
R-HSA-9664873	Pexophagy	11/7391	11/11146	1	1.5	2.4	0.011	0.026	0.014	ATM/EPAS1/MAP1LC3B/NBR1/PEX5/RPS27A/SQSTM1/UBA52/UBB/UBC/USP30	11
R-HSA-9708530	Regulation of BACH1 activity	11/7391	11/11146	1	1.5	2.4	0.011	0.026	0.014	BACH1/CUL1/FBXL17/MAFK/RBX1/RPS27A/SKP1/SKP2/UBA52/UBB/UBC	11
R-HSA-9754560	SARS-CoV-2 modulates autophagy	11/7391	11/11146	1	1.5	2.4	0.011	0.026	0.014	MAP1LC3B/TUFM/UVRAG/VPS11/VPS16/VPS18/VPS33A/VPS33B/VPS39/VPS41/VPS45	11
R-HSA-9818030	NFE2L2 regulating tumorigenic genes	11/7391	11/11146	1	1.5	2.4	0.011	0.026	0.014	AREG/BCL2/BCL2L1/CREBBP/EGF/EP300/MAFK/NFE2L2/NOTCH1/PDGFA/SP1	11
R-HSA-4090294	SUMOylation of intracellular receptors	26/7391	30/11146	0.9	1.3	2.4	0.011	0.026	0.014	AR/HDAC4/NR1H2/NR1H3/NR1H4/NR2C1/NR3C1/NR3C2/NR4A2/NR5A2/PIAS1/PIAS2/PIAS3/PIAS4/PPARA/PPARG/RARA/RORA/RXRA/SUMO1/SUMO2/SUMO3/THRA/THRB/UBE2I/VDR	26
R-HSA-196854	Metabolism of vitamins and cofactors	148/7391	200/11146	0.7	1.1	2.3	0.011	0.027	0.014	AASDHPPT/ABCC1/ABCD4/ACACA/ACACB/ACO1/AGRN/AKR1B10/AKR1C1/AKR1C3/AKR1C4/AKT1/ALDH1L2/AMN/AOX1/BCO1/BST1/BTD/CALM1/CALM2/CALM3/CD320/CD38/COASY/COQ2/COQ3/COQ4/COQ5/COQ6/COQ7/COQ8B/COQ9/CYB5A/CYB5R3/DCAKD/DHFR/DHFR2/ENPP1/FASN/FLAD1/FPGS/GPC1/GPC2/GPC6/GPHN/GSTO1/GSTO2/HLCS/HPDL/HSP90AA1/HSPG2/IDH1/LDLR/LDLRAP1/LMBRD1/LRP1/LRP10/LRP12/LRP8/MCCC1/MCCC2/MMAA/MMAB/MMACHC/MMADHC/MMUT/MOCOS/MOCS2/MOCS3/…	148
R-HSA-9839373	Signaling by TGFBR3	38/7391	46/11146	0.8	1.2	2.3	0.011	0.027	0.014	ACVR2A/AGO1/AGO2/AGO3/AGO4/APH1A/APH1B/ARRB1/ARRB2/EP300/FGF2/GIPC1/HELLS/INHA/MMP14/MOV10/MYCN/NCSTN/PSEN1/PSENEN/RARA/RXRA/SMAD3/SMAD4/SP1/TCF12/TCF3/TCF4/TGFB1/TGFB2/TGFBR1/TGFBR2/TGFBR3/TIMP1/TIMP2/TNRC6A/TNRC6B/TNRC6C	38
R-HSA-5663084	Diseases of carbohydrate metabolism	29/7391	34/11146	0.9	1.3	2.3	0.011	0.027	0.014	ARSB/DCXR/EPM2A/G6PC3/GAA/GALNS/GBE1/GLB1/GNS/GUSB/GYG1/GYG2/GYS1/HGSNAT/HYAL1/IDS/IDUA/KHK/LCT/NAGLU/PPP1R3C/RPIA/RPS27A/SGSH/SLC37A4/TALDO1/UBA52/UBB/UBC	29
R-HSA-9634815	Transcriptional Regulation by NPAS4	29/7391	34/11146	0.9	1.3	2.3	0.011	0.027	0.014	AGO1/AGO2/AGO3/AGO4/ARNT/ARNT2/BDNF/BMAL1/CDK5/CDK5R1/CREBBP/FOS/GEM/MAGED1/MAPK1/MAPK3/MDM2/MOV10/NAMPT/NPAS4/NR3C1/PLK2/RBFOX3/REST/SRF/TNRC6A/TNRC6B/TNRC6C/XPO1	29
R-HSA-111465	Apoptotic cleavage of cellular proteins	32/7391	38/11146	0.8	1.3	2.3	0.012	0.028	0.015	ACIN1/ADD1/APC/BCAP31/BIRC2/BMX/CASP3/CASP6/CASP7/CASP8/CDH1/CLSPN/CTNNB1/DBNL/DSG2/DSP/FNTA/GSN/LMNA/LMNB1/MAPT/OCLN/PLEC/PRKCD/PRKCQ/PTK2/ROCK1/SPTAN1/STK24/STK26/TJP1/VIM	32
R-HSA-8853884	Transcriptional Regulation by VENTX	32/7391	38/11146	0.8	1.3	2.3	0.012	0.028	0.015	AGO1/AGO3/AGO4/ANAPC1/ANAPC10/ANAPC11/ANAPC16/ANAPC2/ANAPC4/ANAPC5/CCND1/CDC16/CDC23/CDC26/CDC27/CEBPB/CTNNB1/EHMT1/EHMT2/FZR1/MOV10/NFKB1/RELA/TCF7L2/TNRC6A/TNRC6B/TNRC6C/TP53/UBE2C/UBE2D1/UBE2E1/UBE2S	32
R-HSA-379726	Mitochondrial tRNA aminoacylation	19/7391	21/11146	0.9	1.4	2.3	0.012	0.028	0.015	AARS2/CARS2/DARS2/EARS2/FARS2/GARS1/HARS2/IARS2/KARS1/LARS2/MARS2/NARS2/PARS2/PPA2/QARS1/RARS2/TARS2/WARS2/YARS2	19
R-HSA-445144	Signal transduction by L1	19/7391	21/11146	0.9	1.4	2.3	0.012	0.028	0.015	CSNK2A1/CSNK2A2/EGFR/FGFR1/ITGA2B/ITGA5/ITGAV/ITGB1/ITGB3/L1CAM/MAP2K1/MAP2K2/MAPK1/MAPK3/NCAM1/NRP1/PAK1/RAC1/VAV2	19
R-HSA-198725	Nuclear Events (kinase and transcription factor activation)	49/7391	61/11146	0.8	1.2	2.3	0.012	0.028	0.015	ATF1/ATF2/CDK5/CDK5R1/CHD4/CREB1/DNM2/DUSP3/DUSP4/DUSP6/DUSP7/ELK1/EP300/F3/FOS/FOSL1/ID1/ID2/ID3/ID4/JUNB/JUND/MAPK1/MAPK11/MAPK14/MAPK3/MAPK7/MAPKAPK2/MEF2A/MEF2D/NAB1/NAB2/PPP2CA/PPP2CB/PPP2R1A/PPP2R1B/PPP2R5D/REST/RPS6KA1/RPS6KA3/RPS6KA5/RRAD/SGK1/SRF/TCF12/TPH1/TRIB1/VGF/VRK3	49
R-HSA-2029482	Regulation of actin dynamics for phagocytic cup formation	49/7391	61/11146	0.8	1.2	2.3	0.012	0.028	0.015	ABI1/ABI2/ABL1/ACTB/ACTG1/ACTR2/ACTR3/ARPC1A/ARPC1B/ARPC2/ARPC3/ARPC4/ARPC5/BAIAP2/BRK1/CD247/CFL1/CRK/CYFIP1/CYFIP2/DOCK1/ELMO1/ELMO2/GRB2/HSP90AA1/HSP90AB1/LIMK1/MAPK1/MAPK3/MYH9/MYO10/MYO1C/MYO5A/MYO9B/NCK1/NCKAP1/NCKIPSD/NF2/PAK1/PTK2/RAC1/VAV1/VAV2/VAV3/WASF1/WASF2/WASL/WIPF1/WIPF2	49
R-HSA-156711	Polo-like kinase mediated events	15/7391	16/11146	0.9	1.4	2.3	0.013	0.03	0.016	CCNB1/CCNB2/CDC25A/CDC25C/CENPF/EP300/FOXM1/LIN37/LIN52/LIN54/LIN9/MYBL2/PLK1/RBBP4/WEE1	15
R-HSA-175474	Assembly Of The HIV Virion	15/7391	16/11146	0.9	1.4	2.3	0.013	0.03	0.016	FURIN/MVB12A/MVB12B/NMT2/PPIA/RPS27A/TSG101/UBA52/UBAP1/UBB/UBC/VPS28/VPS37A/VPS37C/VPS37D	15
R-HSA-193639	p75NTR signals via NF-kB	15/7391	16/11146	0.9	1.4	2.3	0.013	0.03	0.016	IKBKB/IRAK1/MYD88/NFKB1/NFKBIA/NGF/PRKCI/RELA/RIPK2/RPS27A/SQSTM1/TRAF6/UBA52/UBB/UBC	15
R-HSA-429958	mRNA decay by 3' to 5' exoribonuclease	15/7391	16/11146	0.9	1.4	2.3	0.013	0.03	0.016	DCPS/DIS3/EXOSC1/EXOSC2/EXOSC3/EXOSC5/EXOSC6/EXOSC7/EXOSC8/EXOSC9/HBS1L/NT5C3B/SKIC2/SKIC3/SKIC8	15
R-HSA-9820965	Respiratory syncytial virus (RSV) genome replication, transcription and translation	15/7391	16/11146	0.9	1.4	2.3	0.013	0.03	0.016	CSNK2A1/CSNK2A2/FURIN/HSP90AA1/HSP90AB1/HSPA8/PPP1CA/PPP1CB/PPP1CC/SEC11A/SEC11C/SPCS1/SPCS2/SPCS3/XPO1	15
R-HSA-9006335	Signaling by Erythropoietin	22/7391	25/11146	0.9	1.3	2.3	0.014	0.032	0.017	CRKL/GAB1/GRB2/HRAS/IRS2/JAK2/KRAS/LYN/NRAS/PIK3CA/PIK3CB/PIK3CD/PIK3R1/PIK3R5/PLCG1/PLCG2/RAPGEF1/SHC1/SOS1/STAT5A/STAT5B/VAV1	22
R-HSA-391251	Protein folding	74/7391	96/11146	0.8	1.2	2.2	0.014	0.034	0.018	ACTB/AP3M1/ARFGEF2/ARL2/CCNE1/CCNE2/CCT2/CCT3/CCT4/CCT5/CCT6A/CCT6B/CCT7/CCT8/CSNK2A1/CSNK2A2/DCAF7/FBXL3/FBXL5/FBXO4/FBXW10/FBXW2/FBXW4/FBXW5/FBXW7/FKBP9/GBA1/GNA11/GNAQ/GNB1/GNB2/GNB4/GNB5/GNG11/GNG12/GNG4/HDAC3/KIF13A/KIFC3/LONP2/NOP56/PDCL/PFDN1/PFDN2/PFDN4/PFDN5/PFDN6/RGS9/SKIC2/STAT3/TBCA/TBCB/TBCC/TBCD/TBCE/TCP1/TP53/TUBA1A/TUBA1B/TUBA1C/TUBA3C/TUBA3D/TUBA3E/TUBA4A/TUBA8/TUBAL3/TUBB2A/TUBB…	74
R-HSA-9683701	Translation of Structural Proteins	25/7391	29/11146	0.9	1.3	2.3	0.015	0.034	0.018	CANX/GALNT1/GANAB/GSK3A/GSK3B/MGAT1/MOGS/PARP10/PARP14/PARP16/PARP4/PARP6/PARP9/PRKCSH/RPS27A/ST3GAL1/ST3GAL2/ST3GAL4/ST6GAL1/ST6GALNAC4/SUMO1/UBA52/UBB/UBC/UBE2I	25
R-HSA-5205685	PINK1-PRKN Mediated Mitophagy	28/7391	33/11146	0.8	1.3	2.3	0.015	0.035	0.018	ATG12/ATG5/MAP1LC3B/MFN1/MFN2/MTERF3/OPTN/PINK1/RPS27A/SQSTM1/TBK1/TOMM20/TOMM22/TOMM40/TOMM5/TOMM7/TOMM70/UBA52/UBB/UBC/UBE2D2/UBE2D3/UBE2L3/UBE2N/UBE2V1/VDAC1/VDAC2/VDAC3	28
R-HSA-77289	Mitochondrial Fatty Acid Beta-Oxidation	31/7391	37/11146	0.8	1.3	2.3	0.015	0.035	0.018	ACAA2/ACAD10/ACADM/ACADS/ACADVL/ACBD6/ACBD7/ACOT1/ACOT13/ACOT2/ACOT7/ACOT9/ACSF2/ACSM3/DBI/DECR1/ECHS1/ECI1/HADH/HADHA/HADHB/MCAT/MCEE/MECR/MMAA/MMUT/NDUFAB1/PCCA/PCCB/PCTP/THEM4	31
R-HSA-8957322	Metabolism of steroids	115/7391	154/11146	0.7	1.1	2.2	0.015	0.035	0.019	ABCC3/ACACA/ACACB/ACAT2/ACOX2/AKR1B1/AKR1B15/AKR1C1/AKR1C2/AKR1C3/AKR1C4/ARV1/BAAT/CARM1/CHD9/CREBBP/CYP24A1/CYP27B1/CYP2R1/CYP46A1/DHCR24/DHCR7/EBP/ELOVL6/FABP6/FASN/FDFT1/FDPS/FDX1/FDXR/GGPS1/GPAM/HELZ2/HMGCR/HMGCS1/HSD17B1/HSD17B11/HSD17B12/HSD17B14/HSD17B4/HSD17B7/HSD3B7/IDI1/INSIG1/INSIG2/KPNB1/LBR/LDLRAP1/LGMN/LSS/MBTPS1/MBTPS2/MED1/MSMO1/MTF1/MVD/MVK/NCOA1/NCOA2/NCOA6/NFYA/NFYB/NFYC/NR1H4/…	115
R-HSA-111471	Apoptotic factor-mediated response	18/7391	20/11146	0.9	1.4	2.2	0.016	0.037	0.02	APAF1/APIP/AVEN/BAK1/BAX/C1QBP/CARD8/CASP3/CASP7/CASP9/CYCS/GSDMD/GSDME/MAPK1/MAPK3/SEPTIN4/UACA/XIAP	18
R-HSA-167044	Signalling to RAS	18/7391	20/11146	0.9	1.4	2.2	0.016	0.037	0.02	GRB2/HRAS/KRAS/MAPK11/MAPK12/MAPK13/MAPK14/MAPKAPK2/MAPKAPK3/NGF/NRAS/RALA/RALB/RALGDS/SHC1/SHC3/SOS1/SRC	18
R-HSA-2028269	Signaling by Hippo	18/7391	20/11146	0.9	1.4	2.2	0.016	0.037	0.02	AMOTL1/AMOTL2/CASP3/DVL2/LATS1/LATS2/MOB1A/MOB1B/NPHP4/SAV1/STK3/STK4/TJP1/WWC1/WWTR1/YAP1/YWHAB/YWHAE	18
R-HSA-3232118	SUMOylation of transcription factors	18/7391	20/11146	0.9	1.4	2.2	0.016	0.037	0.02	FOXL2/HIC1/MDM2/MITF/MTA1/PIAS1/PIAS2/PIAS3/PIAS4/SP3/SUMO1/SUMO2/SUMO3/TFAP2A/TFAP2C/TP53/TP53BP1/UBE2I	18
R-HSA-6803204	TP53 Regulates Transcription of Genes Involved in Cytochrome C Release	18/7391	20/11146	0.9	1.4	2.2	0.016	0.037	0.02	AIFM2/ATM/BAX/BBC3/BID/BNIP3L/CREBBP/PMAIP1/PPP1R13B/PRELID1/PRELID3A/STEAP3/TP53/TP53BP2/TP53INP1/TP63/TRIAP1/ZNF420	18
R-HSA-8876384	Listeria monocytogenes entry into host cells	18/7391	20/11146	0.9	1.4	2.2	0.016	0.037	0.02	CBL/CBLL1/CDH1/CTNNB1/CTNND1/EPS15/GRB2/HGS/MET/RPS27A/SH3GL1/SH3KBP1/SRC/STAM/STAM2/UBA52/UBB/UBC	18
R-HSA-111367	SLBP independent Processing of Histone Pre-mRNAs	10/7391	10/11146	1	1.5	2.3	0.016	0.037	0.02	LSM10/LSM11/NCBP1/NCBP2/SNRPB/SNRPD3/SNRPE/SNRPF/SNRPG/ZNF473	10
R-HSA-164940	Nef mediated downregulation of MHC class I complex cell surface expression	10/7391	10/11146	1	1.5	2.3	0.016	0.037	0.02	AP1B1/AP1G1/AP1M1/AP1M2/AP1S1/AP1S2/AP1S3/B2M/HLA-A/PACS1	10
R-HSA-2465910	MASTL Facilitates Mitotic Progression	10/7391	10/11146	1	1.5	2.3	0.016	0.037	0.02	ARPP19/CCNB1/CDK1/ENSA/MASTL/PPP2CA/PPP2CB/PPP2R1A/PPP2R1B/PPP2R2D	10
R-HSA-2470946	Cohesin Loading onto Chromatin	10/7391	10/11146	1	1.5	2.3	0.016	0.037	0.02	MAU2/NIPBL/PDS5A/PDS5B/RAD21/SMC1A/SMC3/STAG1/STAG2/WAPL	10
R-HSA-3215018	Processing and activation of SUMO	10/7391	10/11146	1	1.5	2.3	0.016	0.037	0.02	RWDD3/SAE1/SENP1/SENP2/SENP5/SUMO1/SUMO2/SUMO3/UBA2/UBE2I	10
R-HSA-390450	Folding of actin by CCT/TriC	10/7391	10/11146	1	1.5	2.3	0.016	0.037	0.02	ACTB/CCT2/CCT3/CCT4/CCT5/CCT6A/CCT6B/CCT7/CCT8/TCP1	10
R-HSA-450341	Activation of the AP-1 family of transcription factors	10/7391	10/11146	1	1.5	2.3	0.016	0.037	0.02	ATF2/FOS/JUN/MAPK1/MAPK10/MAPK11/MAPK14/MAPK3/MAPK8/MAPK9	10
R-HSA-8868766	rRNA processing in the mitochondrion	10/7391	10/11146	1	1.5	2.3	0.016	0.037	0.02	ELAC2/HSD17B10/MRM1/MRM2/MRM3/MTERF4/NSUN4/PRORP/TFB1M/TRMT10C	10
R-HSA-937042	IRAK2 mediated activation of TAK1 complex	10/7391	10/11146	1	1.5	2.3	0.016	0.037	0.02	IRAK2/MAP3K7/RPS27A/TAB1/TAB2/TAB3/TRAF6/UBA52/UBB/UBC	10
R-HSA-9836573	Mitochondrial RNA degradation	10/7391	10/11146	1	1.5	2.3	0.016	0.037	0.02	FASTK/FASTKD2/FASTKD5/GRSF1/LRPPRC/PNPT1/REXO2/SLIRP/SUPV3L1/TBRG4	10
R-HSA-1226099	Signaling by FGFR in disease	50/7391	63/11146	0.8	1.2	2.2	0.017	0.038	0.02	BAG4/BCR/CEP43/CNTRL/CPSF6/CUX1/ERLIN2/FGF2/FGF22/FGF7/FGFR1/FGFR1OP2/FGFR2/FGFR3/FGFR4/FRS2/GAB1/GAB2/GRB2/GTF2F1/GTF2F2/HRAS/KRAS/LRRFIP1/MYO18A/NCBP1/NCBP2/NRAS/PIK3CA/PIK3R1/PLCG1/POLR2A/POLR2B/POLR2C/POLR2D/POLR2E/POLR2F/POLR2G/POLR2H/POLR2I/POLR2J/POLR2K/POLR2L/SOS1/STAT1/STAT3/STAT5A/STAT5B/TRIM24/ZMYM2	50
R-HSA-8866654	E3 ubiquitin ligases ubiquitinate target proteins	47/7391	59/11146	0.8	1.2	2.2	0.018	0.04	0.021	BCL10/CDC73/CTR9/DERL1/H2BC11/H2BC14/H2BC15/H2BC5/H2BC6/HLA-A/HLTF/LEO1/PAF1/PCNA/PEX12/PEX13/PEX14/PEX2/PEX5/PRKDC/RAD18/RNF144A/RNF181/RNF20/RNF40/RPS27A/RRAGA/RTF1/SELENOS/SHPRH/SKIC8/TMEM129/UBA52/UBB/UBC/UBE2A/UBE2B/UBE2D1/UBE2D2/UBE2D3/UBE2E1/UBE2J2/UBE2L3/UBE2N/UBE2V2/VCP/WAC	47
R-HSA-9664407	Parasite infection	47/7391	59/11146	0.8	1.2	2.2	0.018	0.04	0.021	ABI1/ABI2/ABL1/ACTB/ACTG1/ACTR2/ACTR3/ARPC1A/ARPC1B/ARPC2/ARPC3/ARPC4/ARPC5/BAIAP2/BRK1/CD247/CRK/CYFIP1/CYFIP2/DOCK1/ELMO1/ELMO2/FYN/GRB2/LYN/MAPK1/MAPK3/MYH9/MYO10/MYO1C/MYO5A/MYO9B/NCK1/NCKAP1/NCKIPSD/PTK2/RAC1/SRC/VAV1/VAV2/VAV3/WASF1/WASF2/WASL/WIPF1/WIPF2/YES1	47
R-HSA-9664417	Leishmania phagocytosis	47/7391	59/11146	0.8	1.2	2.2	0.018	0.04	0.021	ABI1/ABI2/ABL1/ACTB/ACTG1/ACTR2/ACTR3/ARPC1A/ARPC1B/ARPC2/ARPC3/ARPC4/ARPC5/BAIAP2/BRK1/CD247/CRK/CYFIP1/CYFIP2/DOCK1/ELMO1/ELMO2/FYN/GRB2/LYN/MAPK1/MAPK3/MYH9/MYO10/MYO1C/MYO5A/MYO9B/NCK1/NCKAP1/NCKIPSD/PTK2/RAC1/SRC/VAV1/VAV2/VAV3/WASF1/WASF2/WASL/WIPF1/WIPF2/YES1	47
R-HSA-9664422	FCGR3A-mediated phagocytosis	47/7391	59/11146	0.8	1.2	2.2	0.018	0.04	0.021	ABI1/ABI2/ABL1/ACTB/ACTG1/ACTR2/ACTR3/ARPC1A/ARPC1B/ARPC2/ARPC3/ARPC4/ARPC5/BAIAP2/BRK1/CD247/CRK/CYFIP1/CYFIP2/DOCK1/ELMO1/ELMO2/FYN/GRB2/LYN/MAPK1/MAPK3/MYH9/MYO10/MYO1C/MYO5A/MYO9B/NCK1/NCKAP1/NCKIPSD/PTK2/RAC1/SRC/VAV1/VAV2/VAV3/WASF1/WASF2/WASL/WIPF1/WIPF2/YES1	47
R-HSA-157579	Telomere Maintenance	85/7391	112/11146	0.8	1.1	2.2	0.018	0.04	0.021	ANKRD28/ATRX/BLM/CCNA2/CDK2/CHTF18/CTC1/DAXX/DKC1/DNA2/DSCC1/FEN1/GAR1/H2AC14/H2AC18/H2AC19/H2AC20/H2AC6/H2AJ/H2AX/H2AZ2/H2BC11/H2BC14/H2BC15/H2BC21/H2BC26/H2BC5/H2BC6/H3-3A/H3-3B/H4C11/H4C12/H4C14/H4C15/H4C3/H4C5/H4C8/H4C9/LIG1/NHP2/NOP10/PCNA/PIF1/POLA1/POLA2/POLD1/POLD2/POLD3/POLD4/POLR2A/POLR2B/POLR2C/POLR2D/POLR2E/POLR2F/POLR2G/POLR2H/POLR2I/POLR2J/POLR2K/POLR2L/POT1/PPP6C/PPP6R3/PRIM1/PRIM2…	85
R-HSA-354194	GRB2:SOS provides linkage to MAPK signaling for Integrins	14/7391	15/11146	0.9	1.4	2.2	0.018	0.04	0.021	APBB1IP/FGA/FGB/FGG/FN1/GRB2/ITGA2B/ITGB3/PTK2/RAP1A/RAP1B/SOS1/SRC/TLN1	14
R-HSA-372708	p130Cas linkage to MAPK signaling for integrins	14/7391	15/11146	0.9	1.4	2.2	0.018	0.04	0.021	APBB1IP/BCAR1/CRK/FGA/FGB/FGG/FN1/ITGA2B/ITGB3/PTK2/RAP1A/RAP1B/SRC/TLN1	14
R-HSA-4419969	Depolymerization of the Nuclear Lamina	14/7391	15/11146	0.9	1.4	2.2	0.018	0.04	0.021	CCNB1/CDK1/CNEP1R1/CTDNEP1/EMD/LEMD2/LEMD3/LMNA/LMNB1/LPIN1/LPIN2/LPIN3/PRKCA/TMPO	14
R-HSA-4839743	Signaling by CTNNB1 phospho-site mutants	14/7391	15/11146	0.9	1.4	2.2	0.018	0.04	0.021	APC/AXIN1/CSNK1A1/CTNNB1/GSK3B/PPP2CA/PPP2CB/PPP2R1A/PPP2R1B/PPP2R5A/PPP2R5B/PPP2R5C/PPP2R5D/PPP2R5E	14
R-HSA-5339716	Signaling by GSK3beta mutants	14/7391	15/11146	0.9	1.4	2.2	0.018	0.04	0.021	APC/AXIN1/CSNK1A1/CTNNB1/GSK3B/PPP2CA/PPP2CB/PPP2R1A/PPP2R1B/PPP2R5A/PPP2R5B/PPP2R5C/PPP2R5D/PPP2R5E	14
R-HSA-5358747	CTNNB1 S33 mutants aren't phosphorylated	14/7391	15/11146	0.9	1.4	2.2	0.018	0.04	0.021	APC/AXIN1/CSNK1A1/CTNNB1/GSK3B/PPP2CA/PPP2CB/PPP2R1A/PPP2R1B/PPP2R5A/PPP2R5B/PPP2R5C/PPP2R5D/PPP2R5E	14
R-HSA-5358749	CTNNB1 S37 mutants aren't phosphorylated	14/7391	15/11146	0.9	1.4	2.2	0.018	0.04	0.021	APC/AXIN1/CSNK1A1/CTNNB1/GSK3B/PPP2CA/PPP2CB/PPP2R1A/PPP2R1B/PPP2R5A/PPP2R5B/PPP2R5C/PPP2R5D/PPP2R5E	14
R-HSA-5358751	CTNNB1 S45 mutants aren't phosphorylated	14/7391	15/11146	0.9	1.4	2.2	0.018	0.04	0.021	APC/AXIN1/CSNK1A1/CTNNB1/GSK3B/PPP2CA/PPP2CB/PPP2R1A/PPP2R1B/PPP2R5A/PPP2R5B/PPP2R5C/PPP2R5D/PPP2R5E	14
R-HSA-5358752	CTNNB1 T41 mutants aren't phosphorylated	14/7391	15/11146	0.9	1.4	2.2	0.018	0.04	0.021	APC/AXIN1/CSNK1A1/CTNNB1/GSK3B/PPP2CA/PPP2CB/PPP2R1A/PPP2R1B/PPP2R5A/PPP2R5B/PPP2R5C/PPP2R5D/PPP2R5E	14
R-HSA-5609975	Diseases associated with glycosylation precursor biosynthesis	14/7391	15/11146	0.9	1.4	2.2	0.018	0.04	0.021	DHDDS/DOLK/DPM1/DPM2/DPM3/GALE/GALK1/GFPT1/GNE/MPI/NUS1/PGM1/PMM2/SRD5A3	14
R-HSA-71336	Pentose phosphate pathway	14/7391	15/11146	0.9	1.4	2.2	0.018	0.04	0.021	DERA/G6PD/PGD/PGLS/PGM2/PRPS1/PRPS2/RBKS/RPE/RPEL1/RPIA/SHPK/TALDO1/TKT	14
R-HSA-9694631	Maturation of nucleoprotein	14/7391	15/11146	0.9	1.4	2.2	0.018	0.04	0.021	CSNK1A1/GSK3A/GSK3B/PARP10/PARP14/PARP16/PARP4/PARP6/PARP9/PRMT1/SRPK1/SRPK2/SUMO1/UBE2I	14
R-HSA-9692916	SARS-CoV-1 activates/modulates innate immune responses	33/7391	40/11146	0.8	1.2	2.2	0.019	0.041	0.022	BST2/CASP1/FKBP1A/IKBKE/IRAK2/IRF3/ITCH/KPNA2/KPNB1/MAVS/NFKB1/NFKBIA/NMI/PCBP2/PPIA/PPIB/PPIG/PPIH/PYCARD/RCAN3/RELA/RPS27A/RUNX1/SIKE1/TBK1/TKFC/TOMM70/TRAF3/TRAF6/TRIM25/UBA52/UBB/UBC	33
R-HSA-5663213	RHO GTPases Activate WASPs and WAVEs	30/7391	36/11146	0.8	1.3	2.2	0.019	0.042	0.023	ABI1/ABI2/ABL1/ACTB/ACTG1/ACTR2/ACTR3/ARPC1A/ARPC1B/ARPC2/ARPC3/ARPC4/ARPC5/BAIAP2/BRK1/CYFIP1/CYFIP2/GRB2/MAPK1/MAPK3/NCK1/NCKAP1/NCKIPSD/PTK2/RAC1/WASF1/WASF2/WASL/WIPF1/WIPF2	30
R-HSA-6804760	Regulation of TP53 Activity through Methylation	17/7391	19/11146	0.9	1.3	2.1	0.022	0.049	0.026	ATM/CHEK2/EHMT1/EHMT2/EP300/JMY/KMT5A/MDM2/MDM4/RPS27A/SETD9/SMYD2/TP53/TTC5/UBA52/UBB/UBC	17
R-HSA-8964038	LDL clearance	17/7391	19/11146	0.9	1.3	2.1	0.022	0.049	0.026	AP2A1/AP2A2/AP2B1/AP2M1/AP2S1/CLTA/CLTC/LDLR/LDLRAP1/LIPA/LSR/NCEH1/NPC1/NPC2/PCSK9/SOAT1/SOAT2	17
R-HSA-3214847	HATs acetylate histones	105/7391	141/11146	0.7	1.1	2.1	0.022	0.049	0.026	ACTB/ACTL6A/ATF2/ATXN7/BRD1/BRD8/BRPF1/BRPF3/CLOCK/CREBBP/DMAP1/DR1/ELP1/ELP2/ELP3/ELP4/ELP5/ELP6/ENY2/EP300/EP400/EPC1/H2AC13/H2AC14/H2AC18/H2AC19/H2AC20/H2AC25/H2AC6/H2BC11/H2BC14/H2BC15/H2BC18/H2BC21/H2BC26/H2BC5/H2BC6/H3C10/H3C11/H3C15/H3C6/H4C11/H4C12/H4C14/H4C15/H4C3/H4C5/H4C8/H4C9/HAT1/HCFC1/ING3/ING4/ING5/JADE1/JADE2/JADE3/KANSL1/KANSL2/KANSL3/KAT14/KAT2A/KAT2B/KAT5/KAT6A/KAT6B/KAT7/KAT8/…	105
