# Supplementary material for: Host-pathogen protein interaction studies: quality control of cDNA libraries using nanopore sequencing
Source: PLoS One. 2025 May 30;20(5):e0324917. doi: 10.1371/journal.pone.0324917 (PMC12124543; doi:10.1371/journal.pone.0324917)
Supplement: Table S9 — (XLSX) [file pone.0324917.s010.xlsx]

## Sheet: Feuil1
Wang et al, 2022				A549 cDNA library sequencing
Protein names	Gene ID	Accession N°	Colonies	Counts
Endogenous Retrovirus Group K3 Member 1	ERVK3-1	ENSP00000489180	56	1
Potassium Channel Tetramerization Domain Containing 10	KCTD10	ENSP00000441672	29	68
Vimentin	VIM	ENSP00000435613	25	88
Mitochondrial Assembly Of Ribosomal Large Subunit 1	MALSU1	ENSP00000419370	10	17
Nucleophosmin	NPM1	ENSP00000377408	9	2212
EF-hand Calcium Binding Domain 14	EFCAB14	ENSP00000361001	5	53
KIAA1549 Like	KIAA1549L	ENSP00000433481	4	8
Kinesin Family Member C3	KIFC3	ENSP00000458009	4	111
Diacylglycerol Kinase Delta	DGKD	ENSP00000386455	3	117
Envoplakin	EVPL	ENSP00000301607	3	8
E1A Binding Protein P400	EP400	ENSP00000331737	2	51
Heterogeneous Nuclear Ribonucleoprotein U Like 1	HNRNPUL1	ENSP00000473178	2	226
Keratin 18	KRT18	ENSP00000447278	2	507
Lamin B1	LMNB1	ENSP00000378761	2	59
Caspase 8 Associated Protein 2	CASP8AP2	ENSP00000478179	1	11
Potassium Channel Tetramerization Domain Containing 11	KCTD11	ENSP00000328352	1	2
Keratin 8	KRT8	ENSP00000447881	1	1085
MIF4G Domain Containing	MIF4GD	ENSP00000484245	1	1
Ribosomal Protein L39	RPL39	ENSP00000355315	1	23
Tripartite Motif Containing 23	TRIM23	ENSP00000274327	1	9
